# Supplementary material for: (1S,3R)-N-{(3S,10S,12S,13R,17R)-12-Hy­droxy-17-[(R)-5-hy­droxy­pentan-2-yl]-10,13-di­methyl­hexa­deca­hydro-1H-cyclo­penta­[a]phenanthren-3-yl}adamantane-1-carboxamide 0.25-hydrate
Source: IUCrdata. 2022 Oct 11;7(Pt 10):x220947. doi: 10.1107/S2414314622009476 (PMC9638062; doi:10.1107/S2414314622009476)
Supplement: Supplementary file 1 [file x-07-x220947-sup1.cif]

##############################################################################
#                                                                            #
# This CIF contains the data for a data article accepted for                 #
# publication in IUCrData. It conforms to the requirements of                #
# Notes for Authors for IUCrData, and has been                               #
# peer reviewed under the auspices of IUCrData.                              #
#                                                                            #
# Full details of the Crystallographic Information File format               #
# are given in the paper "The Crystallographic Information File (CIF):       #
# a New Standard Archive File for Crystallography" by S. R. Hall, F. H.      #
# Allen and I. D. Brown [Acta Cryst. (1991), A47, 655-685].                  #
#                                                                            #
# The current version of the core CIF dictionary is obtainable from          #
# ftp://ftp.iucr.org/pub/cif_core.dic.                                       #
#                                                                            #
# Software is freely available for graphical display of the structure(s)     #
# in this CIF. For information consult the CIF software page                 #
# http://www.iucr.org/resources/cif/software.                                #
#                                                                            #
# This file may be used for bona fide research purposes within the           #
# scientific community so long as proper attribution is given to the data    # 
# article from which it was obtained.                                        #
#                                                                            #
##############################################################################
data_I
_audit_creation_method     'SHELXL-2018/3'
_journal_date_recd_electronic     2022-05-20
_journal_date_accepted     2022-09-26
_journal_name_full     'IUCrData'
_journal_year     2022
_journal_volume     7
_journal_issue     10
_journal_page_first     0
_journal_page_last     0
_journal_paper_category     HO
_journal_paper_doi     10.1107/S2414314622009476
_journal_coeditor_code     BT4124
_publ_contact_author_name     'Campos Fernandez Cristian'
_publ_contact_author_address
;
Escuela de Quimica. , Universidad de Costa
Rica, San Jose, Costa Rica. 2060
;
_publ_contact_author_email     cristian.campos@ucr.ac.cr
_publ_contact_author_fax     ?
_publ_contact_author_phone     ?
_publ_section_title
;\
(1<i>S</i>,3<i>R</i>)-<i>N</i>-{(3<i>S</i>,10<i>S</i>,12<i>S</i>,13<i>R</i>,\
17<i>R</i>)-12-Hydroxy-17-[(<i>R</i>)-5-hydroxypentan-2-yl]-10,13-\
dimethylhexadecahydro-1<i>H</i>-cyclopenta[<i>a</i>]phenanthren-3-yl}\
adamantane-1-carboxamide 0.25-hydrate
;
_publ_section_title_footnote     .
loop_
    _publ_author_name
    _publ_author_footnote
    _publ_author_address
    'Campos Fernandez, Cristian' .
;
Escuela de Quimica, Universidad de Costa
Rica, San Jose, 2060
Costa Rica
;
    'Procupez-Schtirbu, R.' .
;
Escuela de Quimica, Laboratorio de Quimica Supramolecular,
Universidad de Costa Rica, San Jose, 2060
Costa Rica
;
    'Soto-Tellini, V. H.' .
;
Escuela de Quimica, Laboratorio de Quimica Supramolecular,
Universidad de Costa Rica, San Jose, 2060
Costa Rica
;
    'Salazar, J. C.' .
;
Escuela de Quimica, Laboratorio de Quimica Supramolecular,
Universidad de Costa Rica, San Jose, 2060
Costa Rica
;
    'Jancik, Vojtech' .
;
Centro Conjunto de Investigacion en Quimica Sustentable UAE-UNAM,
Carretera Toluca-Atlacomulco, km 14.5, Toluca, Mexico, 50200,
Mexico
;
_publ_section_synopsis
;
The title compound was synthesized from deoxycholic acid followed by a
protection, a Mitsonobu substitution, a Staudinger reduction, formation of an
amide and final reduction in the lateral chain.
;
_chemical_name_systematic
;\
(1<i>S</i>,3<i>R</i>)-<i>N</i>-{(3<i>S</i>,10<i>S</i>,12<i>S</i>,13<i>R</i>,\
17<i>R</i>)-12-Hydroxy-17-[(<i>R</i>)-5-hydroxypentan-2-yl]-10,13-dimethyl\
hexadecahydro-1<i>H</i>-cyclopenta[<i>a</i>]phenanthren-3-yl}adamantane-1-\
carboxamide 0.25-hydrate
;
_chemical_name_common     ?
_chemical_formula_moiety     'C35 H57 N O3, 0.25(H2 O)'
_chemical_formula_sum     'C35 H57.50 N O3.25'
_chemical_formula_iupac     'C35 H57 N O3, 0.25H2 O'
_chemical_formula_weight     544.32
_chemical_melting_point     ?
_chemical_absolute_configuration     rm
_space_group_crystal_system     triclinic
_space_group_name_H-M_alt     'P 1'
_space_group_name_Hall     'P 1'
loop_
    _space_group_symop_operation_xyz
    'x, y, z'
_cell_length_a     11.8289(6)
_cell_length_b     16.7287(8)
_cell_length_c     17.7234(9)
_cell_angle_alpha     116.2071(14)
_cell_angle_beta     91.0059(15)
_cell_angle_gamma     100.4537(15)
_cell_volume     3075.4(3)
_cell_formula_units_Z     4
_cell_measurement_reflns_used     9865
_cell_measurement_theta_min     2.60
_cell_measurement_theta_max     25.38
_cell_measurement_temperature     100(2)
_exptl_crystal_description     block
_exptl_crystal_colour     'pale yellow'
_exptl_crystal_size_max     0.500
_exptl_crystal_size_mid     0.300
_exptl_crystal_size_min     0.200
_exptl_crystal_density_diffrn     1.176
_exptl_crystal_density_meas     ?
_exptl_crystal_density_method     ?
_exptl_crystal_F_000     1202
_exptl_absorpt_coefficient_mu     0.073
_exptl_absorpt_correction_type     multi-scan
_exptl_absorpt_process_details
;
(<i>TWINABS</i>; Sheldrick, 2012)
;
_exptl_absorpt_correction_T_min     0.69132
_exptl_absorpt_correction_T_max     0.74521
_diffrn_ambient_temperature     100(2)
_diffrn_source     'sealed tube, Siemens KFFMO2K-90 with curved graphite'
_diffrn_radiation_type     MoK\a
_diffrn_radiation_wavelength     0.71073
_diffrn_measurement_device_type     'Bruker APEXII CCD'
_diffrn_measurement_method     '\f and \w scans'
_diffrn_detector_area_resol_mean     10.4167
_diffrn_reflns_number     22679
_diffrn_reflns_av_R_equivalents     0.0488
_diffrn_reflns_av_unetI/netI     0.0546
_diffrn_reflns_theta_min     2.462
_diffrn_reflns_theta_max     25.497
_diffrn_reflns_theta_full     25.242
_diffrn_measured_fraction_theta_max     0.992
_diffrn_measured_fraction_theta_full     0.999
_diffrn_reflns_limit_h_min     -14
_diffrn_reflns_limit_h_max     14
_diffrn_reflns_limit_k_min     -20
_diffrn_reflns_limit_k_max     20
_diffrn_reflns_limit_l_min     -21
_diffrn_reflns_limit_l_max     21
_refine_special_details
;
Carbon-bound hydrogen atoms were placed in idealized positions and refined with
 a riding model. N-H hydrogen atoms were localized from the residual electron
 density map and refined with Uij tied to the parent atom with distance
 restraints.
;
_reflns_number_total     22679
_reflns_number_gt     18020
_reflns_threshold_expression     'I > 2\s(I)'
_refine_ls_structure_factor_coef     Fsqd
_refine_ls_matrix_type     full
_refine_ls_R_factor_all     0.0917
_refine_ls_R_factor_gt     0.0620
_refine_ls_wR_factor_gt     0.1125
_refine_ls_wR_factor_ref     0.1214
_refine_ls_goodness_of_fit_ref     1.074
_refine_ls_restrained_S_all     1.070
_refine_ls_number_reflns     22679
_refine_ls_number_parameters     1612
_refine_ls_number_restraints     999
_refine_ls_hydrogen_treatment     mixed
_refine_ls_weighting_scheme     calc
_refine_ls_weighting_details
              'w=1/[\s^2^(Fo^2^)+(0.0371P)^2^+2.3114P] where P=(Fo^2^+2Fc^2^)/3'
_atom_sites_solution_hydrogens     mixed
_atom_sites_solution_primary     direct
_atom_sites_solution_secondary     difmap
_refine_ls_shift/su_max     0.000
_refine_ls_shift/su_mean     0.000
_refine_diff_density_max     0.320
_refine_diff_density_min     -0.248
_refine_ls_extinction_method     none
_refine_ls_extinction_coef     .
_refine_ls_abs_structure_details
;
Flack <i>x</i> determined using 7166 quotients
[(<i>I</i>^+^)-(<i>I</i>^-^)]/[(<i>I</i>^+^)+(<i>I</i>^-^)]
(Parsons <i>et al.</i>,  2013)
;
_refine_ls_abs_structure_Flack     0.2(3)
loop_
    _atom_type_symbol
    _atom_type_description
    _atom_type_scat_dispersion_real
    _atom_type_scat_dispersion_imag
    _atom_type_scat_source
    'C' 'C' 0.0033 0.0016
                         'International Tables Vol C Tables 4.2.6.8 and 6.1.1.4'
    'H' 'H' 0.0000 0.0000
                         'International Tables Vol C Tables 4.2.6.8 and 6.1.1.4'
    'N' 'N' 0.0061 0.0033
                         'International Tables Vol C Tables 4.2.6.8 and 6.1.1.4'
    'O' 'O' 0.0106 0.0060
                         'International Tables Vol C Tables 4.2.6.8 and 6.1.1.4'
_computing_data_collection
;
APEX2 (Bruker, 2015)
;
_computing_cell_refinement
;
SAINT (Bruker, 2015)
;
_computing_data_reduction
;
SAINT (Bruker, 2015)
;
_computing_structure_solution
;
<i>SHELXT2014/5</i> (Sheldrick, 2015a)
;
_computing_structure_refinement
;
<i>SHELXL2018/3</i> (Sheldrick, 2015b)
;
_computing_molecular_graphics
;
SHELXTL (Sheldrick, 2008b)
;
_computing_publication_material
;
SHELXTL (Sheldrick, 2008b)
;
loop_
    _atom_site_type_symbol
    _atom_site_label
    _atom_site_fract_x
    _atom_site_fract_y
    _atom_site_fract_z
    _atom_site_U_iso_or_equiv
    _atom_site_adp_type
    _atom_site_calc_flag
    _atom_site_occupancy
    _atom_site_disorder_assembly
    _atom_site_disorder_group
    O O1_1 0.5482(3) 0.4623(2) 0.4910(2) 0.0333(8) Uani d 1 . .
    H H1_1 0.599(4) 0.503(3) 0.484(4) 0.050 Uiso d 1 . .
    O O2_1 0.8067(3) 0.54051(19) 0.96446(19) 0.0224(7) Uani d 1 . .
    H H2_1 0.864(3) 0.570(3) 1.004(2) 0.034 Uiso d 1 . .
    C C23_1 0.7913(5) 0.3837(4) 1.1763(3) 0.0395(14) Uani d 1 . .
    H H23_1 0.754776 0.434464 1.214422 0.047 Uiso calc 1 A 1
    C C25_1 0.8377(7) 0.3765(5) 1.3076(4) 0.024(2) Uani d 0.726(8) B 2
    O O3_1 0.8380(4) 0.4588(3) 1.3472(3) 0.0347(15) Uani d 0.726(8) B 2
    N N1_1 0.8200(7) 0.3340(5) 1.2232(4) 0.024(2) Uani d 0.726(8) B 2
    H H1N_1 0.816(6) 0.278(2) 1.197(4) 0.029 Uiso d 0.726(8) B 2
    C C26_1 0.8464(4) 0.3129(3) 1.3495(3) 0.0230(10) Uani d 1 . .
    C C25'_1 0.805(2) 0.3598(16) 1.3003(11) 0.030(4) Uani d 0.274(8) B 1
    O O3'_1 0.7242(12) 0.3987(10) 1.3260(8) 0.047(4) Uani d 0.274(8) B 1
    N N1'_1 0.8516(19) 0.3530(17) 1.2308(11) 0.031(5) Uani d 0.274(8) B 1
    H H1N'_1 0.905(9) 0.326(9) 1.213(6) 0.037 Uiso d 0.274(8) B 1
    C C1_1 0.5908(4) 0.4629(3) 0.5672(3) 0.0239(10) Uani d 1 . .
    H H1A_1 0.665090 0.442460 0.558841 0.029 Uiso calc 1 . .
    H H1B_1 0.535317 0.418589 0.578431 0.029 Uiso calc 1 . .
    C C2_1 0.6094(4) 0.5549(3) 0.6434(3) 0.0258(11) Uani d 1 . .
    H H2A_1 0.550257 0.587711 0.638148 0.031 Uiso calc 1 . .
    H H2B_1 0.686332 0.591176 0.645094 0.031 Uiso calc 1 . .
    C C3_1 0.6020(4) 0.5472(3) 0.7259(3) 0.0250(10) Uani d 1 . .
    H H3A_1 0.524955 0.510673 0.723497 0.030 Uiso calc 1 . .
    H H3B_1 0.608172 0.608969 0.773085 0.030 Uiso calc 1 . .
    C C4_1 0.6953(4) 0.5035(3) 0.7456(3) 0.0210(10) Uani d 1 . .
    H H4_1 0.706725 0.452365 0.691084 0.025 Uiso calc 1 . .
    C C5_1 0.8099(4) 0.5730(3) 0.7791(3) 0.0284(11) Uani d 1 . .
    H H5A_1 0.872834 0.541437 0.776992 0.043 Uiso calc 1 . .
    H H5B_1 0.806602 0.617124 0.837708 0.043 Uiso calc 1 . .
    H H5C_1 0.823728 0.604877 0.744119 0.043 Uiso calc 1 . .
    C C6_1 0.6547(4) 0.4631(3) 0.8049(3) 0.0219(10) Uani d 1 . .
    H H6_1 0.641545 0.514212 0.858800 0.026 Uiso calc 1 . .
    C C7_1 0.5379(4) 0.3921(3) 0.7687(3) 0.0326(12) Uani d 1 . .
    H H7A_1 0.472285 0.422298 0.789047 0.039 Uiso calc 1 . .
    H H7B_1 0.529312 0.363523 0.706119 0.039 Uiso calc 1 . .
    C C8_1 0.5392(4) 0.3191(3) 0.7995(3) 0.0357(13) Uani d 1 . .
    H H8A_1 0.468468 0.309758 0.826160 0.043 Uiso calc 1 . .
    H H8B_1 0.545736 0.260187 0.752137 0.043 Uiso calc 1 . .
    C C9_1 0.6466(4) 0.3594(3) 0.8641(3) 0.0257(11) Uani d 1 . .
    H H9_1 0.624720 0.407045 0.916736 0.031 Uiso calc 1 . .
    C C10_1 0.7331(4) 0.4104(3) 0.8285(3) 0.0194(10) Uani d 1 . .
    C C11_1 0.7771(4) 0.3452(3) 0.7475(3) 0.0297(11) Uani d 1 . .
    H H11A_1 0.712228 0.311280 0.702896 0.045 Uiso calc 1 . .
    H H11B_1 0.812053 0.302439 0.759109 0.045 Uiso calc 1 . .
    H H11C_1 0.835136 0.380488 0.728852 0.045 Uiso calc 1 . .
    C C12_1 0.8385(4) 0.4657(3) 0.8951(3) 0.0176(9) Uani d 1 . .
    H H12_1 0.899897 0.490533 0.868404 0.021 Uiso calc 1 . .
    C C13_1 0.8879(4) 0.4060(3) 0.9270(3) 0.0183(9) Uani d 1 . .
    H H13A_1 0.950891 0.445250 0.973086 0.022 Uiso calc 1 . .
    H H13B_1 0.922175 0.361560 0.880298 0.022 Uiso calc 1 . .
    C C14_1 0.7982(4) 0.3538(3) 0.9599(3) 0.0186(9) Uani d 1 . .
    H H14_1 0.766632 0.400676 1.007533 0.022 Uiso calc 1 . .
    C C15_1 0.6959(4) 0.2962(3) 0.8904(3) 0.0267(11) Uani d 1 . .
    H H15_1 0.726263 0.251550 0.840220 0.032 Uiso calc 1 . .
    C C16_1 0.6027(4) 0.2434(4) 0.9183(4) 0.0412(14) Uani d 1 . .
    H H16A_1 0.545693 0.200976 0.868951 0.049 Uiso calc 1 . .
    H H16B_1 0.561643 0.286458 0.960640 0.049 Uiso calc 1 . .
    C C17_1 0.6512(4) 0.1888(4) 0.9569(4) 0.0410(14) Uani d 1 . .
    H H17A_1 0.588391 0.160837 0.979436 0.049 Uiso calc 1 . .
    H H17B_1 0.681356 0.139049 0.912274 0.049 Uiso calc 1 . .
    C C18_1 0.7484(4) 0.2502(3) 1.0281(3) 0.0274(11) Uani d 1 . .
    H H18_1 0.780874 0.210169 1.047305 0.033 Uiso calc 1 . .
    C C19_1 0.8478(4) 0.2969(3) 0.9966(3) 0.0203(10) Uani d 1 . .
    C C20_1 0.9054(4) 0.2249(3) 0.9296(3) 0.0323(12) Uani d 1 . .
    H H20A_1 0.850147 0.187248 0.878925 0.048 Uiso calc 1 . .
    H H20B_1 0.928962 0.186169 0.952651 0.048 Uiso calc 1 . .
    H H20C_1 0.973496 0.255644 0.914709 0.048 Uiso calc 1 . .
    C C21_1 0.9412(4) 0.3551(3) 1.0719(3) 0.0229(10) Uani d 1 . .
    H H21A_1 0.972690 0.314447 1.089749 0.027 Uiso calc 1 . .
    H H21B_1 1.005277 0.386728 1.053327 0.027 Uiso calc 1 . .
    C C22_1 0.8969(5) 0.4259(3) 1.1477(3) 0.0326(12) Uani d 1 . .
    H H22A_1 0.876469 0.472297 1.132676 0.039 Uiso calc 1 . .
    H H22B_1 0.959475 0.457158 1.195320 0.039 Uiso calc 1 . .
    C C24_1 0.7015(4) 0.3182(4) 1.1034(3) 0.0371(13) Uani d 1 . .
    H H24A_1 0.660858 0.353826 1.084189 0.044 Uiso calc 1 . .
    H H24B_1 0.643645 0.284185 1.124206 0.044 Uiso calc 1 . .
    C C27_1 0.8646(4) 0.3732(3) 1.4442(3) 0.0252(10) Uani d 1 . .
    H H27A_1 0.797769 0.402533 1.462266 0.030 Uiso calc 1 . .
    H H27B_1 0.934853 0.421751 1.458670 0.030 Uiso calc 1 . .
    C C28_1 0.7377(4) 0.2382(3) 1.3280(3) 0.0315(12) Uani d 1 . .
    H H28A_1 0.724937 0.198487 1.266146 0.038 Uiso calc 1 . .
    H H28B_1 0.669566 0.266152 1.345149 0.038 Uiso calc 1 . .
    C C29_1 0.9514(4) 0.2685(3) 1.3226(3) 0.0293(11) Uani d 1 . .
    H H29A_1 0.941138 0.229597 1.260638 0.035 Uiso calc 1 . .
    H H29B_1 1.022332 0.316414 1.336837 0.035 Uiso calc 1 . .
    C C30_1 0.9640(4) 0.2107(3) 1.3681(3) 0.0249(11) Uani d 1 . .
    H H30_1 1.032237 0.181847 1.350082 0.030 Uiso calc 1 . .
    C C31_1 0.9827(4) 0.2723(3) 1.4634(3) 0.0333(12) Uani d 1 . .
    H H31A_1 1.053679 0.320206 1.477696 0.040 Uiso calc 1 . .
    H H31B_1 0.992764 0.236008 1.493626 0.040 Uiso calc 1 . .
    C C32_1 0.8781(4) 0.3165(3) 1.4915(3) 0.0313(12) Uani d 1 . .
    H H32_1 0.889730 0.356739 1.553915 0.038 Uiso calc 1 . .
    C C33_1 0.7690(4) 0.2410(4) 1.4686(3) 0.0367(13) Uani d 1 . .
    H H33A_1 0.777395 0.203955 1.498315 0.044 Uiso calc 1 . .
    H H33B_1 0.700801 0.268557 1.486832 0.044 Uiso calc 1 . .
    C C34_1 0.7516(4) 0.1812(3) 1.3744(3) 0.0336(12) Uani d 1 . .
    H H34_1 0.680294 0.132459 1.359800 0.040 Uiso calc 1 . .
    C C35_1 0.8556(4) 0.1369(3) 1.3465(3) 0.0297(11) Uani d 1 . .
    H H35A_1 0.864380 0.099400 1.375731 0.036 Uiso calc 1 . .
    H H35B_1 0.843580 0.096557 1.284799 0.036 Uiso calc 1 . .
    O O1_2 0.3373(4) 0.4266(3) -0.0444(2) 0.0534(11) Uani d 1 . .
    H H1_2 0.292(5) 0.405(5) -0.092(3) 0.080 Uiso d 1 . .
    O O2_2 0.3536(2) 0.33539(19) 0.38745(18) 0.0201(7) Uani d 1 . .
    H H2_2 0.409(3) 0.377(3) 0.424(3) 0.030 Uiso d 1 . .
    O O3_2 0.1866(5) 0.1980(3) 0.7377(3) 0.0728(15) Uani d 1 . .
    N N1_2 0.1928(3) 0.0826(3) 0.6147(3) 0.0287(9) Uani d 1 . .
    H H1N_2 0.196(4) 0.028(2) 0.588(3) 0.034 Uiso d 1 . .
    C C1_2 0.2741(5) 0.3941(4) 0.0063(3) 0.0483(16) Uani d 1 . .
    H H1A_2 0.219849 0.335840 -0.030024 0.058 Uiso calc 1 . .
    H H1B_2 0.228424 0.438611 0.041086 0.058 Uiso calc 1 . .
    C C2_2 0.3568(5) 0.3794(4) 0.0637(3) 0.0384(13) Uani d 1 . .
    H H2A_2 0.404858 0.337052 0.028693 0.046 Uiso calc 1 . .
    H H2B_2 0.409067 0.438245 0.101274 0.046 Uiso calc 1 . .
    C C3_2 0.2913(4) 0.3407(3) 0.1168(3) 0.0294(11) Uani d 1 . .
    H H3A_2 0.229172 0.288476 0.079391 0.035 Uiso calc 1 . .
    H H3B_2 0.253874 0.387754 0.158055 0.035 Uiso calc 1 . .
    C C4_2 0.3654(4) 0.3087(3) 0.1650(3) 0.0238(10) Uani d 1 . .
    H H4_2 0.408820 0.265830 0.123518 0.029 Uiso calc 1 . .
    C C5_2 0.4537(4) 0.3898(3) 0.2311(3) 0.0314(12) Uani d 1 . .
    H H5A_2 0.496062 0.424326 0.204077 0.047 Uiso calc 1 . .
    H H5B_2 0.508198 0.367594 0.255507 0.047 Uiso calc 1 . .
    H H5C_2 0.413453 0.429421 0.275910 0.047 Uiso calc 1 . .
    C C6_2 0.2886(4) 0.2566(3) 0.2047(3) 0.0197(10) Uani d 1 . .
    H H6_2 0.249190 0.301018 0.248537 0.024 Uiso calc 1 . .
    C C7_2 0.1921(4) 0.1779(3) 0.1393(3) 0.0262(11) Uani d 1 . .
    H H7A_2 0.121317 0.200893 0.136741 0.031 Uiso calc 1 . .
    H H7B_2 0.218559 0.153361 0.082212 0.031 Uiso calc 1 . .
    C C8_2 0.1665(4) 0.1031(3) 0.1682(3) 0.0285(11) Uani d 1 . .
    H H8A_2 0.083022 0.087471 0.172998 0.034 Uiso calc 1 . .
    H H8B_2 0.191397 0.047365 0.128359 0.034 Uiso calc 1 . .
    C C9_2 0.2374(4) 0.1457(3) 0.2548(3) 0.0198(10) Uani d 1 . .
    H H9_2 0.192101 0.187445 0.295503 0.024 Uiso calc 1 . .
    C C10_2 0.3455(4) 0.2076(3) 0.2474(3) 0.0179(9) Uani d 1 . .
    C C11_2 0.4273(4) 0.1525(3) 0.1884(3) 0.0251(10) Uani d 1 . .
    H H11A_2 0.388234 0.118157 0.130571 0.038 Uiso calc 1 . .
    H H11B_2 0.447877 0.110029 0.207920 0.038 Uiso calc 1 . .
    H H11C_2 0.497589 0.194279 0.189209 0.038 Uiso calc 1 . .
    C C12_2 0.4126(3) 0.2661(3) 0.3357(3) 0.0181(9) Uani d 1 . .
    H H12_2 0.490180 0.296399 0.329208 0.022 Uiso calc 1 . .
    C C13_2 0.4307(4) 0.2072(3) 0.3796(3) 0.0201(10) Uani d 1 . .
    H H13A_2 0.486414 0.169397 0.349997 0.024 Uiso calc 1 . .
    H H13B_2 0.466290 0.248168 0.438336 0.024 Uiso calc 1 . .
    C C14_2 0.3207(4) 0.1441(3) 0.3825(3) 0.0196(10) Uani d 1 . .
    H H14_2 0.266709 0.183954 0.413708 0.024 Uiso calc 1 . .
    C C15_2 0.2620(4) 0.0833(3) 0.2913(3) 0.0205(10) Uani d 1 . .
    H H15_2 0.317985 0.047449 0.257314 0.025 Uiso calc 1 . .
    C C16_2 0.1520(4) 0.0159(3) 0.2873(3) 0.0263(11) Uani d 1 . .
    H H16A_2 0.091550 0.050002 0.313718 0.032 Uiso calc 1 . .
    H H16B_2 0.122722 -0.025906 0.227364 0.032 Uiso calc 1 . .
    C C17_2 0.1746(4) -0.0396(3) 0.3324(3) 0.0302(11) Uani d 1 . .
    H H17A_2 0.101035 -0.079416 0.331465 0.036 Uiso calc 1 . .
    H H17B_2 0.228292 -0.079112 0.302046 0.036 Uiso calc 1 . .
    C C18_2 0.2264(4) 0.0215(3) 0.4236(3) 0.0253(11) Uani d 1 . .
    H H18_2 0.245682 -0.018956 0.447692 0.030 Uiso calc 1 . .
    C C19_2 0.3411(4) 0.0887(3) 0.4306(3) 0.0236(10) Uani d 1 . .
    C C20_2 0.4347(4) 0.0336(3) 0.3936(4) 0.0352(13) Uani d 1 . .
    H H20A_2 0.417655 -0.000073 0.331868 0.053 Uiso calc 1 . .
    H H20B_2 0.435689 -0.009499 0.417056 0.053 Uiso calc 1 . .
    H H20C_2 0.510455 0.075177 0.408162 0.053 Uiso calc 1 . .
    C C21_2 0.3817(4) 0.1503(3) 0.5245(3) 0.0288(11) Uani d 1 . .
    H H21A_2 0.405048 0.112775 0.549874 0.035 Uiso calc 1 . .
    H H21B_2 0.451185 0.196116 0.529428 0.035 Uiso calc 1 . .
    C C22_2 0.2921(4) 0.2004(3) 0.5761(3) 0.0320(12) Uani d 1 . .
    H H22A_2 0.324027 0.235033 0.636387 0.038 Uiso calc 1 . .
    H H22B_2 0.276055 0.244575 0.556366 0.038 Uiso calc 1 . .
    C C23_2 0.1799(4) 0.1351(3) 0.5680(3) 0.0286(11) Uani d 1 . .
    H H23_2 0.120453 0.172036 0.593135 0.034 Uiso calc 1 . .
    C C24_2 0.1369(4) 0.0716(3) 0.4759(3) 0.0269(11) Uani d 1 . .
    H H24A_2 0.110823 0.107449 0.449572 0.032 Uiso calc 1 . .
    H H24B_2 0.068861 0.025829 0.473164 0.032 Uiso calc 1 . .
    C C25_2 0.1938(5) 0.1187(3) 0.6983(3) 0.0333(12) Uani d 1 . .
    C C26_2 0.2088(4) 0.0612(3) 0.7429(3) 0.0244(10) Uani d 1 . .
    C C27_2 0.1450(5) 0.0927(4) 0.8218(3) 0.0352(12) Uani d 1 . .
    H H27A_2 0.060870 0.079675 0.804918 0.042 Uiso calc 1 . .
    H H27B_2 0.171277 0.159356 0.856689 0.042 Uiso calc 1 . .
    C C28_2 0.1693(4) -0.0417(3) 0.6897(3) 0.0298(11) Uani d 1 . .
    H H28A_2 0.212025 -0.062429 0.639312 0.036 Uiso calc 1 . .
    H H28B_2 0.085748 -0.056881 0.670082 0.036 Uiso calc 1 . .
    C C29_2 0.3398(4) 0.0824(3) 0.7717(3) 0.0324(12) Uani d 1 . .
    H H29A_2 0.383025 0.062845 0.721457 0.039 Uiso calc 1 . .
    H H29B_2 0.367376 0.148907 0.806562 0.039 Uiso calc 1 . .
    C C30_2 0.3623(4) 0.0324(3) 0.8233(3) 0.0327(12) Uani d 1 . .
    H H30_2 0.447117 0.046199 0.841110 0.039 Uiso calc 1 . .
    C C31_2 0.2980(5) 0.0652(4) 0.9010(3) 0.0431(14) Uani d 1 . .
    H H31A_2 0.325011 0.131788 0.935445 0.052 Uiso calc 1 . .
    H H31B_2 0.313950 0.035038 0.935912 0.052 Uiso calc 1 . .
    C C32_2 0.1683(5) 0.0430(4) 0.8743(3) 0.0413(14) Uani d 1 . .
    H H32_2 0.125818 0.063618 0.925643 0.050 Uiso calc 1 . .
    C C33_2 0.1265(5) -0.0593(4) 0.8193(4) 0.0429(14) Uani d 1 . .
    H H33A_2 0.139505 -0.092244 0.852280 0.052 Uiso calc 1 . .
    H H33B_2 0.042560 -0.073205 0.801614 0.052 Uiso calc 1 . .
    C C34_2 0.1912(4) -0.0905(3) 0.7423(3) 0.0324(12) Uani d 1 . .
    H H34_2 0.163807 -0.157742 0.707061 0.039 Uiso calc 1 . .
    C C35_2 0.3202(4) -0.0696(3) 0.7698(3) 0.0347(12) Uani d 1 . .
    H H35A_2 0.334867 -0.101936 0.802965 0.042 Uiso calc 1 . .
    H H35B_2 0.362745 -0.091074 0.719308 0.042 Uiso calc 1 . .
    O O1_3 0.1496(3) 0.3589(2) 0.8414(2) 0.0377(9) Uani d 1 . .
    H H1_3 0.171(5) 0.310(3) 0.805(3) 0.057 Uiso d 1 . .
    O O2_3 0.2094(3) 0.4679(2) 0.41643(19) 0.0230(7) Uani d 1 . .
    H H2_3 0.252(4) 0.428(3) 0.403(3) 0.034 Uiso d 1 . .
    O O3_3 0.0159(3) 0.6303(2) 0.0795(2) 0.0304(8) Uani d 1 . .
    N N1_3 0.1909(3) 0.6626(3) 0.1498(3) 0.0285(9) Uani d 1 . .
    H H1N_3 0.262(3) 0.676(3) 0.151(3) 0.034 Uiso d 1 . .
    C C1_3 0.1007(4) 0.3840(3) 0.7836(3) 0.0278(11) Uani d 1 . .
    H H1A_3 0.055968 0.431089 0.814447 0.033 Uiso calc 1 . .
    H H1B_3 0.045923 0.330094 0.740359 0.033 Uiso calc 1 . .
    C C2_3 0.1883(4) 0.4201(3) 0.7398(3) 0.0225(10) Uani d 1 . .
    H H2A_3 0.231824 0.372746 0.707226 0.027 Uiso calc 1 . .
    H H2B_3 0.244026 0.473673 0.782544 0.027 Uiso calc 1 . .
    C C3_3 0.1296(4) 0.4475(3) 0.6801(3) 0.0221(10) Uani d 1 . .
    H H3A_3 0.085896 0.391499 0.631641 0.027 Uiso calc 1 . .
    H H3B_3 0.072875 0.483873 0.710397 0.027 Uiso calc 1 . .
    C C4_3 0.2104(4) 0.5021(3) 0.6458(3) 0.0197(10) Uani d 1 . .
    H H4_3 0.253506 0.558988 0.694880 0.024 Uiso calc 1 . .
    C C5_3 0.2988(4) 0.4467(3) 0.5977(3) 0.0276(11) Uani d 1 . .
    H H5A_3 0.259202 0.393730 0.546065 0.041 Uiso calc 1 . .
    H H5B_3 0.336084 0.426157 0.633703 0.041 Uiso calc 1 . .
    H H5C_3 0.357507 0.485067 0.582610 0.041 Uiso calc 1 . .
    C C6_3 0.1429(3) 0.5299(3) 0.5896(3) 0.0182(9) Uani d 1 . .
    H H6_3 0.104706 0.472364 0.539012 0.022 Uiso calc 1 . .
    C C7_3 0.0453(4) 0.5790(3) 0.6330(3) 0.0213(10) Uani d 1 . .
    H H7A_3 -0.027102 0.533964 0.623812 0.026 Uiso calc 1 . .
    H H7B_3 0.067925 0.615679 0.694650 0.026 Uiso calc 1 . .
    C C8_3 0.0276(4) 0.6412(3) 0.5924(3) 0.0223(10) Uani d 1 . .
    H H8A_3 -0.053916 0.627087 0.568483 0.027 Uiso calc 1 . .
    H H8B_3 0.048531 0.706143 0.634718 0.027 Uiso calc 1 . .
    C C9_3 0.1078(3) 0.6208(3) 0.5227(3) 0.0190(9) Uani d 1 . .
    H H9_3 0.065750 0.564043 0.472914 0.023 Uiso calc 1 . .
    C C10_3 0.2099(4) 0.5943(3) 0.5560(3) 0.0176(9) Uani d 1 . .
    C C11_3 0.2896(4) 0.6752(3) 0.6284(3) 0.0218(10) Uani d 1 . .
    H H11A_3 0.356310 0.655394 0.642830 0.033 Uiso calc 1 . .
    H H11B_3 0.247307 0.699474 0.677908 0.033 Uiso calc 1 . .
    H H11C_3 0.316510 0.722806 0.610887 0.033 Uiso calc 1 . .
    C C12_3 0.2792(4) 0.5509(3) 0.4811(3) 0.0195(10) Uani d 1 . .
    H H12_3 0.348704 0.536662 0.501448 0.023 Uiso calc 1 . .
    C C13_3 0.3190(4) 0.6165(3) 0.4433(3) 0.0219(10) Uani d 1 . .
    H H13A_3 0.358297 0.585202 0.392776 0.026 Uiso calc 1 . .
    H H13B_3 0.376241 0.669502 0.485170 0.026 Uiso calc 1 . .
    C C14_3 0.2203(4) 0.6510(3) 0.4176(3) 0.0190(9) Uani d 1 . .
    H H14_3 0.168447 0.596058 0.371806 0.023 Uiso calc 1 . .
    C C15_3 0.1456(4) 0.6910(3) 0.4902(3) 0.0199(10) Uani d 1 . .
    H H15_3 0.193561 0.747382 0.537162 0.024 Uiso calc 1 . .
    C C16_3 0.0416(4) 0.7157(3) 0.4591(3) 0.0227(10) Uani d 1 . .
    H H16A_3 -0.010909 0.659097 0.417531 0.027 Uiso calc 1 . .
    H H16B_3 -0.001488 0.746123 0.507565 0.027 Uiso calc 1 . .
    C C17_3 0.0776(4) 0.7786(3) 0.4181(3) 0.0246(10) Uani d 1 . .
    H H17A_3 0.119619 0.838783 0.462010 0.030 Uiso calc 1 . .
    H H17B_3 0.007357 0.787563 0.394321 0.030 Uiso calc 1 . .
    C C18_3 0.1549(4) 0.7406(3) 0.3475(3) 0.0227(10) Uani d 1 . .
    H H18_3 0.184545 0.789842 0.330944 0.027 Uiso calc 1 . .
    C C19_3 0.2617(4) 0.7165(3) 0.3784(3) 0.0213(10) Uani d 1 . .
    C C20_3 0.3431(4) 0.8042(3) 0.4429(3) 0.0344(12) Uani d 1 . .
    H H20A_3 0.413697 0.789437 0.458301 0.052 Uiso calc 1 . .
    H H20B_3 0.304487 0.833131 0.493549 0.052 Uiso calc 1 . .
    H H20C_3 0.363125 0.846155 0.417918 0.052 Uiso calc 1 . .
    C C21_3 0.3280(4) 0.6724(3) 0.3019(3) 0.0308(12) Uani d 1 . .
    H H21A_3 0.357861 0.718138 0.281933 0.037 Uiso calc 1 . .
    H H21B_3 0.395489 0.655603 0.320570 0.037 Uiso calc 1 . .
    C C22_3 0.2577(4) 0.5892(3) 0.2289(3) 0.0322(12) Uani d 1 . .
    H H22A_3 0.232092 0.541300 0.247137 0.039 Uiso calc 1 . .
    H H22B_3 0.306477 0.565392 0.182473 0.039 Uiso calc 1 . .
    C C23_3 0.1518(4) 0.6102(3) 0.1964(3) 0.0277(11) Uani d 1 . .
    H H23_3 0.100374 0.551156 0.156025 0.033 Uiso calc 1 . .
    C C24_3 0.0836(4) 0.6602(3) 0.2695(3) 0.0251(10) Uani d 1 . .
    H H24A_3 0.024911 0.682618 0.247956 0.030 Uiso calc 1 . .
    H H24B_3 0.041615 0.615590 0.287250 0.030 Uiso calc 1 . .
    C C25_3 0.1205(4) 0.6638(3) 0.0908(3) 0.0222(10) Uani d 1 . .
    C C26_3 0.1742(4) 0.7068(3) 0.0363(3) 0.0205(10) Uani d 1 . .
    C C27_3 0.1091(4) 0.7802(3) 0.0407(3) 0.0333(12) Uani d 1 . .
    H H27A_3 0.025362 0.753202 0.024799 0.040 Uiso calc 1 . .
    H H27B_3 0.119903 0.829778 0.099322 0.040 Uiso calc 1 . .
    C C28_3 0.3039(4) 0.7502(4) 0.0600(3) 0.0333(12) Uani d 1 . .
    H H28A_3 0.317185 0.799584 0.118832 0.040 Uiso calc 1 . .
    H H28B_3 0.347456 0.703737 0.056911 0.040 Uiso calc 1 . .
    C C29_3 0.1569(5) 0.6317(3) -0.0551(3) 0.0327(12) Uani d 1 . .
    H H29A_3 0.198928 0.584087 -0.059393 0.039 Uiso calc 1 . .
    H H29B_3 0.073614 0.603062 -0.071894 0.039 Uiso calc 1 . .
    C C30_3 0.2011(5) 0.6708(3) -0.1151(3) 0.0367(13) Uani d 1 . .
    H H30_3 0.189233 0.620939 -0.174467 0.044 Uiso calc 1 . .
    C C31_3 0.1360(5) 0.7429(4) -0.1093(3) 0.0413(14) Uani d 1 . .
    H H31A_3 0.052512 0.715405 -0.126078 0.050 Uiso calc 1 . .
    H H31B_3 0.163943 0.767832 -0.148523 0.050 Uiso calc 1 . .
    C C32_3 0.1542(4) 0.8191(4) -0.0194(4) 0.0378(13) Uani d 1 . .
    H H32_3 0.111191 0.866613 -0.015986 0.045 Uiso calc 1 . .
    C C33_3 0.2826(5) 0.8617(3) 0.0062(3) 0.0389(13) Uani d 1 . .
    H H33A_3 0.312143 0.888237 -0.031591 0.047 Uiso calc 1 . .
    H H33B_3 0.294947 0.911160 0.064930 0.047 Uiso calc 1 . .
    C C34_3 0.3470(4) 0.7887(4) -0.0004(3) 0.0351(13) Uani d 1 . .
    H H34_3 0.431394 0.816588 0.015877 0.042 Uiso calc 1 . .
    C C35_3 0.3295(5) 0.7135(4) -0.0895(3) 0.0399(13) Uani d 1 . .
    H H35A_3 0.372606 0.666614 -0.093227 0.048 Uiso calc 1 . .
    H H35B_3 0.359429 0.738274 -0.128384 0.048 Uiso calc 1 . .
    O O1_4 0.7055(3) 0.5760(3) 0.4538(2) 0.0421(9) Uani d 1 . .
    H H1_4 0.750(5) 0.542(4) 0.420(3) 0.063 Uiso d 1 . .
    O O2_4 0.6746(3) 0.6801(2) 0.0285(2) 0.0244(8) Uani d 1 . .
    H H2_4 0.696(5) 0.638(4) 0.010(4) 0.037 Uiso d 1 . .
    C C1_4 0.6439(4) 0.6119(4) 0.4086(3) 0.0333(12) Uani d 1 . .
    H H1A_4 0.607055 0.659849 0.449261 0.040 Uiso calc 0.99(6) . .
    H H1B_4 0.581809 0.562467 0.367656 0.040 Uiso calc 0.99(6) . .
    C C2_4 0.7221(4) 0.6512(3) 0.3621(3) 0.0273(11) Uani d 1 . .
    H H2A_4 0.764249 0.604815 0.325330 0.033 Uiso calc 1 . .
    H H2B_4 0.780002 0.704009 0.403627 0.033 Uiso calc 1 . .
    C C3_4 0.6567(4) 0.6820(3) 0.3075(3) 0.0206(10) Uani d 1 . .
    H H3A_4 0.619818 0.731924 0.344907 0.025 Uiso calc 1 . .
    H H3B_4 0.594498 0.630511 0.269284 0.025 Uiso calc 1 . .
    C C4_4 0.7349(4) 0.7153(3) 0.2540(3) 0.0193(10) Uani d 1 . .
    H H4_4 0.804748 0.759640 0.291836 0.023 Uiso calc 1 . .
    C C5_4 0.7748(4) 0.6340(3) 0.1858(3) 0.0287(11) Uani d 1 . .
    H H5A_4 0.708730 0.593003 0.144371 0.043 Uiso calc 1 . .
    H H5B_4 0.807257 0.601067 0.211919 0.043 Uiso calc 1 . .
    H H5C_4 0.834043 0.655657 0.157237 0.043 Uiso calc 1 . .
    C C6_4 0.6735(3) 0.7639(3) 0.2144(3) 0.0182(9) Uani d 1 . .
    H H6_4 0.607572 0.717376 0.173559 0.022 Uiso calc 1 . .
    C C7_4 0.6218(4) 0.8417(3) 0.2803(3) 0.0223(10) Uani d 1 . .
    H H7A_4 0.670085 0.871103 0.335554 0.027 Uiso calc 1 . .
    H H7B_4 0.542489 0.817514 0.288226 0.027 Uiso calc 1 . .
    C C8_4 0.6197(4) 0.9115(3) 0.2449(3) 0.0210(10) Uani d 1 . .
    H H8A_4 0.540558 0.921910 0.240691 0.025 Uiso calc 1 . .
    H H8B_4 0.672377 0.970482 0.281462 0.025 Uiso calc 1 . .
    C C9_4 0.6608(4) 0.8670(3) 0.1571(3) 0.0182(9) Uani d 1 . .
    H H9_4 0.591982 0.822342 0.118226 0.022 Uiso calc 1 . .
    C C10_4 0.7445(3) 0.8101(3) 0.1664(3) 0.0161(9) Uani d 1 . .
    C C11_4 0.8583(4) 0.8703(3) 0.2209(3) 0.0211(10) Uani d 1 . .
    H H11A_4 0.911342 0.831579 0.220828 0.032 Uiso calc 1 . .
    H H11B_4 0.842415 0.906637 0.278949 0.032 Uiso calc 1 . .
    H H11C_4 0.893558 0.910957 0.197518 0.032 Uiso calc 1 . .
    C C12_4 0.7735(4) 0.7506(3) 0.0776(3) 0.0184(9) Uani d 1 . .
    H H12_4 0.837163 0.720882 0.083299 0.022 Uiso calc 1 . .
    C C13_4 0.8147(4) 0.8068(3) 0.0310(3) 0.0207(10) Uani d 1 . .
    H H13A_4 0.824805 0.764479 -0.027613 0.025 Uiso calc 1 . .
    H H13B_4 0.891583 0.845745 0.058845 0.025 Uiso calc 1 . .
    C C14_4 0.7343(4) 0.8680(3) 0.0272(3) 0.0180(9) Uani d 1 . .
    H H14_4 0.659405 0.826670 -0.004885 0.022 Uiso calc 1 . .
    C C15_4 0.7082(4) 0.9283(3) 0.1170(3) 0.0172(9) Uani d 1 . .
    H H15_4 0.782578 0.968753 0.150881 0.021 Uiso calc 1 . .
    C C16_4 0.6258(4) 0.9887(3) 0.1163(3) 0.0225(10) Uani d 1 . .
    H H16A_4 0.548608 0.950049 0.089045 0.027 Uiso calc 1 . .
    H H16B_4 0.617473 1.031114 0.175273 0.027 Uiso calc 1 . .
    C C17_4 0.6692(4) 1.0436(3) 0.0689(3) 0.0250(10) Uani d 1 . .
    H H17A_4 0.740967 1.088464 0.100760 0.030 Uiso calc 1 . .
    H H17B_4 0.610481 1.077768 0.066047 0.030 Uiso calc 1 . .
    C C18_4 0.6935(4) 0.9829(3) -0.0207(3) 0.0203(10) Uani d 1 . .
    H H18_4 0.731737 1.024503 -0.043795 0.024 Uiso calc 1 . .
    C C19_4 0.7797(4) 0.9236(3) -0.0210(3) 0.0212(10) Uani d 1 . .
    C C20_4 0.8990(4) 0.9863(3) 0.0208(3) 0.0299(11) Uani d 1 . .
    H H20A_4 0.957032 0.949000 0.012724 0.045 Uiso calc 1 . .
    H H20B_4 0.895442 1.022509 0.081496 0.045 Uiso calc 1 . .
    H H20C_4 0.920226 1.027034 -0.005163 0.045 Uiso calc 1 . .
    C C21_4 0.7930(4) 0.8617(3) -0.1132(3) 0.0289(11) Uani d 1 . .
    H H21A_4 0.831200 0.899899 -0.138942 0.035 Uiso calc 1 . .
    H H21B_4 0.844308 0.820584 -0.114429 0.035 Uiso calc 1 . .
    C C22_4 0.6790(5) 0.8040(3) -0.1669(3) 0.0357(13) Uani d 1 . .
    H H22A_4 0.694269 0.766053 -0.225473 0.043 Uiso calc 1 . .
    H H22B_4 0.642427 0.762757 -0.143753 0.043 Uiso calc 1 . .
    C C23_4 0.5967(4) 0.8636(3) -0.1680(3) 0.0305(12) Uani d 1 . .
    H H23_4 0.519976 0.823394 -0.197360 0.037 Uiso calc 1 . .
    C C24_4 0.5806(4) 0.9279(3) -0.0781(3) 0.0244(10) Uani d 1 . .
    H H24A_4 0.535765 0.891844 -0.052704 0.029 Uiso calc 1 . .
    H H24B_4 0.534384 0.970838 -0.079990 0.029 Uiso calc 1 . .
    N N1_4 0.6394(3) 0.9150(3) -0.2140(2) 0.0265(9) Uani d 1 . .
    H H1N_4 0.676(4) 0.969(2) -0.190(3) 0.032 Uiso d 1 . .
    C C25_4 0.6397(12) 0.8718(7) -0.3001(5) 0.033(3) Uani d 0.511(5) C 1
    O O10_4 0.5972(14) 0.7907(6) -0.3431(6) 0.071(5) Uani d 0.511(5) C 1
    C C26_4 0.6906(8) 0.9295(6) -0.3434(5) 0.027(2) Uani d 0.511(5) C 1
    C C27_4 0.6106(6) 0.9076(6) -0.4215(5) 0.0320(19) Uani d 0.511(5) C 1
    H H27A_4 0.596546 0.841379 -0.459805 0.038 Uiso calc 0.511(5) C 1
    H H27B_4 0.535287 0.923205 -0.404080 0.038 Uiso calc 0.511(5) C 1
    C C28_4 0.7161(8) 1.0325(5) -0.2844(5) 0.042(2) Uani d 0.511(5) C 1
    H H28A_4 0.769712 1.046528 -0.234567 0.051 Uiso calc 0.511(5) C 1
    H H28B_4 0.643416 1.051594 -0.264129 0.051 Uiso calc 0.511(5) C 1
    C C29_4 0.8054(6) 0.9033(6) -0.3723(5) 0.036(2) Uani d 0.511(5) C 1
    H H29A_4 0.858859 0.917399 -0.322427 0.043 Uiso calc 0.511(5) C 1
    H H29B_4 0.791741 0.836868 -0.409714 0.043 Uiso calc 0.511(5) C 1
    C C30_4 0.8607(8) 0.9547(7) -0.4198(6) 0.040(2) Uani d 0.511(5) C 1
    H H30_4 0.935086 0.936182 -0.438761 0.049 Uiso calc 0.511(5) C 1
    C C31_4 0.7771(7) 0.9335(6) -0.4966(5) 0.035(2) Uani d 0.511(5) C 1
    H H31A_4 0.812072 0.967752 -0.526918 0.042 Uiso calc 0.511(5) C 1
    H H31B_4 0.763082 0.867661 -0.536109 0.042 Uiso calc 0.511(5) C 1
    C C32_4 0.6623(8) 0.9601(6) -0.4684(6) 0.034(2) Uani d 0.511(5) C 1
    H H32_4 0.607817 0.945872 -0.518584 0.041 Uiso calc 0.511(5) C 1
    C C33_4 0.6859(9) 1.0622(6) -0.4077(6) 0.047(2) Uani d 0.511(5) C 1
    H H33A_4 0.717970 1.097240 -0.438002 0.056 Uiso calc 0.511(5) C 1
    H H33B_4 0.612344 1.079939 -0.387914 0.056 Uiso calc 0.511(5) C 1
    C C34_4 0.7708(9) 1.0853(6) -0.3320(6) 0.051(3) Uani d 0.511(5) C 1
    H H34_4 0.786643 1.152290 -0.293656 0.061 Uiso calc 0.511(5) C 1
    C C35_4 0.8826(8) 1.0561(6) -0.3626(6) 0.053(3) Uani d 0.511(5) C 1
    H H35A_4 0.917055 1.089426 -0.393872 0.064 Uiso calc 0.511(5) C 1
    H H35B_4 0.938416 1.071921 -0.313377 0.064 Uiso calc 0.511(5) C 1
    C C25'_4 0.6223(12) 0.8760(7) -0.3004(5) 0.032(3) Uani d 0.489(5) C 2
    O O10'_4 0.5539(15) 0.8043(8) -0.3426(7) 0.092(7) Uani d 0.489(5) C 2
    C C26'_4 0.6839(8) 0.9309(6) -0.3432(5) 0.029(2) Uani d 0.489(5) C 2
    C C27'_4 0.6175(7) 1.0021(6) -0.3400(6) 0.045(2) Uani d 0.489(5) C 2
    H H27C_4 0.537282 0.971748 -0.366828 0.053 Uiso calc 0.489(5) C 2
    H H27D_4 0.613978 1.045188 -0.280280 0.053 Uiso calc 0.489(5) C 2
    C C28'_4 0.8097(6) 0.9781(6) -0.3035(5) 0.035(2) Uani d 0.489(5) C 2
    H H28C_4 0.810278 1.021702 -0.243381 0.042 Uiso calc 0.489(5) C 2
    H H28D_4 0.853274 0.931893 -0.305881 0.042 Uiso calc 0.489(5) C 2
    C C29'_4 0.6883(7) 0.8643(5) -0.4352(4) 0.029(2) Uani d 0.489(5) C 2
    H H29C_4 0.608814 0.831295 -0.462193 0.035 Uiso calc 0.489(5) C 2
    H H29D_4 0.733174 0.818887 -0.437444 0.035 Uiso calc 0.489(5) C 2
    C C30'_4 0.7443(8) 0.9144(6) -0.4837(5) 0.034(2) Uani d 0.489(5) C 2
    H H30'_4 0.744903 0.869887 -0.544109 0.041 Uiso calc 0.489(5) C 2
    C C31'_4 0.6753(9) 0.9851(6) -0.4791(6) 0.040(3) Uani d 0.489(5) C 2
    H H31C_4 0.594816 0.954360 -0.504961 0.048 Uiso calc 0.489(5) C 2
    H H31D_4 0.710365 1.017384 -0.510997 0.048 Uiso calc 0.489(5) C 2
    C C32'_4 0.6753(9) 1.0544(7) -0.3856(6) 0.050(3) Uani d 0.489(5) C 2
    H H32'_4 0.631926 1.101782 -0.381977 0.060 Uiso calc 0.489(5) C 2
    C C33'_4 0.8005(8) 1.0992(6) -0.3455(7) 0.049(3) Uani d 0.489(5) C 2
    H H33C_4 0.837917 1.133706 -0.374809 0.059 Uiso calc 0.489(5) C 2
    H H33D_4 0.800823 1.142701 -0.285361 0.059 Uiso calc 0.489(5) C 2
    C C34'_4 0.8684(8) 1.0288(6) -0.3513(6) 0.041(2) Uani d 0.489(5) C 2
    H H34'_4 0.949860 1.059317 -0.325285 0.049 Uiso calc 0.489(5) C 2
    C C35'_4 0.8669(8) 0.9627(7) -0.4439(6) 0.038(3) Uani d 0.489(5) C 2
    H H35C_4 0.902641 0.996235 -0.474509 0.046 Uiso calc 0.489(5) C 2
    H H35D_4 0.913035 0.917138 -0.448653 0.046 Uiso calc 0.489(5) C 2
    O O1W 0.4487(4) 0.6012(3) 0.0687(3) 0.0596(12) Uani d 1 . .
    H H1W 0.509(4) 0.628(5) 0.057(5) 0.089 Uiso d 1 . .
    H H2W 0.425(6) 0.547(2) 0.028(3) 0.089 Uiso d 1 . .
loop_
    _atom_site_aniso_label
    _atom_site_aniso_U_11
    _atom_site_aniso_U_22
    _atom_site_aniso_U_33
    _atom_site_aniso_U_12
    _atom_site_aniso_U_13
    _atom_site_aniso_U_23
    O1_1 0.041(2) 0.033(2) 0.0234(18) -0.0054(16) -0.0084(15) 0.0159(16)
    O2_1 0.0273(17) 0.0161(16) 0.0180(17) 0.0055(14) -0.0025(13) 0.0025(14)
    C23_1 0.073(4) 0.033(3) 0.034(3) 0.036(3) 0.028(3) 0.023(3)
    C25_1 0.025(4) 0.024(4) 0.022(3) 0.008(3) -0.001(3) 0.007(3)
    O3_1 0.049(3) 0.025(3) 0.030(3) 0.011(2) 0.003(2) 0.011(2)
    N1_1 0.045(5) 0.014(4) 0.021(3) 0.008(4) 0.013(3) 0.013(3)
    C26_1 0.026(2) 0.026(2) 0.019(2) 0.015(2) 0.0051(18) 0.009(2)
    C25'_1 0.038(7) 0.031(6) 0.023(6) 0.018(6) 0.008(5) 0.010(5)
    O3'_1 0.053(8) 0.063(9) 0.045(8) 0.040(7) 0.017(6) 0.030(7)
    N1'_1 0.048(8) 0.016(7) 0.028(6) 0.006(7) 0.020(6) 0.009(5)
    C1_1 0.028(2) 0.026(3) 0.023(3) 0.004(2) 0.002(2) 0.016(2)
    C2_1 0.034(3) 0.020(2) 0.024(3) 0.001(2) -0.004(2) 0.012(2)
    C3_1 0.035(3) 0.017(2) 0.021(2) 0.006(2) -0.001(2) 0.006(2)
    C4_1 0.031(2) 0.017(2) 0.015(2) 0.006(2) -0.0004(19) 0.007(2)
    C5_1 0.033(3) 0.030(3) 0.029(3) 0.005(2) 0.003(2) 0.020(2)
    C6_1 0.024(2) 0.019(2) 0.020(2) -0.0002(19) -0.0050(19) 0.008(2)
    C7_1 0.031(3) 0.029(3) 0.042(3) -0.004(2) -0.011(2) 0.023(3)
    C8_1 0.029(3) 0.031(3) 0.049(3) -0.006(2) -0.010(2) 0.025(3)
    C9_1 0.026(2) 0.018(2) 0.031(3) -0.003(2) -0.007(2) 0.013(2)
    C10_1 0.026(2) 0.014(2) 0.017(2) 0.0018(19) -0.0012(18) 0.0077(19)
    C11_1 0.039(3) 0.021(2) 0.026(3) 0.007(2) -0.006(2) 0.008(2)
    C12_1 0.022(2) 0.016(2) 0.017(2) 0.0071(18) 0.0044(18) 0.0086(19)
    C13_1 0.020(2) 0.017(2) 0.018(2) 0.0017(18) 0.0000(17) 0.0089(19)
    C14_1 0.020(2) 0.014(2) 0.021(2) 0.0037(18) 0.0015(18) 0.0083(19)
    C15_1 0.027(2) 0.019(2) 0.036(3) -0.001(2) -0.007(2) 0.016(2)
    C16_1 0.027(3) 0.044(3) 0.063(4) -0.011(2) -0.013(3) 0.041(3)
    C17_1 0.031(3) 0.043(3) 0.061(4) -0.007(2) -0.006(3) 0.040(3)
    C18_1 0.029(3) 0.024(3) 0.038(3) 0.004(2) -0.001(2) 0.023(2)
    C19_1 0.023(2) 0.016(2) 0.024(2) 0.0038(19) 0.0012(19) 0.011(2)
    C20_1 0.048(3) 0.025(3) 0.026(3) 0.016(2) 0.002(2) 0.011(2)
    C21_1 0.026(2) 0.025(2) 0.024(3) 0.004(2) -0.0006(19) 0.017(2)
    C22_1 0.056(3) 0.021(3) 0.020(3) 0.008(2) -0.002(2) 0.009(2)
    C24_1 0.037(3) 0.047(3) 0.051(4) 0.020(3) 0.020(3) 0.038(3)
    C27_1 0.029(3) 0.019(2) 0.027(3) 0.007(2) 0.001(2) 0.010(2)
    C28_1 0.024(2) 0.029(3) 0.030(3) 0.005(2) -0.007(2) 0.002(2)
    C29_1 0.030(3) 0.032(3) 0.031(3) 0.012(2) 0.013(2) 0.016(2)
    C30_1 0.018(2) 0.024(2) 0.034(3) 0.010(2) 0.009(2) 0.012(2)
    C31_1 0.032(3) 0.024(3) 0.040(3) 0.000(2) -0.013(2) 0.014(2)
    C32_1 0.053(3) 0.024(3) 0.016(2) 0.020(2) -0.002(2) 0.004(2)
    C33_1 0.041(3) 0.042(3) 0.046(3) 0.019(3) 0.021(3) 0.032(3)
    C34_1 0.017(2) 0.026(3) 0.053(4) 0.001(2) 0.005(2) 0.015(3)
    C35_1 0.032(3) 0.017(2) 0.032(3) 0.006(2) 0.004(2) 0.004(2)
    O1_2 0.065(3) 0.054(3) 0.037(2) -0.012(2) -0.006(2) 0.027(2)
    O2_2 0.0246(17) 0.0159(16) 0.0168(17) 0.0080(13) 0.0005(13) 0.0033(14)
    O3_2 0.160(5) 0.034(2) 0.041(3) 0.053(3) 0.029(3) 0.020(2)
    N1_2 0.033(2) 0.025(2) 0.034(3) 0.0148(19) 0.0111(19) 0.015(2)
    C1_2 0.061(4) 0.053(4) 0.028(3) -0.016(3) -0.009(3) 0.027(3)
    C2_2 0.053(3) 0.038(3) 0.037(3) 0.019(3) 0.011(3) 0.024(3)
    C3_2 0.038(3) 0.029(3) 0.022(3) 0.006(2) 0.000(2) 0.013(2)
    C4_2 0.031(2) 0.024(2) 0.022(2) 0.009(2) 0.0054(19) 0.013(2)
    C5_2 0.036(3) 0.031(3) 0.031(3) 0.002(2) 0.001(2) 0.019(2)
    C6_2 0.022(2) 0.020(2) 0.015(2) 0.0089(19) 0.0018(18) 0.0046(19)
    C7_2 0.028(3) 0.027(3) 0.020(2) 0.006(2) -0.0004(19) 0.008(2)
    C8_2 0.029(3) 0.025(3) 0.024(3) 0.001(2) -0.005(2) 0.006(2)
    C9_2 0.016(2) 0.015(2) 0.021(2) 0.0026(18) 0.0012(18) 0.0031(19)
    C10_2 0.019(2) 0.016(2) 0.021(2) 0.0084(19) 0.0045(18) 0.009(2)
    C11_2 0.029(2) 0.025(3) 0.028(3) 0.012(2) 0.010(2) 0.016(2)
    C12_2 0.014(2) 0.017(2) 0.026(2) 0.0023(18) 0.0026(18) 0.012(2)
    C13_2 0.019(2) 0.021(2) 0.021(2) 0.0063(19) 0.0026(18) 0.009(2)
    C14_2 0.020(2) 0.015(2) 0.026(3) 0.0098(19) 0.0071(19) 0.010(2)
    C15_2 0.021(2) 0.013(2) 0.026(2) 0.0063(19) 0.0050(19) 0.006(2)
    C16_2 0.024(2) 0.016(2) 0.034(3) 0.000(2) -0.001(2) 0.010(2)
    C17_2 0.031(3) 0.017(2) 0.043(3) 0.006(2) 0.008(2) 0.014(2)
    C18_2 0.025(2) 0.020(2) 0.041(3) 0.010(2) 0.010(2) 0.020(2)
    C19_2 0.024(2) 0.024(2) 0.033(3) 0.011(2) 0.009(2) 0.019(2)
    C20_2 0.029(3) 0.040(3) 0.057(4) 0.019(2) 0.017(2) 0.035(3)
    C21_2 0.026(2) 0.032(3) 0.039(3) 0.004(2) 0.001(2) 0.026(2)
    C22_2 0.047(3) 0.030(3) 0.025(3) 0.012(2) 0.003(2) 0.016(2)
    C23_2 0.034(3) 0.032(3) 0.036(3) 0.021(2) 0.015(2) 0.024(2)
    C24_2 0.021(2) 0.032(3) 0.040(3) 0.009(2) 0.008(2) 0.026(2)
    C25_2 0.045(3) 0.025(3) 0.031(3) 0.014(2) 0.007(2) 0.011(2)
    C26_2 0.030(3) 0.023(2) 0.024(3) 0.009(2) 0.004(2) 0.013(2)
    C27_2 0.043(3) 0.033(3) 0.033(3) 0.016(2) 0.010(2) 0.016(3)
    C28_2 0.040(3) 0.024(3) 0.024(3) 0.009(2) -0.004(2) 0.010(2)
    C29_2 0.034(3) 0.023(3) 0.044(3) 0.003(2) 0.004(2) 0.020(2)
    C30_2 0.031(3) 0.028(3) 0.038(3) 0.004(2) -0.006(2) 0.016(2)
    C31_2 0.061(4) 0.035(3) 0.030(3) 0.009(3) -0.008(3) 0.012(3)
    C32_2 0.053(3) 0.051(4) 0.029(3) 0.024(3) 0.017(3) 0.021(3)
    C33_2 0.040(3) 0.052(4) 0.054(4) 0.002(3) 0.002(3) 0.042(3)
    C34_2 0.039(3) 0.017(2) 0.037(3) -0.003(2) -0.008(2) 0.012(2)
    C35_2 0.046(3) 0.025(3) 0.036(3) 0.012(2) -0.003(2) 0.015(2)
    O1_3 0.052(2) 0.040(2) 0.031(2) 0.0183(18) 0.0081(17) 0.0210(18)
    O2_3 0.0303(17) 0.0170(16) 0.0206(17) 0.0109(14) -0.0003(13) 0.0055(14)
    O3_3 0.0237(18) 0.039(2) 0.0245(18) -0.0006(16) 0.0034(14) 0.0139(16)
    N1_3 0.027(2) 0.031(2) 0.033(2) 0.0017(19) 0.0015(19) 0.022(2)
    C1_3 0.034(3) 0.032(3) 0.024(3) 0.012(2) 0.003(2) 0.016(2)
    C2_3 0.025(2) 0.022(2) 0.021(2) 0.008(2) 0.0033(19) 0.010(2)
    C3_3 0.023(2) 0.023(2) 0.018(2) 0.008(2) 0.0023(18) 0.007(2)
    C4_3 0.024(2) 0.018(2) 0.017(2) 0.0051(19) 0.0001(18) 0.007(2)
    C5_3 0.026(2) 0.036(3) 0.032(3) 0.012(2) 0.007(2) 0.023(2)
    C6_3 0.019(2) 0.017(2) 0.015(2) 0.0033(19) 0.0000(17) 0.0040(19)
    C7_3 0.019(2) 0.023(2) 0.019(2) 0.0052(19) -0.0002(18) 0.006(2)
    C8_3 0.020(2) 0.019(2) 0.028(3) 0.0063(19) 0.0016(19) 0.009(2)
    C9_3 0.020(2) 0.013(2) 0.021(2) 0.0050(18) -0.0002(18) 0.0042(19)
    C10_3 0.019(2) 0.016(2) 0.018(2) 0.0037(18) 0.0006(18) 0.0077(19)
    C11_3 0.024(2) 0.017(2) 0.023(3) 0.0036(19) -0.0011(19) 0.008(2)
    C12_3 0.020(2) 0.020(2) 0.021(2) 0.0079(19) 0.0023(18) 0.010(2)
    C13_3 0.020(2) 0.024(2) 0.025(3) 0.008(2) 0.0055(19) 0.013(2)
    C14_3 0.020(2) 0.014(2) 0.024(2) 0.0047(18) -0.0007(18) 0.009(2)
    C15_3 0.019(2) 0.015(2) 0.023(2) 0.0020(18) -0.0014(18) 0.008(2)
    C16_3 0.021(2) 0.023(2) 0.026(3) 0.008(2) 0.0037(19) 0.011(2)
    C17_3 0.025(2) 0.019(2) 0.032(3) 0.008(2) -0.001(2) 0.013(2)
    C18_3 0.020(2) 0.019(2) 0.035(3) 0.0029(19) -0.001(2) 0.018(2)
    C19_3 0.019(2) 0.020(2) 0.029(3) 0.0013(19) -0.0001(19) 0.016(2)
    C20_3 0.028(3) 0.032(3) 0.052(3) -0.001(2) -0.004(2) 0.030(3)
    C21_3 0.025(2) 0.044(3) 0.043(3) 0.013(2) 0.009(2) 0.034(3)
    C22_3 0.046(3) 0.031(3) 0.037(3) 0.019(2) 0.021(2) 0.025(3)
    C23_3 0.035(3) 0.025(3) 0.026(3) -0.001(2) 0.001(2) 0.018(2)
    C24_3 0.024(2) 0.024(2) 0.030(3) 0.000(2) -0.001(2) 0.017(2)
    C25_3 0.025(3) 0.021(2) 0.019(2) 0.006(2) 0.0054(19) 0.007(2)
    C26_3 0.021(2) 0.018(2) 0.019(2) 0.0037(19) 0.0004(18) 0.006(2)
    C27_3 0.032(3) 0.031(3) 0.042(3) 0.015(2) 0.014(2) 0.017(3)
    C28_3 0.027(3) 0.044(3) 0.037(3) 0.000(2) -0.001(2) 0.028(3)
    C29_3 0.051(3) 0.023(3) 0.022(3) 0.005(2) 0.007(2) 0.009(2)
    C30_3 0.057(3) 0.025(3) 0.022(3) 0.002(3) 0.010(2) 0.008(2)
    C31_3 0.039(3) 0.051(3) 0.038(3) -0.003(3) -0.009(2) 0.029(3)
    C32_3 0.041(3) 0.040(3) 0.056(4) 0.027(3) 0.018(3) 0.036(3)
    C33_3 0.055(3) 0.024(3) 0.033(3) -0.002(3) 0.007(3) 0.012(2)
    C34_3 0.021(2) 0.047(3) 0.046(3) -0.004(2) -0.004(2) 0.034(3)
    C35_3 0.048(3) 0.049(3) 0.045(3) 0.024(3) 0.026(3) 0.035(3)
    O1_4 0.050(2) 0.051(2) 0.047(2) 0.0199(19) 0.0150(18) 0.037(2)
    O2_4 0.0314(18) 0.0162(17) 0.0225(18) 0.0079(15) -0.0013(14) 0.0052(15)
    C1_4 0.032(3) 0.036(3) 0.040(3) 0.000(2) 0.000(2) 0.028(3)
    C2_4 0.028(3) 0.032(3) 0.034(3) 0.008(2) 0.006(2) 0.025(2)
    C3_4 0.020(2) 0.018(2) 0.023(2) 0.0033(19) 0.0030(19) 0.008(2)
    C4_4 0.019(2) 0.020(2) 0.020(2) 0.0053(19) 0.0025(18) 0.010(2)
    C5_4 0.036(3) 0.033(3) 0.027(3) 0.018(2) 0.008(2) 0.019(2)
    C6_4 0.017(2) 0.018(2) 0.020(2) 0.0046(18) 0.0023(17) 0.009(2)
    C7_4 0.024(2) 0.021(2) 0.026(3) 0.009(2) 0.0081(19) 0.013(2)
    C8_4 0.029(2) 0.018(2) 0.020(2) 0.011(2) 0.0084(19) 0.009(2)
    C9_4 0.018(2) 0.015(2) 0.020(2) 0.0061(18) 0.0026(18) 0.0053(19)
    C10_4 0.016(2) 0.013(2) 0.021(2) 0.0037(18) 0.0021(17) 0.0091(19)
    C11_4 0.022(2) 0.021(2) 0.024(3) 0.0040(19) 0.0023(19) 0.013(2)
    C12_4 0.019(2) 0.018(2) 0.023(2) 0.0077(19) 0.0038(18) 0.012(2)
    C13_4 0.024(2) 0.023(2) 0.022(2) 0.013(2) 0.0088(19) 0.012(2)
    C14_4 0.019(2) 0.016(2) 0.021(2) 0.0038(18) 0.0016(18) 0.010(2)
    C15_4 0.018(2) 0.013(2) 0.020(2) 0.0015(18) 0.0004(17) 0.0073(19)
    C16_4 0.028(2) 0.019(2) 0.024(3) 0.012(2) 0.0078(19) 0.011(2)
    C17_4 0.033(3) 0.020(2) 0.027(3) 0.011(2) 0.005(2) 0.013(2)
    C18_4 0.021(2) 0.020(2) 0.027(3) 0.0061(19) 0.0054(19) 0.015(2)
    C19_4 0.022(2) 0.019(2) 0.026(3) 0.006(2) 0.0066(19) 0.012(2)
    C20_4 0.020(2) 0.038(3) 0.043(3) 0.003(2) 0.002(2) 0.029(3)
    C21_4 0.043(3) 0.031(3) 0.030(3) 0.021(2) 0.018(2) 0.024(2)
    C22_4 0.067(4) 0.018(2) 0.022(3) 0.006(3) 0.008(2) 0.009(2)
    C23_4 0.036(3) 0.025(3) 0.029(3) -0.010(2) -0.006(2) 0.017(2)
    C24_4 0.021(2) 0.028(3) 0.030(3) 0.003(2) 0.0005(19) 0.019(2)
    N1_4 0.033(2) 0.024(2) 0.021(2) -0.0036(18) -0.0040(17) 0.0126(19)
    C25_4 0.041(6) 0.027(4) 0.027(5) -0.007(4) -0.010(4) 0.015(4)
    O10_4 0.110(11) 0.046(5) 0.045(5) -0.021(5) -0.021(5) 0.027(4)
    C26_4 0.033(4) 0.027(3) 0.021(4) 0.003(3) -0.003(3) 0.013(3)
    C27_4 0.033(4) 0.042(4) 0.026(4) 0.010(4) -0.001(3) 0.019(3)
    C28_4 0.066(5) 0.031(4) 0.025(4) -0.001(4) 0.006(4) 0.012(3)
    C29_4 0.039(4) 0.039(4) 0.033(4) 0.009(4) -0.004(3) 0.019(3)
    C30_4 0.040(4) 0.057(4) 0.030(5) 0.012(4) 0.003(4) 0.023(4)
    C31_4 0.035(5) 0.044(5) 0.027(4) 0.012(4) 0.008(4) 0.016(4)
    C32_4 0.040(4) 0.044(4) 0.031(4) 0.017(4) 0.004(3) 0.026(3)
    C33_4 0.072(5) 0.046(4) 0.039(5) 0.026(4) 0.020(4) 0.028(4)
    C34_4 0.085(5) 0.032(4) 0.030(4) 0.001(4) 0.013(4) 0.014(4)
    C35_4 0.068(5) 0.054(5) 0.036(5) -0.006(5) 0.001(4) 0.027(4)
    C25'_4 0.030(5) 0.030(5) 0.026(5) -0.003(4) 0.004(4) 0.008(4)
    O10'_4 0.091(10) 0.086(7) 0.051(6) -0.044(7) -0.005(6) 0.012(6)
    C26'_4 0.030(4) 0.030(4) 0.022(4) 0.001(3) 0.003(3) 0.008(3)
    C27'_4 0.052(5) 0.045(4) 0.039(4) 0.018(4) 0.015(4) 0.018(4)
    C28'_4 0.036(4) 0.036(4) 0.028(4) -0.010(4) 0.000(4) 0.017(4)
    C29'_4 0.036(4) 0.030(4) 0.021(4) 0.004(4) 0.002(3) 0.012(3)
    C30'_4 0.043(4) 0.040(4) 0.024(4) 0.009(4) 0.007(3) 0.018(3)
    C31'_4 0.046(5) 0.044(5) 0.040(4) 0.010(4) 0.004(4) 0.028(4)
    C32'_4 0.064(5) 0.048(5) 0.049(5) 0.025(4) 0.018(4) 0.026(4)
    C33'_4 0.070(5) 0.033(5) 0.037(5) 0.003(4) 0.020(4) 0.012(4)
    C34'_4 0.048(4) 0.043(5) 0.034(4) -0.004(4) 0.001(4) 0.025(4)
    C35'_4 0.043(4) 0.050(5) 0.032(5) 0.014(4) 0.010(4) 0.028(4)
    O1W 0.053(3) 0.050(3) 0.060(3) -0.005(2) 0.005(2) 0.018(2)
_geom_special_details
;
 All esds (except the esd in the dihedral angle between two l.s. planes)
 are estimated using the full covariance matrix.  The cell esds are taken
 into account individually in the estimation of esds in distances, angles
 and torsion angles; correlations between esds in cell parameters are only
 used when they are defined by crystal symmetry.  An approximate (isotropic)
 treatment of cell esds is used for estimating esds involving l.s. planes.
;
loop_
    _geom_bond_atom_site_label_1
    _geom_bond_atom_site_label_2
    _geom_bond_site_symmetry_2
    _geom_bond_distance
    _geom_bond_publ_flag
    O1_1 C1_1 . 1.427(5) ?
    O1_1 H1_1 . 0.88(2) ?
    O2_1 C12_1 . 1.431(5) ?
    O2_1 H2_1 . 0.87(2) ?
    C23_1 N1_1 . 1.484(7) ?
    C23_1 N1'_1 . 1.502(13) ?
    C23_1 C24_1 . 1.508(8) ?
    C23_1 C22_1 . 1.528(7) ?
    C23_1 H23_1 . 1.0000 ?
    C25_1 O3_1 . 1.239(8) ?
    C25_1 N1_1 . 1.335(9) ?
    C25_1 C26_1 . 1.557(8) ?
    N1_1 H1N_1 . 0.83(3) ?
    C26_1 C27_1 . 1.515(6) ?
    C26_1 C28_1 . 1.529(7) ?
    C26_1 C25'_1 . 1.531(12) ?
    C26_1 C29_1 . 1.538(6) ?
    C25'_1 O3'_1 . 1.233(13) ?
    C25'_1 N1'_1 . 1.326(13) ?
    N1'_1 H1N'_1 . 0.83(3) ?
    C1_1 C2_1 . 1.508(6) ?
    C1_1 H1A_1 . 0.9900 ?
    C1_1 H1B_1 . 0.9900 ?
    C2_1 C3_1 . 1.526(6) ?
    C2_1 H2A_1 . 0.9900 ?
    C2_1 H2B_1 . 0.9900 ?
    C3_1 C4_1 . 1.541(6) ?
    C3_1 H3A_1 . 0.9900 ?
    C3_1 H3B_1 . 0.9900 ?
    C4_1 C6_1 . 1.523(6) ?
    C4_1 C5_1 . 1.526(6) ?
    C4_1 H4_1 . 1.0000 ?
    C5_1 H5A_1 . 0.9800 ?
    C5_1 H5B_1 . 0.9800 ?
    C5_1 H5C_1 . 0.9800 ?
    C6_1 C10_1 . 1.556(6) ?
    C6_1 C7_1 . 1.559(6) ?
    C6_1 H6_1 . 1.0000 ?
    C7_1 C8_1 . 1.544(6) ?
    C7_1 H7A_1 . 0.9900 ?
    C7_1 H7B_1 . 0.9900 ?
    C8_1 C9_1 . 1.528(6) ?
    C8_1 H8A_1 . 0.9900 ?
    C8_1 H8B_1 . 0.9900 ?
    C9_1 C15_1 . 1.525(6) ?
    C9_1 C10_1 . 1.535(6) ?
    C9_1 H9_1 . 1.0000 ?
    C10_1 C12_1 . 1.539(6) ?
    C10_1 C11_1 . 1.540(6) ?
    C11_1 H11A_1 . 0.9800 ?
    C11_1 H11B_1 . 0.9800 ?
    C11_1 H11C_1 . 0.9800 ?
    C12_1 C13_1 . 1.535(6) ?
    C12_1 H12_1 . 1.0000 ?
    C13_1 C14_1 . 1.538(6) ?
    C13_1 H13A_1 . 0.9900 ?
    C13_1 H13B_1 . 0.9900 ?
    C14_1 C15_1 . 1.546(6) ?
    C14_1 C19_1 . 1.551(6) ?
    C14_1 H14_1 . 1.0000 ?
    C15_1 C16_1 . 1.514(7) ?
    C15_1 H15_1 . 1.0000 ?
    C16_1 C17_1 . 1.536(7) ?
    C16_1 H16A_1 . 0.9900 ?
    C16_1 H16B_1 . 0.9900 ?
    C17_1 C18_1 . 1.532(7) ?
    C17_1 H17A_1 . 0.9900 ?
    C17_1 H17B_1 . 0.9900 ?
    C18_1 C24_1 . 1.516(7) ?
    C18_1 C19_1 . 1.543(6) ?
    C18_1 H18_1 . 1.0000 ?
    C19_1 C21_1 . 1.536(6) ?
    C19_1 C20_1 . 1.544(6) ?
    C20_1 H20A_1 . 0.9800 ?
    C20_1 H20B_1 . 0.9800 ?
    C20_1 H20C_1 . 0.9800 ?
    C21_1 C22_1 . 1.526(6) ?
    C21_1 H21A_1 . 0.9900 ?
    C21_1 H21B_1 . 0.9900 ?
    C22_1 H22A_1 . 0.9900 ?
    C22_1 H22B_1 . 0.9900 ?
    C24_1 H24A_1 . 0.9900 ?
    C24_1 H24B_1 . 0.9900 ?
    C27_1 C32_1 . 1.541(6) ?
    C27_1 H27A_1 . 0.9900 ?
    C27_1 H27B_1 . 0.9900 ?
    C28_1 C34_1 . 1.536(7) ?
    C28_1 H28A_1 . 0.9900 ?
    C28_1 H28B_1 . 0.9900 ?
    C29_1 C30_1 . 1.532(7) ?
    C29_1 H29A_1 . 0.9900 ?
    C29_1 H29B_1 . 0.9900 ?
    C30_1 C35_1 . 1.519(6) ?
    C30_1 C31_1 . 1.527(7) ?
    C30_1 H30_1 . 1.0000 ?
    C31_1 C32_1 . 1.535(7) ?
    C31_1 H31A_1 . 0.9900 ?
    C31_1 H31B_1 . 0.9900 ?
    C32_1 C33_1 . 1.537(7) ?
    C32_1 H32_1 . 1.0000 ?
    C33_1 C34_1 . 1.507(7) ?
    C33_1 H33A_1 . 0.9900 ?
    C33_1 H33B_1 . 0.9900 ?
    C34_1 C35_1 . 1.528(6) ?
    C34_1 H34_1 . 1.0000 ?
    C35_1 H35A_1 . 0.9900 ?
    C35_1 H35B_1 . 0.9900 ?
    O1_2 C1_2 . 1.402(6) ?
    O1_2 H1_2 . 0.88(2) ?
    O2_2 C12_2 . 1.431(5) ?
    O2_2 H2_2 . 0.87(2) ?
    O3_2 C25_2 . 1.216(6) ?
    N1_2 C25_2 . 1.329(6) ?
    N1_2 C23_2 . 1.473(6) ?
    N1_2 H1N_2 . 0.83(3) ?
    C1_2 C2_2 . 1.524(7) ?
    C1_2 H1A_2 . 0.9900 ?
    C1_2 H1B_2 . 0.9900 ?
    C2_2 C3_2 . 1.514(7) ?
    C2_2 H2A_2 . 0.9900 ?
    C2_2 H2B_2 . 0.9900 ?
    C3_2 C4_2 . 1.526(6) ?
    C3_2 H3A_2 . 0.9900 ?
    C3_2 H3B_2 . 0.9900 ?
    C4_2 C5_2 . 1.531(6) ?
    C4_2 C6_2 . 1.536(6) ?
    C4_2 H4_2 . 1.0000 ?
    C5_2 H5A_2 . 0.9800 ?
    C5_2 H5B_2 . 0.9800 ?
    C5_2 H5C_2 . 0.9800 ?
    C6_2 C10_2 . 1.559(6) ?
    C6_2 C7_2 . 1.563(6) ?
    C6_2 H6_2 . 1.0000 ?
    C7_2 C8_2 . 1.536(7) ?
    C7_2 H7A_2 . 0.9900 ?
    C7_2 H7B_2 . 0.9900 ?
    C8_2 C9_2 . 1.528(6) ?
    C8_2 H8A_2 . 0.9900 ?
    C8_2 H8B_2 . 0.9900 ?
    C9_2 C15_2 . 1.516(6) ?
    C9_2 C10_2 . 1.538(6) ?
    C9_2 H9_2 . 1.0000 ?
    C10_2 C12_2 . 1.536(6) ?
    C10_2 C11_2 . 1.546(6) ?
    C11_2 H11A_2 . 0.9800 ?
    C11_2 H11B_2 . 0.9800 ?
    C11_2 H11C_2 . 0.9800 ?
    C12_2 C13_2 . 1.538(6) ?
    C12_2 H12_2 . 1.0000 ?
    C13_2 C14_2 . 1.537(6) ?
    C13_2 H13A_2 . 0.9900 ?
    C13_2 H13B_2 . 0.9900 ?
    C14_2 C15_2 . 1.543(6) ?
    C14_2 C19_2 . 1.556(6) ?
    C14_2 H14_2 . 1.0000 ?
    C15_2 C16_2 . 1.537(6) ?
    C15_2 H15_2 . 1.0000 ?
    C16_2 C17_2 . 1.520(7) ?
    C16_2 H16A_2 . 0.9900 ?
    C16_2 H16B_2 . 0.9900 ?
    C17_2 C18_2 . 1.520(7) ?
    C17_2 H17A_2 . 0.9900 ?
    C17_2 H17B_2 . 0.9900 ?
    C18_2 C24_2 . 1.534(6) ?
    C18_2 C19_2 . 1.561(6) ?
    C18_2 H18_2 . 1.0000 ?
    C19_2 C21_2 . 1.531(7) ?
    C19_2 C20_2 . 1.539(6) ?
    C20_2 H20A_2 . 0.9800 ?
    C20_2 H20B_2 . 0.9800 ?
    C20_2 H20C_2 . 0.9800 ?
    C21_2 C22_2 . 1.530(7) ?
    C21_2 H21A_2 . 0.9900 ?
    C21_2 H21B_2 . 0.9900 ?
    C22_2 C23_2 . 1.517(7) ?
    C22_2 H22A_2 . 0.9900 ?
    C22_2 H22B_2 . 0.9900 ?
    C23_2 C24_2 . 1.515(7) ?
    C23_2 H23_2 . 1.0000 ?
    C24_2 H24A_2 . 0.9900 ?
    C24_2 H24B_2 . 0.9900 ?
    C25_2 C26_2 . 1.519(7) ?
    C26_2 C28_2 . 1.527(6) ?
    C26_2 C27_2 . 1.528(7) ?
    C26_2 C29_2 . 1.548(7) ?
    C27_2 C32_2 . 1.546(7) ?
    C27_2 H27A_2 . 0.9900 ?
    C27_2 H27B_2 . 0.9900 ?
    C28_2 C34_2 . 1.531(7) ?
    C28_2 H28A_2 . 0.9900 ?
    C28_2 H28B_2 . 0.9900 ?
    C29_2 C30_2 . 1.534(7) ?
    C29_2 H29A_2 . 0.9900 ?
    C29_2 H29B_2 . 0.9900 ?
    C30_2 C31_2 . 1.516(7) ?
    C30_2 C35_2 . 1.519(7) ?
    C30_2 H30_2 . 1.0000 ?
    C31_2 C32_2 . 1.525(8) ?
    C31_2 H31A_2 . 0.9900 ?
    C31_2 H31B_2 . 0.9900 ?
    C32_2 C33_2 . 1.526(8) ?
    C32_2 H32_2 . 1.0000 ?
    C33_2 C34_2 . 1.508(8) ?
    C33_2 H33A_2 . 0.9900 ?
    C33_2 H33B_2 . 0.9900 ?
    C34_2 C35_2 . 1.523(7) ?
    C34_2 H34_2 . 1.0000 ?
    C35_2 H35A_2 . 0.9900 ?
    C35_2 H35B_2 . 0.9900 ?
    O1_3 C1_3 . 1.416(6) ?
    O1_3 H1_3 . 0.88(2) ?
    O2_3 C12_3 . 1.437(5) ?
    O2_3 H2_3 . 0.87(2) ?
    O3_3 C25_3 . 1.235(5) ?
    N1_3 C25_3 . 1.336(6) ?
    N1_3 C23_3 . 1.473(6) ?
    N1_3 H1N_3 . 0.83(3) ?
    C1_3 C2_3 . 1.503(6) ?
    C1_3 H1A_3 . 0.9900 ?
    C1_3 H1B_3 . 0.9900 ?
    C2_3 C3_3 . 1.527(6) ?
    C2_3 H2A_3 . 0.9900 ?
    C2_3 H2B_3 . 0.9900 ?
    C3_3 C4_3 . 1.521(6) ?
    C3_3 H3A_3 . 0.9900 ?
    C3_3 H3B_3 . 0.9900 ?
    C4_3 C6_3 . 1.535(6) ?
    C4_3 C5_3 . 1.538(6) ?
    C4_3 H4_3 . 1.0000 ?
    C5_3 H5A_3 . 0.9800 ?
    C5_3 H5B_3 . 0.9800 ?
    C5_3 H5C_3 . 0.9800 ?
    C6_3 C10_3 . 1.555(6) ?
    C6_3 C7_3 . 1.556(6) ?
    C6_3 H6_3 . 1.0000 ?
    C7_3 C8_3 . 1.541(6) ?
    C7_3 H7A_3 . 0.9900 ?
    C7_3 H7B_3 . 0.9900 ?
    C8_3 C9_3 . 1.527(6) ?
    C8_3 H8A_3 . 0.9900 ?
    C8_3 H8B_3 . 0.9900 ?
    C9_3 C15_3 . 1.525(6) ?
    C9_3 C10_3 . 1.551(6) ?
    C9_3 H9_3 . 1.0000 ?
    C10_3 C11_3 . 1.526(6) ?
    C10_3 C12_3 . 1.538(6) ?
    C11_3 H11A_3 . 0.9800 ?
    C11_3 H11B_3 . 0.9800 ?
    C11_3 H11C_3 . 0.9800 ?
    C12_3 C13_3 . 1.532(6) ?
    C12_3 H12_3 . 1.0000 ?
    C13_3 C14_3 . 1.536(6) ?
    C13_3 H13A_3 . 0.9900 ?
    C13_3 H13B_3 . 0.9900 ?
    C14_3 C15_3 . 1.543(6) ?
    C14_3 C19_3 . 1.554(6) ?
    C14_3 H14_3 . 1.0000 ?
    C15_3 C16_3 . 1.533(6) ?
    C15_3 H15_3 . 1.0000 ?
    C16_3 C17_3 . 1.530(6) ?
    C16_3 H16A_3 . 0.9900 ?
    C16_3 H16B_3 . 0.9900 ?
    C17_3 C18_3 . 1.533(6) ?
    C17_3 H17A_3 . 0.9900 ?
    C17_3 H17B_3 . 0.9900 ?
    C18_3 C24_3 . 1.530(6) ?
    C18_3 C19_3 . 1.553(6) ?
    C18_3 H18_3 . 1.0000 ?
    C19_3 C20_3 . 1.535(6) ?
    C19_3 C21_3 . 1.537(6) ?
    C20_3 H20A_3 . 0.9800 ?
    C20_3 H20B_3 . 0.9800 ?
    C20_3 H20C_3 . 0.9800 ?
    C21_3 C22_3 . 1.502(7) ?
    C21_3 H21A_3 . 0.9900 ?
    C21_3 H21B_3 . 0.9900 ?
    C22_3 C23_3 . 1.529(7) ?
    C22_3 H22A_3 . 0.9900 ?
    C22_3 H22B_3 . 0.9900 ?
    C23_3 C24_3 . 1.534(7) ?
    C23_3 H23_3 . 1.0000 ?
    C24_3 H24A_3 . 0.9900 ?
    C24_3 H24B_3 . 0.9900 ?
    C25_3 C26_3 . 1.524(6) ?
    C26_3 C29_3 . 1.531(6) ?
    C26_3 C28_3 . 1.536(6) ?
    C26_3 C27_3 . 1.538(6) ?
    C27_3 C32_3 . 1.533(7) ?
    C27_3 H27A_3 . 0.9900 ?
    C27_3 H27B_3 . 0.9900 ?
    C28_3 C34_3 . 1.527(7) ?
    C28_3 H28A_3 . 0.9900 ?
    C28_3 H28B_3 . 0.9900 ?
    C29_3 C30_3 . 1.530(7) ?
    C29_3 H29A_3 . 0.9900 ?
    C29_3 H29B_3 . 0.9900 ?
    C30_3 C31_3 . 1.512(8) ?
    C30_3 C35_3 . 1.522(8) ?
    C30_3 H30_3 . 1.0000 ?
    C31_3 C32_3 . 1.519(7) ?
    C31_3 H31A_3 . 0.9900 ?
    C31_3 H31B_3 . 0.9900 ?
    C32_3 C33_3 . 1.523(7) ?
    C32_3 H32_3 . 1.0000 ?
    C33_3 C34_3 . 1.516(7) ?
    C33_3 H33A_3 . 0.9900 ?
    C33_3 H33B_3 . 0.9900 ?
    C34_3 C35_3 . 1.503(7) ?
    C34_3 H34_3 . 1.0000 ?
    C35_3 H35A_3 . 0.9900 ?
    C35_3 H35B_3 . 0.9900 ?
    O1_4 C1_4 . 1.447(6) ?
    O1_4 H1_4 . 0.88(2) ?
    O2_4 C12_4 . 1.440(5) ?
    O2_4 H2_4 . 0.74(5) ?
    C1_4 C2_4 . 1.501(6) ?
    C1_4 H1A_4 . 0.9900 ?
    C1_4 H1B_4 . 0.9900 ?
    C2_4 C3_4 . 1.536(6) ?
    C2_4 H2A_4 . 0.9900 ?
    C2_4 H2B_4 . 0.9900 ?
    C3_4 C4_4 . 1.541(6) ?
    C3_4 H3A_4 . 0.9900 ?
    C3_4 H3B_4 . 0.9900 ?
    C4_4 C5_4 . 1.529(6) ?
    C4_4 C6_4 . 1.543(6) ?
    C4_4 H4_4 . 1.0000 ?
    C5_4 H5A_4 . 0.9800 ?
    C5_4 H5B_4 . 0.9800 ?
    C5_4 H5C_4 . 0.9800 ?
    C6_4 C10_4 . 1.549(6) ?
    C6_4 C7_4 . 1.551(6) ?
    C6_4 H6_4 . 1.0000 ?
    C7_4 C8_4 . 1.554(6) ?
    C7_4 H7A_4 . 0.9900 ?
    C7_4 H7B_4 . 0.9900 ?
    C8_4 C9_4 . 1.532(6) ?
    C8_4 H8A_4 . 0.9900 ?
    C8_4 H8B_4 . 0.9900 ?
    C9_4 C15_4 . 1.523(6) ?
    C9_4 C10_4 . 1.546(6) ?
    C9_4 H9_4 . 1.0000 ?
    C10_4 C12_4 . 1.531(6) ?
    C10_4 C11_4 . 1.536(6) ?
    C11_4 H11A_4 . 0.9800 ?
    C11_4 H11B_4 . 0.9800 ?
    C11_4 H11C_4 . 0.9800 ?
    C12_4 C13_4 . 1.529(6) ?
    C12_4 H12_4 . 1.0000 ?
    C13_4 C14_4 . 1.539(6) ?
    C13_4 H13A_4 . 0.9900 ?
    C13_4 H13B_4 . 0.9900 ?
    C14_4 C15_4 . 1.536(6) ?
    C14_4 C19_4 . 1.556(6) ?
    C14_4 H14_4 . 1.0000 ?
    C15_4 C16_4 . 1.529(6) ?
    C15_4 H15_4 . 1.0000 ?
    C16_4 C17_4 . 1.528(6) ?
    C16_4 H16A_4 . 0.9900 ?
    C16_4 H16B_4 . 0.9900 ?
    C17_4 C18_4 . 1.528(6) ?
    C17_4 H17A_4 . 0.9900 ?
    C17_4 H17B_4 . 0.9900 ?
    C18_4 C24_4 . 1.530(6) ?
    C18_4 C19_4 . 1.545(6) ?
    C18_4 H18_4 . 1.0000 ?
    C19_4 C21_4 . 1.531(6) ?
    C19_4 C20_4 . 1.543(6) ?
    C20_4 H20A_4 . 0.9800 ?
    C20_4 H20B_4 . 0.9800 ?
    C20_4 H20C_4 . 0.9800 ?
    C21_4 C22_4 . 1.525(7) ?
    C21_4 H21A_4 . 0.9900 ?
    C21_4 H21B_4 . 0.9900 ?
    C22_4 C23_4 . 1.520(7) ?
    C22_4 H22A_4 . 0.9900 ?
    C22_4 H22B_4 . 0.9900 ?
    C23_4 N1_4 . 1.460(6) ?
    C23_4 C24_4 . 1.518(7) ?
    C23_4 H23_4 . 1.0000 ?
    C24_4 H24A_4 . 0.9900 ?
    C24_4 H24B_4 . 0.9900 ?
    N1_4 C25'_4 . 1.367(9) ?
    N1_4 C25_4 . 1.370(9) ?
    N1_4 H1N_4 . 0.83(3) ?
    C25_4 O10_4 . 1.224(9) ?
    C25_4 C26_4 . 1.531(8) ?
    C26_4 C27_4 . 1.525(9) ?
    C26_4 C29_4 . 1.529(9) ?
    C26_4 C28_4 . 1.537(9) ?
    C27_4 C32_4 . 1.518(10) ?
    C27_4 H27A_4 . 0.9900 ?
    C27_4 H27B_4 . 0.9900 ?
    C28_4 C34_4 . 1.542(9) ?
    C28_4 H28A_4 . 0.9900 ?
    C28_4 H28B_4 . 0.9900 ?
    C29_4 C30_4 . 1.526(10) ?
    C29_4 H29A_4 . 0.9900 ?
    C29_4 H29B_4 . 0.9900 ?
    C30_4 C35_4 . 1.512(10) ?
    C30_4 C31_4 . 1.536(9) ?
    C30_4 H30_4 . 1.0000 ?
    C31_4 C32_4 . 1.529(9) ?
    C31_4 H31A_4 . 0.9900 ?
    C31_4 H31B_4 . 0.9900 ?
    C32_4 C33_4 . 1.532(10) ?
    C32_4 H32_4 . 1.0000 ?
    C33_4 C34_4 . 1.522(10) ?
    C33_4 H33A_4 . 0.9900 ?
    C33_4 H33B_4 . 0.9900 ?
    C34_4 C35_4 . 1.520(11) ?
    C34_4 H34_4 . 1.0000 ?
    C35_4 H35A_4 . 0.9900 ?
    C35_4 H35B_4 . 0.9900 ?
    C25'_4 O10'_4 . 1.220(10) ?
    C25'_4 C26'_4 . 1.531(9) ?
    C26'_4 C29'_4 . 1.523(9) ?
    C26'_4 C27'_4 . 1.524(10) ?
    C26'_4 C28'_4 . 1.542(9) ?
    C27'_4 C32'_4 . 1.520(10) ?
    C27'_4 H27C_4 . 0.9900 ?
    C27'_4 H27D_4 . 0.9900 ?
    C28'_4 C34'_4 . 1.537(9) ?
    C28'_4 H28C_4 . 0.9900 ?
    C28'_4 H28D_4 . 0.9900 ?
    C29'_4 C30'_4 . 1.529(9) ?
    C29'_4 H29C_4 . 0.9900 ?
    C29'_4 H29D_4 . 0.9900 ?
    C30'_4 C35'_4 . 1.513(10) ?
    C30'_4 C31'_4 . 1.529(9) ?
    C30'_4 H30'_4 . 1.0000 ?
    C31'_4 C32'_4 . 1.547(10) ?
    C31'_4 H31C_4 . 0.9900 ?
    C31'_4 H31D_4 . 0.9900 ?
    C32'_4 C33'_4 . 1.532(11) ?
    C32'_4 H32'_4 . 1.0000 ?
    C33'_4 C34'_4 . 1.510(11) ?
    C33'_4 H33C_4 . 0.9900 ?
    C33'_4 H33D_4 . 0.9900 ?
    C34'_4 C35'_4 . 1.519(10) ?
    C34'_4 H34'_4 . 1.0000 ?
    C35'_4 H35C_4 . 0.9900 ?
    C35'_4 H35D_4 . 0.9900 ?
    O1W H1W . 0.855(15) ?
    O1W H2W . 0.858(15) ?
loop_
    _geom_angle_atom_site_label_1
    _geom_angle_atom_site_label_2
    _geom_angle_atom_site_label_3
    _geom_angle_site_symmetry_1
    _geom_angle_site_symmetry_3
    _geom_angle
    _geom_angle_publ_flag
    C1_1 O1_1 H1_1 . . 106(4) ?
    C12_1 O2_1 H2_1 . . 111(3) ?
    N1_1 C23_1 C24_1 . . 107.3(5) ?
    N1'_1 C23_1 C24_1 . . 121.7(11) ?
    N1_1 C23_1 C22_1 . . 113.3(5) ?
    N1'_1 C23_1 C22_1 . . 99.1(9) ?
    C24_1 C23_1 C22_1 . . 112.6(4) ?
    N1'_1 C23_1 H23_1 . . 107.5 ?
    C24_1 C23_1 H23_1 . . 107.5 ?
    C22_1 C23_1 H23_1 . . 107.5 ?
    O3_1 C25_1 N1_1 . . 120.7(6) ?
    O3_1 C25_1 C26_1 . . 124.4(6) ?
    N1_1 C25_1 C26_1 . . 114.7(6) ?
    C25_1 N1_1 C23_1 . . 119.9(6) ?
    C25_1 N1_1 H1N_1 . . 120(4) ?
    C23_1 N1_1 H1N_1 . . 119(4) ?
    C27_1 C26_1 C28_1 . . 109.0(4) ?
    C27_1 C26_1 C25'_1 . . 112.7(9) ?
    C28_1 C26_1 C25'_1 . . 97.8(11) ?
    C27_1 C26_1 C29_1 . . 108.8(4) ?
    C28_1 C26_1 C29_1 . . 109.1(4) ?
    C25'_1 C26_1 C29_1 . . 118.6(7) ?
    C27_1 C26_1 C25_1 . . 106.6(4) ?
    C28_1 C26_1 C25_1 . . 113.2(4) ?
    C29_1 C26_1 C25_1 . . 110.1(4) ?
    O3'_1 C25'_1 N1'_1 . . 123.2(12) ?
    O3'_1 C25'_1 C26_1 . . 117.1(11) ?
    N1'_1 C25'_1 C26_1 . . 119.7(11) ?
    C25'_1 N1'_1 C23_1 . . 116.7(13) ?
    C25'_1 N1'_1 H1N'_1 . . 124(6) ?
    C23_1 N1'_1 H1N'_1 . . 119(5) ?
    O1_1 C1_1 C2_1 . . 113.8(4) ?
    O1_1 C1_1 H1A_1 . . 108.8 ?
    C2_1 C1_1 H1A_1 . . 108.8 ?
    O1_1 C1_1 H1B_1 . . 108.8 ?
    C2_1 C1_1 H1B_1 . . 108.8 ?
    H1A_1 C1_1 H1B_1 . . 107.7 ?
    C1_1 C2_1 C3_1 . . 112.1(4) ?
    C1_1 C2_1 H2A_1 . . 109.2 ?
    C3_1 C2_1 H2A_1 . . 109.2 ?
    C1_1 C2_1 H2B_1 . . 109.2 ?
    C3_1 C2_1 H2B_1 . . 109.2 ?
    H2A_1 C2_1 H2B_1 . . 107.9 ?
    C2_1 C3_1 C4_1 . . 114.8(4) ?
    C2_1 C3_1 H3A_1 . . 108.6 ?
    C4_1 C3_1 H3A_1 . . 108.6 ?
    C2_1 C3_1 H3B_1 . . 108.6 ?
    C4_1 C3_1 H3B_1 . . 108.6 ?
    H3A_1 C3_1 H3B_1 . . 107.5 ?
    C6_1 C4_1 C5_1 . . 113.4(4) ?
    C6_1 C4_1 C3_1 . . 110.7(4) ?
    C5_1 C4_1 C3_1 . . 109.7(4) ?
    C6_1 C4_1 H4_1 . . 107.6 ?
    C5_1 C4_1 H4_1 . . 107.6 ?
    C3_1 C4_1 H4_1 . . 107.6 ?
    C4_1 C5_1 H5A_1 . . 109.5 ?
    C4_1 C5_1 H5B_1 . . 109.5 ?
    H5A_1 C5_1 H5B_1 . . 109.5 ?
    C4_1 C5_1 H5C_1 . . 109.5 ?
    H5A_1 C5_1 H5C_1 . . 109.5 ?
    H5B_1 C5_1 H5C_1 . . 109.5 ?
    C4_1 C6_1 C10_1 . . 119.0(4) ?
    C4_1 C6_1 C7_1 . . 112.3(4) ?
    C10_1 C6_1 C7_1 . . 102.6(3) ?
    C4_1 C6_1 H6_1 . . 107.4 ?
    C10_1 C6_1 H6_1 . . 107.4 ?
    C7_1 C6_1 H6_1 . . 107.4 ?
    C8_1 C7_1 C6_1 . . 107.7(4) ?
    C8_1 C7_1 H7A_1 . . 110.2 ?
    C6_1 C7_1 H7A_1 . . 110.2 ?
    C8_1 C7_1 H7B_1 . . 110.2 ?
    C6_1 C7_1 H7B_1 . . 110.2 ?
    H7A_1 C7_1 H7B_1 . . 108.5 ?
    C9_1 C8_1 C7_1 . . 103.3(4) ?
    C9_1 C8_1 H8A_1 . . 111.1 ?
    C7_1 C8_1 H8A_1 . . 111.1 ?
    C9_1 C8_1 H8B_1 . . 111.1 ?
    C7_1 C8_1 H8B_1 . . 111.1 ?
    H8A_1 C8_1 H8B_1 . . 109.1 ?
    C15_1 C9_1 C8_1 . . 118.3(4) ?
    C15_1 C9_1 C10_1 . . 114.4(4) ?
    C8_1 C9_1 C10_1 . . 104.4(4) ?
    C15_1 C9_1 H9_1 . . 106.3 ?
    C8_1 C9_1 H9_1 . . 106.3 ?
    C10_1 C9_1 H9_1 . . 106.3 ?
    C9_1 C10_1 C12_1 . . 108.8(3) ?
    C9_1 C10_1 C11_1 . . 112.3(4) ?
    C12_1 C10_1 C11_1 . . 107.7(3) ?
    C9_1 C10_1 C6_1 . . 100.8(3) ?
    C12_1 C10_1 C6_1 . . 118.4(3) ?
    C11_1 C10_1 C6_1 . . 108.8(3) ?
    C10_1 C11_1 H11A_1 . . 109.5 ?
    C10_1 C11_1 H11B_1 . . 109.5 ?
    H11A_1 C11_1 H11B_1 . . 109.5 ?
    C10_1 C11_1 H11C_1 . . 109.5 ?
    H11A_1 C11_1 H11C_1 . . 109.5 ?
    H11B_1 C11_1 H11C_1 . . 109.5 ?
    O2_1 C12_1 C13_1 . . 110.1(3) ?
    O2_1 C12_1 C10_1 . . 109.8(3) ?
    C13_1 C12_1 C10_1 . . 111.6(3) ?
    O2_1 C12_1 H12_1 . . 108.5 ?
    C13_1 C12_1 H12_1 . . 108.5 ?
    C10_1 C12_1 H12_1 . . 108.5 ?
    C12_1 C13_1 C14_1 . . 114.1(3) ?
    C12_1 C13_1 H13A_1 . . 108.7 ?
    C14_1 C13_1 H13A_1 . . 108.7 ?
    C12_1 C13_1 H13B_1 . . 108.7 ?
    C14_1 C13_1 H13B_1 . . 108.7 ?
    H13A_1 C13_1 H13B_1 . . 107.6 ?
    C13_1 C14_1 C15_1 . . 109.5(3) ?
    C13_1 C14_1 C19_1 . . 114.8(3) ?
    C15_1 C14_1 C19_1 . . 112.4(3) ?
    C13_1 C14_1 H14_1 . . 106.5 ?
    C15_1 C14_1 H14_1 . . 106.5 ?
    C19_1 C14_1 H14_1 . . 106.5 ?
    C16_1 C15_1 C9_1 . . 110.9(4) ?
    C16_1 C15_1 C14_1 . . 112.8(4) ?
    C9_1 C15_1 C14_1 . . 108.5(3) ?
    C16_1 C15_1 H15_1 . . 108.2 ?
    C9_1 C15_1 H15_1 . . 108.2 ?
    C14_1 C15_1 H15_1 . . 108.2 ?
    C15_1 C16_1 C17_1 . . 112.6(4) ?
    C15_1 C16_1 H16A_1 . . 109.1 ?
    C17_1 C16_1 H16A_1 . . 109.1 ?
    C15_1 C16_1 H16B_1 . . 109.1 ?
    C17_1 C16_1 H16B_1 . . 109.1 ?
    H16A_1 C16_1 H16B_1 . . 107.8 ?
    C18_1 C17_1 C16_1 . . 111.0(4) ?
    C18_1 C17_1 H17A_1 . . 109.4 ?
    C16_1 C17_1 H17A_1 . . 109.4 ?
    C18_1 C17_1 H17B_1 . . 109.4 ?
    C16_1 C17_1 H17B_1 . . 109.4 ?
    H17A_1 C17_1 H17B_1 . . 108.0 ?
    C24_1 C18_1 C17_1 . . 110.9(4) ?
    C24_1 C18_1 C19_1 . . 112.3(4) ?
    C17_1 C18_1 C19_1 . . 111.5(4) ?
    C24_1 C18_1 H18_1 . . 107.3 ?
    C17_1 C18_1 H18_1 . . 107.3 ?
    C19_1 C18_1 H18_1 . . 107.3 ?
    C21_1 C19_1 C18_1 . . 107.5(4) ?
    C21_1 C19_1 C20_1 . . 106.1(4) ?
    C18_1 C19_1 C20_1 . . 110.3(4) ?
    C21_1 C19_1 C14_1 . . 112.9(3) ?
    C18_1 C19_1 C14_1 . . 108.6(3) ?
    C20_1 C19_1 C14_1 . . 111.3(4) ?
    C19_1 C20_1 H20A_1 . . 109.5 ?
    C19_1 C20_1 H20B_1 . . 109.5 ?
    H20A_1 C20_1 H20B_1 . . 109.5 ?
    C19_1 C20_1 H20C_1 . . 109.5 ?
    H20A_1 C20_1 H20C_1 . . 109.5 ?
    H20B_1 C20_1 H20C_1 . . 109.5 ?
    C22_1 C21_1 C19_1 . . 113.5(4) ?
    C22_1 C21_1 H21A_1 . . 108.9 ?
    C19_1 C21_1 H21A_1 . . 108.9 ?
    C22_1 C21_1 H21B_1 . . 108.9 ?
    C19_1 C21_1 H21B_1 . . 108.9 ?
    H21A_1 C21_1 H21B_1 . . 107.7 ?
    C21_1 C22_1 C23_1 . . 112.4(4) ?
    C21_1 C22_1 H22A_1 . . 109.1 ?
    C23_1 C22_1 H22A_1 . . 109.1 ?
    C21_1 C22_1 H22B_1 . . 109.1 ?
    C23_1 C22_1 H22B_1 . . 109.1 ?
    H22A_1 C22_1 H22B_1 . . 107.9 ?
    C23_1 C24_1 C18_1 . . 115.0(4) ?
    C23_1 C24_1 H24A_1 . . 108.5 ?
    C18_1 C24_1 H24A_1 . . 108.5 ?
    C23_1 C24_1 H24B_1 . . 108.5 ?
    C18_1 C24_1 H24B_1 . . 108.5 ?
    H24A_1 C24_1 H24B_1 . . 107.5 ?
    C26_1 C27_1 C32_1 . . 110.5(4) ?
    C26_1 C27_1 H27A_1 . . 109.6 ?
    C32_1 C27_1 H27A_1 . . 109.6 ?
    C26_1 C27_1 H27B_1 . . 109.6 ?
    C32_1 C27_1 H27B_1 . . 109.6 ?
    H27A_1 C27_1 H27B_1 . . 108.1 ?
    C26_1 C28_1 C34_1 . . 109.8(4) ?
    C26_1 C28_1 H28A_1 . . 109.7 ?
    C34_1 C28_1 H28A_1 . . 109.7 ?
    C26_1 C28_1 H28B_1 . . 109.7 ?
    C34_1 C28_1 H28B_1 . . 109.7 ?
    H28A_1 C28_1 H28B_1 . . 108.2 ?
    C30_1 C29_1 C26_1 . . 110.0(4) ?
    C30_1 C29_1 H29A_1 . . 109.7 ?
    C26_1 C29_1 H29A_1 . . 109.7 ?
    C30_1 C29_1 H29B_1 . . 109.7 ?
    C26_1 C29_1 H29B_1 . . 109.7 ?
    H29A_1 C29_1 H29B_1 . . 108.2 ?
    C35_1 C30_1 C31_1 . . 109.6(4) ?
    C35_1 C30_1 C29_1 . . 110.1(4) ?
    C31_1 C30_1 C29_1 . . 108.9(4) ?
    C35_1 C30_1 H30_1 . . 109.4 ?
    C31_1 C30_1 H30_1 . . 109.4 ?
    C29_1 C30_1 H30_1 . . 109.4 ?
    C30_1 C31_1 C32_1 . . 109.6(4) ?
    C30_1 C31_1 H31A_1 . . 109.7 ?
    C32_1 C31_1 H31A_1 . . 109.7 ?
    C30_1 C31_1 H31B_1 . . 109.7 ?
    C32_1 C31_1 H31B_1 . . 109.7 ?
    H31A_1 C31_1 H31B_1 . . 108.2 ?
    C31_1 C32_1 C33_1 . . 108.9(4) ?
    C31_1 C32_1 C27_1 . . 108.9(4) ?
    C33_1 C32_1 C27_1 . . 109.4(4) ?
    C31_1 C32_1 H32_1 . . 109.9 ?
    C33_1 C32_1 H32_1 . . 109.9 ?
    C27_1 C32_1 H32_1 . . 109.9 ?
    C34_1 C33_1 C32_1 . . 109.5(4) ?
    C34_1 C33_1 H33A_1 . . 109.8 ?
    C32_1 C33_1 H33A_1 . . 109.8 ?
    C34_1 C33_1 H33B_1 . . 109.8 ?
    C32_1 C33_1 H33B_1 . . 109.8 ?
    H33A_1 C33_1 H33B_1 . . 108.2 ?
    C33_1 C34_1 C35_1 . . 109.8(4) ?
    C33_1 C34_1 C28_1 . . 110.0(4) ?
    C35_1 C34_1 C28_1 . . 109.5(4) ?
    C33_1 C34_1 H34_1 . . 109.2 ?
    C35_1 C34_1 H34_1 . . 109.2 ?
    C28_1 C34_1 H34_1 . . 109.2 ?
    C30_1 C35_1 C34_1 . . 109.3(4) ?
    C30_1 C35_1 H35A_1 . . 109.8 ?
    C34_1 C35_1 H35A_1 . . 109.8 ?
    C30_1 C35_1 H35B_1 . . 109.8 ?
    C34_1 C35_1 H35B_1 . . 109.8 ?
    H35A_1 C35_1 H35B_1 . . 108.3 ?
    C1_2 O1_2 H1_2 . . 106(5) ?
    C12_2 O2_2 H2_2 . . 103(3) ?
    C25_2 N1_2 C23_2 . . 121.9(4) ?
    C25_2 N1_2 H1N_2 . . 119(4) ?
    C23_2 N1_2 H1N_2 . . 119(4) ?
    O1_2 C1_2 C2_2 . . 109.6(5) ?
    O1_2 C1_2 H1A_2 . . 109.7 ?
    C2_2 C1_2 H1A_2 . . 109.7 ?
    O1_2 C1_2 H1B_2 . . 109.7 ?
    C2_2 C1_2 H1B_2 . . 109.7 ?
    H1A_2 C1_2 H1B_2 . . 108.2 ?
    C3_2 C2_2 C1_2 . . 111.1(4) ?
    C3_2 C2_2 H2A_2 . . 109.4 ?
    C1_2 C2_2 H2A_2 . . 109.4 ?
    C3_2 C2_2 H2B_2 . . 109.4 ?
    C1_2 C2_2 H2B_2 . . 109.4 ?
    H2A_2 C2_2 H2B_2 . . 108.0 ?
    C2_2 C3_2 C4_2 . . 114.6(4) ?
    C2_2 C3_2 H3A_2 . . 108.6 ?
    C4_2 C3_2 H3A_2 . . 108.6 ?
    C2_2 C3_2 H3B_2 . . 108.6 ?
    C4_2 C3_2 H3B_2 . . 108.6 ?
    H3A_2 C3_2 H3B_2 . . 107.6 ?
    C3_2 C4_2 C5_2 . . 110.2(4) ?
    C3_2 C4_2 C6_2 . . 110.4(4) ?
    C5_2 C4_2 C6_2 . . 112.0(4) ?
    C3_2 C4_2 H4_2 . . 108.0 ?
    C5_2 C4_2 H4_2 . . 108.0 ?
    C6_2 C4_2 H4_2 . . 108.0 ?
    C4_2 C5_2 H5A_2 . . 109.5 ?
    C4_2 C5_2 H5B_2 . . 109.5 ?
    H5A_2 C5_2 H5B_2 . . 109.5 ?
    C4_2 C5_2 H5C_2 . . 109.5 ?
    H5A_2 C5_2 H5C_2 . . 109.5 ?
    H5B_2 C5_2 H5C_2 . . 109.5 ?
    C4_2 C6_2 C10_2 . . 118.9(3) ?
    C4_2 C6_2 C7_2 . . 112.7(4) ?
    C10_2 C6_2 C7_2 . . 102.5(3) ?
    C4_2 C6_2 H6_2 . . 107.4 ?
    C10_2 C6_2 H6_2 . . 107.4 ?
    C7_2 C6_2 H6_2 . . 107.4 ?
    C8_2 C7_2 C6_2 . . 107.6(4) ?
    C8_2 C7_2 H7A_2 . . 110.2 ?
    C6_2 C7_2 H7A_2 . . 110.2 ?
    C8_2 C7_2 H7B_2 . . 110.2 ?
    C6_2 C7_2 H7B_2 . . 110.2 ?
    H7A_2 C7_2 H7B_2 . . 108.5 ?
    C9_2 C8_2 C7_2 . . 103.7(4) ?
    C9_2 C8_2 H8A_2 . . 111.0 ?
    C7_2 C8_2 H8A_2 . . 111.0 ?
    C9_2 C8_2 H8B_2 . . 111.0 ?
    C7_2 C8_2 H8B_2 . . 111.0 ?
    H8A_2 C8_2 H8B_2 . . 109.0 ?
    C15_2 C9_2 C8_2 . . 118.3(4) ?
    C15_2 C9_2 C10_2 . . 114.7(3) ?
    C8_2 C9_2 C10_2 . . 104.7(4) ?
    C15_2 C9_2 H9_2 . . 106.1 ?
    C8_2 C9_2 H9_2 . . 106.1 ?
    C10_2 C9_2 H9_2 . . 106.1 ?
    C12_2 C10_2 C9_2 . . 108.7(3) ?
    C12_2 C10_2 C11_2 . . 108.0(3) ?
    C9_2 C10_2 C11_2 . . 112.3(3) ?
    C12_2 C10_2 C6_2 . . 118.0(3) ?
    C9_2 C10_2 C6_2 . . 100.3(3) ?
    C11_2 C10_2 C6_2 . . 109.4(3) ?
    C10_2 C11_2 H11A_2 . . 109.5 ?
    C10_2 C11_2 H11B_2 . . 109.5 ?
    H11A_2 C11_2 H11B_2 . . 109.5 ?
    C10_2 C11_2 H11C_2 . . 109.5 ?
    H11A_2 C11_2 H11C_2 . . 109.5 ?
    H11B_2 C11_2 H11C_2 . . 109.5 ?
    O2_2 C12_2 C10_2 . . 110.8(3) ?
    O2_2 C12_2 C13_2 . . 109.7(3) ?
    C10_2 C12_2 C13_2 . . 111.2(3) ?
    O2_2 C12_2 H12_2 . . 108.3 ?
    C10_2 C12_2 H12_2 . . 108.3 ?
    C13_2 C12_2 H12_2 . . 108.3 ?
    C14_2 C13_2 C12_2 . . 115.3(3) ?
    C14_2 C13_2 H13A_2 . . 108.4 ?
    C12_2 C13_2 H13A_2 . . 108.4 ?
    C14_2 C13_2 H13B_2 . . 108.4 ?
    C12_2 C13_2 H13B_2 . . 108.4 ?
    H13A_2 C13_2 H13B_2 . . 107.5 ?
    C13_2 C14_2 C15_2 . . 108.6(3) ?
    C13_2 C14_2 C19_2 . . 114.1(3) ?
    C15_2 C14_2 C19_2 . . 112.9(3) ?
    C13_2 C14_2 H14_2 . . 106.9 ?
    C15_2 C14_2 H14_2 . . 106.9 ?
    C19_2 C14_2 H14_2 . . 106.9 ?
    C9_2 C15_2 C16_2 . . 112.0(4) ?
    C9_2 C15_2 C14_2 . . 107.4(3) ?
    C16_2 C15_2 C14_2 . . 112.6(4) ?
    C9_2 C15_2 H15_2 . . 108.2 ?
    C16_2 C15_2 H15_2 . . 108.2 ?
    C14_2 C15_2 H15_2 . . 108.2 ?
    C17_2 C16_2 C15_2 . . 111.7(4) ?
    C17_2 C16_2 H16A_2 . . 109.3 ?
    C15_2 C16_2 H16A_2 . . 109.3 ?
    C17_2 C16_2 H16B_2 . . 109.3 ?
    C15_2 C16_2 H16B_2 . . 109.3 ?
    H16A_2 C16_2 H16B_2 . . 107.9 ?
    C18_2 C17_2 C16_2 . . 111.5(4) ?
    C18_2 C17_2 H17A_2 . . 109.3 ?
    C16_2 C17_2 H17A_2 . . 109.3 ?
    C18_2 C17_2 H17B_2 . . 109.3 ?
    C16_2 C17_2 H17B_2 . . 109.3 ?
    H17A_2 C17_2 H17B_2 . . 108.0 ?
    C17_2 C18_2 C24_2 . . 110.4(4) ?
    C17_2 C18_2 C19_2 . . 112.5(4) ?
    C24_2 C18_2 C19_2 . . 111.9(4) ?
    C17_2 C18_2 H18_2 . . 107.3 ?
    C24_2 C18_2 H18_2 . . 107.3 ?
    C19_2 C18_2 H18_2 . . 107.3 ?
    C21_2 C19_2 C20_2 . . 107.0(4) ?
    C21_2 C19_2 C14_2 . . 112.1(4) ?
    C20_2 C19_2 C14_2 . . 110.9(4) ?
    C21_2 C19_2 C18_2 . . 108.1(4) ?
    C20_2 C19_2 C18_2 . . 108.8(4) ?
    C14_2 C19_2 C18_2 . . 109.8(4) ?
    C19_2 C20_2 H20A_2 . . 109.5 ?
    C19_2 C20_2 H20B_2 . . 109.5 ?
    H20A_2 C20_2 H20B_2 . . 109.5 ?
    C19_2 C20_2 H20C_2 . . 109.5 ?
    H20A_2 C20_2 H20C_2 . . 109.5 ?
    H20B_2 C20_2 H20C_2 . . 109.5 ?
    C22_2 C21_2 C19_2 . . 115.1(4) ?
    C22_2 C21_2 H21A_2 . . 108.5 ?
    C19_2 C21_2 H21A_2 . . 108.5 ?
    C22_2 C21_2 H21B_2 . . 108.5 ?
    C19_2 C21_2 H21B_2 . . 108.5 ?
    H21A_2 C21_2 H21B_2 . . 107.5 ?
    C23_2 C22_2 C21_2 . . 111.9(4) ?
    C23_2 C22_2 H22A_2 . . 109.2 ?
    C21_2 C22_2 H22A_2 . . 109.2 ?
    C23_2 C22_2 H22B_2 . . 109.2 ?
    C21_2 C22_2 H22B_2 . . 109.2 ?
    H22A_2 C22_2 H22B_2 . . 107.9 ?
    N1_2 C23_2 C24_2 . . 110.5(4) ?
    N1_2 C23_2 C22_2 . . 111.5(4) ?
    C24_2 C23_2 C22_2 . . 110.9(4) ?
    N1_2 C23_2 H23_2 . . 107.9 ?
    C24_2 C23_2 H23_2 . . 107.9 ?
    C22_2 C23_2 H23_2 . . 107.9 ?
    C23_2 C24_2 C18_2 . . 114.8(4) ?
    C23_2 C24_2 H24A_2 . . 108.6 ?
    C18_2 C24_2 H24A_2 . . 108.6 ?
    C23_2 C24_2 H24B_2 . . 108.6 ?
    C18_2 C24_2 H24B_2 . . 108.6 ?
    H24A_2 C24_2 H24B_2 . . 107.5 ?
    O3_2 C25_2 N1_2 . . 119.3(5) ?
    O3_2 C25_2 C26_2 . . 121.4(5) ?
    N1_2 C25_2 C26_2 . . 119.3(4) ?
    C25_2 C26_2 C28_2 . . 115.8(4) ?
    C25_2 C26_2 C27_2 . . 108.4(4) ?
    C28_2 C26_2 C27_2 . . 109.6(4) ?
    C25_2 C26_2 C29_2 . . 106.5(4) ?
    C28_2 C26_2 C29_2 . . 108.2(4) ?
    C27_2 C26_2 C29_2 . . 108.2(4) ?
    C26_2 C27_2 C32_2 . . 110.2(4) ?
    C26_2 C27_2 H27A_2 . . 109.6 ?
    C32_2 C27_2 H27A_2 . . 109.6 ?
    C26_2 C27_2 H27B_2 . . 109.6 ?
    C32_2 C27_2 H27B_2 . . 109.6 ?
    H27A_2 C27_2 H27B_2 . . 108.1 ?
    C26_2 C28_2 C34_2 . . 110.0(4) ?
    C26_2 C28_2 H28A_2 . . 109.7 ?
    C34_2 C28_2 H28A_2 . . 109.7 ?
    C26_2 C28_2 H28B_2 . . 109.7 ?
    C34_2 C28_2 H28B_2 . . 109.7 ?
    H28A_2 C28_2 H28B_2 . . 108.2 ?
    C30_2 C29_2 C26_2 . . 110.2(4) ?
    C30_2 C29_2 H29A_2 . . 109.6 ?
    C26_2 C29_2 H29A_2 . . 109.6 ?
    C30_2 C29_2 H29B_2 . . 109.6 ?
    C26_2 C29_2 H29B_2 . . 109.6 ?
    H29A_2 C29_2 H29B_2 . . 108.1 ?
    C31_2 C30_2 C35_2 . . 109.8(4) ?
    C31_2 C30_2 C29_2 . . 108.8(4) ?
    C35_2 C30_2 C29_2 . . 109.7(4) ?
    C31_2 C30_2 H30_2 . . 109.5 ?
    C35_2 C30_2 H30_2 . . 109.5 ?
    C29_2 C30_2 H30_2 . . 109.5 ?
    C30_2 C31_2 C32_2 . . 109.9(4) ?
    C30_2 C31_2 H31A_2 . . 109.7 ?
    C32_2 C31_2 H31A_2 . . 109.7 ?
    C30_2 C31_2 H31B_2 . . 109.7 ?
    C32_2 C31_2 H31B_2 . . 109.7 ?
    H31A_2 C31_2 H31B_2 . . 108.2 ?
    C31_2 C32_2 C33_2 . . 110.0(4) ?
    C31_2 C32_2 C27_2 . . 108.8(5) ?
    C33_2 C32_2 C27_2 . . 108.5(4) ?
    C31_2 C32_2 H32_2 . . 109.8 ?
    C33_2 C32_2 H32_2 . . 109.8 ?
    C27_2 C32_2 H32_2 . . 109.8 ?
    C34_2 C33_2 C32_2 . . 109.9(4) ?
    C34_2 C33_2 H33A_2 . . 109.7 ?
    C32_2 C33_2 H33A_2 . . 109.7 ?
    C34_2 C33_2 H33B_2 . . 109.7 ?
    C32_2 C33_2 H33B_2 . . 109.7 ?
    H33A_2 C33_2 H33B_2 . . 108.2 ?
    C33_2 C34_2 C35_2 . . 109.5(4) ?
    C33_2 C34_2 C28_2 . . 110.1(4) ?
    C35_2 C34_2 C28_2 . . 109.5(4) ?
    C33_2 C34_2 H34_2 . . 109.2 ?
    C35_2 C34_2 H34_2 . . 109.2 ?
    C28_2 C34_2 H34_2 . . 109.2 ?
    C30_2 C35_2 C34_2 . . 109.5(4) ?
    C30_2 C35_2 H35A_2 . . 109.8 ?
    C34_2 C35_2 H35A_2 . . 109.8 ?
    C30_2 C35_2 H35B_2 . . 109.8 ?
    C34_2 C35_2 H35B_2 . . 109.8 ?
    H35A_2 C35_2 H35B_2 . . 108.2 ?
    C1_3 O1_3 H1_3 . . 99(4) ?
    C12_3 O2_3 H2_3 . . 106(3) ?
    C25_3 N1_3 C23_3 . . 121.8(4) ?
    C25_3 N1_3 H1N_3 . . 120(4) ?
    C23_3 N1_3 H1N_3 . . 115(4) ?
    O1_3 C1_3 C2_3 . . 113.9(4) ?
    O1_3 C1_3 H1A_3 . . 108.8 ?
    C2_3 C1_3 H1A_3 . . 108.8 ?
    O1_3 C1_3 H1B_3 . . 108.8 ?
    C2_3 C1_3 H1B_3 . . 108.8 ?
    H1A_3 C1_3 H1B_3 . . 107.7 ?
    C1_3 C2_3 C3_3 . . 110.9(4) ?
    C1_3 C2_3 H2A_3 . . 109.5 ?
    C3_3 C2_3 H2A_3 . . 109.5 ?
    C1_3 C2_3 H2B_3 . . 109.5 ?
    C3_3 C2_3 H2B_3 . . 109.5 ?
    H2A_3 C2_3 H2B_3 . . 108.1 ?
    C4_3 C3_3 C2_3 . . 115.4(4) ?
    C4_3 C3_3 H3A_3 . . 108.4 ?
    C2_3 C3_3 H3A_3 . . 108.4 ?
    C4_3 C3_3 H3B_3 . . 108.4 ?
    C2_3 C3_3 H3B_3 . . 108.4 ?
    H3A_3 C3_3 H3B_3 . . 107.5 ?
    C3_3 C4_3 C6_3 . . 111.4(3) ?
    C3_3 C4_3 C5_3 . . 109.5(4) ?
    C6_3 C4_3 C5_3 . . 111.5(3) ?
    C3_3 C4_3 H4_3 . . 108.1 ?
    C6_3 C4_3 H4_3 . . 108.1 ?
    C5_3 C4_3 H4_3 . . 108.1 ?
    C4_3 C5_3 H5A_3 . . 109.5 ?
    C4_3 C5_3 H5B_3 . . 109.5 ?
    H5A_3 C5_3 H5B_3 . . 109.5 ?
    C4_3 C5_3 H5C_3 . . 109.5 ?
    H5A_3 C5_3 H5C_3 . . 109.5 ?
    H5B_3 C5_3 H5C_3 . . 109.5 ?
    C4_3 C6_3 C10_3 . . 118.8(3) ?
    C4_3 C6_3 C7_3 . . 113.4(3) ?
    C10_3 C6_3 C7_3 . . 103.2(3) ?
    C4_3 C6_3 H6_3 . . 106.9 ?
    C10_3 C6_3 H6_3 . . 106.9 ?
    C7_3 C6_3 H6_3 . . 106.9 ?
    C8_3 C7_3 C6_3 . . 106.7(3) ?
    C8_3 C7_3 H7A_3 . . 110.4 ?
    C6_3 C7_3 H7A_3 . . 110.4 ?
    C8_3 C7_3 H7B_3 . . 110.4 ?
    C6_3 C7_3 H7B_3 . . 110.4 ?
    H7A_3 C7_3 H7B_3 . . 108.6 ?
    C9_3 C8_3 C7_3 . . 105.0(3) ?
    C9_3 C8_3 H8A_3 . . 110.7 ?
    C7_3 C8_3 H8A_3 . . 110.7 ?
    C9_3 C8_3 H8B_3 . . 110.7 ?
    C7_3 C8_3 H8B_3 . . 110.7 ?
    H8A_3 C8_3 H8B_3 . . 108.8 ?
    C15_3 C9_3 C8_3 . . 119.1(3) ?
    C15_3 C9_3 C10_3 . . 113.8(3) ?
    C8_3 C9_3 C10_3 . . 104.2(3) ?
    C15_3 C9_3 H9_3 . . 106.3 ?
    C8_3 C9_3 H9_3 . . 106.3 ?
    C10_3 C9_3 H9_3 . . 106.3 ?
    C11_3 C10_3 C12_3 . . 109.5(3) ?
    C11_3 C10_3 C9_3 . . 113.3(3) ?
    C12_3 C10_3 C9_3 . . 107.1(3) ?
    C11_3 C10_3 C6_3 . . 109.8(3) ?
    C12_3 C10_3 C6_3 . . 116.6(3) ?
    C9_3 C10_3 C6_3 . . 100.5(3) ?
    C10_3 C11_3 H11A_3 . . 109.5 ?
    C10_3 C11_3 H11B_3 . . 109.5 ?
    H11A_3 C11_3 H11B_3 . . 109.5 ?
    C10_3 C11_3 H11C_3 . . 109.5 ?
    H11A_3 C11_3 H11C_3 . . 109.5 ?
    H11B_3 C11_3 H11C_3 . . 109.5 ?
    O2_3 C12_3 C13_3 . . 109.0(3) ?
    O2_3 C12_3 C10_3 . . 110.3(3) ?
    C13_3 C12_3 C10_3 . . 110.6(3) ?
    O2_3 C12_3 H12_3 . . 109.0 ?
    C13_3 C12_3 H12_3 . . 109.0 ?
    C10_3 C12_3 H12_3 . . 109.0 ?
    C12_3 C13_3 C14_3 . . 113.9(3) ?
    C12_3 C13_3 H13A_3 . . 108.8 ?
    C14_3 C13_3 H13A_3 . . 108.8 ?
    C12_3 C13_3 H13B_3 . . 108.8 ?
    C14_3 C13_3 H13B_3 . . 108.8 ?
    H13A_3 C13_3 H13B_3 . . 107.7 ?
    C13_3 C14_3 C15_3 . . 112.1(3) ?
    C13_3 C14_3 C19_3 . . 113.4(3) ?
    C15_3 C14_3 C19_3 . . 112.5(3) ?
    C13_3 C14_3 H14_3 . . 106.0 ?
    C15_3 C14_3 H14_3 . . 106.0 ?
    C19_3 C14_3 H14_3 . . 106.0 ?
    C9_3 C15_3 C16_3 . . 111.7(3) ?
    C9_3 C15_3 C14_3 . . 108.2(3) ?
    C16_3 C15_3 C14_3 . . 110.2(3) ?
    C9_3 C15_3 H15_3 . . 108.9 ?
    C16_3 C15_3 H15_3 . . 108.9 ?
    C14_3 C15_3 H15_3 . . 108.9 ?
    C17_3 C16_3 C15_3 . . 112.4(4) ?
    C17_3 C16_3 H16A_3 . . 109.1 ?
    C15_3 C16_3 H16A_3 . . 109.1 ?
    C17_3 C16_3 H16B_3 . . 109.1 ?
    C15_3 C16_3 H16B_3 . . 109.1 ?
    H16A_3 C16_3 H16B_3 . . 107.9 ?
    C16_3 C17_3 C18_3 . . 112.7(4) ?
    C16_3 C17_3 H17A_3 . . 109.1 ?
    C18_3 C17_3 H17A_3 . . 109.1 ?
    C16_3 C17_3 H17B_3 . . 109.1 ?
    C18_3 C17_3 H17B_3 . . 109.1 ?
    H17A_3 C17_3 H17B_3 . . 107.8 ?
    C24_3 C18_3 C17_3 . . 110.3(4) ?
    C24_3 C18_3 C19_3 . . 112.6(4) ?
    C17_3 C18_3 C19_3 . . 111.9(4) ?
    C24_3 C18_3 H18_3 . . 107.2 ?
    C17_3 C18_3 H18_3 . . 107.2 ?
    C19_3 C18_3 H18_3 . . 107.2 ?
    C20_3 C19_3 C21_3 . . 107.2(4) ?
    C20_3 C19_3 C18_3 . . 109.6(4) ?
    C21_3 C19_3 C18_3 . . 107.9(4) ?
    C20_3 C19_3 C14_3 . . 111.2(4) ?
    C21_3 C19_3 C14_3 . . 111.6(4) ?
    C18_3 C19_3 C14_3 . . 109.3(3) ?
    C19_3 C20_3 H20A_3 . . 109.5 ?
    C19_3 C20_3 H20B_3 . . 109.5 ?
    H20A_3 C20_3 H20B_3 . . 109.5 ?
    C19_3 C20_3 H20C_3 . . 109.5 ?
    H20A_3 C20_3 H20C_3 . . 109.5 ?
    H20B_3 C20_3 H20C_3 . . 109.5 ?
    C22_3 C21_3 C19_3 . . 114.5(4) ?
    C22_3 C21_3 H21A_3 . . 108.6 ?
    C19_3 C21_3 H21A_3 . . 108.6 ?
    C22_3 C21_3 H21B_3 . . 108.6 ?
    C19_3 C21_3 H21B_3 . . 108.6 ?
    H21A_3 C21_3 H21B_3 . . 107.6 ?
    C21_3 C22_3 C23_3 . . 111.5(4) ?
    C21_3 C22_3 H22A_3 . . 109.3 ?
    C23_3 C22_3 H22A_3 . . 109.3 ?
    C21_3 C22_3 H22B_3 . . 109.3 ?
    C23_3 C22_3 H22B_3 . . 109.3 ?
    H22A_3 C22_3 H22B_3 . . 108.0 ?
    N1_3 C23_3 C22_3 . . 108.4(4) ?
    N1_3 C23_3 C24_3 . . 112.7(4) ?
    C22_3 C23_3 C24_3 . . 110.8(4) ?
    N1_3 C23_3 H23_3 . . 108.3 ?
    C22_3 C23_3 H23_3 . . 108.3 ?
    C24_3 C23_3 H23_3 . . 108.3 ?
    C18_3 C24_3 C23_3 . . 115.9(4) ?
    C18_3 C24_3 H24A_3 . . 108.3 ?
    C23_3 C24_3 H24A_3 . . 108.3 ?
    C18_3 C24_3 H24B_3 . . 108.3 ?
    C23_3 C24_3 H24B_3 . . 108.3 ?
    H24A_3 C24_3 H24B_3 . . 107.4 ?
    O3_3 C25_3 N1_3 . . 121.7(4) ?
    O3_3 C25_3 C26_3 . . 120.8(4) ?
    N1_3 C25_3 C26_3 . . 117.5(4) ?
    C25_3 C26_3 C29_3 . . 107.4(3) ?
    C25_3 C26_3 C28_3 . . 115.4(4) ?
    C29_3 C26_3 C28_3 . . 108.2(4) ?
    C25_3 C26_3 C27_3 . . 109.0(4) ?
    C29_3 C26_3 C27_3 . . 108.3(4) ?
    C28_3 C26_3 C27_3 . . 108.4(4) ?
    C32_3 C27_3 C26_3 . . 110.3(4) ?
    C32_3 C27_3 H27A_3 . . 109.6 ?
    C26_3 C27_3 H27A_3 . . 109.6 ?
    C32_3 C27_3 H27B_3 . . 109.6 ?
    C26_3 C27_3 H27B_3 . . 109.6 ?
    H27A_3 C27_3 H27B_3 . . 108.1 ?
    C34_3 C28_3 C26_3 . . 110.0(4) ?
    C34_3 C28_3 H28A_3 . . 109.7 ?
    C26_3 C28_3 H28A_3 . . 109.7 ?
    C34_3 C28_3 H28B_3 . . 109.7 ?
    C26_3 C28_3 H28B_3 . . 109.7 ?
    H28A_3 C28_3 H28B_3 . . 108.2 ?
    C30_3 C29_3 C26_3 . . 110.7(4) ?
    C30_3 C29_3 H29A_3 . . 109.5 ?
    C26_3 C29_3 H29A_3 . . 109.5 ?
    C30_3 C29_3 H29B_3 . . 109.5 ?
    C26_3 C29_3 H29B_3 . . 109.5 ?
    H29A_3 C29_3 H29B_3 . . 108.1 ?
    C31_3 C30_3 C35_3 . . 109.4(4) ?
    C31_3 C30_3 C29_3 . . 109.5(4) ?
    C35_3 C30_3 C29_3 . . 109.0(4) ?
    C31_3 C30_3 H30_3 . . 109.6 ?
    C35_3 C30_3 H30_3 . . 109.6 ?
    C29_3 C30_3 H30_3 . . 109.6 ?
    C30_3 C31_3 C32_3 . . 109.9(4) ?
    C30_3 C31_3 H31A_3 . . 109.7 ?
    C32_3 C31_3 H31A_3 . . 109.7 ?
    C30_3 C31_3 H31B_3 . . 109.7 ?
    C32_3 C31_3 H31B_3 . . 109.7 ?
    H31A_3 C31_3 H31B_3 . . 108.2 ?
    C31_3 C32_3 C33_3 . . 109.6(4) ?
    C31_3 C32_3 C27_3 . . 109.3(4) ?
    C33_3 C32_3 C27_3 . . 109.4(4) ?
    C31_3 C32_3 H32_3 . . 109.5 ?
    C33_3 C32_3 H32_3 . . 109.5 ?
    C27_3 C32_3 H32_3 . . 109.5 ?
    C34_3 C33_3 C32_3 . . 108.9(4) ?
    C34_3 C33_3 H33A_3 . . 109.9 ?
    C32_3 C33_3 H33A_3 . . 109.9 ?
    C34_3 C33_3 H33B_3 . . 109.9 ?
    C32_3 C33_3 H33B_3 . . 109.9 ?
    H33A_3 C33_3 H33B_3 . . 108.3 ?
    C35_3 C34_3 C33_3 . . 110.4(4) ?
    C35_3 C34_3 C28_3 . . 109.8(4) ?
    C33_3 C34_3 C28_3 . . 109.7(4) ?
    C35_3 C34_3 H34_3 . . 108.9 ?
    C33_3 C34_3 H34_3 . . 108.9 ?
    C28_3 C34_3 H34_3 . . 108.9 ?
    C34_3 C35_3 C30_3 . . 109.4(4) ?
    C34_3 C35_3 H35A_3 . . 109.8 ?
    C30_3 C35_3 H35A_3 . . 109.8 ?
    C34_3 C35_3 H35B_3 . . 109.8 ?
    C30_3 C35_3 H35B_3 . . 109.8 ?
    H35A_3 C35_3 H35B_3 . . 108.2 ?
    C1_4 O1_4 H1_4 . . 109(4) ?
    C12_4 O2_4 H2_4 . . 106(4) ?
    O1_4 C1_4 C2_4 . . 112.2(4) ?
    O1_4 C1_4 H1A_4 . . 109.2 ?
    C2_4 C1_4 H1A_4 . . 109.2 ?
    O1_4 C1_4 H1B_4 . . 109.2 ?
    C2_4 C1_4 H1B_4 . . 109.2 ?
    H1A_4 C1_4 H1B_4 . . 107.9 ?
    C1_4 C2_4 C3_4 . . 113.0(4) ?
    C1_4 C2_4 H2A_4 . . 109.0 ?
    C3_4 C2_4 H2A_4 . . 109.0 ?
    C1_4 C2_4 H2B_4 . . 109.0 ?
    C3_4 C2_4 H2B_4 . . 109.0 ?
    H2A_4 C2_4 H2B_4 . . 107.8 ?
    C2_4 C3_4 C4_4 . . 113.3(3) ?
    C2_4 C3_4 H3A_4 . . 108.9 ?
    C4_4 C3_4 H3A_4 . . 108.9 ?
    C2_4 C3_4 H3B_4 . . 108.9 ?
    C4_4 C3_4 H3B_4 . . 108.9 ?
    H3A_4 C3_4 H3B_4 . . 107.7 ?
    C5_4 C4_4 C3_4 . . 108.9(4) ?
    C5_4 C4_4 C6_4 . . 111.0(3) ?
    C3_4 C4_4 C6_4 . . 112.1(3) ?
    C5_4 C4_4 H4_4 . . 108.3 ?
    C3_4 C4_4 H4_4 . . 108.3 ?
    C6_4 C4_4 H4_4 . . 108.3 ?
    C4_4 C5_4 H5A_4 . . 109.5 ?
    C4_4 C5_4 H5B_4 . . 109.5 ?
    H5A_4 C5_4 H5B_4 . . 109.5 ?
    C4_4 C5_4 H5C_4 . . 109.5 ?
    H5A_4 C5_4 H5C_4 . . 109.5 ?
    H5B_4 C5_4 H5C_4 . . 109.5 ?
    C4_4 C6_4 C10_4 . . 118.4(3) ?
    C4_4 C6_4 C7_4 . . 113.1(3) ?
    C10_4 C6_4 C7_4 . . 103.2(3) ?
    C4_4 C6_4 H6_4 . . 107.2 ?
    C10_4 C6_4 H6_4 . . 107.2 ?
    C7_4 C6_4 H6_4 . . 107.2 ?
    C6_4 C7_4 C8_4 . . 106.7(3) ?
    C6_4 C7_4 H7A_4 . . 110.4 ?
    C8_4 C7_4 H7A_4 . . 110.4 ?
    C6_4 C7_4 H7B_4 . . 110.4 ?
    C8_4 C7_4 H7B_4 . . 110.4 ?
    H7A_4 C7_4 H7B_4 . . 108.6 ?
    C9_4 C8_4 C7_4 . . 104.3(3) ?
    C9_4 C8_4 H8A_4 . . 110.9 ?
    C7_4 C8_4 H8A_4 . . 110.9 ?
    C9_4 C8_4 H8B_4 . . 110.9 ?
    C7_4 C8_4 H8B_4 . . 110.9 ?
    H8A_4 C8_4 H8B_4 . . 108.9 ?
    C15_4 C9_4 C8_4 . . 117.9(3) ?
    C15_4 C9_4 C10_4 . . 114.8(3) ?
    C8_4 C9_4 C10_4 . . 104.1(3) ?
    C15_4 C9_4 H9_4 . . 106.4 ?
    C8_4 C9_4 H9_4 . . 106.4 ?
    C10_4 C9_4 H9_4 . . 106.4 ?
    C12_4 C10_4 C11_4 . . 107.9(3) ?
    C12_4 C10_4 C9_4 . . 107.3(3) ?
    C11_4 C10_4 C9_4 . . 112.2(3) ?
    C12_4 C10_4 C6_4 . . 119.1(3) ?
    C11_4 C10_4 C6_4 . . 109.6(3) ?
    C9_4 C10_4 C6_4 . . 100.6(3) ?
    C10_4 C11_4 H11A_4 . . 109.5 ?
    C10_4 C11_4 H11B_4 . . 109.5 ?
    H11A_4 C11_4 H11B_4 . . 109.5 ?
    C10_4 C11_4 H11C_4 . . 109.5 ?
    H11A_4 C11_4 H11C_4 . . 109.5 ?
    H11B_4 C11_4 H11C_4 . . 109.5 ?
    O2_4 C12_4 C13_4 . . 109.4(3) ?
    O2_4 C12_4 C10_4 . . 110.6(3) ?
    C13_4 C12_4 C10_4 . . 111.8(3) ?
    O2_4 C12_4 H12_4 . . 108.3 ?
    C13_4 C12_4 H12_4 . . 108.3 ?
    C10_4 C12_4 H12_4 . . 108.3 ?
    C12_4 C13_4 C14_4 . . 115.6(3) ?
    C12_4 C13_4 H13A_4 . . 108.4 ?
    C14_4 C13_4 H13A_4 . . 108.4 ?
    C12_4 C13_4 H13B_4 . . 108.4 ?
    C14_4 C13_4 H13B_4 . . 108.4 ?
    H13A_4 C13_4 H13B_4 . . 107.5 ?
    C15_4 C14_4 C13_4 . . 109.5(3) ?
    C15_4 C14_4 C19_4 . . 112.8(3) ?
    C13_4 C14_4 C19_4 . . 113.7(3) ?
    C15_4 C14_4 H14_4 . . 106.8 ?
    C13_4 C14_4 H14_4 . . 106.8 ?
    C19_4 C14_4 H14_4 . . 106.8 ?
    C9_4 C15_4 C16_4 . . 112.5(3) ?
    C9_4 C15_4 C14_4 . . 108.4(3) ?
    C16_4 C15_4 C14_4 . . 111.4(3) ?
    C9_4 C15_4 H15_4 . . 108.1 ?
    C16_4 C15_4 H15_4 . . 108.1 ?
    C14_4 C15_4 H15_4 . . 108.1 ?
    C17_4 C16_4 C15_4 . . 111.9(4) ?
    C17_4 C16_4 H16A_4 . . 109.2 ?
    C15_4 C16_4 H16A_4 . . 109.2 ?
    C17_4 C16_4 H16B_4 . . 109.2 ?
    C15_4 C16_4 H16B_4 . . 109.2 ?
    H16A_4 C16_4 H16B_4 . . 107.9 ?
    C16_4 C17_4 C18_4 . . 112.2(4) ?
    C16_4 C17_4 H17A_4 . . 109.2 ?
    C18_4 C17_4 H17A_4 . . 109.2 ?
    C16_4 C17_4 H17B_4 . . 109.2 ?
    C18_4 C17_4 H17B_4 . . 109.2 ?
    H17A_4 C17_4 H17B_4 . . 107.9 ?
    C17_4 C18_4 C24_4 . . 110.9(4) ?
    C17_4 C18_4 C19_4 . . 111.8(4) ?
    C24_4 C18_4 C19_4 . . 113.5(4) ?
    C17_4 C18_4 H18_4 . . 106.7 ?
    C24_4 C18_4 H18_4 . . 106.7 ?
    C19_4 C18_4 H18_4 . . 106.7 ?
    C21_4 C19_4 C20_4 . . 107.4(4) ?
    C21_4 C19_4 C18_4 . . 107.9(4) ?
    C20_4 C19_4 C18_4 . . 108.9(4) ?
    C21_4 C19_4 C14_4 . . 112.0(3) ?
    C20_4 C19_4 C14_4 . . 111.1(4) ?
    C18_4 C19_4 C14_4 . . 109.6(3) ?
    C19_4 C20_4 H20A_4 . . 109.5 ?
    C19_4 C20_4 H20B_4 . . 109.5 ?
    H20A_4 C20_4 H20B_4 . . 109.5 ?
    C19_4 C20_4 H20C_4 . . 109.5 ?
    H20A_4 C20_4 H20C_4 . . 109.5 ?
    H20B_4 C20_4 H20C_4 . . 109.5 ?
    C22_4 C21_4 C19_4 . . 113.9(4) ?
    C22_4 C21_4 H21A_4 . . 108.8 ?
    C19_4 C21_4 H21A_4 . . 108.8 ?
    C22_4 C21_4 H21B_4 . . 108.8 ?
    C19_4 C21_4 H21B_4 . . 108.8 ?
    H21A_4 C21_4 H21B_4 . . 107.7 ?
    C23_4 C22_4 C21_4 . . 111.2(4) ?
    C23_4 C22_4 H22A_4 . . 109.4 ?
    C21_4 C22_4 H22A_4 . . 109.4 ?
    C23_4 C22_4 H22B_4 . . 109.4 ?
    C21_4 C22_4 H22B_4 . . 109.4 ?
    H22A_4 C22_4 H22B_4 . . 108.0 ?
    N1_4 C23_4 C24_4 . . 110.5(4) ?
    N1_4 C23_4 C22_4 . . 111.0(4) ?
    C24_4 C23_4 C22_4 . . 109.9(4) ?
    N1_4 C23_4 H23_4 . . 108.5 ?
    C24_4 C23_4 H23_4 . . 108.5 ?
    C22_4 C23_4 H23_4 . . 108.5 ?
    C23_4 C24_4 C18_4 . . 114.5(4) ?
    C23_4 C24_4 H24A_4 . . 108.6 ?
    C18_4 C24_4 H24A_4 . . 108.6 ?
    C23_4 C24_4 H24B_4 . . 108.6 ?
    C18_4 C24_4 H24B_4 . . 108.6 ?
    H24A_4 C24_4 H24B_4 . . 107.6 ?
    C25'_4 N1_4 C23_4 . . 121.2(5) ?
    C25_4 N1_4 C23_4 . . 120.7(5) ?
    C25'_4 N1_4 H1N_4 . . 116(4) ?
    C25_4 N1_4 H1N_4 . . 116(4) ?
    C23_4 N1_4 H1N_4 . . 123(4) ?
    O10_4 C25_4 N1_4 . . 122.7(7) ?
    O10_4 C25_4 C26_4 . . 119.5(8) ?
    N1_4 C25_4 C26_4 . . 117.7(6) ?
    C27_4 C26_4 C29_4 . . 108.1(6) ?
    C27_4 C26_4 C25_4 . . 110.4(6) ?
    C29_4 C26_4 C25_4 . . 107.2(7) ?
    C27_4 C26_4 C28_4 . . 110.0(6) ?
    C29_4 C26_4 C28_4 . . 107.6(6) ?
    C25_4 C26_4 C28_4 . . 113.4(6) ?
    C32_4 C27_4 C26_4 . . 111.4(6) ?
    C32_4 C27_4 H27A_4 . . 109.3 ?
    C26_4 C27_4 H27A_4 . . 109.3 ?
    C32_4 C27_4 H27B_4 . . 109.3 ?
    C26_4 C27_4 H27B_4 . . 109.3 ?
    H27A_4 C27_4 H27B_4 . . 108.0 ?
    C26_4 C28_4 C34_4 . . 110.0(6) ?
    C26_4 C28_4 H28A_4 . . 109.7 ?
    C34_4 C28_4 H28A_4 . . 109.7 ?
    C26_4 C28_4 H28B_4 . . 109.7 ?
    C34_4 C28_4 H28B_4 . . 109.7 ?
    H28A_4 C28_4 H28B_4 . . 108.2 ?
    C30_4 C29_4 C26_4 . . 111.1(6) ?
    C30_4 C29_4 H29A_4 . . 109.4 ?
    C26_4 C29_4 H29A_4 . . 109.4 ?
    C30_4 C29_4 H29B_4 . . 109.4 ?
    C26_4 C29_4 H29B_4 . . 109.4 ?
    H29A_4 C29_4 H29B_4 . . 108.0 ?
    C35_4 C30_4 C29_4 . . 109.6(7) ?
    C35_4 C30_4 C31_4 . . 107.8(7) ?
    C29_4 C30_4 C31_4 . . 109.4(7) ?
    C35_4 C30_4 H30_4 . . 110.0 ?
    C29_4 C30_4 H30_4 . . 110.0 ?
    C31_4 C30_4 H30_4 . . 110.0 ?
    C32_4 C31_4 C30_4 . . 110.4(7) ?
    C32_4 C31_4 H31A_4 . . 109.6 ?
    C30_4 C31_4 H31A_4 . . 109.6 ?
    C32_4 C31_4 H31B_4 . . 109.6 ?
    C30_4 C31_4 H31B_4 . . 109.6 ?
    H31A_4 C31_4 H31B_4 . . 108.1 ?
    C27_4 C32_4 C31_4 . . 108.7(6) ?
    C27_4 C32_4 C33_4 . . 108.7(7) ?
    C31_4 C32_4 C33_4 . . 108.7(7) ?
    C27_4 C32_4 H32_4 . . 110.2 ?
    C31_4 C32_4 H32_4 . . 110.2 ?
    C33_4 C32_4 H32_4 . . 110.2 ?
    C34_4 C33_4 C32_4 . . 110.9(7) ?
    C34_4 C33_4 H33A_4 . . 109.5 ?
    C32_4 C33_4 H33A_4 . . 109.5 ?
    C34_4 C33_4 H33B_4 . . 109.5 ?
    C32_4 C33_4 H33B_4 . . 109.5 ?
    H33A_4 C33_4 H33B_4 . . 108.0 ?
    C35_4 C34_4 C33_4 . . 109.4(7) ?
    C35_4 C34_4 C28_4 . . 109.6(7) ?
    C33_4 C34_4 C28_4 . . 108.1(7) ?
    C35_4 C34_4 H34_4 . . 109.9 ?
    C33_4 C34_4 H34_4 . . 109.9 ?
    C28_4 C34_4 H34_4 . . 109.9 ?
    C30_4 C35_4 C34_4 . . 110.8(7) ?
    C30_4 C35_4 H35A_4 . . 109.5 ?
    C34_4 C35_4 H35A_4 . . 109.5 ?
    C30_4 C35_4 H35B_4 . . 109.5 ?
    C34_4 C35_4 H35B_4 . . 109.5 ?
    H35A_4 C35_4 H35B_4 . . 108.1 ?
    O10'_4 C25'_4 N1_4 . . 122.6(8) ?
    O10'_4 C25'_4 C26'_4 . . 119.9(9) ?
    N1_4 C25'_4 C26'_4 . . 117.2(6) ?
    C29'_4 C26'_4 C27'_4 . . 109.4(6) ?
    C29'_4 C26'_4 C25'_4 . . 107.5(6) ?
    C27'_4 C26'_4 C25'_4 . . 110.5(7) ?
    C29'_4 C26'_4 C28'_4 . . 107.3(6) ?
    C27'_4 C26'_4 C28'_4 . . 109.4(6) ?
    C25'_4 C26'_4 C28'_4 . . 112.7(7) ?
    C32'_4 C27'_4 C26'_4 . . 110.9(6) ?
    C32'_4 C27'_4 H27C_4 . . 109.5 ?
    C26'_4 C27'_4 H27C_4 . . 109.5 ?
    C32'_4 C27'_4 H27D_4 . . 109.5 ?
    C26'_4 C27'_4 H27D_4 . . 109.5 ?
    H27C_4 C27'_4 H27D_4 . . 108.0 ?
    C34'_4 C28'_4 C26'_4 . . 110.3(6) ?
    C34'_4 C28'_4 H28C_4 . . 109.6 ?
    C26'_4 C28'_4 H28C_4 . . 109.6 ?
    C34'_4 C28'_4 H28D_4 . . 109.6 ?
    C26'_4 C28'_4 H28D_4 . . 109.6 ?
    H28C_4 C28'_4 H28D_4 . . 108.1 ?
    C26'_4 C29'_4 C30'_4 . . 110.8(6) ?
    C26'_4 C29'_4 H29C_4 . . 109.5 ?
    C30'_4 C29'_4 H29C_4 . . 109.5 ?
    C26'_4 C29'_4 H29D_4 . . 109.5 ?
    C30'_4 C29'_4 H29D_4 . . 109.5 ?
    H29C_4 C29'_4 H29D_4 . . 108.1 ?
    C35'_4 C30'_4 C29'_4 . . 109.5(7) ?
    C35'_4 C30'_4 C31'_4 . . 109.0(7) ?
    C29'_4 C30'_4 C31'_4 . . 109.2(6) ?
    C35'_4 C30'_4 H30'_4 . . 109.7 ?
    C29'_4 C30'_4 H30'_4 . . 109.7 ?
    C31'_4 C30'_4 H30'_4 . . 109.7 ?
    C30'_4 C31'_4 C32'_4 . . 109.6(7) ?
    C30'_4 C31'_4 H31C_4 . . 109.8 ?
    C32'_4 C31'_4 H31C_4 . . 109.8 ?
    C30'_4 C31'_4 H31D_4 . . 109.8 ?
    C32'_4 C31'_4 H31D_4 . . 109.8 ?
    H31C_4 C31'_4 H31D_4 . . 108.2 ?
    C27'_4 C32'_4 C33'_4 . . 109.4(7) ?
    C27'_4 C32'_4 C31'_4 . . 107.7(7) ?
    C33'_4 C32'_4 C31'_4 . . 109.2(7) ?
    C27'_4 C32'_4 H32'_4 . . 110.2 ?
    C33'_4 C32'_4 H32'_4 . . 110.2 ?
    C31'_4 C32'_4 H32'_4 . . 110.2 ?
    C34'_4 C33'_4 C32'_4 . . 111.2(7) ?
    C34'_4 C33'_4 H33C_4 . . 109.4 ?
    C32'_4 C33'_4 H33C_4 . . 109.4 ?
    C34'_4 C33'_4 H33D_4 . . 109.4 ?
    C32'_4 C33'_4 H33D_4 . . 109.4 ?
    H33C_4 C33'_4 H33D_4 . . 108.0 ?
    C33'_4 C34'_4 C35'_4 . . 108.7(7) ?
    C33'_4 C34'_4 C28'_4 . . 108.1(7) ?
    C35'_4 C34'_4 C28'_4 . . 110.1(7) ?
    C33'_4 C34'_4 H34'_4 . . 110.0 ?
    C35'_4 C34'_4 H34'_4 . . 110.0 ?
    C28'_4 C34'_4 H34'_4 . . 110.0 ?
    C30'_4 C35'_4 C34'_4 . . 110.6(7) ?
    C30'_4 C35'_4 H35C_4 . . 109.5 ?
    C34'_4 C35'_4 H35C_4 . . 109.5 ?
    C30'_4 C35'_4 H35D_4 . . 109.5 ?
    C34'_4 C35'_4 H35D_4 . . 109.5 ?
    H35C_4 C35'_4 H35D_4 . . 108.1 ?
    H1W O1W H2W . . 110(8) ?
loop_
    _geom_torsion_atom_site_label_1
    _geom_torsion_atom_site_label_2
    _geom_torsion_atom_site_label_3
    _geom_torsion_atom_site_label_4
    _geom_torsion_site_symmetry_1
    _geom_torsion_site_symmetry_2
    _geom_torsion_site_symmetry_3
    _geom_torsion_site_symmetry_4
    _geom_torsion
    _geom_torsion_publ_flag
    O3_1 C25_1 N1_1 C23_1 . . . . -4.8(13) ?
    C26_1 C25_1 N1_1 C23_1 . . . . 170.1(6) ?
    C24_1 C23_1 N1_1 C25_1 . . . . -140.9(8) ?
    C22_1 C23_1 N1_1 C25_1 . . . . 94.1(9) ?
    O3_1 C25_1 C26_1 C27_1 . . . . -4.5(9) ?
    N1_1 C25_1 C26_1 C27_1 . . . . -179.2(7) ?
    O3_1 C25_1 C26_1 C28_1 . . . . 115.3(7) ?
    N1_1 C25_1 C26_1 C28_1 . . . . -59.4(8) ?
    O3_1 C25_1 C26_1 C29_1 . . . . -122.3(7) ?
    N1_1 C25_1 C26_1 C29_1 . . . . 63.0(8) ?
    C27_1 C26_1 C25'_1 O3'_1 . . . . -48(3) ?
    C28_1 C26_1 C25'_1 O3'_1 . . . . 67(2) ?
    C29_1 C26_1 C25'_1 O3'_1 . . . . -176.5(17) ?
    C27_1 C26_1 C25'_1 N1'_1 . . . . 136(2) ?
    C28_1 C26_1 C25'_1 N1'_1 . . . . -110(3) ?
    C29_1 C26_1 C25'_1 N1'_1 . . . . 7(3) ?
    O3'_1 C25'_1 N1'_1 C23_1 . . . . -8(4) ?
    C26_1 C25'_1 N1'_1 C23_1 . . . . 167.8(16) ?
    C24_1 C23_1 N1'_1 C25'_1 . . . . -93(3) ?
    C22_1 C23_1 N1'_1 C25'_1 . . . . 143(2) ?
    O1_1 C1_1 C2_1 C3_1 . . . . 154.6(4) ?
    C1_1 C2_1 C3_1 C4_1 . . . . 63.1(5) ?
    C2_1 C3_1 C4_1 C6_1 . . . . -156.5(4) ?
    C2_1 C3_1 C4_1 C5_1 . . . . 77.6(5) ?
    C5_1 C4_1 C6_1 C10_1 . . . . -59.8(5) ?
    C3_1 C4_1 C6_1 C10_1 . . . . 176.3(4) ?
    C5_1 C4_1 C6_1 C7_1 . . . . -179.6(4) ?
    C3_1 C4_1 C6_1 C7_1 . . . . 56.5(5) ?
    C4_1 C6_1 C7_1 C8_1 . . . . 147.6(4) ?
    C10_1 C6_1 C7_1 C8_1 . . . . 18.6(5) ?
    C6_1 C7_1 C8_1 C9_1 . . . . 9.4(5) ?
    C7_1 C8_1 C9_1 C15_1 . . . . -163.2(4) ?
    C7_1 C8_1 C9_1 C10_1 . . . . -34.7(5) ?
    C15_1 C9_1 C10_1 C12_1 . . . . -57.3(5) ?
    C8_1 C9_1 C10_1 C12_1 . . . . 171.8(4) ?
    C15_1 C9_1 C10_1 C11_1 . . . . 61.8(5) ?
    C8_1 C9_1 C10_1 C11_1 . . . . -69.1(5) ?
    C15_1 C9_1 C10_1 C6_1 . . . . 177.4(4) ?
    C8_1 C9_1 C10_1 C6_1 . . . . 46.6(4) ?
    C4_1 C6_1 C10_1 C9_1 . . . . -163.7(4) ?
    C7_1 C6_1 C10_1 C9_1 . . . . -39.0(4) ?
    C4_1 C6_1 C10_1 C12_1 . . . . 77.9(5) ?
    C7_1 C6_1 C10_1 C12_1 . . . . -157.5(4) ?
    C4_1 C6_1 C10_1 C11_1 . . . . -45.4(5) ?
    C7_1 C6_1 C10_1 C11_1 . . . . 79.2(4) ?
    C9_1 C10_1 C12_1 O2_1 . . . . -70.7(4) ?
    C11_1 C10_1 C12_1 O2_1 . . . . 167.3(3) ?
    C6_1 C10_1 C12_1 O2_1 . . . . 43.4(5) ?
    C9_1 C10_1 C12_1 C13_1 . . . . 51.6(4) ?
    C11_1 C10_1 C12_1 C13_1 . . . . -70.4(4) ?
    C6_1 C10_1 C12_1 C13_1 . . . . 165.7(4) ?
    O2_1 C12_1 C13_1 C14_1 . . . . 68.6(4) ?
    C10_1 C12_1 C13_1 C14_1 . . . . -53.6(5) ?
    C12_1 C13_1 C14_1 C15_1 . . . . 55.3(5) ?
    C12_1 C13_1 C14_1 C19_1 . . . . -177.1(3) ?
    C8_1 C9_1 C15_1 C16_1 . . . . -52.0(6) ?
    C10_1 C9_1 C15_1 C16_1 . . . . -175.6(4) ?
    C8_1 C9_1 C15_1 C14_1 . . . . -176.3(4) ?
    C10_1 C9_1 C15_1 C14_1 . . . . 60.0(5) ?
    C13_1 C14_1 C15_1 C16_1 . . . . -179.3(4) ?
    C19_1 C14_1 C15_1 C16_1 . . . . 51.9(5) ?
    C13_1 C14_1 C15_1 C9_1 . . . . -56.1(5) ?
    C19_1 C14_1 C15_1 C9_1 . . . . 175.1(4) ?
    C9_1 C15_1 C16_1 C17_1 . . . . -172.1(4) ?
    C14_1 C15_1 C16_1 C17_1 . . . . -50.3(6) ?
    C15_1 C16_1 C17_1 C18_1 . . . . 53.2(6) ?
    C16_1 C17_1 C18_1 C24_1 . . . . 67.8(6) ?
    C16_1 C17_1 C18_1 C19_1 . . . . -58.1(6) ?
    C24_1 C18_1 C19_1 C21_1 . . . . 55.8(5) ?
    C17_1 C18_1 C19_1 C21_1 . . . . -179.0(4) ?
    C24_1 C18_1 C19_1 C20_1 . . . . 171.1(4) ?
    C17_1 C18_1 C19_1 C20_1 . . . . -63.8(5) ?
    C24_1 C18_1 C19_1 C14_1 . . . . -66.7(5) ?
    C17_1 C18_1 C19_1 C14_1 . . . . 58.5(5) ?
    C13_1 C14_1 C19_1 C21_1 . . . . 59.9(5) ?
    C15_1 C14_1 C19_1 C21_1 . . . . -174.1(4) ?
    C13_1 C14_1 C19_1 C18_1 . . . . 179.0(4) ?
    C15_1 C14_1 C19_1 C18_1 . . . . -55.0(5) ?
    C13_1 C14_1 C19_1 C20_1 . . . . -59.3(5) ?
    C15_1 C14_1 C19_1 C20_1 . . . . 66.7(5) ?
    C18_1 C19_1 C21_1 C22_1 . . . . -57.5(5) ?
    C20_1 C19_1 C21_1 C22_1 . . . . -175.5(4) ?
    C14_1 C19_1 C21_1 C22_1 . . . . 62.3(5) ?
    C19_1 C21_1 C22_1 C23_1 . . . . 54.0(5) ?
    N1_1 C23_1 C22_1 C21_1 . . . . 75.5(6) ?
    N1'_1 C23_1 C22_1 C21_1 . . . . 83.6(10) ?
    C24_1 C23_1 C22_1 C21_1 . . . . -46.5(5) ?
    N1_1 C23_1 C24_1 C18_1 . . . . -78.5(6) ?
    N1'_1 C23_1 C24_1 C18_1 . . . . -70.5(9) ?
    C22_1 C23_1 C24_1 C18_1 . . . . 46.9(6) ?
    C17_1 C18_1 C24_1 C23_1 . . . . -178.4(4) ?
    C19_1 C18_1 C24_1 C23_1 . . . . -52.8(5) ?
    C28_1 C26_1 C27_1 C32_1 . . . . 59.2(5) ?
    C25'_1 C26_1 C27_1 C32_1 . . . . 166.7(10) ?
    C29_1 C26_1 C27_1 C32_1 . . . . -59.6(5) ?
    C25_1 C26_1 C27_1 C32_1 . . . . -178.3(4) ?
    C27_1 C26_1 C28_1 C34_1 . . . . -59.4(5) ?
    C25'_1 C26_1 C28_1 C34_1 . . . . -176.8(7) ?
    C29_1 C26_1 C28_1 C34_1 . . . . 59.2(5) ?
    C25_1 C26_1 C28_1 C34_1 . . . . -177.9(4) ?
    C27_1 C26_1 C29_1 C30_1 . . . . 60.1(5) ?
    C28_1 C26_1 C29_1 C30_1 . . . . -58.7(5) ?
    C25'_1 C26_1 C29_1 C30_1 . . . . -169.3(12) ?
    C25_1 C26_1 C29_1 C30_1 . . . . 176.5(4) ?
    C26_1 C29_1 C30_1 C35_1 . . . . 59.4(5) ?
    C26_1 C29_1 C30_1 C31_1 . . . . -60.7(5) ?
    C35_1 C30_1 C31_1 C32_1 . . . . -59.8(5) ?
    C29_1 C30_1 C31_1 C32_1 . . . . 60.6(5) ?
    C30_1 C31_1 C32_1 C33_1 . . . . 59.3(5) ?
    C30_1 C31_1 C32_1 C27_1 . . . . -59.8(5) ?
    C26_1 C27_1 C32_1 C31_1 . . . . 59.8(5) ?
    C26_1 C27_1 C32_1 C33_1 . . . . -59.0(5) ?
    C31_1 C32_1 C33_1 C34_1 . . . . -60.0(5) ?
    C27_1 C32_1 C33_1 C34_1 . . . . 58.9(5) ?
    C32_1 C33_1 C34_1 C35_1 . . . . 60.7(5) ?
    C32_1 C33_1 C34_1 C28_1 . . . . -59.8(5) ?
    C26_1 C28_1 C34_1 C33_1 . . . . 60.4(5) ?
    C26_1 C28_1 C34_1 C35_1 . . . . -60.3(5) ?
    C31_1 C30_1 C35_1 C34_1 . . . . 59.9(5) ?
    C29_1 C30_1 C35_1 C34_1 . . . . -59.9(5) ?
    C33_1 C34_1 C35_1 C30_1 . . . . -60.6(5) ?
    C28_1 C34_1 C35_1 C30_1 . . . . 60.2(5) ?
    O1_2 C1_2 C2_2 C3_2 . . . . -177.7(4) ?
    C1_2 C2_2 C3_2 C4_2 . . . . 170.1(4) ?
    C2_2 C3_2 C4_2 C5_2 . . . . 64.9(5) ?
    C2_2 C3_2 C4_2 C6_2 . . . . -170.7(4) ?
    C3_2 C4_2 C6_2 C10_2 . . . . 172.5(4) ?
    C5_2 C4_2 C6_2 C10_2 . . . . -64.2(5) ?
    C3_2 C4_2 C6_2 C7_2 . . . . 52.5(5) ?
    C5_2 C4_2 C6_2 C7_2 . . . . 175.8(4) ?
    C4_2 C6_2 C7_2 C8_2 . . . . 150.0(4) ?
    C10_2 C6_2 C7_2 C8_2 . . . . 21.0(4) ?
    C6_2 C7_2 C8_2 C9_2 . . . . 6.9(5) ?
    C7_2 C8_2 C9_2 C15_2 . . . . -162.2(4) ?
    C7_2 C8_2 C9_2 C10_2 . . . . -33.0(4) ?
    C15_2 C9_2 C10_2 C12_2 . . . . -58.1(4) ?
    C8_2 C9_2 C10_2 C12_2 . . . . 170.5(3) ?
    C15_2 C9_2 C10_2 C11_2 . . . . 61.3(5) ?
    C8_2 C9_2 C10_2 C11_2 . . . . -70.1(4) ?
    C15_2 C9_2 C10_2 C6_2 . . . . 177.4(3) ?
    C8_2 C9_2 C10_2 C6_2 . . . . 46.0(4) ?
    C4_2 C6_2 C10_2 C12_2 . . . . 77.1(5) ?
    C7_2 C6_2 C10_2 C12_2 . . . . -157.8(4) ?
    C4_2 C6_2 C10_2 C9_2 . . . . -165.2(4) ?
    C7_2 C6_2 C10_2 C9_2 . . . . -40.1(4) ?
    C4_2 C6_2 C10_2 C11_2 . . . . -46.9(5) ?
    C7_2 C6_2 C10_2 C11_2 . . . . 78.2(4) ?
    C9_2 C10_2 C12_2 O2_2 . . . . -72.9(4) ?
    C11_2 C10_2 C12_2 O2_2 . . . . 165.1(3) ?
    C6_2 C10_2 C12_2 O2_2 . . . . 40.4(5) ?
    C9_2 C10_2 C12_2 C13_2 . . . . 49.4(4) ?
    C11_2 C10_2 C12_2 C13_2 . . . . -72.6(4) ?
    C6_2 C10_2 C12_2 C13_2 . . . . 162.7(3) ?
    O2_2 C12_2 C13_2 C14_2 . . . . 71.0(4) ?
    C10_2 C12_2 C13_2 C14_2 . . . . -52.0(5) ?
    C12_2 C13_2 C14_2 C15_2 . . . . 55.6(4) ?
    C12_2 C13_2 C14_2 C19_2 . . . . -177.5(4) ?
    C8_2 C9_2 C15_2 C16_2 . . . . -48.9(5) ?
    C10_2 C9_2 C15_2 C16_2 . . . . -173.4(4) ?
    C8_2 C9_2 C15_2 C14_2 . . . . -173.0(4) ?
    C10_2 C9_2 C15_2 C14_2 . . . . 62.5(4) ?
    C13_2 C14_2 C15_2 C9_2 . . . . -57.5(4) ?
    C19_2 C14_2 C15_2 C9_2 . . . . 174.9(3) ?
    C13_2 C14_2 C15_2 C16_2 . . . . 178.7(3) ?
    C19_2 C14_2 C15_2 C16_2 . . . . 51.2(5) ?
    C9_2 C15_2 C16_2 C17_2 . . . . -173.9(4) ?
    C14_2 C15_2 C16_2 C17_2 . . . . -52.7(5) ?
    C15_2 C16_2 C17_2 C18_2 . . . . 55.6(5) ?
    C16_2 C17_2 C18_2 C24_2 . . . . 68.6(5) ?
    C16_2 C17_2 C18_2 C19_2 . . . . -57.2(5) ?
    C13_2 C14_2 C19_2 C21_2 . . . . 64.3(5) ?
    C15_2 C14_2 C19_2 C21_2 . . . . -171.1(3) ?
    C13_2 C14_2 C19_2 C20_2 . . . . -55.2(5) ?
    C15_2 C14_2 C19_2 C20_2 . . . . 69.4(5) ?
    C13_2 C14_2 C19_2 C18_2 . . . . -175.5(3) ?
    C15_2 C14_2 C19_2 C18_2 . . . . -50.9(5) ?
    C17_2 C18_2 C19_2 C21_2 . . . . 176.7(4) ?
    C24_2 C18_2 C19_2 C21_2 . . . . 51.7(5) ?
    C17_2 C18_2 C19_2 C20_2 . . . . -67.4(5) ?
    C24_2 C18_2 C19_2 C20_2 . . . . 167.6(4) ?
    C17_2 C18_2 C19_2 C14_2 . . . . 54.2(5) ?
    C24_2 C18_2 C19_2 C14_2 . . . . -70.8(5) ?
    C20_2 C19_2 C21_2 C22_2 . . . . -171.1(4) ?
    C14_2 C19_2 C21_2 C22_2 . . . . 67.1(5) ?
    C18_2 C19_2 C21_2 C22_2 . . . . -54.1(5) ?
    C19_2 C21_2 C22_2 C23_2 . . . . 55.1(5) ?
    C25_2 N1_2 C23_2 C24_2 . . . . -158.6(4) ?
    C25_2 N1_2 C23_2 C22_2 . . . . 77.6(6) ?
    C21_2 C22_2 C23_2 N1_2 . . . . 72.6(5) ?
    C21_2 C22_2 C23_2 C24_2 . . . . -51.0(5) ?
    N1_2 C23_2 C24_2 C18_2 . . . . -72.1(5) ?
    C22_2 C23_2 C24_2 C18_2 . . . . 52.1(5) ?
    C17_2 C18_2 C24_2 C23_2 . . . . -179.6(4) ?
    C19_2 C18_2 C24_2 C23_2 . . . . -53.5(5) ?
    C23_2 N1_2 C25_2 O3_2 . . . . -1.8(8) ?
    C23_2 N1_2 C25_2 C26_2 . . . . -179.3(4) ?
    O3_2 C25_2 C26_2 C28_2 . . . . 156.4(5) ?
    N1_2 C25_2 C26_2 C28_2 . . . . -26.2(7) ?
    O3_2 C25_2 C26_2 C27_2 . . . . 32.8(7) ?
    N1_2 C25_2 C26_2 C27_2 . . . . -149.7(5) ?
    O3_2 C25_2 C26_2 C29_2 . . . . -83.3(6) ?
    N1_2 C25_2 C26_2 C29_2 . . . . 94.1(5) ?
    C25_2 C26_2 C27_2 C32_2 . . . . -174.2(4) ?
    C28_2 C26_2 C27_2 C32_2 . . . . 58.6(5) ?
    C29_2 C26_2 C27_2 C32_2 . . . . -59.1(5) ?
    C25_2 C26_2 C28_2 C34_2 . . . . 179.2(4) ?
    C27_2 C26_2 C28_2 C34_2 . . . . -57.9(5) ?
    C29_2 C26_2 C28_2 C34_2 . . . . 59.9(5) ?
    C25_2 C26_2 C29_2 C30_2 . . . . 175.9(4) ?
    C28_2 C26_2 C29_2 C30_2 . . . . -59.0(5) ?
    C27_2 C26_2 C29_2 C30_2 . . . . 59.6(5) ?
    C26_2 C29_2 C30_2 C31_2 . . . . -60.8(5) ?
    C26_2 C29_2 C30_2 C35_2 . . . . 59.4(5) ?
    C35_2 C30_2 C31_2 C32_2 . . . . -58.8(5) ?
    C29_2 C30_2 C31_2 C32_2 . . . . 61.3(5) ?
    C30_2 C31_2 C32_2 C33_2 . . . . 58.0(6) ?
    C30_2 C31_2 C32_2 C27_2 . . . . -60.8(6) ?
    C26_2 C27_2 C32_2 C31_2 . . . . 60.1(6) ?
    C26_2 C27_2 C32_2 C33_2 . . . . -59.5(6) ?
    C31_2 C32_2 C33_2 C34_2 . . . . -58.6(6) ?
    C27_2 C32_2 C33_2 C34_2 . . . . 60.3(5) ?
    C32_2 C33_2 C34_2 C35_2 . . . . 59.7(5) ?
    C32_2 C33_2 C34_2 C28_2 . . . . -60.7(5) ?
    C26_2 C28_2 C34_2 C33_2 . . . . 59.2(5) ?
    C26_2 C28_2 C34_2 C35_2 . . . . -61.3(5) ?
    C31_2 C30_2 C35_2 C34_2 . . . . 60.0(5) ?
    C29_2 C30_2 C35_2 C34_2 . . . . -59.6(5) ?
    C33_2 C34_2 C35_2 C30_2 . . . . -60.5(5) ?
    C28_2 C34_2 C35_2 C30_2 . . . . 60.4(5) ?
    O1_3 C1_3 C2_3 C3_3 . . . . -178.8(4) ?
    C1_3 C2_3 C3_3 C4_3 . . . . 168.3(4) ?
    C2_3 C3_3 C4_3 C6_3 . . . . -177.6(4) ?
    C2_3 C3_3 C4_3 C5_3 . . . . 58.7(5) ?
    C3_3 C4_3 C6_3 C10_3 . . . . 174.0(3) ?
    C5_3 C4_3 C6_3 C10_3 . . . . -63.4(5) ?
    C3_3 C4_3 C6_3 C7_3 . . . . 52.5(5) ?
    C5_3 C4_3 C6_3 C7_3 . . . . 175.2(4) ?
    C4_3 C6_3 C7_3 C8_3 . . . . 153.0(4) ?
    C10_3 C6_3 C7_3 C8_3 . . . . 23.1(4) ?
    C6_3 C7_3 C8_3 C9_3 . . . . 4.3(4) ?
    C7_3 C8_3 C9_3 C15_3 . . . . -158.6(4) ?
    C7_3 C8_3 C9_3 C10_3 . . . . -30.4(4) ?
    C15_3 C9_3 C10_3 C11_3 . . . . 58.8(5) ?
    C8_3 C9_3 C10_3 C11_3 . . . . -72.5(4) ?
    C15_3 C9_3 C10_3 C12_3 . . . . -62.0(4) ?
    C8_3 C9_3 C10_3 C12_3 . . . . 166.7(3) ?
    C15_3 C9_3 C10_3 C6_3 . . . . 175.8(3) ?
    C8_3 C9_3 C10_3 C6_3 . . . . 44.5(4) ?
    C4_3 C6_3 C10_3 C11_3 . . . . -47.8(5) ?
    C7_3 C6_3 C10_3 C11_3 . . . . 78.7(4) ?
    C4_3 C6_3 C10_3 C12_3 . . . . 77.4(5) ?
    C7_3 C6_3 C10_3 C12_3 . . . . -156.1(3) ?
    C4_3 C6_3 C10_3 C9_3 . . . . -167.3(3) ?
    C7_3 C6_3 C10_3 C9_3 . . . . -40.8(4) ?
    C11_3 C10_3 C12_3 O2_3 . . . . 172.8(3) ?
    C9_3 C10_3 C12_3 O2_3 . . . . -64.0(4) ?
    C6_3 C10_3 C12_3 O2_3 . . . . 47.5(5) ?
    C11_3 C10_3 C12_3 C13_3 . . . . -66.6(4) ?
    C9_3 C10_3 C12_3 C13_3 . . . . 56.6(4) ?
    C6_3 C10_3 C12_3 C13_3 . . . . 168.1(3) ?
    O2_3 C12_3 C13_3 C14_3 . . . . 66.9(4) ?
    C10_3 C12_3 C13_3 C14_3 . . . . -54.5(5) ?
    C12_3 C13_3 C14_3 C15_3 . . . . 51.9(5) ?
    C12_3 C13_3 C14_3 C19_3 . . . . -179.3(4) ?
    C8_3 C9_3 C15_3 C16_3 . . . . -55.7(5) ?
    C10_3 C9_3 C15_3 C16_3 . . . . -179.3(3) ?
    C8_3 C9_3 C15_3 C14_3 . . . . -177.1(4) ?
    C10_3 C9_3 C15_3 C14_3 . . . . 59.3(4) ?
    C13_3 C14_3 C15_3 C9_3 . . . . -52.0(4) ?
    C19_3 C14_3 C15_3 C9_3 . . . . 178.8(3) ?
    C13_3 C14_3 C15_3 C16_3 . . . . -174.4(4) ?
    C19_3 C14_3 C15_3 C16_3 . . . . 56.4(4) ?
    C9_3 C15_3 C16_3 C17_3 . . . . -174.2(4) ?
    C14_3 C15_3 C16_3 C17_3 . . . . -53.9(5) ?
    C15_3 C16_3 C17_3 C18_3 . . . . 53.4(5) ?
    C16_3 C17_3 C18_3 C24_3 . . . . 72.6(5) ?
    C16_3 C17_3 C18_3 C19_3 . . . . -53.6(5) ?
    C24_3 C18_3 C19_3 C20_3 . . . . 167.2(4) ?
    C17_3 C18_3 C19_3 C20_3 . . . . -67.9(5) ?
    C24_3 C18_3 C19_3 C21_3 . . . . 50.8(5) ?
    C17_3 C18_3 C19_3 C21_3 . . . . 175.7(4) ?
    C24_3 C18_3 C19_3 C14_3 . . . . -70.8(5) ?
    C17_3 C18_3 C19_3 C14_3 . . . . 54.1(5) ?
    C13_3 C14_3 C19_3 C20_3 . . . . -63.8(5) ?
    C15_3 C14_3 C19_3 C20_3 . . . . 64.7(5) ?
    C13_3 C14_3 C19_3 C21_3 . . . . 55.8(5) ?
    C15_3 C14_3 C19_3 C21_3 . . . . -175.7(3) ?
    C13_3 C14_3 C19_3 C18_3 . . . . 175.1(4) ?
    C15_3 C14_3 C19_3 C18_3 . . . . -56.4(5) ?
    C20_3 C19_3 C21_3 C22_3 . . . . -175.2(4) ?
    C18_3 C19_3 C21_3 C22_3 . . . . -57.2(5) ?
    C14_3 C19_3 C21_3 C22_3 . . . . 62.8(5) ?
    C19_3 C21_3 C22_3 C23_3 . . . . 58.6(5) ?
    C25_3 N1_3 C23_3 C22_3 . . . . 156.3(4) ?
    C25_3 N1_3 C23_3 C24_3 . . . . -80.8(5) ?
    C21_3 C22_3 C23_3 N1_3 . . . . 73.5(5) ?
    C21_3 C22_3 C23_3 C24_3 . . . . -50.6(5) ?
    C17_3 C18_3 C24_3 C23_3 . . . . -175.0(4) ?
    C19_3 C18_3 C24_3 C23_3 . . . . -49.2(5) ?
    N1_3 C23_3 C24_3 C18_3 . . . . -74.0(5) ?
    C22_3 C23_3 C24_3 C18_3 . . . . 47.7(5) ?
    C23_3 N1_3 C25_3 O3_3 . . . . 8.9(7) ?
    C23_3 N1_3 C25_3 C26_3 . . . . -170.1(4) ?
    O3_3 C25_3 C26_3 C29_3 . . . . -62.3(5) ?
    N1_3 C25_3 C26_3 C29_3 . . . . 116.7(4) ?
    O3_3 C25_3 C26_3 C28_3 . . . . 177.0(4) ?
    N1_3 C25_3 C26_3 C28_3 . . . . -4.0(6) ?
    O3_3 C25_3 C26_3 C27_3 . . . . 54.8(5) ?
    N1_3 C25_3 C26_3 C27_3 . . . . -126.2(4) ?
    C25_3 C26_3 C27_3 C32_3 . . . . -175.2(4) ?
    C29_3 C26_3 C27_3 C32_3 . . . . -58.7(5) ?
    C28_3 C26_3 C27_3 C32_3 . . . . 58.5(5) ?
    C25_3 C26_3 C28_3 C34_3 . . . . 178.8(4) ?
    C29_3 C26_3 C28_3 C34_3 . . . . 58.6(5) ?
    C27_3 C26_3 C28_3 C34_3 . . . . -58.6(5) ?
    C25_3 C26_3 C29_3 C30_3 . . . . 176.1(4) ?
    C28_3 C26_3 C29_3 C30_3 . . . . -58.8(5) ?
    C27_3 C26_3 C29_3 C30_3 . . . . 58.5(5) ?
    C26_3 C29_3 C30_3 C31_3 . . . . -59.8(5) ?
    C26_3 C29_3 C30_3 C35_3 . . . . 59.9(5) ?
    C35_3 C30_3 C31_3 C32_3 . . . . -59.5(5) ?
    C29_3 C30_3 C31_3 C32_3 . . . . 60.0(5) ?
    C30_3 C31_3 C32_3 C33_3 . . . . 59.7(5) ?
    C30_3 C31_3 C32_3 C27_3 . . . . -60.2(5) ?
    C26_3 C27_3 C32_3 C31_3 . . . . 60.0(5) ?
    C26_3 C27_3 C32_3 C33_3 . . . . -60.1(5) ?
    C31_3 C32_3 C33_3 C34_3 . . . . -59.1(5) ?
    C27_3 C32_3 C33_3 C34_3 . . . . 60.7(5) ?
    C32_3 C33_3 C34_3 C35_3 . . . . 59.9(5) ?
    C32_3 C33_3 C34_3 C28_3 . . . . -61.3(5) ?
    C26_3 C28_3 C34_3 C35_3 . . . . -60.7(5) ?
    C26_3 C28_3 C34_3 C33_3 . . . . 60.9(5) ?
    C33_3 C34_3 C35_3 C30_3 . . . . -60.1(5) ?
    C28_3 C34_3 C35_3 C30_3 . . . . 61.0(5) ?
    C31_3 C30_3 C35_3 C34_3 . . . . 59.5(5) ?
    C29_3 C30_3 C35_3 C34_3 . . . . -60.3(5) ?
    O1_4 C1_4 C2_4 C3_4 . . . . 175.0(4) ?
    C1_4 C2_4 C3_4 C4_4 . . . . -175.4(4) ?
    C2_4 C3_4 C4_4 C5_4 . . . . 68.6(5) ?
    C2_4 C3_4 C4_4 C6_4 . . . . -168.3(4) ?
    C5_4 C4_4 C6_4 C10_4 . . . . -64.2(5) ?
    C3_4 C4_4 C6_4 C10_4 . . . . 173.8(3) ?
    C5_4 C4_4 C6_4 C7_4 . . . . 174.9(4) ?
    C3_4 C4_4 C6_4 C7_4 . . . . 53.0(5) ?
    C4_4 C6_4 C7_4 C8_4 . . . . 152.5(4) ?
    C10_4 C6_4 C7_4 C8_4 . . . . 23.3(4) ?
    C6_4 C7_4 C8_4 C9_4 . . . . 4.5(4) ?
    C7_4 C8_4 C9_4 C15_4 . . . . -159.5(4) ?
    C7_4 C8_4 C9_4 C10_4 . . . . -30.9(4) ?
    C15_4 C9_4 C10_4 C12_4 . . . . -59.1(4) ?
    C8_4 C9_4 C10_4 C12_4 . . . . 170.5(3) ?
    C15_4 C9_4 C10_4 C11_4 . . . . 59.3(5) ?
    C8_4 C9_4 C10_4 C11_4 . . . . -71.1(4) ?
    C15_4 C9_4 C10_4 C6_4 . . . . 175.7(3) ?
    C8_4 C9_4 C10_4 C6_4 . . . . 45.3(4) ?
    C4_4 C6_4 C10_4 C12_4 . . . . 75.9(5) ?
    C7_4 C6_4 C10_4 C12_4 . . . . -158.3(4) ?
    C4_4 C6_4 C10_4 C11_4 . . . . -49.0(5) ?
    C7_4 C6_4 C10_4 C11_4 . . . . 76.8(4) ?
    C4_4 C6_4 C10_4 C9_4 . . . . -167.3(4) ?
    C7_4 C6_4 C10_4 C9_4 . . . . -41.6(4) ?
    C11_4 C10_4 C12_4 O2_4 . . . . 168.5(3) ?
    C9_4 C10_4 C12_4 O2_4 . . . . -70.4(4) ?
    C6_4 C10_4 C12_4 O2_4 . . . . 42.7(5) ?
    C11_4 C10_4 C12_4 C13_4 . . . . -69.4(4) ?
    C9_4 C10_4 C12_4 C13_4 . . . . 51.8(4) ?
    C6_4 C10_4 C12_4 C13_4 . . . . 164.9(3) ?
    O2_4 C12_4 C13_4 C14_4 . . . . 70.2(4) ?
    C10_4 C12_4 C13_4 C14_4 . . . . -52.7(5) ?
    C12_4 C13_4 C14_4 C15_4 . . . . 53.0(5) ?
    C12_4 C13_4 C14_4 C19_4 . . . . -179.9(4) ?
    C8_4 C9_4 C15_4 C16_4 . . . . -51.8(5) ?
    C10_4 C9_4 C15_4 C16_4 . . . . -175.2(4) ?
    C8_4 C9_4 C15_4 C14_4 . . . . -175.5(3) ?
    C10_4 C9_4 C15_4 C14_4 . . . . 61.2(4) ?
    C13_4 C14_4 C15_4 C9_4 . . . . -54.2(4) ?
    C19_4 C14_4 C15_4 C9_4 . . . . 178.1(3) ?
    C13_4 C14_4 C15_4 C16_4 . . . . -178.5(3) ?
    C19_4 C14_4 C15_4 C16_4 . . . . 53.8(5) ?
    C9_4 C15_4 C16_4 C17_4 . . . . -174.9(4) ?
    C14_4 C15_4 C16_4 C17_4 . . . . -52.9(5) ?
    C15_4 C16_4 C17_4 C18_4 . . . . 54.3(5) ?
    C16_4 C17_4 C18_4 C24_4 . . . . 72.1(5) ?
    C16_4 C17_4 C18_4 C19_4 . . . . -55.7(5) ?
    C17_4 C18_4 C19_4 C21_4 . . . . 176.8(4) ?
    C24_4 C18_4 C19_4 C21_4 . . . . 50.4(5) ?
    C17_4 C18_4 C19_4 C20_4 . . . . -67.0(5) ?
    C24_4 C18_4 C19_4 C20_4 . . . . 166.6(4) ?
    C17_4 C18_4 C19_4 C14_4 . . . . 54.7(5) ?
    C24_4 C18_4 C19_4 C14_4 . . . . -71.7(5) ?
    C15_4 C14_4 C19_4 C21_4 . . . . -174.0(4) ?
    C13_4 C14_4 C19_4 C21_4 . . . . 60.6(5) ?
    C15_4 C14_4 C19_4 C20_4 . . . . 66.0(4) ?
    C13_4 C14_4 C19_4 C20_4 . . . . -59.4(5) ?
    C15_4 C14_4 C19_4 C18_4 . . . . -54.3(5) ?
    C13_4 C14_4 C19_4 C18_4 . . . . -179.7(4) ?
    C20_4 C19_4 C21_4 C22_4 . . . . -172.2(4) ?
    C18_4 C19_4 C21_4 C22_4 . . . . -55.0(5) ?
    C14_4 C19_4 C21_4 C22_4 . . . . 65.6(5) ?
    C19_4 C21_4 C22_4 C23_4 . . . . 58.9(5) ?
    C21_4 C22_4 C23_4 N1_4 . . . . 68.2(5) ?
    C21_4 C22_4 C23_4 C24_4 . . . . -54.3(5) ?
    N1_4 C23_4 C24_4 C18_4 . . . . -70.9(5) ?
    C22_4 C23_4 C24_4 C18_4 . . . . 51.8(5) ?
    C17_4 C18_4 C24_4 C23_4 . . . . -178.4(4) ?
    C19_4 C18_4 C24_4 C23_4 . . . . -51.6(5) ?
    C24_4 C23_4 N1_4 C25'_4 . . . . -156.4(9) ?
    C22_4 C23_4 N1_4 C25'_4 . . . . 81.5(9) ?
    C24_4 C23_4 N1_4 C25_4 . . . . -167.6(9) ?
    C22_4 C23_4 N1_4 C25_4 . . . . 70.3(9) ?
    C23_4 N1_4 C25_4 O10_4 . . . . 6(2) ?
    C23_4 N1_4 C25_4 C26_4 . . . . -177.4(7) ?
    O10_4 C25_4 C26_4 C27_4 . . . . 43.6(17) ?
    N1_4 C25_4 C26_4 C27_4 . . . . -133.7(11) ?
    O10_4 C25_4 C26_4 C29_4 . . . . -74.0(16) ?
    N1_4 C25_4 C26_4 C29_4 . . . . 108.8(12) ?
    O10_4 C25_4 C26_4 C28_4 . . . . 167.4(14) ?
    N1_4 C25_4 C26_4 C28_4 . . . . -9.8(14) ?
    C29_4 C26_4 C27_4 C32_4 . . . . -59.9(8) ?
    C25_4 C26_4 C27_4 C32_4 . . . . -176.8(8) ?
    C28_4 C26_4 C27_4 C32_4 . . . . 57.4(8) ?
    C27_4 C26_4 C28_4 C34_4 . . . . -57.8(8) ?
    C29_4 C26_4 C28_4 C34_4 . . . . 59.7(8) ?
    C25_4 C26_4 C28_4 C34_4 . . . . 178.1(8) ?
    C27_4 C26_4 C29_4 C30_4 . . . . 58.7(8) ?
    C25_4 C26_4 C29_4 C30_4 . . . . 177.6(6) ?
    C28_4 C26_4 C29_4 C30_4 . . . . -60.1(8) ?
    C26_4 C29_4 C30_4 C35_4 . . . . 59.6(9) ?
    C26_4 C29_4 C30_4 C31_4 . . . . -58.4(9) ?
    C35_4 C30_4 C31_4 C32_4 . . . . -61.0(8) ?
    C29_4 C30_4 C31_4 C32_4 . . . . 58.1(8) ?
    C26_4 C27_4 C32_4 C31_4 . . . . 60.3(8) ?
    C26_4 C27_4 C32_4 C33_4 . . . . -57.8(8) ?
    C30_4 C31_4 C32_4 C27_4 . . . . -58.7(8) ?
    C30_4 C31_4 C32_4 C33_4 . . . . 59.4(8) ?
    C27_4 C32_4 C33_4 C34_4 . . . . 60.4(9) ?
    C31_4 C32_4 C33_4 C34_4 . . . . -57.8(9) ?
    C32_4 C33_4 C34_4 C35_4 . . . . 57.9(9) ?
    C32_4 C33_4 C34_4 C28_4 . . . . -61.3(9) ?
    C26_4 C28_4 C34_4 C35_4 . . . . -59.6(8) ?
    C26_4 C28_4 C34_4 C33_4 . . . . 59.5(9) ?
    C29_4 C30_4 C35_4 C34_4 . . . . -58.0(9) ?
    C31_4 C30_4 C35_4 C34_4 . . . . 61.0(9) ?
    C33_4 C34_4 C35_4 C30_4 . . . . -60.0(9) ?
    C28_4 C34_4 C35_4 C30_4 . . . . 58.3(9) ?
    C23_4 N1_4 C25'_4 O10'_4 . . . . 14(2) ?
    C23_4 N1_4 C25'_4 C26'_4 . . . . -172.0(7) ?
    O10'_4 C25'_4 C26'_4 C29'_4 . . . . -25.6(18) ?
    N1_4 C25'_4 C26'_4 C29'_4 . . . . 160.3(11) ?
    O10'_4 C25'_4 C26'_4 C27'_4 . . . . 93.6(17) ?
    N1_4 C25'_4 C26'_4 C27'_4 . . . . -80.5(13) ?
    O10'_4 C25'_4 C26'_4 C28'_4 . . . . -143.7(16) ?
    N1_4 C25'_4 C26'_4 C28'_4 . . . . 42.2(14) ?
    C29'_4 C26'_4 C27'_4 C32'_4 . . . . -59.6(8) ?
    C25'_4 C26'_4 C27'_4 C32'_4 . . . . -177.7(7) ?
    C28'_4 C26'_4 C27'_4 C32'_4 . . . . 57.7(8) ?
    C29'_4 C26'_4 C28'_4 C34'_4 . . . . 59.7(8) ?
    C27'_4 C26'_4 C28'_4 C34'_4 . . . . -58.9(8) ?
    C25'_4 C26'_4 C28'_4 C34'_4 . . . . 177.8(8) ?
    C27'_4 C26'_4 C29'_4 C30'_4 . . . . 57.7(8) ?
    C25'_4 C26'_4 C29'_4 C30'_4 . . . . 177.6(8) ?
    C28'_4 C26'_4 C29'_4 C30'_4 . . . . -60.9(8) ?
    C26'_4 C29'_4 C30'_4 C35'_4 . . . . 60.7(8) ?
    C26'_4 C29'_4 C30'_4 C31'_4 . . . . -58.5(9) ?
    C35'_4 C30'_4 C31'_4 C32'_4 . . . . -59.4(9) ?
    C29'_4 C30'_4 C31'_4 C32'_4 . . . . 60.2(8) ?
    C26'_4 C27'_4 C32'_4 C33'_4 . . . . -57.6(9) ?
    C26'_4 C27'_4 C32'_4 C31'_4 . . . . 61.0(9) ?
    C30'_4 C31'_4 C32'_4 C27'_4 . . . . -61.1(8) ?
    C30'_4 C31'_4 C32'_4 C33'_4 . . . . 57.5(9) ?
    C27'_4 C32'_4 C33'_4 C34'_4 . . . . 59.6(9) ?
    C31'_4 C32'_4 C33'_4 C34'_4 . . . . -58.0(9) ?
    C32'_4 C33'_4 C34'_4 C35'_4 . . . . 59.0(9) ?
    C32'_4 C33'_4 C34'_4 C28'_4 . . . . -60.4(9) ?
    C26'_4 C28'_4 C34'_4 C33'_4 . . . . 59.9(8) ?
    C26'_4 C28'_4 C34'_4 C35'_4 . . . . -58.7(9) ?
    C29'_4 C30'_4 C35'_4 C34'_4 . . . . -58.0(9) ?
    C31'_4 C30'_4 C35'_4 C34'_4 . . . . 61.4(9) ?
    C33'_4 C34'_4 C35'_4 C30'_4 . . . . -60.7(9) ?
    C28'_4 C34'_4 C35'_4 C30'_4 . . . . 57.4(9) ?
loop_
    _geom_hbond_atom_site_label_D
    _geom_hbond_atom_site_label_H
    _geom_hbond_atom_site_label_A
    _geom_hbond_site_symmetry_A
    _geom_hbond_distance_DH
    _geom_hbond_distance_HA
    _geom_hbond_distance_DA
    _geom_hbond_angle_DHA
    _geom_hbond_publ_flag
    O1_1 H1_1 O1_4 . 0.88(2) 1.85(3) 2.717(5) 172(6) yes
    O2_1 H2_1 O3_3 1_656 0.87(2) 2.02(3) 2.882(4) 170(5) yes
    O1_2 H1_2 O1_3 1_554 0.88(2) 1.86(4) 2.686(5) 154(7) yes
    O2_2 H2_2 O1_1 . 0.87(2) 1.93(3) 2.795(4) 171(5) yes
    C22_2 H22A_2 O3_2 . 0.99 2.64 3.159(7) 112.8 yes
    O1_3 H1_3 O3_2 . 0.88(2) 1.76(3) 2.627(5) 167(6) yes
    O2_3 H2_3 O2_2 . 0.87(2) 2.05(3) 2.913(4) 173(5) yes
    O1_4 H1_4 O3_1 1_554 0.88(2) 1.92(3) 2.796(6) 174(6) yes
    O1_4 H1_4 O3'_1 1_554 0.88(2) 2.20(5) 2.881(14) 135(5) yes
    O2_4 H2_4 O2_1 1_554 0.74(5) 2.16(5) 2.869(4) 163(6) yes
    C22_4 H22A_4 O10_4 . 0.99 2.58 3.152(13) 116.4 yes
    O1W H1W O2_4 . 0.855(15) 2.16(2) 3.001(5) 170(7) yes
    O1W H2W O1_2 . 0.858(15) 1.93(3) 2.762(6) 165(8) yes
_shelx_space_group_comment
;
The symmetry employed for this shelxl refinement is uniquely defined
by the following loop, which should always be used as a source of
symmetry information in preference to the above space-group names.
They are only intended as comments.
;
_shelx_estimated_absorpt_T_min     0.964
_shelx_estimated_absorpt_T_max     0.985
_shelx_hkl_file
;
  -2   0   0 9999.99 49.3769
   2   0   0 9906.74 57.2664
  -3   0   0 3.42313 0.20659
   3   0   0 2.46674 0.27817
  -4   0   0 899.317 5.33383
   4   0   0 899.908 5.55946
  -5   0   0 94.0772 0.87351
   5   0   0 98.0473 1.06093
  -6   0   0 458.475 2.69987
   6   0   0 461.505 3.10533
  -7   0   0 99.6345 1.10945
   7   0   0 100.524 1.18372
  -8   0   0 45.5042 0.93802
   8   0   0 42.7677 1.08183
  -9   0   0 10.9616 0.78950
   9   0   0 10.9108 0.77996
 -10   0   0 15.6770 1.07476
  10   0   0 17.4412 1.11674
 -11   0   0 6.49478 1.51971
  11   0   0 5.14451 1.02569
 -12   0   0 26.5591 3.35302
  12   0   0 14.7750 1.98096
 -13   0   0 15.7660 2.59149
  13   0   0 11.9388 1.88873
  14  -1   0 0.00107 4.46879
 -14   1   0 15.0685 6.34670
  13  -1   0 5.10539 1.55814
 -13   1   0 3.42674 1.92939
  12  -1   0 27.5892 2.38472
 -12   1   0 33.6862 4.22738
  11  -1   0 29.6427 1.72475
 -11   1   0 29.3249 1.73193
  10  -1   0 8.54665 0.93142
 -10   1   0 7.40053 0.66155
   9  -1   0 29.7813 1.08760
  -9   1   0 30.6107 0.99781
   8  -1   0 8.48707 0.75857
  -8   1   0 8.37187 0.57004
   7  -1   0 63.2434 0.96011
  -7   1   0 62.6856 0.87269
   6  -1   0 78.2730 1.02230
  -6   1   0 78.2506 0.80337
   5  -1   0 65.4967 0.82757
  -5   1   0 65.3448 0.59455
   4  -1   0 1006.85 5.82856
  -4   1   0 993.266 5.15626
   3  -1   0 175.656 1.05201
  -3   1   0 176.757 1.01754
   2  -1   0 3314.56 20.2962
  -2   1   0 3322.73 17.4815
   1   1   0 95.7698 2.19135
  -2  -1   0 1420.54 8.80312
   2   1   0 1405.67 8.48251
  -3  -1   0 333.320 1.89628
   3   1   0 330.997 1.84201
  -4  -1   0 146.274 1.11428
   4   1   0 148.034 1.23640
  -5  -1   0 51.8444 0.67315
   5   1   0 52.4368 0.81276
  -6  -1   0 41.6413 0.77824
   6   1   0 43.1322 0.87184
  -7  -1   0 50.3272 0.96754
   7   1   0 50.4047 0.95054
  -8  -1   0 38.6068 1.02112
   8   1   0 37.4984 1.07719
  -9  -1   0 40.5216 1.18033
   9   1   0 39.7077 1.25550
 -10  -1   0 28.0018 1.33473
  10   1   0 26.3904 1.53967
 -11  -1   0 5.44199 1.70692
  11   1   0 7.06731 1.65856
 -12  -1   0 3.01669 2.25525
  12   1   0 0.58103 1.96065
 -13  -1   0 13.2657 4.25253
  13   1   0 5.77965 2.22801
  14  -2   0 4.22017 5.62756
 -14   2   0 6.36051 6.28836
  13  -2   0 3.58051 1.49809
 -13   2   0 3.44063 1.72418
  12  -2   0 30.5333 2.55137
 -12   2   0 28.0843 3.90875
  11  -2   0 2.01230 1.00281
 -11   2   0 1.73424 0.90482
  10  -2   0 43.2446 1.46265
 -10   2   0 45.3034 1.08991
   9  -2   0 15.1445 0.99641
  -9   2   0 14.0712 0.75873
   8  -2   0 6.67680 0.69088
  -8   2   0 6.65167 0.57142
   7  -2   0 34.8300 0.81644
  -7   2   0 33.5750 0.70737
   6  -2   0 26.4247 0.80535
  -6   2   0 25.5178 0.44455
   5  -2   0 29.3211 0.78171
  -5   2   0 28.9287 0.42614
   4  -2   0 1038.52 6.29702
  -4   2   0 1029.17 5.65323
   3  -2   0 408.580 2.12301
  -3   2   0 412.758 2.01328
   2  -2   0 588.483 4.79988
  -2   2   0 586.085 4.13141
   1  -2   0 2510.59 18.8097
  -1   2   0 2519.09 16.5076
   0  -2   0 22.2668 0.79997
   0   2   0 25.7016 0.52616
  -1  -2   0 3126.92 14.8382
   1   2   0 3172.88 15.1781
  -2  -2   0 400.147 2.37164
   2   2   0 398.224 2.50140
  -3  -2   0 729.592 3.40029
   3   2   0 733.788 3.69169
  -4  -2   0 63.7612 0.89641
   4   2   0 64.2102 1.01537
  -5  -2   0 255.961 1.60869
   5   2   0 259.597 1.76796
  -6  -2   0 26.3891 0.88125
   6   2   0 28.5123 0.88838
  -7  -2   0 41.8641 0.98103
   7   2   0 39.7892 1.01524
  -8  -2   0 37.3217 1.14409
   8   2   0 31.9560 1.20447
  -9  -2   0 23.9826 1.05470
   9   2   0 25.5315 1.26797
 -10  -2   0 12.5268 1.09195
  10   2   0 12.4506 1.54209
 -11  -2   0 10.6152 1.65184
  11   2   0 13.8195 1.50068
 -12  -2   0 5.04690 2.66994
  12   2   0 9.00456 2.06972
 -13  -2   0 4.10438 3.40196
  13   2   0 0.71044 2.13023
  14  -3   0 7.99023 5.46249
 -14   3   0 0.75618 7.35934
  13  -3   0 11.6818 1.74581
 -13   3   0 11.6464 1.65597
  12  -3   0 12.8776 1.97291
 -12   3   0 12.9201 2.49473
  11  -3   0 7.78500 1.03176
 -11   3   0 7.19751 0.82426
  10  -3   0 19.3268 1.16027
 -10   3   0 21.0956 0.94822
   9  -3   0 7.98548 0.76813
  -9   3   0 7.12761 0.56594
   8  -3   0 39.8381 1.10876
  -8   3   0 37.6372 0.87673
   7  -3   0 1.81602 0.45518
  -7   3   0 2.67255 0.37801
   6  -3   0 259.054 2.14615
  -6   3   0 257.734 1.89362
   5  -3   0 324.463 2.04114
  -5   3   0 327.212 1.87416
   4  -3   0 38.6973 0.76734
  -4   3   0 39.9372 0.68961
   3  -3   0 501.856 2.74947
  -3   3   0 498.368 2.47051
   2  -3   0 160.623 1.47111
  -2   3   0 159.270 1.35707
   1  -3   0 2441.60 11.7343
  -1   3   0 2419.18 11.1890
   0  -3   0 792.797 4.42600
   0   3   0 787.461 4.40077
  -1  -3   0 375.601 1.85974
   1   3   0 375.590 2.04164
  -2  -3   0 73.9553 0.70696
   2   3   0 74.1993 0.73840
  -3  -3   0 10.8269 0.38857
   3   3   0 10.8521 0.48974
  -4  -3   0 193.794 1.57658
   4   3   0 190.932 1.67907
  -5  -3   0 47.7929 0.71024
   5   3   0 48.4295 0.83653
  -6  -3   0 109.096 1.43794
   6   3   0 107.821 1.42426
  -7  -3   0 14.1764 0.64540
   7   3   0 14.8899 0.73847
  -8  -3   0 10.6067 0.80725
   8   3   0 9.36381 0.93738
  -9  -3   0 48.6094 1.54345
   9   3   0 49.8381 1.65427
 -10  -3   0 40.9789 2.82229
  10   3   0 31.6507 2.77493
 -11  -3   0 1.19624 1.53929
  11   3   0 1.14502 1.44263
 -12  -3   0 15.1173 2.77393
  12   3   0 26.1754 3.44038
 -13  -3   0 9.44257 4.12560
  13   3   0 4.39400 2.23045
  14  -4   0 7.44180 4.91562
 -14   4   0 2.30278 5.99520
  13  -4   0 56.3665 2.71489
 -13   4   0 49.1057 3.13968
  12  -4   0 10.2185 2.10861
 -12   4   0 15.9006 2.83721
  11  -4   0 70.3873 1.90372
 -11   4   0 68.4930 1.66854
  10  -4   0 0.39569 0.83370
 -10   4   0 0.55153 0.59622
   9  -4   0 61.2690 1.27351
  -9   4   0 61.1471 1.15032
   8  -4   0 18.4213 0.93225
  -8   4   0 18.7134 0.79320
   7  -4   0 36.3293 0.88672
  -7   4   0 36.0443 0.78616
   6  -4   0 62.7383 0.96545
  -6   4   0 60.1346 0.85073
   5  -4   0 25.5440 0.68456
  -5   4   0 24.8957 0.57612
   4  -4   0 152.254 1.39410
  -4   4   0 149.466 1.18359
   3  -4   0 216.952 1.47095
  -3   4   0 217.363 1.25516
   2  -4   0 1.04677 0.38037
  -2   4   0 1.11845 0.37408
   1  -4   0 111.287 0.83923
  -1   4   0 113.120 0.78492
   0  -4   0 732.193 4.17230
   0   4   0 737.273 4.38627
  -1  -4   0 83.8845 0.69027
   1   4   0 83.2146 0.70631
  -2  -4   0 292.976 2.35917
   2   4   0 298.812 2.69589
  -3  -4   0 8.11022 0.38886
   3   4   0 8.47350 0.44761
  -4  -4   0 91.9950 1.10124
   4   4   0 88.8695 1.28099
  -5  -4   0 26.0409 0.54143
   5   4   0 27.7813 0.71977
  -6  -4   0 12.6681 0.83482
   6   4   0 12.1330 0.96148
  -7  -4   0 79.8756 1.35793
   7   4   0 80.6935 1.57561
  -8  -4   0 1.11662 0.98196
   8   4   0 0.78336 0.98838
  -9  -4   0 54.2736 1.78685
   9   4   0 55.8758 1.80586
 -10  -4   0 4.52628 2.81694
  10   4   0 10.2692 3.67814
 -11  -4   0 1.21022 2.44813
  11   4   0 1.87280 1.76481
 -12  -4   0 2.58990 3.53171
  12   4   0 10.6626 2.59238
  14  -5   0 9.59070 4.45774
 -14   5   0 7.48946 6.22051
  13  -5   0 27.5278 2.36047
 -13   5   0 26.8640 2.79838
  12  -5   0 8.50742 1.91588
 -12   5   0 6.16070 2.17575
  11  -5   0 91.6643 1.98280
 -11   5   0 96.2118 1.88926
  10  -5   0 9.17228 0.85891
 -10   5   0 10.4003 0.86597
   9  -5   0 13.2111 0.92783
  -9   5   0 13.4128 0.91534
   8  -5   0 1.95109 0.61273
  -8   5   0 2.37448 0.54371
   7  -5   0 6.28404 0.61672
  -7   5   0 5.43593 0.52245
   6  -5   0 43.1206 0.94157
  -6   5   0 44.1378 0.95860
   5  -5   0 23.5637 0.66310
  -5   5   0 24.2816 0.56519
   4  -5   0 96.9581 1.30051
  -4   5   0 100.579 2.03838
   3  -5   0 63.0434 0.70885
  -3   5   0 61.4800 0.62141
   2  -5   0 356.631 2.98023
  -2   5   0 358.142 2.64958
   1  -5   0 27.8749 0.51328
  -1   5   0 27.6710 0.48889
   0  -5   0 65.2838 0.87623
   0   5   0 66.1335 0.83685
  -1  -5   0 18.0925 0.47828
   1   5   0 19.1411 0.53417
  -2  -5   0 21.4833 0.72869
   2   5   0 18.4968 0.77339
  -3  -5   0 209.513 1.40898
   3   5   0 209.400 1.41736
  -4  -5   0 79.9383 0.95701
   4   5   0 77.2642 1.11979
  -5  -5   0 8.03965 0.62639
   5   5   0 6.79462 0.55978
  -6  -5   0 97.5518 1.44080
   6   5   0 97.2322 1.54970
  -7  -5   0 39.5275 1.25926
   7   5   0 40.3847 1.47384
  -8  -5   0 19.2745 1.60474
   8   5   0 17.9332 1.49621
  -9  -5   0 79.9518 2.48072
   9   5   0 80.3665 2.13040
 -10  -5   0 17.6958 4.84612
  10   5   0 17.5856 3.88716
 -11  -5   0 7.49223 2.64294
  11   5   0 3.38774 1.84589
 -12  -5   0 0.28370 3.36617
  12   5   0 3.46215 3.02489
  14  -6   0 16.7198 4.58387
 -14   6   0 24.3487 6.35114
  13  -6   0 11.3511 1.63670
 -13   6   0 5.86810 2.01719
  12  -6   0 0.89988 1.83542
 -12   6   0 7.91153 3.27722
  11  -6   0 9.79999 1.07125
 -11   6   0 11.3762 1.29485
  10  -6   0 15.6151 1.21599
 -10   6   0 14.4559 1.06503
   9  -6   0 19.5262 1.12952
  -9   6   0 20.1498 1.09561
   8  -6   0 36.1410 1.22582
  -8   6   0 38.0206 1.08387
   7  -6   0 10.4061 0.70610
  -7   6   0 10.3262 0.67003
   6  -6   0 184.081 1.77174
  -6   6   0 181.910 1.76925
   5  -6   0 67.3875 1.01860
  -5   6   0 68.8152 0.69431
   4  -6   0 120.297 1.41271
  -4   6   0 121.283 1.28735
   3  -6   0 71.2918 0.81719
  -3   6   0 74.3113 0.80634
   2  -6   0 52.5421 0.87225
  -2   6   0 51.3905 0.80933
   1  -6   0 27.5079 0.60641
  -1   6   0 28.0068 0.54762
   0  -6   0 57.3079 0.89207
   0   6   0 57.5127 0.90008
  -1  -6   0 44.7996 0.66505
   1   6   0 44.0919 0.76644
  -2  -6   0 66.8639 1.11675
   2   6   0 61.3885 1.04051
  -3  -6   0 2.52097 0.43595
   3   6   0 1.63636 0.41796
  -4  -6   0 27.3197 0.87067
   4   6   0 27.3734 0.80598
  -5  -6   0 13.0609 0.82880
   5   6   0 12.2382 0.99250
  -6  -6   0 170.625 1.97188
   6   6   0 164.391 2.13471
  -7  -6   0 90.3101 1.63627
   7   6   0 89.9088 1.89054
  -8  -6   0 26.5582 1.73352
   8   6   0 23.1546 1.79150
  -9  -6   0 13.7587 2.80071
   9   6   0 8.42389 1.59798
 -10  -6   0 11.1595 4.82729
  10   6   0 0.79889 3.30359
 -11  -6   0 9.47126 4.23002
  11   6   0 21.0250 2.74656
 -12  -6   0 2.44721 5.70338
  12   6   0 3.46616 3.27306
  14  -7   0 26.0975 3.72912
 -14   7   0 17.3900 4.32860
  13  -7   0 6.97824 1.99247
 -13   7   0 8.86810 2.42395
  12  -7   0 4.51070 2.04203
 -12   7   0 2.91699 2.48694
  11  -7   0 13.9333 1.60602
 -11   7   0 13.4338 1.95489
  10  -7   0 6.12104 1.26184
 -10   7   0 8.43599 0.88706
   9  -7   0 86.9272 1.72657
  -9   7   0 86.0985 1.30257
   8  -7   0 2.78410 0.83241
  -8   7   0 2.67882 0.68962
   7  -7   0 29.4828 1.07255
  -7   7   0 30.7889 1.03935
   6  -7   0 1.79017 0.64851
  -6   7   0 1.99924 0.57917
   5  -7   0 96.5686 1.12554
  -5   7   0 93.8570 0.95527
   4  -7   0 4.65299 0.65412
  -4   7   0 4.71163 0.52393
   3  -7   0 61.6154 0.86533
  -3   7   0 59.4095 0.78624
   2  -7   0 79.4118 1.11644
  -2   7   0 79.3064 1.14471
   1  -7   0 25.4381 0.67107
  -1   7   0 26.1139 0.69143
   0  -7   0 156.942 1.47430
   0   7   0 154.385 1.45314
  -1  -7   0 75.2911 0.86483
   1   7   0 74.5280 0.97488
  -2  -7   0 36.0685 1.08901
   2   7   0 33.2197 0.99400
  -3  -7   0 22.7704 0.83963
   3   7   0 22.2089 0.86397
  -4  -7   0 7.40471 0.81494
   4   7   0 9.13998 0.84783
  -5  -7   0 120.637 1.52533
   5   7   0 121.177 1.85068
  -6  -7   0 53.3134 1.37187
   6   7   0 53.7481 1.40054
  -7  -7   0 41.0037 1.52930
   7   7   0 43.8032 1.77549
  -8  -7   0 11.3559 3.20126
   8   7   0 9.35754 1.52208
  -9  -7   0 34.1297 3.31724
   9   7   0 27.9583 2.71296
 -10  -7   0 0.00000 4.32324
  10   7   0 13.6393 3.46231
 -11  -7   0 27.6875 5.01136
  11   7   0 25.3085 3.57063
  13  -8   0 18.7147 2.69771
 -13   8   0 14.6957 3.92704
  12  -8   0 0.44873 2.16653
 -12   8   0 2.14433 2.56178
  11  -8   0 3.13695 1.32862
 -11   8   0 1.31954 1.35009
  10  -8   0 22.8327 2.42506
 -10   8   0 22.8099 2.62262
   9  -8   0 36.3943 1.57111
  -9   8   0 34.6844 1.41531
   8  -8   0 5.38365 0.98785
  -8   8   0 3.68783 0.91784
   7  -8   0 21.8928 1.25705
  -7   8   0 17.9691 0.98741
   6  -8   0 10.7444 0.99460
  -6   8   0 10.8542 0.69246
   5  -8   0 52.1649 0.95237
  -5   8   0 52.0017 0.99237
   4  -8   0 2.77384 0.59864
  -4   8   0 3.03777 0.55993
   3  -8   0 8.99170 0.52637
  -3   8   0 8.12196 0.55414
   2  -8   0 90.1900 1.15370
  -2   8   0 86.4050 1.19105
   1  -8   0 30.0846 0.78752
  -1   8   0 28.9854 0.68848
   0  -8   0 108.993 1.27991
   0   8   0 107.222 1.27119
  -1  -8   0 66.4549 0.98605
   1   8   0 65.8517 0.94617
  -2  -8   0 34.5656 1.16661
   2   8   0 32.5186 1.02688
  -3  -8   0 79.1067 1.26139
   3   8   0 81.0315 1.29029
  -4  -8   0 22.6128 1.15520
   4   8   0 24.4031 1.15339
  -5  -8   0 5.93224 0.75833
   5   8   0 5.79361 1.03387
  -6  -8   0 83.3908 1.71610
   6   8   0 85.5388 1.94911
  -7  -8   0 4.71121 1.08999
   7   8   0 3.82928 1.38123
  -8  -8   0 52.2241 5.54403
   8   8   0 53.4920 3.62817
  -9  -8   0 4.37653 2.85164
   9   8   0 4.24270 2.52848
 -10  -8   0 20.3262 4.13595
  10   8   0 26.4332 4.35716
 -11  -8   0 5.76026 5.23349
  11   8   0 2.96466 2.85925
  13  -9   0 13.3537 2.29302
 -13   9   0 20.1174 5.07897
  12  -9   0 8.84447 2.69681
 -12   9   0 13.6908 2.92541
  11  -9   0 10.7947 1.90377
 -11   9   0 12.3923 2.30771
  10  -9   0 26.0849 3.40812
 -10   9   0 28.7776 2.92608
   9  -9   0 6.36188 1.14331
  -9   9   0 4.81543 1.04169
   8  -9   0 9.54496 1.12421
  -8   9   0 8.52042 1.31417
   7  -9   0 52.5441 1.57617
  -7   9   0 50.2290 1.24795
   6  -9   0 3.00933 0.88678
  -6   9   0 3.70991 0.64245
   5  -9   0 22.9999 0.96997
  -5   9   0 21.4254 0.98674
   4  -9   0 59.1244 1.15033
  -4   9   0 60.9416 1.27295
   3  -9   0 31.4691 0.88808
  -3   9   0 30.9786 0.93236
   2  -9   0 10.8767 0.87577
  -2   9   0 10.5484 0.93749
   1  -9   0 9.66623 0.58045
  -1   9   0 9.23092 0.60945
   0  -9   0 23.9804 0.96570
   0   9   0 23.2976 0.96784
  -1  -9   0 93.0255 1.32368
   1   9   0 93.4750 1.17869
  -2  -9   0 6.82454 0.89505
   2   9   0 6.62944 0.81601
  -3  -9   0 15.2975 0.92192
   3   9   0 17.2522 1.03199
  -4  -9   0 52.8610 1.42546
   4   9   0 53.9164 1.38435
  -5  -9   0 18.0096 1.53334
   5   9   0 15.8003 1.46565
  -6  -9   0 14.8081 1.40613
   6   9   0 14.5382 1.54342
  -7  -9   0 2.59209 2.15505
   7   9   0 6.82179 2.52644
  -8  -9   0 12.7407 4.09781
   8   9   0 13.3038 3.22688
  -9  -9   0 0.00000 4.64608
   9   9   0 8.89284 4.85633
 -10  -9   0 0.00978 5.21258
  10   9   0 4.77810 4.47341
  13 -10   0 1.53277 2.13055
 -13  10   0 2.51722 4.00393
  12 -10   0 0.89443 2.48801
 -12  10   0 0.00000 3.64276
  11 -10   0 21.5607 2.34516
 -11  10   0 19.7882 3.31340
  10 -10   0 0.00000 4.42795
 -10  10   0 0.00000 6.01951
   9 -10   0 14.1494 1.52566
  -9  10   0 12.8641 1.51075
   8 -10   0 52.9436 1.94900
  -8  10   0 51.8301 2.16075
   7 -10   0 47.2288 1.76568
  -7  10   0 45.5158 1.19446
   6 -10   0 61.5589 1.41777
  -6  10   0 62.9132 1.33583
   5 -10   0 129.187 1.92420
  -5  10   0 128.460 1.57531
   4 -10   0 33.1764 1.17152
  -4  10   0 32.4013 1.17837
   3 -10   0 12.1510 0.90359
  -3  10   0 10.0731 0.77364
   2 -10   0 6.68234 0.82632
  -2  10   0 7.38477 0.76997
   1 -10   0 0.63889 0.52868
  -1  10   0 1.75077 0.60547
   0 -10   0 34.2974 1.16602
   0  10   0 31.5239 1.18552
  -1 -10   0 13.8765 0.92863
   1  10   0 14.1843 0.79820
  -2 -10   0 37.7656 1.47101
   2  10   0 38.4373 1.14385
  -3 -10   0 8.39217 0.90324
   3  10   0 7.85909 0.86876
  -4 -10   0 12.2675 1.16277
   4  10   0 9.07030 0.96226
  -5 -10   0 12.8064 1.47680
   5  10   0 14.4941 1.64255
  -6 -10   0 25.9044 3.43952
   6  10   0 16.9875 2.13644
  -7 -10   0 51.9385 4.83332
   7  10   0 47.8460 4.24554
  -8 -10   0 10.9285 5.20698
   8  10   0 5.81608 3.74488
  -9 -10   0 0.00000 5.07929
   9  10   0 0.00000 5.41560
  12 -11   0 5.74162 3.05818
 -12  11   0 3.87046 3.61790
  11 -11   0 3.66467 1.86229
 -11  11   0 1.18405 4.79117
  10 -11   0 16.2089 3.48117
 -10  11   0 10.8145 4.20333
   9 -11   0 26.1737 2.39252
  -9  11   0 25.9949 4.10280
   8 -11   0 17.4902 2.21297
  -8  11   0 18.0571 3.12565
   7 -11   0 5.83308 1.22325
  -7  11   0 3.91995 1.38648
   6 -11   0 96.6191 2.19513
  -6  11   0 105.476 1.73579
   5 -11   0 187.065 2.30215
  -5  11   0 185.302 2.04814
   4 -11   0 38.3879 1.26421
  -4  11   0 35.2933 1.30849
   3 -11   0 26.0750 1.18334
  -3  11   0 26.1857 1.15150
   2 -11   0 22.0472 1.00912
  -2  11   0 20.1848 1.11520
   1 -11   0 2.21112 0.60653
  -1  11   0 3.62972 0.69319
   0 -11   0 6.73465 0.88385
   0  11   0 8.05651 1.00220
  -1 -11   0 15.3583 0.95385
   1  11   0 16.4223 1.03305
  -2 -11   0 9.55669 1.04657
   2  11   0 8.73099 1.09570
  -3 -11   0 11.0079 1.12569
   3  11   0 11.9838 1.18355
  -4 -11   0 29.2802 1.86689
   4  11   0 28.7972 1.45665
  -5 -11   0 20.4711 1.84343
   5  11   0 23.8051 3.64580
  -6 -11   0 38.5857 5.70882
   6  11   0 49.6660 4.53988
  -7 -11   0 0.00000 6.39012
   7  11   0 11.2511 4.08456
  -8 -11   0 13.0658 4.62643
   8  11   0 15.1216 4.13122
  -9 -11   0 4.19454 5.00232
   9  11   0 14.7011 5.57070
  12 -12   0 17.6388 3.42657
 -12  12   0 23.5343 5.74570
  11 -12   0 2.05104 2.05896
 -11  12   0 9.00127 4.17484
  10 -12   0 9.24226 3.11378
 -10  12   0 13.0994 4.05811
   9 -12   0 12.4196 3.30862
  -9  12   0 2.27367 2.41343
   8 -12   0 48.4951 4.18996
  -8  12   0 41.7305 5.62530
   7 -12   0 54.5094 2.26646
  -7  12   0 53.2549 2.69836
   6 -12   0 187.161 2.34395
  -6  12   0 184.409 2.30526
   5 -12   0 27.6769 1.58771
  -5  12   0 25.7416 1.42330
   4 -12   0 0.94303 0.85987
  -4  12   0 1.50618 0.84765
   3 -12   0 23.5219 1.20651
  -3  12   0 24.1473 1.23330
   2 -12   0 3.14166 0.71947
  -2  12   0 3.66058 1.00624
   1 -12   0 1.63982 0.68761
  -1  12   0 1.60637 0.77172
   0 -12   0 6.24105 1.08232
   0  12   0 5.56620 1.01066
  -1 -12   0 24.4995 1.36984
   1  12   0 25.5030 1.30041
  -2 -12   0 56.0054 1.87071
   2  12   0 52.2969 2.09221
  -3 -12   0 6.51653 1.02806
   3  12   0 7.47871 1.31552
  -4 -12   0 76.0749 3.33781
   4  12   0 73.8365 3.03616
  -5 -12   0 3.76393 6.41578
   5  12   0 9.65175 3.07455
  -6 -12   0 13.3601 5.20168
   6  12   0 22.8976 4.50542
  -7 -12   0 10.6599 4.73733
   7  12   0 8.36648 4.76759
  -8 -12   0 12.4900 5.64933
   8  12   0 17.8776 7.61956
  11 -13   0 10.4137 2.44629
 -11  13   0 0.00000 4.71038
  10 -13   0 2.97752 3.95948
 -10  13   0 4.56632 3.88884
   9 -13   0 29.9326 3.09574
  -9  13   0 19.5548 5.09878
   8 -13   0 27.4835 3.23262
  -8  13   0 29.2482 3.99658
   7 -13   0 29.0663 4.60176
  -7  13   0 29.9311 3.57938
   6 -13   0 5.37457 1.33584
  -6  13   0 3.50172 2.42912
   5 -13   0 27.3189 2.04434
  -5  13   0 25.6805 1.85055
   4 -13   0 5.55918 1.08387
  -4  13   0 4.70755 0.96207
   3 -13   0 20.0279 1.20971
  -3  13   0 20.8235 1.46471
   2 -13   0 4.72162 1.07441
  -2  13   0 4.63625 1.12509
   1 -13   0 41.5199 1.36782
  -1  13   0 41.3637 1.58646
   0 -13   0 19.6075 1.46276
   0  13   0 21.7500 1.51419
  -1 -13   0 11.2260 1.08571
   1  13   0 14.9342 1.49791
  -2 -13   0 2.33161 1.46685
   2  13   0 1.65373 1.52033
  -3 -13   0 6.70259 1.32906
   3  13   0 7.53155 1.49676
  -4 -13   0 145.186 4.96800
   4  13   0 140.994 6.38695
  -5 -13   0 3.11558 3.52241
   5  13   0 0.70029 4.37221
  -6 -13   0 32.8140 4.92575
   6  13   0 45.0182 4.51098
  -7 -13   0 0.00000 6.58164
   7  13   0 0.00000 5.20092
  11 -14   0 6.56617 2.43477
 -11  14   0 3.25384 2.45685
  10 -14   0 80.7585 4.70307
 -10  14   0 75.6549 4.64569
   9 -14   0 8.74596 5.08469
  -9  14   0 13.5684 5.41419
   8 -14   0 35.6433 3.81511
  -8  14   0 25.5595 4.52665
   7 -14   0 15.3443 4.13905
  -7  14   0 21.4547 4.77764
   6 -14   0 0.00000 4.95519
  -6  14   0 15.2986 5.78690
   5 -14   0 20.3595 3.61650
  -5  14   0 11.9511 1.90965
   4 -14   0 16.0116 1.78851
  -4  14   0 11.3298 2.38050
   3 -14   0 91.8821 2.58387
  -3  14   0 85.2422 2.30523
   2 -14   0 1.60906 1.55620
  -2  14   0 1.47574 1.37800
   1 -14   0 21.2957 1.50569
  -1  14   0 17.9641 1.63888
   0 -14   0 1.86474 1.25916
   0  14   0 2.36439 1.63652
  -1 -14   0 0.42649 1.24218
   1  14   0 0.52069 1.49147
  -2 -14   0 18.8684 2.66371
   2  14   0 23.2725 2.64078
  -3 -14   0 20.5358 2.26366
   3  14   0 21.5919 2.04000
  -4 -14   0 2.38063 3.98477
   4  14   0 2.23694 2.67099
  -5 -14   0 7.65430 6.12471
   5  14   0 0.00000 5.01321
  -6 -14   0 22.2638 8.63268
   6  14   0 39.7981 5.54642
  10 -15   0 9.41405 2.47105
 -10  15   0 12.2863 2.92739
   9 -15   0 19.6385 5.70445
  -9  15   0 21.9467 4.74711
   8 -15   0 8.23769 3.95735
  -8  15   0 3.38702 4.76428
   7 -15   0 3.10713 4.16201
  -7  15   0 12.1109 5.54792
   6 -15   0 54.1921 4.44314
  -6  15   0 58.6279 6.30221
   5 -15   0 16.9639 4.00245
  -5  15   0 18.9417 5.23041
   4 -15   0 14.5940 7.89208
  -4  15   0 23.1029 6.46923
   3 -15   0 3.66032 1.65601
  -3  15   0 3.68829 1.65452
   2 -15   0 44.2430 2.96177
  -2  15   0 41.4271 2.78862
   1 -15   0 3.35996 1.79491
  -1  15   0 1.89482 1.78170
   0 -15   0 54.3181 3.16842
   0  15   0 58.7382 3.27953
  -1 -15   0 52.3566 4.23481
   1  15   0 46.7234 3.14509
  -2 -15   0 3.66902 3.20579
   2  15   0 3.73571 2.03851
  -3 -15   0 12.2907 2.81787
   3  15   0 9.64515 2.53463
  -4 -15   0 0.00000 6.16763
   4  15   0 6.60629 5.04209
  -5 -15   0 2.96985 3.16339
   5  15   0 9.18007 3.51948
   9 -16   0 5.48020 2.62203
  -9  16   0 9.74217 2.59308
   8 -16   0 0.00000 5.51499
  -8  16   0 3.13046 4.73220
   7 -16   0 21.0946 4.76580
  -7  16   0 8.54209 4.87426
   6 -16   0 38.9802 4.51325
  -6  16   0 40.3476 5.02317
   5 -16   0 42.1341 4.17538
  -5  16   0 21.5605 4.04212
   4 -16   0 10.1639 2.66007
  -4  16   0 3.22891 3.30379
   3 -16   0 15.2061 2.05412
  -3  16   0 12.9002 2.45790
   2 -16   0 35.5618 3.42846
  -2  16   0 36.6729 3.59172
   1 -16   0 93.3041 3.64790
  -1  16   0 85.3605 4.61681
   0 -16   0 7.15947 2.26313
   0  16   0 3.28984 1.98120
  -1 -16   0 72.7789 4.36196
   1  16   0 69.8355 3.60925
  -2 -16   0 28.0616 4.08977
   2  16   0 31.3474 3.40507
  -3 -16   0 16.0970 8.04305
   3  16   0 7.72146 3.71383
   7 -17   0 11.8900 2.82755
  -7  17   0 12.7181 3.31066
   6 -17   0 19.5004 5.25112
  -6  17   0 31.1697 7.47447
   5 -17   0 13.9981 5.14349
  -5  17   0 17.9833 5.79772
   4 -17   0 0.00000 5.17643
  -4  17   0 27.1575 6.23125
   3 -17   0 59.1355 3.92701
  -3  17   0 74.6488 5.37121
   2 -17   0 8.07922 2.67030
  -2  17   0 16.5310 4.19620
   1 -17   0 175.249 6.08766
  -1  17   0 165.072 5.54834
   0 -17   0 26.6258 4.53919
   0  17   0 38.6564 3.87771
  -1 -17   0 11.9683 3.87689
   1  17   0 33.4073 6.72606
  -2 -17   0 7.93818 5.28004
   2  17   0 3.55832 3.58296
   4 -18   0 3.88674 3.36950
  -4  18   0 8.39543 3.68386
   3 -18   0 7.27990 2.81368
  -3  18   0 10.9509 3.95992
   2 -18   0 92.9906 4.36933
  -2  18   0 86.9772 5.09044
   0  18  -1 39.6557 7.36082
   0 -18   1 40.9412 6.03041
  -1  18  -1 12.3668 4.13999
   1 -18   1 14.4626 6.74013
  -2  18  -1 6.24235 4.19557
   2 -18   1 18.2810 3.18315
  -3  18  -1 47.9831 9.14019
   3 -18   1 69.6500 5.18753
  -4  18  -1 0.00000 6.10800
   4 -18   1 17.0805 5.32213
  -5  18  -1 39.5426 3.93643
   5 -18   1 46.0638 5.06694
  -6  18  -1 25.6651 5.26690
   6 -18   1 50.6274 4.70934
   2  17  -1 11.2560 2.66894
  -2 -17   1 30.2348 6.83333
   1  17  -1 0.00000 4.89219
  -1 -17   1 7.76711 3.69994
   0  17  -1 47.2109 3.57946
   0 -17   1 46.1040 4.40620
  -1  17  -1 23.0968 4.27230
   1 -17   1 26.3906 2.83155
  -2  17  -1 64.9128 5.61502
   2 -17   1 65.5070 4.40048
  -3  17  -1 21.1191 3.60557
   3 -17   1 22.2555 2.95465
  -4  17  -1 53.1097 6.18277
   4 -17   1 29.1664 5.74049
  -5  17  -1 23.4167 3.53258
   5 -17   1 27.6113 3.31705
  -6  17  -1 24.9388 5.08236
   6 -17   1 30.7713 4.58543
  -7  17  -1 8.73077 5.11450
   7 -17   1 8.39760 4.74661
  -8  17  -1 7.22943 2.78647
   8 -17   1 6.31584 2.74064
   4  16  -1 7.95818 5.22043
  -4 -16   1 8.88760 6.09329
   3  16  -1 36.5144 4.47396
  -3 -16   1 26.8436 6.74079
   2  16  -1 43.4795 3.68195
  -2 -16   1 40.4024 4.52674
   1  16  -1 103.265 3.77742
  -1 -16   1 107.631 4.74680
   0  16  -1 106.178 3.61536
   0 -16   1 97.9806 3.51147
  -1  16  -1 13.0285 3.12694
   1 -16   1 20.4224 2.18181
  -2  16  -1 9.32268 2.15416
   2 -16   1 8.37876 1.98662
  -3  16  -1 2.57307 1.90300
   3 -16   1 2.71894 1.83260
  -4  16  -1 45.6398 6.34777
   4 -16   1 33.2911 5.92941
  -5  16  -1 50.8653 5.24225
   5 -16   1 41.9753 4.19934
  -6  16  -1 50.5579 5.43496
   6 -16   1 55.1691 5.22617
  -7  16  -1 8.14108 5.68689
   7 -16   1 20.1626 5.77896
  -8  16  -1 10.5625 4.57709
   8 -16   1 31.7482 5.43624
  -9  16  -1 10.0242 5.08771
   9 -16   1 6.29794 5.43321
   5  15  -1 18.2233 3.98662
  -5 -15   1 13.5937 4.32244
   4  15  -1 40.0368 5.42318
  -4 -15   1 23.6821 6.28865
   3  15  -1 4.33824 1.92356
  -3 -15   1 3.87467 2.17874
   2  15  -1 0.21988 1.83089
  -2 -15   1 2.03860 2.43690
   1  15  -1 42.1797 3.03691
  -1 -15   1 41.6887 2.71911
   0  15  -1 7.23396 1.71524
   0 -15   1 3.81318 1.69482
  -1  15  -1 48.5096 2.22798
   1 -15   1 49.0832 2.63835
  -2  15  -1 3.82099 1.50488
   2 -15   1 4.03583 1.98108
  -3  15  -1 9.77193 1.68461
   3 -15   1 13.0083 1.64886
  -4  15  -1 10.1410 2.75534
   4 -15   1 8.66724 4.29931
  -5  15  -1 4.74471 4.32502
   5 -15   1 6.43389 3.80684
  -6  15  -1 0.00000 4.85364
   6 -15   1 7.05519 3.83478
  -7  15  -1 12.4618 5.40756
   7 -15   1 15.1421 4.13770
  -8  15  -1 12.0284 5.09988
   8 -15   1 5.31142 3.87461
  -9  15  -1 5.53599 5.25066
   9 -15   1 17.7598 4.89427
 -10  15  -1 0.12976 4.74527
  10 -15   1 0.00000 4.58155
   6  14  -1 19.0654 4.70725
  -6 -14   1 18.8465 5.12850
   5  14  -1 2.90494 2.62754
  -5 -14   1 5.59097 2.96676
   4  14  -1 0.00000 4.48929
  -4 -14   1 0.00000 5.93101
   3  14  -1 75.9242 2.94513
  -3 -14   1 66.9301 2.56479
   2  14  -1 36.6591 2.80139
  -2 -14   1 43.4641 2.36219
   1  14  -1 2.05759 1.09482
  -1 -14   1 1.63210 1.31087
   0  14  -1 6.83861 1.48887
   0 -14   1 8.15074 1.58939
  -1  14  -1 9.71534 1.18049
   1 -14   1 10.7862 1.31366
  -2  14  -1 3.80155 1.24236
   2 -14   1 4.75186 1.00062
  -3  14  -1 26.3986 1.88134
   3 -14   1 29.8006 1.84950
  -4  14  -1 2.19921 1.48889
   4 -14   1 5.19519 1.51377
  -5  14  -1 17.1818 2.15946
   5 -14   1 21.8647 2.18231
  -6  14  -1 41.9917 5.87822
   6 -14   1 32.3803 3.61184
  -7  14  -1 25.4371 4.57363
   7 -14   1 19.9710 3.84599
  -8  14  -1 0.00885 3.71819
   8 -14   1 5.14630 3.13113
  -9  14  -1 6.40662 5.23693
   9 -14   1 11.4041 4.16801
 -10  14  -1 12.5592 4.06074
  10 -14   1 8.71257 3.71608
 -11  14  -1 26.0424 6.13854
  11 -14   1 17.8191 2.75411
   7  13  -1 0.00000 4.73143
  -7 -13   1 7.22373 5.02444
   6  13  -1 0.99674 4.82663
  -6 -13   1 5.29586 5.53415
   5  13  -1 45.0198 4.07535
  -5 -13   1 42.9005 5.53392
   4  13  -1 46.1644 4.56243
  -4 -13   1 47.2190 4.36472
   3  13  -1 3.28192 1.35534
  -3 -13   1 2.90651 1.11177
   2  13  -1 3.23282 1.31474
  -2 -13   1 4.65529 1.28932
   1  13  -1 7.85299 0.91016
  -1 -13   1 7.55546 0.99026
   0  13  -1 1.24674 1.05043
   0 -13   1 4.26282 1.08397
  -1  13  -1 17.9994 1.16169
   1 -13   1 17.2003 1.08845
  -2  13  -1 33.1430 1.50051
   2 -13   1 33.1476 1.42774
  -3  13  -1 13.6365 1.09504
   3 -13   1 16.0126 1.07856
  -4  13  -1 112.874 2.14749
   4 -13   1 113.536 2.12716
  -5  13  -1 43.0594 1.65768
   5 -13   1 42.0995 1.99632
  -6  13  -1 47.7571 3.11797
   6 -13   1 43.6967 2.14785
  -7  13  -1 32.3745 3.72969
   7 -13   1 37.2893 3.15627
  -8  13  -1 25.3072 5.19526
   8 -13   1 6.60786 4.23471
  -9  13  -1 41.0024 4.31274
   9 -13   1 38.5161 3.28780
 -10  13  -1 25.6952 4.23491
  10 -13   1 22.3348 3.45905
 -11  13  -1 15.5617 5.23011
  11 -13   1 19.5716 2.94375
 -12  13  -1 17.4487 3.08063
  12 -13   1 16.4388 2.92287
   8  12  -1 9.76162 5.71791
  -8 -12   1 10.1641 4.73092
   7  12  -1 2.67444 4.73717
  -7 -12   1 4.75791 5.72499
   6  12  -1 24.7093 3.98354
  -6 -12   1 34.9247 4.75719
   5  12  -1 16.3917 3.78952
  -5 -12   1 22.3727 3.93221
   4  12  -1 13.6907 1.75781
  -4 -12   1 12.6342 2.09410
   3  12  -1 48.8362 1.52627
  -3 -12   1 48.1611 1.62461
   2  12  -1 78.9306 1.65005
  -2 -12   1 80.8434 2.08021
   1  12  -1 0.49483 0.75229
  -1 -12   1 1.52909 0.84988
   0  12  -1 6.47525 1.00347
   0 -12   1 4.97247 1.00780
  -1  12  -1 5.93953 0.71986
   1 -12   1 6.82726 0.79049
  -2  12  -1 17.8825 1.27751
   2 -12   1 22.2313 1.28653
  -3  12  -1 35.3699 1.38288
   3 -12   1 35.7387 1.25683
  -4  12  -1 39.0648 1.44047
   4 -12   1 35.8281 1.37342
  -5  12  -1 7.77745 1.11821
   5 -12   1 10.8466 1.20842
  -6  12  -1 10.7843 1.54458
   6 -12   1 13.8987 2.12939
  -7  12  -1 23.8811 2.08354
   7 -12   1 24.9685 2.09032
  -8  12  -1 64.1721 4.76438
   8 -12   1 64.1019 3.08402
  -9  12  -1 42.0523 4.12381
   9 -12   1 32.6857 2.97073
 -10  12  -1 4.27848 3.72530
  10 -12   1 9.91672 3.37939
 -11  12  -1 2.78123 5.81238
  11 -12   1 7.75898 2.19044
 -12  12  -1 17.0631 4.98495
  12 -12   1 13.5430 3.40969
   9  11  -1 21.6285 5.65599
  -9 -11   1 4.83163 5.32723
   8  11  -1 14.2874 3.88674
  -8 -11   1 6.82229 5.20400
   7  11  -1 0.77199 4.15190
  -7 -11   1 2.42629 4.49540
   6  11  -1 86.7438 4.95532
  -6 -11   1 82.1001 5.78584
   5  11  -1 21.5766 2.36543
  -5 -11   1 24.0146 1.83509
   4  11  -1 178.054 2.54697
  -4 -11   1 172.489 2.54061
   3  11  -1 91.2212 1.57352
  -3 -11   1 91.3327 1.65440
   2  11  -1 13.9132 0.99168
  -2 -11   1 12.4306 1.10317
   1  11  -1 7.34325 0.71749
  -1 -11   1 7.18882 0.79612
   0  11  -1 5.96779 0.85149
   0 -11   1 6.82763 0.86540
  -1  11  -1 21.9366 1.02272
   1 -11   1 21.1790 0.95985
  -2  11  -1 9.73445 0.84235
   2 -11   1 8.49264 0.85548
  -3  11  -1 2.97084 0.65418
   3 -11   1 2.24747 0.60083
  -4  11  -1 53.5207 1.37087
   4 -11   1 52.4145 1.23439
  -5  11  -1 36.7404 1.50558
   5 -11   1 39.6140 1.58322
  -6  11  -1 66.1434 2.32117
   6 -11   1 71.1390 1.96772
  -7  11  -1 76.4111 2.33330
   7 -11   1 76.7911 2.01019
  -8  11  -1 11.7009 1.86543
   8 -11   1 20.8810 2.13653
  -9  11  -1 40.9332 3.66857
   9 -11   1 40.6895 2.15052
 -10  11  -1 25.9356 4.38437
  10 -11   1 27.7825 3.63810
 -11  11  -1 1.14371 2.36302
  11 -11   1 0.35881 2.05642
 -12  11  -1 22.1709 4.93341
  12 -11   1 19.9347 3.11517
 -13  11  -1 28.8185 5.93634
  13 -11   1 27.5280 3.20263
  10  10  -1 26.1024 4.56129
 -10 -10   1 17.3369 4.16231
   9  10  -1 15.4659 4.63314
  -9 -10   1 5.93145 5.04815
   8  10  -1 37.6182 3.74861
  -8 -10   1 50.2002 3.96272
   7  10  -1 27.6465 4.75637
  -7 -10   1 14.8200 3.15625
   6  10  -1 39.0724 2.08158
  -6 -10   1 33.7086 2.90118
   5  10  -1 2.46421 1.20299
  -5 -10   1 1.17165 1.01454
   4  10  -1 36.0871 1.39895
  -4 -10   1 31.0356 1.66264
   3  10  -1 10.4979 0.76585
  -3 -10   1 11.2604 0.81538
   2  10  -1 3.76431 0.78500
  -2 -10   1 5.33593 0.81703
   1  10  -1 3.48194 0.59539
  -1 -10   1 2.98554 0.59305
   0  10  -1 7.57580 0.74541
   0 -10   1 7.66407 0.77381
  -1  10  -1 40.9979 1.00913
   1 -10   1 41.9264 1.04327
  -2  10  -1 1.47875 0.77868
   2 -10   1 1.96666 0.63680
  -3  10  -1 3.94687 0.58655
   3 -10   1 4.64044 0.62644
  -4  10  -1 43.7871 1.19659
   4 -10   1 46.7818 1.06924
  -5  10  -1 2.99244 0.79179
   5 -10   1 4.14847 0.78834
  -6  10  -1 85.9238 1.90257
   6 -10   1 83.4526 1.81343
  -7  10  -1 9.95701 1.25883
   7 -10   1 10.2788 1.10222
  -8  10  -1 35.8975 2.48335
   8 -10   1 30.9410 1.91547
  -9  10  -1 40.8628 2.67018
   9 -10   1 40.5441 1.97425
 -10  10  -1 17.7915 4.47901
  10 -10   1 17.5100 6.12582
 -11  10  -1 11.6838 2.15089
  11 -10   1 7.96467 1.84475
 -12  10  -1 7.34681 5.36473
  12 -10   1 9.72910 2.55634
 -13  10  -1 22.8029 3.22968
  13 -10   1 22.6693 2.96581
  10   9  -1 4.42776 4.44496
 -10  -9   1 0.00000 4.43776
   9   9  -1 11.6655 3.01016
  -9  -9   1 23.0992 5.55327
   8   9  -1 11.2477 3.28495
  -8  -9   1 0.00001 4.10607
   7   9  -1 5.48143 1.70230
  -7  -9   1 7.34573 2.01621
   6   9  -1 83.1445 2.28710
  -6  -9   1 80.9452 2.67174
   5   9  -1 36.3235 1.41108
  -5  -9   1 32.9370 1.14180
   4   9  -1 12.0586 1.04412
  -4  -9   1 11.6224 0.96262
   3   9  -1 8.00594 0.64009
  -3  -9   1 7.60697 0.66565
   2   9  -1 9.42685 0.78293
  -2  -9   1 10.6793 0.91773
   1   9  -1 41.8636 0.97972
  -1  -9   1 41.6768 0.92200
   0   9  -1 51.0427 1.04724
   0  -9   1 50.9420 1.04577
  -1   9  -1 11.9735 0.60986
   1  -9   1 11.9313 0.69678
  -2   9  -1 10.7598 0.85471
   2  -9   1 10.2880 0.79824
  -3   9  -1 26.1443 0.85690
   3  -9   1 26.8126 0.83019
  -4   9  -1 49.3610 1.00422
   4  -9   1 48.9704 1.04593
  -5   9  -1 42.8591 1.25349
   5  -9   1 42.5072 1.18963
  -6   9  -1 186.027 2.17473
   6  -9   1 170.487 2.08602
  -7   9  -1 27.5581 1.65787
   7  -9   1 25.8117 1.32801
  -8   9  -1 26.7346 1.35708
   8  -9   1 27.9675 1.74831
  -9   9  -1 23.0093 1.28743
   9  -9   1 22.5317 1.52898
 -10   9  -1 70.0336 3.52927
  10  -9   1 72.9725 3.43898
 -11   9  -1 5.60397 1.85301
  11  -9   1 2.14695 1.55133
 -12   9  -1 9.67403 3.63757
  12  -9   1 10.0492 2.23342
 -13   9  -1 4.15558 2.57020
  13  -9   1 7.45327 2.25979
  11   8  -1 13.7058 2.69060
 -11  -8   1 21.6802 5.36080
  10   8  -1 2.38846 3.79499
 -10  -8   1 0.00000 4.30264
   9   8  -1 8.40006 4.15032
  -9  -8   1 6.86320 2.68468
   8   8  -1 40.6202 4.09230
  -8  -8   1 45.4812 4.70332
   7   8  -1 10.7964 1.61994
  -7  -8   1 10.3994 1.50220
   6   8  -1 156.791 2.47846
  -6  -8   1 163.321 2.74148
   5   8  -1 0.00000 0.86384
  -5  -8   1 0.98597 0.63983
   4   8  -1 10.2560 0.90584
  -4  -8   1 10.9140 0.98457
   3   8  -1 13.9840 0.78511
  -3  -8   1 15.8395 0.87902
   2   8  -1 2.77765 0.62515
  -2  -8   1 3.21349 0.71956
   1   8  -1 11.8530 0.62463
  -1  -8   1 11.8434 0.56523
   0   8  -1 16.6101 0.79425
   0  -8   1 15.2011 0.74302
  -1   8  -1 18.2843 0.64470
   1  -8   1 17.9738 0.69146
  -2   8  -1 35.5770 0.87005
   2  -8   1 35.9120 0.83043
  -3   8  -1 16.0677 0.62172
   3  -8   1 16.3117 0.66014
  -4   8  -1 58.9723 0.88392
   4  -8   1 60.2965 1.23352
  -5   8  -1 36.6092 1.07417
   5  -8   1 35.1688 1.03798
  -6   8  -1 57.9633 0.94804
   6  -8   1 57.9463 1.43520
  -7   8  -1 68.3517 1.25244
   7  -8   1 71.4349 1.43853
  -8   8  -1 38.9982 1.42157
   8  -8   1 39.9656 1.41442
  -9   8  -1 38.0995 1.40332
   9  -8   1 38.7382 1.58712
 -10   8  -1 0.57204 1.20244
  10  -8   1 0.00000 1.73942
 -11   8  -1 30.6764 3.30977
  11  -8   1 30.1857 1.99818
 -12   8  -1 11.1090 2.79356
  12  -8   1 6.68656 2.21447
 -13   8  -1 13.1112 2.62430
  13  -8   1 10.1264 2.11764
  11   7  -1 0.00000 2.35852
 -11  -7   1 1.10952 4.37962
  10   7  -1 0.00000 3.28101
 -10  -7   1 0.52881 4.04322
   9   7  -1 11.8704 2.31726
  -9  -7   1 8.75085 2.68085
   8   7  -1 20.4122 2.01515
  -8  -7   1 20.3137 2.99424
   7   7  -1 7.17554 1.23554
  -7  -7   1 5.62004 1.19083
   6   7  -1 56.4559 1.74464
  -6  -7   1 58.5287 1.93271
   5   7  -1 0.28208 0.75217
  -5  -7   1 2.58736 0.47605
   4   7  -1 53.7740 1.14204
  -4  -7   1 51.2760 1.17255
   3   7  -1 129.062 1.24006
  -3  -7   1 129.929 1.28612
   2   7  -1 13.4795 0.73464
  -2  -7   1 15.5324 0.83817
   1   7  -1 1.16404 0.39409
  -1  -7   1 0.72995 0.36744
   0   7  -1 147.165 1.49818
   0  -7   1 146.383 1.50154
  -1   7  -1 25.8588 0.61940
   1  -7   1 24.8799 0.67348
  -2   7  -1 228.668 1.90298
   2  -7   1 224.324 1.92870
  -3   7  -1 60.2313 0.80135
   3  -7   1 58.4151 0.75538
  -4   7  -1 83.8386 1.40944
   4  -7   1 83.6958 1.34399
  -5   7  -1 25.4987 0.61934
   5  -7   1 25.9811 0.90411
  -6   7  -1 33.4187 0.87801
   6  -7   1 32.5956 1.11622
  -7   7  -1 5.77559 0.64920
   7  -7   1 4.90170 0.58693
  -8   7  -1 25.6443 1.22561
   8  -7   1 24.5425 1.33357
  -9   7  -1 15.7947 0.99314
   9  -7   1 14.8721 1.11790
 -10   7  -1 6.48220 0.89760
  10  -7   1 6.66638 1.34885
 -11   7  -1 21.7719 2.35142
  11  -7   1 21.7952 1.49060
 -12   7  -1 23.0662 4.11595
  12  -7   1 22.5084 2.63137
 -13   7  -1 10.3313 2.15815
  13  -7   1 7.82453 1.65040
 -14   7  -1 9.01858 4.99279
  14  -7   1 3.57339 2.74667
  12   6  -1 6.40629 3.40645
 -12  -6   1 0.37636 5.11845
  11   6  -1 8.68214 2.08470
 -11  -6   1 12.8642 4.75323
  10   6  -1 7.64900 3.63341
 -10  -6   1 11.6587 4.03897
   9   6  -1 1.79418 1.36970
  -9  -6   1 2.32586 2.10102
   8   6  -1 83.9166 2.15134
  -8  -6   1 77.2574 1.81570
   7   6  -1 93.0163 1.85372
  -7  -6   1 89.1155 1.34141
   6   6  -1 46.7726 1.55788
  -6  -6   1 43.2498 0.93055
   5   6  -1 3.74163 0.63961
  -5  -6   1 3.14508 0.50041
   4   6  -1 38.8006 1.05698
  -4  -6   1 39.1733 0.87828
   3   6  -1 102.385 0.99304
  -3  -6   1 98.9103 0.98347
   2   6  -1 90.1432 1.25152
  -2  -6   1 91.3874 1.32290
   1   6  -1 260.840 1.62397
  -1  -6   1 255.155 1.51450
   0   6  -1 47.5017 0.75450
   0  -6   1 50.3741 0.76583
  -1   6  -1 63.4941 0.68171
   1  -6   1 63.9443 0.72959
  -2   6  -1 134.466 1.34353
   2  -6   1 135.968 1.23910
  -3   6  -1 31.0002 0.50344
   3  -6   1 33.2170 0.60822
  -4   6  -1 270.779 2.52130
   4  -6   1 274.932 2.60593
  -5   6  -1 73.8878 0.80723
   5  -6   1 73.6034 0.95232
  -6   6  -1 23.9168 0.70566
   6  -6   1 24.5910 0.85028
  -7   6  -1 22.6953 0.74728
   7  -6   1 24.1718 0.91040
  -8   6  -1 22.9701 0.89718
   8  -6   1 21.4473 1.20957
  -9   6  -1 11.8294 0.84497
   9  -6   1 13.7428 0.97336
 -10   6  -1 69.4456 1.45730
  10  -6   1 71.6195 1.82478
 -11   6  -1 3.88481 1.34116
  11  -6   1 5.31014 1.02116
 -12   6  -1 0.00000 3.13971
  12  -6   1 1.48917 1.87139
 -13   6  -1 3.50329 1.83123
  13  -6   1 0.82202 1.48251
 -14   6  -1 6.95799 4.94391
  14  -6   1 23.8360 5.90681
  12   5  -1 7.34250 2.92402
 -12  -5   1 0.66083 4.78434
  11   5  -1 1.10788 1.90366
 -11  -5   1 1.29901 2.41811
  10   5  -1 19.8381 4.80581
 -10  -5   1 19.7412 6.14243
   9   5  -1 35.0711 1.84069
  -9  -5   1 33.2302 2.04520
   8   5  -1 112.047 2.10037
  -8  -5   1 112.370 1.91527
   7   5  -1 32.9287 1.35365
  -7  -5   1 33.9111 1.08357
   6   5  -1 109.050 1.71319
  -6  -5   1 102.002 1.35627
   5   5  -1 75.1450 1.20714
  -5  -5   1 73.2442 0.95655
   4   5  -1 167.477 1.67856
  -4  -5   1 161.679 1.46651
   3   5  -1 0.58425 0.29809
  -3  -5   1 0.83888 0.34120
   2   5  -1 100.308 1.11269
  -2  -5   1 102.961 1.17083
   1   5  -1 144.068 1.02598
  -1  -5   1 142.726 0.97722
   0   5  -1 267.849 1.88301
   0  -5   1 265.458 1.87696
  -1   5  -1 183.042 1.14916
   1  -5   1 183.671 1.20140
  -2   5  -1 73.9955 1.03648
   2  -5   1 75.8549 1.17868
  -3   5  -1 147.090 1.15991
   3  -5   1 147.968 1.24790
  -4   5  -1 77.5957 0.88334
   4  -5   1 72.8767 1.09771
  -5   5  -1 122.974 1.09792
   5  -5   1 125.129 1.17925
  -6   5  -1 201.661 1.62363
   6  -5   1 201.735 1.78659
  -7   5  -1 4.49260 0.48000
   7  -5   1 4.20335 0.55768
  -8   5  -1 47.9368 0.96140
   8  -5   1 49.9628 1.34115
  -9   5  -1 106.271 1.44071
   9  -5   1 108.356 1.68880
 -10   5  -1 65.7443 1.37072
  10  -5   1 70.7374 1.72290
 -11   5  -1 34.4319 1.87788
  11  -5   1 33.4247 1.55338
 -12   5  -1 46.1242 2.90657
  12  -5   1 40.8870 2.66450
 -13   5  -1 4.48586 1.76347
  13  -5   1 4.41403 1.50402
 -14   5  -1 5.38864 6.09329
  14  -5   1 0.00226 4.14072
  13   4  -1 23.8757 2.90926
 -13  -4   1 11.6666 5.72114
  12   4  -1 2.95335 2.39963
 -12  -4   1 3.16466 5.13233
  11   4  -1 10.3123 1.84673
 -11  -4   1 9.87112 2.30724
  10   4  -1 0.00000 3.21136
 -10  -4   1 0.00000 3.38639
   9   4  -1 20.8112 1.59669
  -9  -4   1 22.0406 1.35804
   8   4  -1 25.5689 1.47927
  -8  -4   1 25.5123 1.30259
   7   4  -1 27.2910 1.18842
  -7  -4   1 25.9292 1.03827
   6   4  -1 76.6502 1.31381
  -6  -4   1 81.1040 1.32005
   5   4  -1 328.153 2.26098
  -5  -4   1 323.459 1.90216
   4   4  -1 497.208 3.70993
  -4  -4   1 500.744 3.35891
   3   4  -1 75.0100 0.71970
  -3  -4   1 74.7471 0.75843
   2   4  -1 247.656 1.84531
  -2  -4   1 251.565 1.77028
   1   4  -1 45.9944 0.56444
  -1  -4   1 45.5615 0.56575
   0   4  -1 263.465 1.91315
   0  -4   1 266.900 1.93158
  -1   4  -1 119.804 1.06917
   1  -4   1 116.175 1.02595
  -2   4  -1 355.987 2.62557
   2  -4   1 352.913 2.75903
  -3   4  -1 159.658 1.09019
   3  -4   1 159.971 1.18799
  -4   4  -1 92.3473 0.96327
   4  -4   1 94.6095 1.17840
  -5   4  -1 38.6554 0.57005
   5  -4   1 39.5585 0.74744
  -6   4  -1 6.95847 0.41262
   6  -4   1 7.70926 0.66802
  -7   4  -1 108.906 1.00216
   7  -4   1 111.717 1.23920
  -8   4  -1 4.91365 0.53692
   8  -4   1 4.61126 0.62365
  -9   4  -1 7.31998 0.59416
   9  -4   1 7.15869 0.76658
 -10   4  -1 14.5110 0.95579
  10  -4   1 16.4275 1.07647
 -11   4  -1 38.4935 1.81184
  11  -4   1 39.0542 1.82401
 -12   4  -1 2.36437 2.10823
  12  -4   1 2.98771 2.08329
 -13   4  -1 10.5331 1.65344
  13  -4   1 12.0587 1.73303
 -14   4  -1 0.00000 7.38185
  14  -4   1 8.34844 4.82447
  13   3  -1 13.5469 2.53947
 -13  -3   1 17.8355 3.54229
  12   3  -1 8.43317 2.15996
 -12  -3   1 4.20447 3.02309
  11   3  -1 5.78790 1.32622
 -11  -3   1 4.40845 1.48970
  10   3  -1 22.6096 2.52851
 -10  -3   1 23.3858 2.20629
   9   3  -1 84.5750 1.84416
  -9  -3   1 82.7448 1.64891
   8   3  -1 43.9620 1.50931
  -8  -3   1 45.6036 1.39464
   7   3  -1 3.56089 0.69328
  -7  -3   1 3.83042 0.69073
   6   3  -1 4.40622 0.58184
  -6  -3   1 4.11364 0.43531
   5   3  -1 131.496 1.21308
  -5  -3   1 130.312 1.06709
   4   3  -1 58.3739 1.44704
  -4  -3   1 50.4790 0.92470
   3   3  -1 36.6548 0.65737
  -3  -3   1 37.8931 0.55571
   2   3  -1 199.753 1.91803
  -2  -3   1 194.728 1.77070
   1   3  -1 178.177 1.06724
  -1  -3   1 179.167 1.06390
   0   3  -1 112.440 1.06186
   0  -3   1 113.756 1.05013
  -1   3  -1 46.1408 0.45305
   1  -3   1 44.7901 0.45714
  -2   3  -1 227.096 1.65051
   2  -3   1 231.290 1.84047
  -3   3  -1 304.617 1.55508
   3  -3   1 303.503 1.75679
  -4   3  -1 6.45913 0.39547
   4  -3   1 6.11135 0.50428
  -5   3  -1 75.3752 0.65915
   5  -3   1 74.3199 0.84027
  -6   3  -1 2.93273 0.28233
   6  -3   1 3.02264 0.51004
  -7   3  -1 7.10662 0.48639
   7  -3   1 7.20988 0.53089
  -8   3  -1 15.2842 0.71871
   8  -3   1 16.1198 0.85611
  -9   3  -1 59.8814 0.98726
   9  -3   1 60.1030 1.31060
 -10   3  -1 11.8263 0.95531
  10  -3   1 14.4825 1.20821
 -11   3  -1 0.91528 1.01245
  11  -3   1 2.21287 1.00110
 -12   3  -1 4.90440 2.40074
  12  -3   1 4.36472 1.79877
 -13   3  -1 24.2716 2.11078
  13  -3   1 24.5759 2.13417
 -14   3  -1 0.00000 6.41272
  14  -3   1 7.51566 4.65415
  13   2  -1 8.20121 2.30989
 -13  -2   1 9.19655 4.00103
  12   2  -1 2.02506 2.03399
 -12  -2   1 0.81190 2.41861
  11   2  -1 24.5096 1.85874
 -11  -2   1 21.1433 2.17099
  10   2  -1 4.28448 1.25631
 -10  -2   1 2.28586 0.86779
   9   2  -1 41.4213 1.46644
  -9  -2   1 39.4365 1.07533
   8   2  -1 42.0359 1.29574
  -8  -2   1 39.7622 0.99433
   7   2  -1 5.71868 0.59470
  -7  -2   1 5.27531 0.54359
   6   2  -1 60.9463 1.18210
  -6  -2   1 61.5056 1.08391
   5   2  -1 57.7767 0.80580
  -5  -2   1 55.9342 0.58900
   4   2  -1 198.277 1.63041
  -4  -2   1 198.750 1.43511
   3   2  -1 67.4199 0.70148
  -3  -2   1 68.1478 0.65322
   2   2  -1 101.524 1.73026
  -2  -2   1 103.156 0.96182
   1   2  -1 38.2659 0.43920
  -1  -2   1 36.4640 0.52848
  -1   2  -1 61.8347 1.03823
  -2   2  -1 168.122 1.35694
   2  -2   1 170.539 1.36392
  -3   2  -1 424.818 2.00563
   3  -2   1 429.392 2.21074
  -4   2  -1 113.193 0.90093
   4  -2   1 113.513 1.13037
  -5   2  -1 133.083 0.96413
   5  -2   1 132.412 1.27960
  -6   2  -1 215.045 1.45853
   6  -2   1 214.724 1.88809
  -7   2  -1 11.0253 0.57078
   7  -2   1 11.3248 0.68629
  -8   2  -1 45.4976 0.79643
   8  -2   1 45.8265 1.08473
  -9   2  -1 5.24813 0.69053
   9  -2   1 5.41011 0.78445
 -10   2  -1 29.0805 1.40148
  10  -2   1 30.8244 1.39784
 -11   2  -1 28.9353 1.96121
  11  -2   1 26.5604 1.67062
 -12   2  -1 83.0794 4.06495
  12  -2   1 83.6062 2.92338
 -13   2  -1 39.4920 3.32198
  13  -2   1 44.5132 2.74979
 -14   2  -1 9.82840 7.62654
  14  -2   1 6.64560 4.45906
  13   1  -1 10.6059 2.24968
 -13  -1   1 10.5356 3.45784
  12   1  -1 6.81272 1.90301
 -12  -1   1 7.06659 2.41813
  11   1  -1 29.9537 1.95965
 -11  -1   1 30.9849 1.82918
  10   1  -1 15.6561 1.26951
 -10  -1   1 14.4284 1.07532
   9   1  -1 44.0002 1.28192
  -9  -1   1 44.4070 1.16609
   8   1  -1 48.7264 1.31276
  -8  -1   1 45.9603 0.97588
   7   1  -1 73.6420 1.04627
  -7  -1   1 72.9968 1.00927
   6   1  -1 114.850 1.18186
  -6  -1   1 115.479 0.88549
   5   1  -1 7.57136 0.54538
  -5  -1   1 5.71119 0.42563
   4   1  -1 57.8338 0.77587
  -4  -1   1 58.5013 0.64142
   3   1  -1 357.180 1.89052
  -3  -1   1 351.836 1.70533
   2   1  -1 316.649 2.23042
  -2  -1   1 320.465 2.03441
  -2   1  -1 95.0986 0.96140
   2  -1   1 94.4695 0.89185
  -3   1  -1 529.391 2.46360
   3  -1   1 532.030 2.93946
  -4   1  -1 134.317 0.96428
   4  -1   1 134.192 1.02876
  -5   1  -1 14.0525 0.57264
   5  -1   1 16.0938 0.55733
  -6   1  -1 2.03642 0.36625
   6  -1   1 2.68210 0.51842
  -7   1  -1 50.8526 0.84931
   7  -1   1 52.8988 0.88974
  -8   1  -1 14.8891 0.71227
   8  -1   1 13.9802 0.91661
  -9   1  -1 16.1531 0.80155
   9  -1   1 17.4896 1.15168
 -10   1  -1 2.37676 0.90198
  10  -1   1 1.96745 0.94350
 -11   1  -1 7.14278 1.26455
  11  -1   1 9.01750 1.11031
 -12   1  -1 11.3664 2.41422
  12  -1   1 12.0046 1.83986
 -13   1  -1 8.14933 2.47584
  13  -1   1 9.20125 1.64154
 -14   1  -1 16.4603 4.56837
  14  -1   1 34.6749 7.01921
  14   0  -1 0.00000 2.68558
 -14   0   1 5.39412 7.20680
  13   0  -1 1.30585 1.53171
 -13   0   1 4.17162 2.10399
  12   0  -1 28.9089 2.44213
 -12   0   1 38.7086 4.33481
  11   0  -1 15.7294 1.10548
 -11   0   1 15.1511 1.42624
  10   0  -1 48.9392 1.56424
 -10   0   1 49.7171 1.38736
   9   0  -1 63.1925 1.40943
  -9   0   1 58.1676 1.22044
   8   0  -1 37.0027 1.00402
  -8   0   1 36.5419 0.76677
   7   0  -1 26.4139 0.80636
  -7   0   1 25.7900 0.69610
   6   0  -1 15.8267 0.72513
  -6   0   1 14.1801 0.43189
   5   0  -1 15.8520 0.65909
  -5   0   1 15.5334 0.44109
   4   0  -1 322.594 2.10443
  -4   0   1 317.550 1.80635
   3   0  -1 103.153 0.76711
  -3   0   1 103.857 0.66250
   2   0  -1 1848.67 10.0723
  -2   0   1 1875.89 9.55280
  -2   0  -1 631.050 3.95538
   2   0   1 632.860 4.02373
  -3   0  -1 367.441 1.85841
   3   0   1 367.097 2.19193
  -4   0  -1 68.3457 0.72919
   4   0   1 65.8683 0.75323
  -5   0  -1 237.959 1.54139
   5   0   1 236.066 1.99572
  -6   0  -1 340.429 2.26693
   6   0   1 317.051 2.61052
  -7   0  -1 19.5051 0.87259
   7   0   1 18.3808 0.77054
  -8   0  -1 124.550 1.45007
   8   0   1 121.610 1.58763
  -9   0  -1 43.5526 1.37501
   9   0   1 44.1048 1.18804
 -10   0  -1 80.3322 1.42573
  10   0   1 81.8614 1.47741
 -11   0  -1 27.0176 2.63810
  11   0   1 26.7890 2.08210
 -12   0  -1 39.1649 3.67133
  12   0   1 35.3877 2.66488
 -13   0  -1 5.62107 4.38824
  13   0   1 4.19254 1.92629
  14  -1  -1 1.68970 4.59040
 -14   1   1 0.00000 6.37319
  13  -1  -1 3.11336 1.56818
 -13   1   1 2.36211 1.78749
  12  -1  -1 14.4462 1.94472
 -12   1   1 12.6006 2.93738
  11  -1  -1 9.45394 1.08875
 -11   1   1 8.68372 1.03079
  10  -1  -1 48.4395 1.47302
 -10   1   1 48.0573 1.11896
   9  -1  -1 11.5955 0.87214
  -9   1   1 10.9519 0.70335
   8  -1  -1 24.1628 0.90783
  -8   1   1 23.9174 0.82871
   7  -1  -1 23.8977 0.76779
  -7   1   1 23.5192 0.66626
   6  -1  -1 225.421 1.92862
  -6   1   1 219.249 1.44204
   5  -1  -1 4.12956 0.41213
  -5   1   1 4.38576 0.38350
   4  -1  -1 15.7385 0.52283
  -4   1   1 15.5515 0.50485
   3  -1  -1 365.943 2.02578
  -3   1   1 366.146 1.89500
   2  -1  -1 1176.39 6.60674
  -2   1   1 1180.54 6.37215
   1  -1  -1 46.0738 0.75846
  -1   1   1 52.5332 1.24641
  -1  -1  -1 52.2352 0.80990
   1   1   1 65.1747 0.54723
  -2  -1  -1 3324.09 24.1057
   2   1   1 3312.60 24.1134
  -3  -1  -1 242.359 1.36190
   3   1   1 242.349 1.41921
  -4  -1  -1 3.02110 0.39795
   4   1   1 3.33717 0.39004
  -5  -1  -1 494.409 2.65360
   5   1   1 495.887 3.01355
  -6  -1  -1 42.3915 0.90419
   6   1   1 42.2093 0.88226
  -7  -1  -1 6.63417 0.65125
   7   1   1 7.41256 0.60907
  -8  -1  -1 28.9580 1.04704
   8   1   1 28.2425 1.08330
  -9  -1  -1 36.4319 1.36901
   9   1   1 37.1862 1.55013
 -10  -1  -1 5.25878 0.86161
  10   1   1 2.48918 1.26668
 -11  -1  -1 13.8370 1.76528
  11   1   1 16.2868 1.73041
 -12  -1  -1 9.31739 2.41879
  12   1   1 12.2778 2.14671
 -13  -1  -1 7.34948 4.66935
  13   1   1 4.08841 2.24493
  14  -2  -1 4.67334 4.43141
 -14   2   1 5.62834 6.26774
  13  -2  -1 39.3587 2.73748
 -13   2   1 41.2575 3.19886
  12  -2  -1 11.7575 2.14226
 -12   2   1 5.36729 2.18310
  11  -2  -1 7.26676 1.04276
 -11   2   1 6.51608 1.14579
  10  -2  -1 10.2400 1.15393
 -10   2   1 9.50161 0.81533
   9  -2  -1 21.6447 1.11307
  -9   2   1 20.7087 0.84578
   8  -2  -1 26.2100 0.98565
  -8   2   1 27.5074 0.75255
   7  -2  -1 13.6270 0.68827
  -7   2   1 13.3595 0.65614
   6  -2  -1 8.77914 0.58018
  -6   2   1 8.19141 0.44538
   5  -2  -1 167.653 1.23015
  -5   2   1 169.095 1.18605
   4  -2  -1 56.7741 0.71636
  -4   2   1 56.1601 0.67794
   3  -2  -1 501.174 2.82488
  -3   2   1 504.622 2.46253
   2  -2  -1 5147.34 31.6872
  -2   2   1 5202.46 33.7412
   1  -2  -1 223.686 1.25097
  -1   2   1 222.648 1.24795
   0  -2  -1 7170.84 40.6380
   0   2   1 7219.08 40.9741
  -1  -2  -1 184.426 1.10635
   1   2   1 189.969 1.31151
  -2  -2  -1 183.714 1.62817
   2   2   1 184.727 1.74826
  -3  -2  -1 526.235 2.75979
   3   2   1 526.506 2.86198
  -4  -2  -1 69.6263 0.99619
   4   2   1 69.5978 1.07881
  -5  -2  -1 111.274 0.95717
   5   2   1 111.699 1.04067
  -6  -2  -1 12.5925 0.74882
   6   2   1 13.2345 0.71537
  -7  -2  -1 8.82701 0.77242
   7   2   1 8.78716 0.67786
  -8  -2  -1 11.8194 0.94389
   8   2   1 11.2124 1.06136
  -9  -2  -1 65.4195 1.44038
   9   2   1 67.7609 1.50757
 -10  -2  -1 9.80013 1.26252
  10   2   1 6.72050 1.14182
 -11  -2  -1 16.7746 1.98780
  11   2   1 19.8722 1.85035
 -12  -2  -1 6.91479 2.75285
  12   2   1 10.0998 2.20663
 -13  -2  -1 21.0747 4.11399
  13   2   1 20.8201 2.74888
  14  -3  -1 15.5024 4.92479
 -14   3   1 25.1245 5.99257
  13  -3  -1 1.99055 1.47396
 -13   3   1 4.67065 1.44859
  12  -3  -1 23.4564 2.35557
 -12   3   1 22.6915 3.18862
  11  -3  -1 6.66703 0.99911
 -11   3   1 5.99628 1.06920
  10  -3  -1 18.6157 1.14761
 -10   3   1 19.2531 0.90368
   9  -3  -1 4.91160 0.76374
  -9   3   1 4.88831 0.58014
   8  -3  -1 4.71223 0.61875
  -8   3   1 4.68882 0.51832
   7  -3  -1 12.5466 0.70531
  -7   3   1 12.9622 0.71299
   6  -3  -1 47.1548 1.03482
  -6   3   1 49.7796 0.93688
   5  -3  -1 304.412 2.21024
  -5   3   1 301.223 1.81579
   4  -3  -1 23.8762 0.55561
  -4   3   1 25.4799 0.62573
   3  -3  -1 374.905 2.05095
  -3   3   1 378.174 1.99927
   2  -3  -1 373.433 2.53789
  -2   3   1 379.020 2.47407
   1  -3  -1 217.305 1.36198
  -1   3   1 217.022 1.22611
   0  -3  -1 653.585 3.79515
   0   3   1 650.600 4.15904
  -1  -3  -1 318.256 1.81229
   1   3   1 317.985 1.88030
  -2  -3  -1 45.7502 0.66630
   2   3   1 46.1990 0.66153
  -3  -3  -1 245.363 1.39655
   3   3   1 248.419 1.62618
  -4  -3  -1 252.102 1.96622
   4   3   1 251.714 2.15363
  -5  -3  -1 272.033 1.83370
   5   3   1 271.452 1.91014
  -6  -3  -1 121.383 1.49340
   6   3   1 120.990 1.60000
  -7  -3  -1 9.98217 0.70015
   7   3   1 8.77677 0.78011
  -8  -3  -1 3.50704 0.84260
   8   3   1 3.47451 0.89329
  -9  -3  -1 18.3950 1.04783
   9   3   1 18.5982 1.73425
 -10  -3  -1 5.43508 2.01610
  10   3   1 5.89532 1.83486
 -11  -3  -1 5.04158 1.78051
  11   3   1 3.08488 1.43327
 -12  -3  -1 10.8724 2.65481
  12   3   1 9.04735 2.29981
 -13  -3  -1 3.72582 4.57178
  13   3   1 6.25405 2.20862
  14  -4  -1 0.10398 5.52648
 -14   4   1 10.0060 7.13856
  13  -4  -1 4.53913 1.53933
 -13   4   1 5.07815 1.74953
  12  -4  -1 12.2179 2.01380
 -12   4   1 18.3601 3.86946
  11  -4  -1 8.75012 1.09236
 -11   4   1 8.28955 1.24600
  10  -4  -1 27.0551 1.52371
 -10   4   1 25.7609 1.03706
   9  -4  -1 17.4226 0.98877
  -9   4   1 16.8965 0.84002
   8  -4  -1 62.2548 1.28258
  -8   4   1 64.2346 1.11835
   7  -4  -1 110.228 1.28900
  -7   4   1 113.000 1.38755
   6  -4  -1 200.725 1.64404
  -6   4   1 201.028 1.68721
   5  -4  -1 150.100 1.28883
  -5   4   1 149.396 1.15216
   4  -4  -1 93.6083 1.07027
  -4   4   1 95.7870 1.07655
   3  -4  -1 208.158 1.40828
  -3   4   1 209.313 1.21455
   2  -4  -1 12.5433 0.54190
  -2   4   1 12.5923 0.56772
   1  -4  -1 381.305 2.13411
  -1   4   1 380.936 1.99722
   0  -4  -1 13.8324 0.46433
   0   4   1 14.0321 0.46945
  -1  -4  -1 264.685 1.57750
   1   4   1 262.336 1.68065
  -2  -4  -1 70.0059 0.85442
   2   4   1 71.7257 0.86692
  -3  -4  -1 47.2872 0.72379
   3   4   1 46.6897 0.77972
  -4  -4  -1 172.362 1.38923
   4   4   1 170.667 1.54679
  -5  -4  -1 59.2422 0.95066
   5   4   1 57.5925 0.94774
  -6  -4  -1 79.9789 1.28119
   6   4   1 81.2056 1.50508
  -7  -4  -1 21.9385 0.97048
   7   4   1 22.6279 1.32286
  -8  -4  -1 111.274 2.00859
   8   4   1 107.818 2.12050
  -9  -4  -1 38.0820 1.91778
   9   4   1 34.2544 1.85450
 -10  -4  -1 13.9017 2.97199
  10   4   1 17.5790 2.76094
 -11  -4  -1 8.06680 2.61878
  11   4   1 10.3627 1.84032
 -12  -4  -1 4.90095 3.59861
  12   4   1 1.00747 2.58295
  14  -5  -1 0.00000 5.91853
 -14   5   1 1.25245 6.24054
  13  -5  -1 18.1798 1.86390
 -13   5   1 19.8619 2.79327
  12  -5  -1 7.17436 1.87474
 -12   5   1 8.79981 3.33996
  11  -5  -1 8.91738 1.13709
 -11   5   1 7.87363 1.21813
  10  -5  -1 17.3430 1.10471
 -10   5   1 17.0309 0.92115
   9  -5  -1 64.0556 1.32954
  -9   5   1 61.4250 1.42730
   8  -5  -1 22.3773 1.10621
  -8   5   1 24.3125 1.00103
   7  -5  -1 82.9965 1.16888
  -7   5   1 83.5342 1.27445
   6  -5  -1 29.9689 0.78490
  -6   5   1 29.8210 0.83945
   5  -5  -1 1.85038 0.40110
  -5   5   1 1.37198 0.35161
   4  -5  -1 82.1934 1.24480
  -4   5   1 82.6292 1.25773
   3  -5  -1 22.7101 0.57553
  -3   5   1 22.3051 0.49377
   2  -5  -1 27.9651 0.71577
  -2   5   1 28.6240 0.73379
   1  -5  -1 36.0703 0.56923
  -1   5   1 36.1132 0.51813
   0  -5  -1 43.6690 0.68855
   0   5   1 44.0500 0.68603
  -1  -5  -1 35.5420 0.61423
   1   5   1 35.9871 0.63688
  -2  -5  -1 238.628 2.27203
   2   5   1 232.962 2.41873
  -3  -5  -1 29.5899 0.68926
   3   5   1 30.0465 0.72732
  -4  -5  -1 23.0900 0.90455
   4   5   1 21.1330 0.97571
  -5  -5  -1 1.83646 0.59415
   5   5   1 2.00298 0.55640
  -6  -5  -1 30.1448 1.15802
   6   5   1 31.2333 1.33892
  -7  -5  -1 91.3082 1.38231
   7   5   1 94.7790 1.96530
  -8  -5  -1 9.74989 1.37284
   8   5   1 6.56579 1.20566
  -9  -5  -1 12.9028 1.86686
   9   5   1 11.3425 1.54514
 -10  -5  -1 7.50578 3.02158
  10   5   1 10.9144 2.34990
 -11  -5  -1 6.26929 4.50109
  11   5   1 10.2837 2.09067
 -12  -5  -1 12.7284 3.09143
  12   5   1 13.7397 3.13067
  14  -6  -1 13.2020 4.45721
 -14   6   1 5.52368 6.30854
  13  -6  -1 35.0791 2.52433
 -13   6   1 32.6580 3.09075
  12  -6  -1 14.5818 2.10708
 -12   6   1 8.94689 2.59096
  11  -6  -1 44.9026 2.34915
 -11   6   1 45.8318 2.70859
  10  -6  -1 66.0968 1.60697
 -10   6   1 65.7780 1.45029
   9  -6  -1 122.147 1.77242
  -9   6   1 118.818 1.63795
   8  -6  -1 125.780 1.66039
  -8   6   1 135.706 1.64762
   7  -6  -1 77.1236 1.10666
  -7   6   1 79.5450 1.20257
   6  -6  -1 107.839 1.53031
  -6   6   1 108.468 1.41265
   5  -6  -1 31.5897 0.79674
  -5   6   1 32.8582 0.81257
   4  -6  -1 83.4004 1.25888
  -4   6   1 82.3314 1.07426
   3  -6  -1 98.8132 1.01237
  -3   6   1 96.7823 0.93498
   2  -6  -1 342.069 3.40443
  -2   6   1 336.412 2.66476
   1  -6  -1 145.781 1.06346
  -1   6   1 143.836 1.05074
   0  -6  -1 494.345 3.21716
   0   6   1 498.443 3.22562
  -1  -6  -1 5.90440 0.42032
   1   6   1 5.82652 0.45130
  -2  -6  -1 28.6167 0.74110
   2   6   1 28.2285 0.78648
  -3  -6  -1 29.9315 0.79868
   3   6   1 30.0259 0.77841
  -4  -6  -1 199.687 1.93509
   4   6   1 201.505 1.87342
  -5  -6  -1 104.633 1.45177
   5   6   1 105.752 1.60161
  -6  -6  -1 21.8717 1.31031
   6   6   1 20.1166 1.12516
  -7  -6  -1 186.486 2.50507
   7   6   1 185.725 2.24772
  -8  -6  -1 10.2962 1.65452
   8   6   1 10.3592 1.29840
  -9  -6  -1 12.8382 2.35153
   9   6   1 13.4697 2.43463
 -10  -6  -1 12.8982 5.40664
  10   6   1 18.2496 2.49590
 -11  -6  -1 5.14941 4.87080
  11   6   1 2.87707 2.39474
  13  -7  -1 5.84371 2.03041
 -13   7   1 6.47484 4.00785
  12  -7  -1 5.81917 2.13690
 -12   7   1 10.4720 2.33773
  11  -7  -1 25.2961 1.86567
 -11   7   1 22.3549 2.29330
  10  -7  -1 35.3787 1.65758
 -10   7   1 34.2319 1.52894
   9  -7  -1 19.1797 1.33551
  -9   7   1 20.7739 1.29113
   8  -7  -1 71.4678 1.45620
  -8   7   1 70.7046 1.46356
   7  -7  -1 14.0624 0.98366
  -7   7   1 16.3634 0.84752
   6  -7  -1 33.7796 1.18883
  -6   7   1 36.5853 1.02557
   5  -7  -1 6.28534 0.56016
  -5   7   1 6.07780 0.41789
   4  -7  -1 93.9014 1.25401
  -4   7   1 93.7147 1.12720
   3  -7  -1 0.33269 0.40856
  -3   7   1 0.25459 0.41491
   2  -7  -1 4.74124 0.59818
  -2   7   1 5.31118 0.56227
   1  -7  -1 5.98881 0.47180
  -1   7   1 7.20199 0.47423
   0  -7  -1 21.4477 0.83517
   0   7   1 22.7607 0.76344
  -1  -7  -1 85.2183 0.94752
   1   7   1 84.8467 1.08157
  -2  -7  -1 61.4104 1.23579
   2   7   1 62.1826 1.29594
  -3  -7  -1 37.9926 0.96634
   3   7   1 39.6181 1.00338
  -4  -7  -1 45.8069 1.29268
   4   7   1 46.2190 1.16798
  -5  -7  -1 28.7950 1.21049
   5   7   1 26.6340 1.26057
  -6  -7  -1 38.5769 1.49015
   6   7   1 45.2595 1.40039
  -7  -7  -1 24.6833 1.70430
   7   7   1 26.0914 1.74207
  -8  -7  -1 22.9379 4.85255
   8   7   1 20.9128 1.97158
  -9  -7  -1 24.7959 3.47155
   9   7   1 25.2680 3.00901
 -10  -7  -1 8.32979 5.08770
  10   7   1 16.8124 3.61160
 -11  -7  -1 9.46488 4.84520
  11   7   1 21.0941 4.62506
  13  -8  -1 7.38818 2.24009
 -13   8   1 1.12635 3.24103
  12  -8  -1 24.0568 2.64151
 -12   8   1 26.7276 4.15303
  11  -8  -1 59.8453 2.11781
 -11   8   1 57.1640 2.60999
  10  -8  -1 36.8234 2.45635
 -10   8   1 25.9495 2.35205
   9  -8  -1 57.7124 1.85417
  -9   8   1 56.2189 1.70173
   8  -8  -1 99.5924 2.02650
  -8   8   1 100.652 1.86369
   7  -8  -1 53.2898 1.51088
  -7   8   1 55.1123 1.12654
   6  -8  -1 55.9792 1.51056
  -6   8   1 53.7718 1.21884
   5  -8  -1 45.0556 1.07453
  -5   8   1 43.1638 0.91173
   4  -8  -1 49.7555 1.28360
  -4   8   1 48.5472 1.33453
   3  -8  -1 20.1822 0.82232
  -3   8   1 20.0005 0.79843
   2  -8  -1 39.6561 0.99876
  -2   8   1 39.3140 0.90117
   1  -8  -1 3.26036 0.38453
  -1   8   1 2.56318 0.48228
   0  -8  -1 252.018 2.19339
   0   8   1 254.097 2.12484
  -1  -8  -1 29.2885 0.83299
   1   8   1 28.7306 0.95594
  -2  -8  -1 73.4430 1.36414
   2   8   1 72.8446 1.38971
  -3  -8  -1 65.1258 1.06922
   3   8   1 66.5689 1.27033
  -4  -8  -1 4.21609 0.79243
   4   8   1 5.76346 0.74256
  -5  -8  -1 10.8227 1.27933
   5   8   1 15.1935 1.21224
  -6  -8  -1 26.4649 1.68312
   6   8   1 25.6073 1.47518
  -7  -8  -1 56.0161 2.18446
   7   8   1 54.1268 2.27287
  -8  -8  -1 7.24096 4.24034
   8   8   1 6.66028 2.72095
  -9  -8  -1 43.0259 4.47210
   9   8   1 42.4638 3.58810
 -10  -8  -1 7.59960 5.63330
  10   8   1 8.09737 5.56155
  13  -9  -1 5.86615 2.14851
 -13   9   1 1.76073 3.89023
  12  -9  -1 12.5173 2.45576
 -12   9   1 7.98667 2.93401
  11  -9  -1 3.69870 1.41753
 -11   9   1 1.19658 2.35156
  10  -9  -1 0.38551 2.96253
 -10   9   1 10.6407 4.43756
   9  -9  -1 10.4566 1.35534
  -9   9   1 10.1646 1.49755
   8  -9  -1 21.2334 1.61931
  -8   9   1 21.4366 1.56516
   7  -9  -1 140.982 2.15525
  -7   9   1 135.628 1.91307
   6  -9  -1 45.4143 1.27095
  -6   9   1 48.2655 1.36547
   5  -9  -1 91.8418 1.56954
  -5   9   1 93.4745 1.41886
   4  -9  -1 83.1737 1.30916
  -4   9   1 85.2144 1.47229
   3  -9  -1 33.0122 0.95102
  -3   9   1 32.9908 1.13303
   2  -9  -1 10.8438 0.75410
  -2   9   1 10.4727 0.74430
   1  -9  -1 140.478 1.35904
  -1   9   1 140.753 1.53592
   0  -9  -1 19.3264 0.94513
   0   9   1 18.2355 1.06443
  -1  -9  -1 2.58182 0.57649
   1   9   1 2.77938 0.69356
  -2  -9  -1 3.43982 0.79454
   2   9   1 2.96545 0.84751
  -3  -9  -1 3.27030 0.86749
   3   9   1 5.68017 1.03805
  -4  -9  -1 27.2884 1.54442
   4   9   1 26.6751 1.33630
  -5  -9  -1 10.6140 1.34483
   5   9   1 11.8950 1.29091
  -6  -9  -1 14.6387 2.85615
   6   9   1 13.6808 1.56099
  -7  -9  -1 34.4706 4.27381
   7   9   1 36.7268 6.90755
  -8  -9  -1 16.6432 5.70237
   8   9   1 6.82952 3.82118
  -9  -9  -1 14.9910 5.45530
   9   9   1 11.4666 4.48652
 -10  -9  -1 20.3365 4.67153
  10   9   1 10.7142 3.69919
  13 -10  -1 1.45734 2.11169
 -13  10   1 2.44227 2.73256
  12 -10  -1 4.24705 2.61654
 -12  10   1 2.37253 3.44530
  11 -10  -1 5.79396 2.49039
 -11  10   1 11.1244 2.58461
  10 -10  -1 1.91210 2.40196
 -10  10   1 4.57951 3.04291
   9 -10  -1 49.1756 1.97214
  -9  10   1 47.4143 2.41022
   8 -10  -1 18.5692 1.71241
  -8  10   1 18.3753 1.68121
   7 -10  -1 39.5072 1.77592
  -7  10   1 35.0557 1.52868
   6 -10  -1 34.5231 1.37627
  -6  10   1 39.1698 1.39872
   5 -10  -1 87.1531 1.45823
  -5  10   1 89.5443 1.45186
   4 -10  -1 18.3467 1.11342
  -4  10   1 13.6676 1.04469
   3 -10  -1 2.66200 0.67290
  -3  10   1 2.02323 0.54309
   2 -10  -1 15.5879 1.11064
  -2  10   1 13.8512 1.15626
   1 -10  -1 16.7681 0.71263
  -1  10   1 14.8403 0.96366
   0 -10  -1 3.48554 0.71695
   0  10   1 3.44951 0.93729
  -1 -10  -1 3.01580 0.65387
   1  10   1 1.57435 0.82184
  -2 -10  -1 17.0206 1.24256
   2  10   1 18.5107 1.38617
  -3 -10  -1 1.81309 0.84507
   3  10   1 0.76411 1.12182
  -4 -10  -1 60.0516 2.07339
   4  10   1 53.3408 1.80757
  -5 -10  -1 20.1064 2.26514
   5  10   1 20.1255 2.86223
  -6 -10  -1 45.8471 4.06434
   6  10   1 49.2986 2.72726
  -7 -10  -1 4.40738 6.59964
   7  10   1 5.43876 4.44213
  -8 -10  -1 11.1140 4.42179
   8  10   1 0.00000 4.22306
  -9 -10  -1 21.7571 4.73653
   9  10   1 22.3096 4.46899
  12 -11  -1 7.24996 3.19085
 -12  11   1 5.53851 3.13625
  11 -11  -1 8.89879 2.01683
 -11  11   1 25.2509 4.51166
  10 -11  -1 8.71775 2.82792
 -10  11   1 16.0292 4.55724
   9 -11  -1 5.57753 2.02417
  -9  11   1 7.62722 2.78747
   8 -11  -1 1.48986 1.41749
  -8  11   1 0.00000 3.52968
   7 -11  -1 5.38836 1.22944
  -7  11   1 7.90985 1.04113
   6 -11  -1 27.2291 1.43461
  -6  11   1 26.6147 1.43871
   5 -11  -1 17.2800 1.33496
  -5  11   1 16.2503 1.35649
   4 -11  -1 1.62399 0.80642
  -4  11   1 1.28301 0.77357
   3 -11  -1 11.9587 1.24256
  -3  11   1 11.5160 1.13039
   2 -11  -1 1.62501 0.91470
  -2  11   1 2.48640 0.88145
   1 -11  -1 32.8627 1.44774
  -1  11   1 32.0259 1.26472
   0 -11  -1 3.79438 0.88839
   0  11   1 1.66349 1.01044
  -1 -11  -1 3.28777 0.73977
   1  11   1 5.82119 1.03580
  -2 -11  -1 5.15899 0.99487
   2  11   1 7.02653 1.15257
  -3 -11  -1 9.24631 1.13739
   3  11   1 8.09039 1.46176
  -4 -11  -1 14.2397 2.42699
   4  11   1 9.09101 1.56850
  -5 -11  -1 33.7345 4.22998
   5  11   1 26.6992 3.15348
  -6 -11  -1 0.27814 7.65456
   6  11   1 11.8902 4.12015
  -7 -11  -1 7.13180 5.23044
   7  11   1 0.00006 4.64529
  -8 -11  -1 15.5802 4.93848
   8  11   1 13.5044 5.64924
  12 -12  -1 5.56648 2.69363
 -12  12   1 1.15830 2.95159
  11 -12  -1 4.32238 2.85100
 -11  12   1 10.1550 5.32795
  10 -12  -1 0.00000 3.82684
 -10  12   1 7.30795 4.19497
   9 -12  -1 10.2714 2.41331
  -9  12   1 12.5673 2.70465
   8 -12  -1 19.9229 3.38243
  -8  12   1 21.3128 5.28770
   7 -12  -1 34.4348 2.55892
  -7  12   1 31.3029 1.92119
   6 -12  -1 47.4301 1.86449
  -6  12   1 43.4703 2.20999
   5 -12  -1 0.92910 1.13673
  -5  12   1 0.95931 1.14316
   4 -12  -1 20.4132 1.26070
  -4  12   1 21.9466 1.46473
   3 -12  -1 36.9654 1.86455
  -3  12   1 32.8959 1.61409
   2 -12  -1 19.0877 1.50034
  -2  12   1 18.1962 1.49094
   1 -12  -1 24.6968 1.73026
  -1  12   1 26.1109 1.35512
   0 -12  -1 13.4836 1.13931
   0  12   1 18.9383 1.67955
  -1 -12  -1 1.27889 0.83186
   1  12   1 0.81672 1.11202
  -2 -12  -1 33.4773 1.75297
   2  12   1 31.3893 2.09054
  -3 -12  -1 1.37813 1.29243
   3  12   1 1.76059 1.44668
  -4 -12  -1 3.38833 2.36219
   4  12   1 0.00000 2.43506
  -5 -12  -1 0.00000 5.73799
   5  12   1 3.29996 3.09740
  -6 -12  -1 11.9366 4.40805
   6  12   1 32.5866 5.14372
  -7 -12  -1 20.9956 4.99517
   7  12   1 1.17881 4.55753
  -8 -12  -1 1.81996 3.06714
   8  12   1 4.64224 2.71313
  11 -13  -1 46.2350 3.54765
 -11  13   1 47.4336 5.60859
  10 -13  -1 3.68933 5.24831
 -10  13   1 0.47687 4.45014
   9 -13  -1 17.3168 4.19074
  -9  13   1 20.9910 4.48309
   8 -13  -1 10.9428 3.23126
  -8  13   1 1.20598 4.20688
   7 -13  -1 3.09563 5.23872
  -7  13   1 0.00000 4.63516
   6 -13  -1 20.6819 2.57334
  -6  13   1 21.5906 4.19489
   5 -13  -1 6.94532 2.44321
  -5  13   1 10.6564 1.77572
   4 -13  -1 6.61350 1.42791
  -4  13   1 7.02941 2.38784
   3 -13  -1 30.2512 2.03002
  -3  13   1 26.4477 1.72607
   2 -13  -1 28.3323 1.94944
  -2  13   1 28.5246 1.72016
   1 -13  -1 38.2797 2.09531
  -1  13   1 34.1222 1.57213
   0 -13  -1 0.65949 0.93017
   0  13   1 2.51992 1.44451
  -1 -13  -1 28.0414 1.90124
   1  13   1 26.6464 2.35216
  -2 -13  -1 39.5371 2.45076
   2  13   1 45.0860 2.77005
  -3 -13  -1 9.90904 1.79061
   3  13   1 13.6888 1.87958
  -4 -13  -1 0.00000 2.84572
   4  13   1 0.87854 2.58992
  -5 -13  -1 10.4069 5.70910
   5  13   1 7.62306 5.06410
  -6 -13  -1 1.03859 5.83580
   6  13   1 15.6216 5.24693
  -7 -13  -1 3.45364 4.56738
   7  13   1 7.41421 3.29293
  10 -14  -1 21.9297 3.75680
 -10  14   1 15.2995 5.29782
   9 -14  -1 15.8283 5.12199
  -9  14   1 0.00000 5.58252
   8 -14  -1 16.4192 3.84460
  -8  14   1 0.00003 4.61623
   7 -14  -1 27.6070 4.24640
  -7  14   1 35.5817 6.70550
   6 -14  -1 0.00000 4.07399
  -6  14   1 11.6530 7.48607
   5 -14  -1 12.4184 3.12862
  -5  14   1 4.88550 4.97049
   4 -14  -1 28.3847 2.94133
  -4  14   1 24.7720 2.29714
   3 -14  -1 17.2680 1.86620
  -3  14   1 15.8682 1.68992
   2 -14  -1 35.2134 2.75549
  -2  14   1 33.8405 2.36429
   1 -14  -1 6.08421 1.96550
  -1  14   1 7.33912 1.70569
   0 -14  -1 9.22148 1.76292
   0  14   1 6.52298 1.77574
  -1 -14  -1 8.18219 2.04012
   1  14   1 8.73892 1.88072
  -2 -14  -1 28.4484 3.65452
   2  14   1 32.3947 3.08780
  -3 -14  -1 9.92885 2.51782
   3  14   1 8.87617 2.23266
  -4 -14  -1 37.2083 6.16892
   4  14   1 41.2908 5.13010
  -5 -14  -1 27.8663 6.96526
   5  14   1 21.8688 5.45260
  -6 -14  -1 30.4375 7.16142
   6  14   1 50.0320 4.32333
   9 -15  -1 2.70766 4.43524
  -9  15   1 9.70236 5.15583
   8 -15  -1 22.2078 4.93542
  -8  15   1 9.13714 4.84384
   7 -15  -1 1.41927 4.65414
  -7  15   1 0.00000 4.99883
   6 -15  -1 6.86903 4.79980
  -6  15   1 8.27791 4.45416
   5 -15  -1 39.2640 5.05616
  -5  15   1 37.0678 5.53610
   4 -15  -1 7.90536 3.02023
  -4  15   1 10.4431 3.29063
   3 -15  -1 34.7847 3.18064
  -3  15   1 26.9520 3.12085
   2 -15  -1 45.2909 3.19575
  -2  15   1 46.4315 3.61803
   1 -15  -1 109.879 3.81683
  -1  15   1 105.067 4.36359
   0 -15  -1 3.28640 1.92045
   0  15   1 2.66057 1.90132
  -1 -15  -1 6.71920 3.12813
   1  15   1 8.49291 2.26167
  -2 -15  -1 1.57048 3.49030
   2  15   1 1.42908 2.07533
  -3 -15  -1 18.0020 3.45010
   3  15   1 17.6385 2.76717
  -4 -15  -1 4.45245 6.21049
   4  15   1 6.43764 3.85617
   8 -16  -1 0.00000 6.30710
  -8  16   1 24.4267 5.58290
   7 -16  -1 7.37349 4.65820
  -7  16   1 9.87632 5.16550
   6 -16  -1 7.51185 4.88095
  -6  16   1 15.6339 5.69346
   5 -16  -1 7.23154 4.75560
  -5  16   1 2.73810 5.86052
   4 -16  -1 28.6018 3.72606
  -4  16   1 35.5537 4.56191
   3 -16  -1 22.1427 3.30816
  -3  16   1 16.9625 3.09889
   2 -16  -1 13.6330 2.27789
  -2  16   1 16.3993 3.55042
   1 -16  -1 13.7824 3.86271
  -1  16   1 5.61224 3.58424
   0 -16  -1 106.368 4.26172
   0  16   1 94.1594 4.19407
  -1 -16  -1 17.7824 3.42369
   1  16   1 11.5773 6.69379
  -2 -16  -1 21.8802 4.17187
   2  16   1 29.7130 3.08517
  -3 -16  -1 0.00000 14.1838
   3  16   1 6.37777 5.40074
   6 -17  -1 40.8108 5.38391
  -6  17   1 35.1593 5.80400
   5 -17  -1 6.71118 5.80300
  -5  17   1 10.3419 6.06246
   4 -17  -1 14.2966 4.03349
  -4  17   1 11.6865 6.13497
   3 -17  -1 17.8532 5.26702
  -3  17   1 14.6571 4.47894
   2 -17  -1 47.9686 3.92984
  -2  17   1 45.7887 4.46279
   1 -17  -1 5.61900 6.35807
  -1  17   1 2.09405 4.54049
   0 -17  -1 43.5228 3.78795
   0  17   1 47.7237 4.15695
   1  18  -2 34.2983 4.06219
  -1 -18   2 47.7052 4.27095
   0  18  -2 25.6787 4.89813
   0 -18   2 27.8057 6.66543
  -1  18  -2 28.4817 4.01701
   1 -18   2 22.2032 5.19468
  -2  18  -2 39.6970 5.35937
   2 -18   2 53.7672 4.54724
  -3  18  -2 77.3537 7.04114
   3 -18   2 61.3306 4.57897
  -4  18  -2 12.3803 6.25098
   4 -18   2 14.0601 5.72672
  -5  18  -2 25.8267 4.57568
   5 -18   2 25.2379 4.30587
  -6  18  -2 7.31878 5.59232
   6 -18   2 19.0792 5.07388
  -7  18  -2 0.00000 4.94341
   7 -18   2 6.39516 3.05882
   3  17  -2 44.9318 5.03036
  -3 -17   2 73.4226 7.23283
   2  17  -2 27.1187 3.78112
  -2 -17   2 39.7762 6.54041
   1  17  -2 21.6508 3.67477
  -1 -17   2 29.9914 5.12205
   0  17  -2 4.88209 2.04671
   0 -17   2 3.03805 2.09735
  -1  17  -2 36.9674 5.23075
   1 -17   2 23.5442 2.51961
  -2  17  -2 8.69491 3.96028
   2 -17   2 6.57070 2.29604
  -3  17  -2 10.8644 2.69573
   3 -17   2 13.6668 2.18523
  -4  17  -2 12.4172 5.35249
   4 -17   2 8.72560 4.87095
  -5  17  -2 59.5330 4.40750
   5 -17   2 64.1871 3.91135
  -6  17  -2 0.00000 5.13664
   6 -17   2 0.35039 4.79218
  -7  17  -2 1.34387 7.42907
   7 -17   2 4.86675 4.85417
  -8  17  -2 16.8275 4.33213
   8 -17   2 13.2919 4.33690
   5  16  -2 8.00748 4.61842
  -5 -16   2 4.43089 4.95551
   4  16  -2 0.00000 5.44106
  -4 -16   2 0.00000 6.01955
   3  16  -2 11.1423 2.53297
  -3 -16   2 30.5950 5.89487
   2  16  -2 121.110 4.52612
  -2 -16   2 123.269 6.17733
   1  16  -2 9.34063 1.96106
  -1 -16   2 14.3368 3.12234
   0  16  -2 76.8161 3.44264
   0 -16   2 75.1891 3.38698
  -1  16  -2 17.5995 2.03981
   1 -16   2 12.9960 2.13615
  -2  16  -2 11.0868 1.90984
   2 -16   2 11.1840 1.96978
  -3  16  -2 45.6368 3.15174
   3 -16   2 56.7317 2.70811
  -4  16  -2 32.6886 6.01843
   4 -16   2 47.9915 4.95104
  -5  16  -2 13.3322 2.78133
   5 -16   2 13.7836 3.20108
  -6  16  -2 27.7842 5.93258
   6 -16   2 30.3360 4.31080
  -7  16  -2 23.1259 5.23797
   7 -16   2 33.6590 4.86411
  -8  16  -2 9.26435 6.10641
   8 -16   2 27.1938 6.79419
  -9  16  -2 54.7891 5.57529
   9 -16   2 43.4426 5.94774
 -10  16  -2 7.53530 6.37599
  10 -16   2 7.91957 4.23834
   6  15  -2 4.35240 5.43444
  -6 -15   2 12.4439 5.85220
   5  15  -2 11.5222 2.83723
  -5 -15   2 16.8746 3.05440
   4  15  -2 8.90288 5.57134
  -4 -15   2 3.59001 5.67925
   3  15  -2 2.38830 1.70682
  -3 -15   2 2.56384 1.78725
   2  15  -2 15.1908 1.98519
  -2 -15   2 12.0649 2.04209
   1  15  -2 12.5421 1.70982
  -1 -15   2 13.3000 1.58998
   0  15  -2 5.83438 1.66517
   0 -15   2 7.63349 1.73570
  -1  15  -2 39.9956 2.31770
   1 -15   2 39.9584 2.38512
  -2  15  -2 34.9922 2.47059
   2 -15   2 37.7953 2.19924
  -3  15  -2 13.6720 1.42098
   3 -15   2 16.2373 1.51719
  -4  15  -2 62.8448 2.86853
   4 -15   2 61.1394 2.68028
  -5  15  -2 16.9312 2.64145
   5 -15   2 16.7590 2.05782
  -6  15  -2 44.1708 4.27391
   6 -15   2 44.5419 4.91807
  -7  15  -2 16.4716 4.59299
   7 -15   2 20.2765 4.06802
  -8  15  -2 0.00000 4.14774
   8 -15   2 0.97620 4.62344
  -9  15  -2 24.8294 6.27370
   9 -15   2 23.7662 4.70286
 -10  15  -2 53.7434 4.37959
  10 -15   2 42.4507 4.63798
   7  14  -2 5.41344 3.95937
  -7 -14   2 7.33966 2.99601
   6  14  -2 6.03874 4.37537
  -6 -14   2 8.66877 5.50126
   5  14  -2 0.65825 2.46073
  -5 -14   2 1.13699 2.67090
   4  14  -2 0.00000 4.60816
  -4 -14   2 8.92254 4.79318
   3  14  -2 19.8007 2.11121
  -3 -14   2 18.7424 1.99738
   2  14  -2 47.2233 2.28045
  -2 -14   2 48.8933 2.37012
   1  14  -2 2.08959 1.20842
  -1 -14   2 1.72857 1.05270
   0  14  -2 0.60519 1.17481
   0 -14   2 1.43714 1.18438
  -1  14  -2 32.1958 1.67851
   1 -14   2 34.1187 1.64586
  -2  14  -2 2.55592 0.98231
   2 -14   2 2.49500 0.90009
  -3  14  -2 21.7074 1.55025
   3 -14   2 20.5554 1.37967
  -4  14  -2 7.25097 1.14229
   4 -14   2 5.85387 1.18373
  -5  14  -2 47.8807 2.59911
   5 -14   2 50.6482 2.44388
  -6  14  -2 13.5632 4.66504
   6 -14   2 5.72345 2.06174
  -7  14  -2 13.6833 4.22746
   7 -14   2 1.34055 4.64841
  -8  14  -2 16.9847 3.56088
   8 -14   2 18.3143 3.36659
  -9  14  -2 13.5467 5.25388
   9 -14   2 7.93912 2.70853
 -10  14  -2 14.8879 4.23013
  10 -14   2 9.43672 3.67995
 -11  14  -2 14.1833 5.56725
  11 -14   2 34.9086 4.83124
   8  13  -2 0.89579 4.22679
  -8 -13   2 0.00000 4.17696
   7  13  -2 6.70826 5.26061
  -7 -13   2 14.2156 5.96800
   6  13  -2 1.23086 4.99890
  -6 -13   2 0.00000 5.26953
   5  13  -2 11.4766 2.70396
  -5 -13   2 12.3915 2.57191
   4  13  -2 44.9204 2.79439
  -4 -13   2 43.9938 2.88258
   3  13  -2 1.82859 1.15730
  -3 -13   2 2.96667 1.16643
   2  13  -2 1.86501 0.94794
  -2 -13   2 0.86990 1.10144
   1  13  -2 7.44813 0.93348
  -1 -13   2 9.06660 0.97593
   0  13  -2 3.74886 1.09094
   0 -13   2 1.64324 1.06436
  -1  13  -2 104.086 1.72147
   1 -13   2 102.660 1.70664
  -2  13  -2 12.7813 1.36200
   2 -13   2 13.0577 1.12080
  -3  13  -2 123.581 1.92318
   3 -13   2 124.673 1.78936
  -4  13  -2 35.5386 1.51152
   4 -13   2 38.9087 1.59769
  -5  13  -2 41.4215 1.92464
   5 -13   2 46.2014 1.48251
  -6  13  -2 21.4044 2.58478
   6 -13   2 22.6116 1.93265
  -7  13  -2 75.2872 3.44105
   7 -13   2 71.0845 2.78480
  -8  13  -2 15.6750 5.11440
   8 -13   2 15.7688 5.12637
  -9  13  -2 61.8791 4.41244
   9 -13   2 44.0512 3.14691
 -10  13  -2 36.6050 3.70608
  10 -13   2 44.1285 3.63637
 -11  13  -2 1.39511 6.56484
  11 -13   2 18.1499 2.39233
 -12  13  -2 0.00000 5.04681
  12 -13   2 0.00057 4.37288
   9  12  -2 6.28329 2.77177
  -9 -12   2 10.6896 2.65761
   8  12  -2 10.1700 5.75477
  -8 -12   2 25.0574 5.28824
   7  12  -2 0.55392 4.65915
  -7 -12   2 9.93059 6.57025
   6  12  -2 0.00000 4.10223
  -6 -12   2 1.16555 4.46593
   5  12  -2 3.20288 1.46513
  -5 -12   2 3.48053 1.65416
   4  12  -2 16.9172 1.94994
  -4 -12   2 14.4943 1.84383
   3  12  -2 23.2583 1.42729
  -3 -12   2 28.0035 1.46401
   2  12  -2 35.5014 1.64188
  -2 -12   2 30.2818 1.55280
   1  12  -2 35.1435 1.31143
  -1 -12   2 41.4133 1.38020
   0  12  -2 24.8993 1.40238
   0 -12   2 26.0213 1.34722
  -1  12  -2 10.4586 0.81538
   1 -12   2 13.1012 0.92813
  -2  12  -2 16.1592 1.15726
   2 -12   2 15.9782 1.18156
  -3  12  -2 26.1009 1.18618
   3 -12   2 25.8069 1.13861
  -4  12  -2 109.636 1.76901
   4 -12   2 108.785 1.73114
  -5  12  -2 166.290 2.46741
   5 -12   2 165.577 2.18199
  -6  12  -2 89.1772 2.75572
   6 -12   2 90.3817 2.57543
  -7  12  -2 33.9559 1.86626
   7 -12   2 37.7006 2.08958
  -8  12  -2 67.6072 3.52489
   8 -12   2 63.8482 2.93566
  -9  12  -2 27.8505 4.09869
   9 -12   2 17.4768 2.46681
 -10  12  -2 22.4030 3.75951
  10 -12   2 16.2225 3.37233
 -11  12  -2 9.11046 2.77290
  11 -12   2 7.58880 2.04665
 -12  12  -2 8.71309 5.12596
  12 -12   2 13.5652 3.48232
   9  11  -2 3.84966 5.67069
  -9 -11   2 24.9995 5.97815
   8  11  -2 25.3684 4.30166
  -8 -11   2 17.7295 4.98933
   7  11  -2 13.0984 3.73134
  -7 -11   2 8.07332 4.37040
   6  11  -2 6.78067 2.30773
  -6 -11   2 0.00000 4.69145
   5  11  -2 45.8996 2.02476
  -5 -11   2 50.0631 2.41452
   4  11  -2 188.352 2.27154
  -4 -11   2 187.294 2.49316
   3  11  -2 86.1550 1.63052
  -3 -11   2 85.1242 1.60908
   2  11  -2 63.2168 1.52080
  -2 -11   2 62.6548 1.47600
   1  11  -2 1.72276 0.62781
  -1 -11   2 2.61838 0.65466
   0  11  -2 10.9940 0.97741
   0 -11   2 14.9981 1.13791
  -1  11  -2 24.9391 1.03526
   1 -11   2 23.6665 1.07706
  -2  11  -2 7.01319 0.96834
   2 -11   2 7.53363 0.85872
  -3  11  -2 10.2049 0.81339
   3 -11   2 11.2585 0.75342
  -4  11  -2 13.8088 1.01124
   4 -11   2 12.5371 0.93586
  -5  11  -2 83.5208 1.81447
   5 -11   2 82.7849 1.34123
  -6  11  -2 90.2414 2.13101
   6 -11   2 94.2487 2.14441
  -7  11  -2 135.679 2.36258
   7 -11   2 136.356 2.30841
  -8  11  -2 0.50350 1.47409
   8 -11   2 0.32416 1.69190
  -9  11  -2 11.9319 1.80107
   9 -11   2 14.8532 1.54626
 -10  11  -2 17.0315 4.14194
  10 -11   2 16.4285 3.63393
 -11  11  -2 21.9962 2.95008
  11 -11   2 21.0216 2.56873
 -12  11  -2 12.2373 5.15935
  12 -11   2 4.39146 2.96443
 -13  11  -2 20.5098 3.42911
  13 -11   2 22.5065 2.73141
  10  10  -2 10.0266 4.51831
 -10 -10   2 2.33429 4.84730
   9  10  -2 6.94713 4.06818
  -9 -10   2 8.46034 5.14703
   8  10  -2 21.2805 3.09730
  -8 -10   2 26.7813 3.65638
   7  10  -2 10.3397 2.69988
  -7 -10   2 3.92472 2.88918
   6  10  -2 34.9479 2.36355
  -6 -10   2 33.2849 2.73644
   5  10  -2 44.1637 1.38477
  -5 -10   2 42.8795 1.80018
   4  10  -2 37.9901 1.38358
  -4 -10   2 37.6955 1.56727
   3  10  -2 63.9607 1.22902
  -3 -10   2 61.5246 1.32876
   2  10  -2 38.7193 1.27609
  -2 -10   2 40.2381 1.32902
   1  10  -2 36.3027 1.04410
  -1 -10   2 36.4531 1.03148
   0  10  -2 26.0961 1.01734
   0 -10   2 25.9934 1.00422
  -1  10  -2 59.8020 1.06645
   1 -10   2 59.9476 1.05335
  -2  10  -2 52.7711 1.30932
   2 -10   2 53.7308 1.12822
  -3  10  -2 16.2548 0.84961
   3 -10   2 15.9640 0.80624
  -4  10  -2 12.8457 1.09180
   4 -10   2 15.0958 1.03203
  -5  10  -2 99.2174 1.81065
   5 -10   2 104.982 1.82019
  -6  10  -2 9.40009 1.07759
   6 -10   2 6.46626 1.13260
  -7  10  -2 9.67976 0.97663
   7 -10   2 10.2194 1.12270
  -8  10  -2 28.1856 2.24503
   8 -10   2 32.7823 2.11854
  -9  10  -2 14.3683 1.55020
   9 -10   2 18.3172 1.58831
 -10  10  -2 6.62851 4.29483
  10 -10   2 10.0531 6.91465
 -11  10  -2 11.4976 2.34128
  11 -10   2 7.65464 1.87301
 -12  10  -2 32.5914 5.66125
  12 -10   2 36.7132 3.46679
 -13  10  -2 34.3748 3.76076
  13 -10   2 30.3685 2.92666
  11   9  -2 16.3961 3.03436
 -11  -9   2 12.3893 2.82686
  10   9  -2 10.4847 3.70624
 -10  -9   2 4.30200 4.49653
   9   9  -2 37.2036 3.56206
  -9  -9   2 26.4643 4.60858
   8   9  -2 45.1173 4.91359
  -8  -9   2 39.8203 5.14567
   7   9  -2 68.4955 2.57633
  -7  -9   2 57.7657 2.92712
   6   9  -2 308.898 4.04763
  -6  -9   2 310.041 3.70823
   5   9  -2 15.7354 1.12878
  -5  -9   2 14.8291 1.13443
   4   9  -2 139.939 1.63218
  -4  -9   2 139.727 1.95357
   3   9  -2 46.8073 1.03580
  -3  -9   2 45.5258 1.12363
   2   9  -2 4.91978 0.78695
  -2  -9   2 5.32248 0.91921
   1   9  -2 17.2245 0.76543
  -1  -9   2 16.2017 0.73852
   0   9  -2 26.0135 0.91092
   0  -9   2 25.1435 0.90229
  -1   9  -2 34.4750 0.75360
   1  -9   2 33.5084 0.79242
  -2   9  -2 10.2584 0.72307
   2  -9   2 10.7927 0.72920
  -3   9  -2 151.137 1.39625
   3  -9   2 151.834 1.35322
  -4   9  -2 35.2516 1.36669
   4  -9   2 34.6454 1.11674
  -5   9  -2 418.950 3.40519
   5  -9   2 421.844 3.34710
  -6   9  -2 0.95540 0.78090
   6  -9   2 1.37485 0.76665
  -7   9  -2 31.6777 1.35643
   7  -9   2 33.3462 1.25137
  -8   9  -2 95.1166 1.67715
   8  -9   2 97.9182 2.16118
  -9   9  -2 2.47084 0.72733
   9  -9   2 3.82384 1.09701
 -10   9  -2 17.2328 2.36908
  10  -9   2 16.5670 2.35482
 -11   9  -2 23.6245 3.39960
  11  -9   2 21.8744 2.00838
 -12   9  -2 14.0406 6.51526
  12  -9   2 8.08023 2.19962
 -13   9  -2 9.20325 2.37645
  13  -9   2 14.8825 2.25182
  11   8  -2 16.1849 2.75780
 -11  -8   2 19.6624 5.38862
  10   8  -2 11.9580 3.53775
 -10  -8   2 0.00002 3.96964
   9   8  -2 15.3474 2.71043
  -9  -8   2 10.4259 4.37270
   8   8  -2 30.8753 2.72271
  -8  -8   2 29.6121 4.25018
   7   8  -2 22.8170 1.89361
  -7  -8   2 24.9704 1.77057
   6   8  -2 4.05375 1.12766
  -6  -8   2 5.20763 1.46921
   5   8  -2 29.4817 1.82536
  -5  -8   2 28.9428 1.39321
   4   8  -2 9.83091 1.08299
  -4  -8   2 8.55097 0.87929
   3   8  -2 29.7171 0.81327
  -3  -8   2 28.3352 0.89205
   2   8  -2 25.0511 0.85979
  -2  -8   2 25.7575 0.89031
   1   8  -2 131.469 1.15643
  -1  -8   2 128.223 1.14495
   0   8  -2 13.0830 0.70226
   0  -8   2 12.9149 0.70055
  -1   8  -2 3.02540 0.38680
   1  -8   2 2.33031 0.40614
  -2   8  -2 49.6612 0.92883
   2  -8   2 47.2030 0.91760
  -3   8  -2 35.7037 0.69416
   3  -8   2 35.3884 0.66341
  -4   8  -2 54.1642 1.17527
   4  -8   2 52.0256 0.93047
  -5   8  -2 12.3026 0.84031
   5  -8   2 12.1506 0.72307
  -6   8  -2 10.5073 1.02314
   6  -8   2 9.52017 0.83909
  -7   8  -2 66.9976 1.38814
   7  -8   2 66.2952 1.35387
  -8   8  -2 53.9226 1.40376
   8  -8   2 52.8905 1.50283
  -9   8  -2 69.4089 1.60535
   9  -8   2 70.4598 1.73060
 -10   8  -2 7.89021 1.26433
  10  -8   2 7.31098 1.38321
 -11   8  -2 2.68496 1.99568
  11  -8   2 4.78622 1.20168
 -12   8  -2 10.9188 2.53596
  12  -8   2 11.5133 2.08397
 -13   8  -2 14.3726 2.32963
  13  -8   2 18.9279 2.13835
  12   7  -2 13.1669 4.88603
 -12  -7   2 13.1528 4.93961
  11   7  -2 21.2034 3.05417
 -11  -7   2 29.1733 6.13525
  10   7  -2 2.87568 3.35643
 -10  -7   2 5.46058 3.58802
   9   7  -2 6.96914 1.84314
  -9  -7   2 6.69375 2.61509
   8   7  -2 31.7038 2.15168
  -8  -7   2 38.0015 2.39197
   7   7  -2 15.4542 1.39593
  -7  -7   2 12.1692 1.16794
   6   7  -2 4.82833 1.00323
  -6  -7   2 7.03866 1.07352
   5   7  -2 49.7761 1.41677
  -5  -7   2 48.1894 1.40225
   4   7  -2 61.4738 1.21813
  -4  -7   2 57.8387 1.51509
   3   7  -2 113.753 1.09137
  -3  -7   2 114.500 1.17085
   2   7  -2 18.2460 0.82572
  -2  -7   2 14.3505 0.79792
   1   7  -2 18.0743 0.64624
  -1  -7   2 17.8075 0.60985
   0   7  -2 6.21435 0.52858
   0  -7   2 7.85808 0.51778
  -1   7  -2 4.46508 0.37232
   1  -7   2 4.15047 0.38910
  -2   7  -2 25.3220 0.75292
   2  -7   2 24.8138 0.82476
  -3   7  -2 212.745 1.56462
   3  -7   2 216.378 1.51149
  -4   7  -2 607.029 3.76478
   4  -7   2 577.419 4.17617
  -5   7  -2 171.292 1.75500
   5  -7   2 170.103 1.76582
  -6   7  -2 197.259 1.85468
   6  -7   2 201.517 1.96223
  -7   7  -2 15.5940 0.85308
   7  -7   2 15.8262 0.98906
  -8   7  -2 118.472 1.64840
   8  -7   2 120.601 1.73307
  -9   7  -2 4.49492 0.63437
   9  -7   2 4.86910 0.78281
 -10   7  -2 117.203 1.92251
  10  -7   2 122.275 2.34145
 -11   7  -2 15.5165 2.04178
  11  -7   2 13.9838 1.16056
 -12   7  -2 5.63387 2.44082
  12  -7   2 7.71826 2.09669
 -13   7  -2 17.6824 2.32183
  13  -7   2 22.3563 2.19538
 -14   7  -2 1.75573 3.20302
  14  -7   2 0.08511 2.78680
  12   6  -2 6.83037 3.23842
 -12  -6   2 0.66319 5.03646
  11   6  -2 0.00000 2.14573
 -11  -6   2 4.32795 2.51905
  10   6  -2 5.37980 3.67294
 -10  -6   2 0.96201 4.36532
   9   6  -2 18.3557 1.68690
  -9  -6   2 18.4057 1.84691
   8   6  -2 112.940 2.35468
  -8  -6   2 118.455 2.70784
   7   6  -2 55.0669 1.73575
  -7  -6   2 51.9945 1.46653
   6   6  -2 86.0226 1.68481
  -6  -6   2 95.4145 1.55406
   5   6  -2 133.573 1.62255
  -5  -6   2 131.063 1.67873
   4   6  -2 8.39562 0.71200
  -4  -6   2 7.42375 0.89815
   3   6  -2 169.348 1.32779
  -3  -6   2 168.673 1.29416
   2   6  -2 52.6256 1.07139
  -2  -6   2 52.0430 0.86971
   1   6  -2 12.7080 0.55625
  -1  -6   2 11.8144 0.50128
   0   6  -2 92.2671 1.01523
   0  -6   2 93.3722 1.02036
  -1   6  -2 9.12771 0.42145
   1  -6   2 9.03630 0.46891
  -2   6  -2 404.804 2.98514
   2  -6   2 410.040 3.32070
  -3   6  -2 223.339 1.54463
   3  -6   2 226.719 1.59175
  -4   6  -2 589.959 4.36057
   4  -6   2 593.617 5.00542
  -5   6  -2 111.727 1.02494
   5  -6   2 113.342 1.21295
  -6   6  -2 117.134 1.60361
   6  -6   2 119.181 1.38049
  -7   6  -2 29.0328 0.71099
   7  -6   2 31.2161 0.92951
  -8   6  -2 33.9117 0.83678
   8  -6   2 33.0249 1.26358
  -9   6  -2 0.54169 0.55991
   9  -6   2 2.55885 0.79497
 -10   6  -2 14.3757 1.00989
  10  -6   2 14.4840 1.26785
 -11   6  -2 28.3321 2.35528
  11  -6   2 23.4101 1.61491
 -12   6  -2 1.96030 3.15149
  12  -6   2 3.85138 1.86818
 -13   6  -2 3.82020 1.82243
  13  -6   2 3.68574 1.46660
 -14   6  -2 14.1143 6.40485
  14  -6   2 0.00000 5.83720
  12   5  -2 8.29895 2.92162
 -12  -5   2 0.73431 4.92950
  11   5  -2 15.7073 2.09301
 -11  -5   2 14.0997 2.41717
  10   5  -2 0.00000 6.57849
 -10  -5   2 0.00000 4.57722
   9   5  -2 34.5509 1.81458
  -9  -5   2 34.1606 1.32929
   8   5  -2 19.9539 1.73428
  -8  -5   2 17.8972 1.73969
   7   5  -2 10.7184 0.85924
  -7  -5   2 11.0360 0.75172
   6   5  -2 9.06281 0.83749
  -6  -5   2 9.44708 0.92258
   5   5  -2 108.655 1.31703
  -5  -5   2 107.237 1.34815
   4   5  -2 82.4922 1.68520
  -4  -5   2 83.1744 1.74662
   3   5  -2 133.858 1.21196
  -3  -5   2 134.085 1.15242
   2   5  -2 291.479 2.50441
  -2  -5   2 300.528 2.46898
   1   5  -2 20.9993 0.52417
  -1  -5   2 20.9241 0.48712
   0   5  -2 45.1565 0.68298
   0  -5   2 44.7076 0.68179
  -1   5  -2 21.8280 0.51084
   1  -5   2 21.2585 0.53760
  -2   5  -2 253.219 1.93840
   2  -5   2 256.674 2.00102
  -3   5  -2 299.622 1.78127
   3  -5   2 304.206 2.17883
  -4   5  -2 758.984 5.51078
   4  -5   2 755.274 5.59750
  -5   5  -2 439.438 2.27414
   5  -5   2 445.833 2.82224
  -6   5  -2 91.0323 0.99279
   6  -5   2 90.3954 1.39708
  -7   5  -2 31.0372 0.73584
   7  -5   2 32.4724 0.96637
  -8   5  -2 44.5532 0.90935
   8  -5   2 46.4785 1.37712
  -9   5  -2 18.1376 0.83834
   9  -5   2 18.5481 1.16872
 -10   5  -2 4.77712 1.18380
  10  -5   2 5.27652 1.07531
 -11   5  -2 5.83390 1.17316
  11  -5   2 5.41353 1.04239
 -12   5  -2 10.5489 2.12159
  12  -5   2 10.1816 1.91589
 -13   5  -2 32.8663 2.86253
  13  -5   2 25.4265 2.32179
 -14   5  -2 19.1287 6.14281
  14  -5   2 7.54979 4.18282
  13   4  -2 18.6971 2.85008
 -13  -4   2 26.4557 5.49357
  12   4  -2 0.00000 2.57362
 -12  -4   2 0.00000 5.70035
  11   4  -2 18.4457 2.14057
 -11  -4   2 18.8731 2.42765
  10   4  -2 40.6535 3.19684
 -10  -4   2 34.0688 3.42313
   9   4  -2 47.7965 1.54137
  -9  -4   2 48.5103 1.41905
   8   4  -2 75.1108 1.63266
  -8  -4   2 71.8084 1.61839
   7   4  -2 35.0136 1.02914
  -7  -4   2 35.2001 0.91047
   6   4  -2 63.2098 1.48130
  -6  -4   2 61.2004 1.12059
   5   4  -2 95.0809 1.19767
  -5  -4   2 93.0107 0.87597
   4   4  -2 489.851 4.04005
  -4  -4   2 495.471 3.87833
   3   4  -2 859.838 4.92401
  -3  -4   2 856.653 4.47151
   2   4  -2 145.576 1.54846
  -2  -4   2 148.610 1.53791
   1   4  -2 241.379 1.42469
  -1  -4   2 239.888 1.54978
   0   4  -2 593.419 3.99338
   0  -4   2 583.362 3.95544
  -1   4  -2 1794.34 8.42614
   1  -4   2 1800.44 8.73338
  -2   4  -2 10.8889 0.54079
   2  -4   2 10.4900 0.55691
  -3   4  -2 53.8600 0.53096
   3  -4   2 51.6680 0.62787
  -4   4  -2 272.769 1.81551
   4  -4   2 275.561 1.90403
  -5   4  -2 216.910 1.25316
   5  -4   2 216.663 1.53106
  -6   4  -2 51.0919 0.84880
   6  -4   2 51.4370 1.05968
  -7   4  -2 48.0340 0.77105
   7  -4   2 50.9847 1.02654
  -8   4  -2 9.70382 0.75593
   8  -4   2 11.1474 0.79819
  -9   4  -2 17.2769 1.07382
   9  -4   2 17.2633 1.14676
 -10   4  -2 5.94023 0.90602
  10  -4   2 6.17277 0.86950
 -11   4  -2 14.9016 1.44833
  11  -4   2 14.3782 1.26277
 -12   4  -2 33.5804 3.14215
  12  -4   2 32.8423 2.66131
 -13   4  -2 8.40335 1.80708
  13  -4   2 7.83811 1.68123
 -14   4  -2 16.6910 6.17538
  14  -4   2 13.4798 4.67305
  13   3  -2 1.36741 2.25781
 -13  -3   2 2.24425 2.36622
  12   3  -2 9.49176 2.16171
 -12  -3   2 15.3477 3.62470
  11   3  -2 3.19715 1.50638
 -11  -3   2 4.07615 1.59961
  10   3  -2 30.4550 1.89906
 -10  -3   2 29.0288 2.40030
   9   3  -2 24.4698 1.51271
  -9  -3   2 23.2790 1.33218
   8   3  -2 3.41132 0.90818
  -8  -3   2 2.55511 0.74695
   7   3  -2 8.93511 0.70395
  -7  -3   2 7.44461 0.63531
   6   3  -2 61.1470 1.15210
  -6  -3   2 60.7063 1.28791
   5   3  -2 193.927 1.65178
  -5  -3   2 193.411 1.44767
   4   3  -2 1397.85 9.35967
  -4  -3   2 1427.28 8.70600
   3   3  -2 455.216 2.93405
  -3  -3   2 457.798 2.52713
   2   3  -2 32.4428 0.59340
  -2  -3   2 31.6581 0.55802
   1   3  -2 2198.97 10.2321
  -1  -3   2 2204.17 10.2534
   0   3  -2 30.1858 0.49409
   0  -3   2 29.7306 0.49317
  -1   3  -2 1754.31 7.94240
   1  -3   2 1763.10 8.24875
  -2   3  -2 228.024 1.46844
   2  -3   2 222.872 1.53782
  -3   3  -2 224.417 1.24111
   3  -3   2 226.929 1.43050
  -4   3  -2 28.5754 0.45437
   4  -3   2 29.0952 0.63782
  -5   3  -2 18.9104 0.54324
   5  -3   2 19.4026 0.84239
  -6   3  -2 24.2677 0.73366
   6  -3   2 25.9249 0.81550
  -7   3  -2 5.56743 0.52728
   7  -3   2 6.50242 0.56165
  -8   3  -2 2.14378 0.60929
   8  -3   2 2.56147 0.57039
  -9   3  -2 21.0835 1.12157
   9  -3   2 18.6961 1.07355
 -10   3  -2 61.5156 1.84334
  10  -3   2 64.3378 1.63077
 -11   3  -2 91.3593 2.20588
  11  -3   2 94.8761 2.12883
 -12   3  -2 24.2170 4.16020
  12  -3   2 11.7229 1.91666
 -13   3  -2 1.84686 2.05519
  13  -3   2 2.63924 1.51570
 -14   3  -2 5.17074 6.34984
  14  -3   2 32.7395 5.92111
  13   2  -2 2.70462 2.00090
 -13  -2   2 0.64612 2.46317
  12   2  -2 3.76524 2.03912
 -12  -2   2 3.48143 3.15416
  11   2  -2 84.2045 2.06409
 -11  -2   2 91.4019 3.15908
  10   2  -2 0.96896 1.23942
 -10  -2   2 1.82786 0.83249
   9   2  -2 19.4538 1.22947
  -9  -2   2 17.3289 0.98146
   8   2  -2 44.1025 1.33078
  -8  -2   2 44.3182 0.95015
   7   2  -2 4.76724 0.58585
  -7  -2   2 4.59371 0.41061
   6   2  -2 252.721 2.11191
  -6  -2   2 251.173 1.88591
   5   2  -2 26.6776 0.75188
  -5  -2   2 26.6346 0.50672
   4   2  -2 32.5356 0.84723
  -4  -2   2 34.8208 0.90037
   3   2  -2 480.093 2.51053
  -3  -2   2 480.959 2.27046
   2   2  -2 66.0304 0.93503
  -2  -2   2 69.1919 0.96419
   1   2  -2 291.991 1.56568
  -1  -2   2 290.639 1.61003
   0   2  -2 236.012 2.38914
   0  -2   2 221.297 2.28131
  -1   2  -2 58.3927 0.65381
   1  -2   2 58.7320 0.60165
  -2   2  -2 539.182 4.24361
   2  -2   2 542.334 3.93041
  -3   2  -2 39.1589 0.53436
   3  -2   2 38.0166 0.59543
  -4   2  -2 20.7682 0.59585
   4  -2   2 20.8294 0.54318
  -5   2  -2 174.807 1.27612
   5  -2   2 172.737 1.46650
  -6   2  -2 41.8660 0.84284
   6  -2   2 41.7692 0.85954
  -7   2  -2 13.7569 0.75028
   7  -2   2 12.9184 0.68316
  -8   2  -2 23.5955 1.04723
   8  -2   2 24.4864 0.97880
  -9   2  -2 1.09571 0.83515
   9  -2   2 1.07715 0.68562
 -10   2  -2 26.9529 1.40889
  10  -2   2 27.2929 1.39715
 -11   2  -2 96.2105 2.77857
  11  -2   2 96.8214 2.31916
 -12   2  -2 19.2760 3.90578
  12  -2   2 23.8706 2.30762
 -13   2  -2 15.5616 2.65655
  13  -2   2 10.6901 1.71626
 -14   2  -2 4.72711 2.89276
  14  -2   2 3.31636 2.88455
  13   1  -2 12.7915 1.81606
 -13  -1   2 16.8270 2.82740
  12   1  -2 6.56371 1.85714
 -12  -1   2 5.48750 2.42363
  11   1  -2 28.3906 2.01133
 -11  -1   2 27.5124 2.12669
  10   1  -2 48.9641 1.79195
 -10  -1   2 47.6368 1.36909
   9   1  -2 24.9791 1.27274
  -9  -1   2 24.2694 0.98947
   8   1  -2 84.3073 1.54034
  -8  -1   2 84.1042 1.08765
   7   1  -2 107.750 1.30245
  -7  -1   2 109.391 1.09385
   6   1  -2 133.836 1.38702
  -6  -1   2 128.581 1.02690
   5   1  -2 9.62147 0.56148
  -5  -1   2 10.1397 0.37873
   4   1  -2 8.81598 0.55744
  -4  -1   2 9.38997 0.39421
   3   1  -2 600.705 3.17043
  -3  -1   2 598.984 2.74574
   2   1  -2 612.945 4.23370
  -2  -1   2 628.170 4.59001
   1   1  -2 129.623 0.88906
  -1  -1   2 110.991 1.46327
  -1   1  -2 41.6330 0.78765
   1  -1   2 40.1791 0.42533
  -2   1  -2 282.076 2.29646
   2  -1   2 279.618 2.10282
  -3   1  -2 193.566 1.18620
   3  -1   2 195.919 1.41822
  -4   1  -2 145.269 1.19136
   4  -1   2 145.707 1.38509
  -5   1  -2 36.8535 0.70335
   5  -1   2 36.9979 0.65897
  -6   1  -2 270.200 1.98308
   6  -1   2 270.028 2.17281
  -7   1  -2 34.1014 0.93877
   7  -1   2 33.9233 0.93813
  -8   1  -2 13.1723 0.85540
   8  -1   2 14.6529 1.05177
  -9   1  -2 9.31445 0.94311
   9  -1   2 8.23637 0.79782
 -10   1  -2 12.5019 1.10578
  10  -1   2 14.5882 1.08417
 -11   1  -2 13.4440 1.85742
  11  -1   2 11.0722 1.56475
 -12   1  -2 3.99878 2.39162
  12  -1   2 6.95611 1.79587
 -13   1  -2 16.4309 3.99102
  13  -1   2 7.94274 1.71251
  14   0  -2 4.01786 2.61364
 -14   0   2 0.00000 5.16415
  13   0  -2 9.08740 1.61489
 -13   0   2 7.77782 1.95508
  12   0  -2 32.4540 2.50520
 -12   0   2 25.9643 4.09404
  11   0  -2 4.29213 1.01038
 -11   0   2 4.88042 1.22747
  10   0  -2 131.923 2.15209
 -10   0   2 130.085 1.87925
   9   0  -2 73.3515 1.46414
  -9   0   2 74.3455 1.23308
   8   0  -2 59.6142 1.17321
  -8   0   2 58.1250 1.01048
   7   0  -2 70.2302 1.08186
  -7   0   2 69.8624 0.87186
   6   0  -2 22.7162 0.80922
  -6   0   2 19.6880 0.56390
   5   0  -2 60.3849 0.92129
  -5   0   2 60.5316 0.62948
   4   0  -2 13.0780 0.52934
  -4   0   2 11.8412 0.54634
   3   0  -2 71.4132 0.89237
  -3   0   2 74.9407 0.72643
   2   0  -2 581.941 3.84208
  -2   0   2 586.587 3.77454
   1   0  -2 66.0657 0.52946
  -1   0   2 63.0070 0.95637
  -1   0  -2 149.141 0.96355
   1   0   2 148.776 0.89365
  -2   0  -2 423.194 2.48295
   2   0   2 420.857 2.91383
  -3   0  -2 327.657 1.72233
   3   0   2 327.822 2.10674
  -4   0  -2 282.569 1.95212
   4   0   2 282.279 2.22955
  -5   0  -2 187.575 1.27203
   5   0   2 187.541 1.71549
  -6   0  -2 22.1592 0.82128
   6   0   2 22.8208 0.71142
  -7   0  -2 0.62184 0.48060
   7   0   2 0.68321 0.41267
  -8   0  -2 44.3837 1.01146
   8   0   2 42.5154 0.98047
  -9   0  -2 32.6825 1.48108
   9   0   2 33.0298 1.39811
 -10   0  -2 89.6864 2.38567
  10   0   2 87.8294 1.87855
 -11   0  -2 77.2478 2.97483
  11   0   2 69.4464 2.39619
 -12   0  -2 79.8331 3.69002
  12   0   2 76.6905 3.42278
 -13   0  -2 1.66188 4.37870
  13   0   2 5.14101 1.87227
  14  -1  -2 0.01213 5.58459
 -14   1   2 18.9143 5.11287
  13  -1  -2 14.2773 1.68040
 -13   1   2 13.6198 1.98260
  12  -1  -2 2.26849 1.69364
 -12   1   2 0.29178 1.92649
  11  -1  -2 5.93857 0.93986
 -11   1   2 5.60388 1.03850
  10  -1  -2 27.5882 1.34408
 -10   1   2 28.2703 1.43898
   9  -1  -2 37.7442 1.24015
  -9   1   2 35.4683 1.24601
   8  -1  -2 9.58316 0.70017
  -8   1   2 8.18920 0.64854
   7  -1  -2 17.5295 0.75792
  -7   1   2 17.2458 0.80855
   6  -1  -2 24.3430 0.83154
  -6   1   2 22.7266 0.76452
   5  -1  -2 28.1240 0.64256
  -5   1   2 30.4431 0.64913
   4  -1  -2 151.030 1.59208
  -4   1   2 149.766 1.20428
   3  -1  -2 279.159 1.81300
  -3   1   2 276.931 1.48535
   2  -1  -2 148.160 1.39671
  -2   1   2 148.606 1.28742
   1  -1  -2 3609.34 16.1536
  -1   1   2 3608.65 16.6775
   0  -1  -2 252.776 1.86070
   0   1   2 257.622 1.89084
  -1  -1  -2 4727.99 21.1798
   1   1   2 4754.34 22.8350
  -2  -1  -2 314.790 3.34470
   2   1   2 332.402 3.48125
  -3  -1  -2 683.866 3.33936
   3   1   2 686.642 3.69748
  -4  -1  -2 324.566 2.00790
   4   1   2 321.286 2.18591
  -5  -1  -2 292.505 1.78242
   5   1   2 295.840 2.07653
  -6  -1  -2 165.900 1.65395
   6   1   2 163.478 1.63473
  -7  -1  -2 76.3378 1.22602
   7   1   2 79.5883 1.16294
  -8  -1  -2 32.6907 1.16130
   8   1   2 30.2297 1.03316
  -9  -1  -2 110.875 2.15857
   9   1   2 108.443 1.70148
 -10  -1  -2 2.99799 1.08081
  10   1   2 5.19407 0.86600
 -11  -1  -2 31.9898 3.00773
  11   1   2 35.6736 2.05741
 -12  -1  -2 23.7085 2.77414
  12   1   2 23.4243 2.78438
 -13  -1  -2 6.31613 4.26486
  13   1   2 6.92662 2.19538
  14  -2  -2 20.4692 4.15296
 -14   2   2 26.7793 6.11353
  13  -2  -2 8.90574 1.67980
 -13   2   2 10.2211 1.95797
  12  -2  -2 3.98217 2.10203
 -12   2   2 0.51473 2.03910
  11  -2  -2 4.03060 1.07173
 -11   2   2 5.06146 1.09860
  10  -2  -2 12.1713 1.20566
 -10   2   2 11.6033 0.99002
   9  -2  -2 0.38202 0.62520
  -9   2   2 0.21293 0.72996
   8  -2  -2 17.1486 0.91561
  -8   2   2 17.2870 0.91569
   7  -2  -2 35.7573 0.85874
  -7   2   2 36.6929 0.95909
   6  -2  -2 133.804 1.41834
  -6   2   2 137.966 1.38740
   5  -2  -2 143.710 1.20465
  -5   2   2 140.720 1.14269
   4  -2  -2 266.782 2.13857
  -4   2   2 266.163 1.88731
   3  -2  -2 596.687 3.45303
  -3   2   2 598.422 2.89758
   2  -2  -2 1578.51 9.15945
  -2   2   2 1608.91 9.90644
   1  -2  -2 1469.69 7.65421
  -1   2   2 1474.19 6.93369
   0  -2  -2 760.140 5.05444
   0   2   2 771.420 5.11555
  -1  -2  -2 219.565 1.27052
   1   2   2 219.372 1.37921
  -2  -2  -2 1004.50 4.81595
   2   2   2 1005.78 5.24601
  -3  -2  -2 149.919 1.11339
   3   2   2 148.949 1.09570
  -4  -2  -2 724.384 5.18487
   4   2   2 724.759 5.28152
  -5  -2  -2 304.277 1.88806
   5   2   2 307.278 2.06250
  -6  -2  -2 83.1660 1.19904
   6   2   2 82.0622 1.28240
  -7  -2  -2 28.0776 0.99709
   7   2   2 28.6827 0.98136
  -8  -2  -2 16.4271 1.04942
   8   2   2 14.2639 0.96317
  -9  -2  -2 9.81687 1.12010
   9   2   2 11.2326 1.01031
 -10  -2  -2 16.4324 1.61792
  10   2   2 18.2294 1.40498
 -11  -2  -2 0.60935 1.61835
  11   2   2 3.80251 1.33244
 -12  -2  -2 32.5264 3.41137
  12   2   2 39.7849 3.32781
 -13  -2  -2 1.79641 5.55189
  13   2   2 1.77719 2.33844
  14  -3  -2 6.52168 4.79908
 -14   3   2 15.2791 7.19416
  13  -3  -2 14.9380 1.78173
 -13   3   2 13.4443 1.74883
  12  -3  -2 21.3389 2.25081
 -12   3   2 19.1054 3.39646
  11  -3  -2 31.4887 1.69311
 -11   3   2 34.2306 1.94258
  10  -3  -2 23.8403 1.35490
 -10   3   2 22.5988 1.50698
   9  -3  -2 50.3494 1.30732
  -9   3   2 47.0909 1.43294
   8  -3  -2 56.4881 1.33063
  -8   3   2 56.1113 1.16946
   7  -3  -2 61.2053 1.09319
  -7   3   2 60.7822 0.91328
   6  -3  -2 43.1268 0.83097
  -6   3   2 41.1965 0.86797
   5  -3  -2 321.952 2.15430
  -5   3   2 325.284 1.94916
   4  -3  -2 51.9072 0.89218
  -4   3   2 53.7790 0.93705
   3  -3  -2 451.265 2.72185
  -3   3   2 453.851 2.42663
   2  -3  -2 94.8193 1.21835
  -2   3   2 92.7515 1.22908
   1  -3  -2 67.6379 0.74519
  -1   3   2 65.4030 0.79658
   0  -3  -2 78.9522 0.76433
   0   3   2 80.7559 0.76950
  -1  -3  -2 144.965 1.09678
   1   3   2 145.829 1.12151
  -2  -3  -2 250.931 1.66532
   2   3   2 253.728 1.75922
  -3  -3  -2 311.738 1.77200
   3   3   2 316.756 2.17846
  -4  -3  -2 625.141 3.99357
   4   3   2 633.447 4.31797
  -5  -3  -2 324.388 2.21634
   5   3   2 328.717 2.22066
  -6  -3  -2 244.769 2.45646
   6   3   2 245.437 2.37476
  -7  -3  -2 9.45756 0.78008
   7   3   2 7.73289 0.84785
  -8  -3  -2 16.0248 1.14706
   8   3   2 14.6422 1.23029
  -9  -3  -2 1.27927 1.08273
   9   3   2 4.01901 1.02324
 -10  -3  -2 18.3568 2.69949
  10   3   2 22.7435 2.21979
 -11  -3  -2 14.4660 2.33433
  11   3   2 14.5852 1.87732
 -12  -3  -2 8.58531 2.77669
  12   3   2 8.71439 2.55866
  14  -4  -2 33.6793 4.67747
 -14   4   2 23.0863 6.38774
  13  -4  -2 39.7774 2.54350
 -13   4   2 36.2870 2.86728
  12  -4  -2 40.4337 2.81069
 -12   4   2 49.5564 4.04488
  11  -4  -2 41.9571 1.85643
 -11   4   2 36.7026 2.37009
  10  -4  -2 36.5170 1.57242
 -10   4   2 35.2443 1.51396
   9  -4  -2 8.01849 1.07606
  -9   4   2 7.80275 0.91695
   8  -4  -2 79.2860 1.20637
  -8   4   2 76.9904 1.20069
   7  -4  -2 11.7590 0.66434
  -7   4   2 11.4014 0.76580
   6  -4  -2 124.453 1.37897
  -6   4   2 122.863 1.42055
   5  -4  -2 275.804 1.94252
  -5   4   2 281.096 1.74117
   4  -4  -2 543.797 4.53270
  -4   4   2 543.289 4.30311
   3  -4  -2 134.060 1.05831
  -3   4   2 133.818 1.09971
   2  -4  -2 72.2997 1.03437
  -2   4   2 71.0063 1.03761
   1  -4  -2 23.6688 0.61933
  -1   4   2 23.7465 0.56246
   0  -4  -2 134.028 1.02957
   0   4   2 133.986 1.09812
  -1  -4  -2 1.20861 0.35995
   1   4   2 1.35298 0.33851
  -2  -4  -2 99.1793 1.06626
   2   4   2 96.6359 1.30848
  -3  -4  -2 121.693 1.03337
   3   4   2 122.751 1.08453
  -4  -4  -2 80.6915 1.35281
   4   4   2 84.6222 1.32657
  -5  -4  -2 36.8391 0.89785
   5   4   2 37.8142 0.95478
  -6  -4  -2 47.0665 1.40922
   6   4   2 46.9233 1.32009
  -7  -4  -2 20.0234 1.10227
   7   4   2 18.9388 1.35930
  -8  -4  -2 28.0869 1.76455
   8   4   2 26.6370 1.44512
  -9  -4  -2 28.2194 1.60324
   9   4   2 31.8853 1.82241
 -10  -4  -2 1.29366 2.21216
  10   4   2 0.14662 2.42875
 -11  -4  -2 10.0528 2.85513
  11   4   2 8.51545 2.25369
 -12  -4  -2 8.58277 3.09562
  12   4   2 12.5213 2.91205
  14  -5  -2 6.31851 4.44890
 -14   5   2 5.43587 7.37606
  13  -5  -2 2.92363 1.51465
 -13   5   2 2.41459 2.35812
  12  -5  -2 7.02575 1.80009
 -12   5   2 8.74839 2.54018
  11  -5  -2 7.52244 1.28445
 -11   5   2 4.40839 1.66694
  10  -5  -2 118.619 2.01769
 -10   5   2 119.678 2.20019
   9  -5  -2 82.7663 1.46273
  -9   5   2 83.9064 1.81165
   8  -5  -2 84.2436 1.33810
  -8   5   2 83.2125 1.39183
   7  -5  -2 68.6851 1.12675
  -7   5   2 69.9295 1.18125
   6  -5  -2 79.1929 1.13280
  -6   5   2 79.4496 1.17819
   5  -5  -2 41.0549 0.81492
  -5   5   2 39.2677 0.79665
   4  -5  -2 237.244 2.64571
  -4   5   2 239.139 2.45701
   3  -5  -2 21.9701 0.63424
  -3   5   2 21.4705 0.57358
   2  -5  -2 213.412 1.76185
  -2   5   2 212.053 1.66144
   1  -5  -2 31.6123 0.66550
  -1   5   2 32.8450 0.64076
   0  -5  -2 165.255 1.46406
   0   5   2 162.820 1.43649
  -1  -5  -2 135.668 1.16539
   1   5   2 132.947 1.30953
  -2  -5  -2 87.5581 1.10593
   2   5   2 91.0134 1.26290
  -3  -5  -2 330.638 2.03073
   3   5   2 338.895 2.21392
  -4  -5  -2 74.2415 1.12994
   4   5   2 73.1223 1.28934
  -5  -5  -2 65.2226 1.31286
   5   5   2 64.3559 1.34552
  -6  -5  -2 6.36781 0.91251
   6   5   2 6.03228 0.89052
  -7  -5  -2 37.2501 1.40028
   7   5   2 36.8742 1.36912
  -8  -5  -2 23.7314 1.65088
   8   5   2 23.9775 1.44333
  -9  -5  -2 16.0155 3.22697
   9   5   2 11.0335 2.18913
 -10  -5  -2 3.92138 2.78315
  10   5   2 1.46148 2.39388
 -11  -5  -2 24.0357 4.73447
  11   5   2 21.8206 4.34250
 -12  -5  -2 1.12439 3.24731
  12   5   2 3.98184 2.68138
  14  -6  -2 0.00000 7.31774
 -14   6   2 15.7887 4.54548
  13  -6  -2 33.1995 2.28279
 -13   6   2 33.1146 3.53793
  12  -6  -2 16.2369 2.18068
 -12   6   2 17.0745 2.83640
  11  -6  -2 12.6731 1.60525
 -11   6   2 10.6793 1.87731
  10  -6  -2 3.44268 1.02305
 -10   6   2 3.56354 0.98509
   9  -6  -2 116.657 1.78388
  -9   6   2 111.934 1.99825
   8  -6  -2 146.870 1.79277
  -8   6   2 150.392 1.95016
   7  -6  -2 29.4023 1.06190
  -7   6   2 28.9654 0.99714
   6  -6  -2 139.370 1.77289
  -6   6   2 140.285 1.85252
   5  -6  -2 13.4943 0.75227
  -5   6   2 12.9695 0.71279
   4  -6  -2 115.877 1.44411
  -4   6   2 115.784 1.27148
   3  -6  -2 15.2172 0.64612
  -3   6   2 11.8893 0.63883
   2  -6  -2 15.0343 1.03531
  -2   6   2 15.3804 0.86214
   1  -6  -2 36.3211 0.80862
  -1   6   2 38.5689 0.74971
   0  -6  -2 145.577 1.35696
   0   6   2 142.916 1.34965
  -1  -6  -2 158.119 1.25121
   1   6   2 159.105 1.37900
  -2  -6  -2 2.68055 0.67958
   2   6   2 2.46875 0.73445
  -3  -6  -2 10.6722 0.68071
   3   6   2 11.1450 0.65987
  -4  -6  -2 6.86979 0.88278
   4   6   2 7.79462 0.85742
  -5  -6  -2 39.8555 1.33318
   5   6   2 43.2043 1.29569
  -6  -6  -2 43.5285 1.52500
   6   6   2 45.7908 1.40258
  -7  -6  -2 37.2211 1.80625
   7   6   2 43.8916 1.68666
  -8  -6  -2 67.2517 4.03220
   8   6   2 69.1685 1.96820
  -9  -6  -2 11.3879 2.63632
   9   6   2 15.1638 3.06384
 -10  -6  -2 2.36898 3.33536
  10   6   2 4.92363 2.67745
 -11  -6  -2 0.00000 5.81114
  11   6   2 18.6853 4.06543
  13  -7  -2 7.27788 2.00710
 -13   7   2 6.63103 4.13455
  12  -7  -2 2.05271 2.16219
 -12   7   2 4.32749 2.34344
  11  -7  -2 26.6591 1.86896
 -11   7   2 22.5791 2.41055
  10  -7  -2 2.23818 1.08941
 -10   7   2 2.03618 1.16520
   9  -7  -2 100.435 1.74560
  -9   7   2 97.5818 1.76230
   8  -7  -2 38.4437 1.33031
  -8   7   2 41.1781 1.35523
   7  -7  -2 17.9746 1.03568
  -7   7   2 17.9158 1.01562
   6  -7  -2 180.379 1.95534
  -6   7   2 182.211 2.03805
   5  -7  -2 4.04424 0.56192
  -5   7   2 3.58595 0.54807
   4  -7  -2 5.50191 0.68045
  -4   7   2 5.14313 0.69608
   3  -7  -2 56.1050 0.94376
  -3   7   2 55.9091 0.96441
   2  -7  -2 51.1177 1.06606
  -2   7   2 49.8544 1.03640
   1  -7  -2 214.389 1.78010
  -1   7   2 211.919 1.52448
   0  -7  -2 43.1071 0.83930
   0   7   2 45.1497 0.84328
  -1  -7  -2 55.4642 0.92348
   1   7   2 54.3670 1.03589
  -2  -7  -2 213.508 2.13441
   2   7   2 212.692 1.93769
  -3  -7  -2 3.67674 0.66153
   3   7   2 3.70067 0.77486
  -4  -7  -2 10.6733 1.15903
   4   7   2 10.9876 0.96269
  -5  -7  -2 9.38620 0.98899
   5   7   2 8.33227 0.92928
  -6  -7  -2 46.4442 1.78772
   6   7   2 44.1991 1.50118
  -7  -7  -2 9.16580 1.57781
   7   7   2 9.76645 1.57649
  -8  -7  -2 0.00000 5.47957
   8   7   2 2.74952 2.11154
  -9  -7  -2 12.3462 2.97381
   9   7   2 19.3788 3.03688
 -10  -7  -2 15.5899 5.64108
  10   7   2 17.9721 3.35836
 -11  -7  -2 0.00000 5.64379
  11   7   2 16.1588 4.54523
  13  -8  -2 8.24117 2.11402
 -13   8   2 7.74444 4.00107
  12  -8  -2 25.9999 2.83619
 -12   8   2 28.9231 3.59648
  11  -8  -2 8.48070 1.37155
 -11   8   2 6.91238 1.69958
  10  -8  -2 40.5106 2.12788
 -10   8   2 43.1758 2.79110
   9  -8  -2 56.0146 1.61412
  -9   8   2 50.4732 1.77524
   8  -8  -2 74.6863 1.67189
  -8   8   2 74.9686 1.74816
   7  -8  -2 126.508 1.86326
  -7   8   2 126.487 1.65268
   6  -8  -2 96.3987 1.49370
  -6   8   2 98.4018 1.54298
   5  -8  -2 68.8173 1.38489
  -5   8   2 68.0393 1.08186
   4  -8  -2 249.686 2.19982
  -4   8   2 251.110 2.15804
   3  -8  -2 69.4187 1.09875
  -3   8   2 68.8744 1.06621
   2  -8  -2 39.0094 1.11215
  -2   8   2 36.9056 1.35908
   1  -8  -2 7.01743 0.57355
  -1   8   2 6.34294 0.53405
   0  -8  -2 10.4448 0.64509
   0   8   2 10.7356 0.77558
  -1  -8  -2 60.6308 1.06190
   1   8   2 57.3785 1.18237
  -2  -8  -2 67.1533 1.33199
   2   8   2 66.3005 1.39289
  -3  -8  -2 4.87781 0.86497
   3   8   2 4.54481 0.98918
  -4  -8  -2 5.76947 1.04522
   4   8   2 6.89646 1.13845
  -5  -8  -2 3.66874 1.27175
   5   8   2 2.62550 1.00604
  -6  -8  -2 37.3695 1.98567
   6   8   2 42.0388 1.84715
  -7  -8  -2 3.40284 1.84724
   7   8   2 2.23318 2.21388
  -8  -8  -2 0.00000 5.64981
   8   8   2 0.76171 3.27493
  -9  -8  -2 0.71981 5.06290
   9   8   2 7.75503 3.65096
 -10  -8  -2 24.2689 4.52220
  10   8   2 14.4828 3.51090
  13  -9  -2 6.96377 2.14019
 -13   9   2 9.36298 4.10398
  12  -9  -2 4.73760 2.43721
 -12   9   2 0.64291 2.69209
  11  -9  -2 6.08599 1.41096
 -11   9   2 9.07459 2.55823
  10  -9  -2 0.00000 2.52866
 -10   9   2 3.32654 2.77183
   9  -9  -2 17.3192 1.71211
  -9   9   2 19.7006 1.55773
   8  -9  -2 3.33333 1.00237
  -8   9   2 4.22079 1.23551
   7  -9  -2 11.5343 1.03893
  -7   9   2 14.7822 1.45027
   6  -9  -2 15.1268 1.19143
  -6   9   2 19.0586 1.26029
   5  -9  -2 68.8210 1.39722
  -5   9   2 66.8524 1.30751
   4  -9  -2 0.89788 0.64633
  -4   9   2 1.01385 0.81756
   3  -9  -2 11.5860 1.02598
  -3   9   2 12.3033 0.88670
   2  -9  -2 22.3708 1.22047
  -2   9   2 20.4901 1.21774
   1  -9  -2 13.6452 0.86330
  -1   9   2 15.6397 0.88509
   0  -9  -2 27.9189 0.85619
   0   9   2 26.7849 1.32939
  -1  -9  -2 6.90221 0.62550
   1   9   2 7.93868 0.77426
  -2  -9  -2 66.1223 1.39761
   2   9   2 64.2227 1.60032
  -3  -9  -2 8.44355 0.94634
   3   9   2 7.99031 1.37743
  -4  -9  -2 20.9860 1.62207
   4   9   2 20.4274 1.65222
  -5  -9  -2 42.2813 2.82308
   5   9   2 39.6350 2.68798
  -6  -9  -2 12.2294 2.27159
   6   9   2 14.9672 1.61149
  -7  -9  -2 26.2771 4.34186
   7   9   2 12.5604 3.61828
  -8  -9  -2 1.56625 5.15275
   8   9   2 0.00000 4.13074
  -9  -9  -2 0.00000 4.97356
   9   9   2 6.88295 5.10653
 -10  -9  -2 10.6288 5.39287
  12 -10  -2 5.38115 2.65204
 -12  10   2 2.26680 3.17567
  11 -10  -2 29.6566 2.76988
 -11  10   2 22.0085 4.30192
  10 -10  -2 0.06102 2.18691
 -10  10   2 6.46421 3.63904
   9 -10  -2 11.0426 2.30269
  -9  10   2 12.0627 1.85843
   8 -10  -2 3.24125 1.11833
  -8  10   2 0.00000 2.03066
   7 -10  -2 55.3876 1.70585
  -7  10   2 57.0902 1.72291
   6 -10  -2 34.4951 1.43834
  -6  10   2 30.0370 1.41800
   5 -10  -2 30.9048 1.25990
  -5  10   2 28.3370 1.42832
   4 -10  -2 18.1177 1.12031
  -4  10   2 14.6811 1.22375
   3 -10  -2 31.2396 1.52644
  -3  10   2 37.2072 1.60433
   2 -10  -2 1.22881 0.88357
  -2  10   2 0.50092 0.86824
   1 -10  -2 11.7237 1.03918
  -1  10   2 12.4965 0.82546
   0 -10  -2 2.03999 1.05763
   0  10   2 1.86678 0.94050
  -1 -10  -2 60.0975 1.32959
   1  10   2 57.3841 1.68899
  -2 -10  -2 16.8658 1.19844
   2  10   2 17.8275 1.52198
  -3 -10  -2 86.9669 2.11213
   3  10   2 84.4855 2.75125
  -4 -10  -2 90.2004 2.16736
   4  10   2 89.6403 2.15618
  -5 -10  -2 107.137 2.96924
   5  10   2 103.665 3.47769
  -6 -10  -2 5.25709 5.78807
   6  10   2 0.00008 3.90776
  -7 -10  -2 14.2189 5.38848
   7  10   2 4.13861 4.30360
  -8 -10  -2 13.2844 4.82630
   8  10   2 12.9682 4.37597
  -9 -10  -2 17.9014 5.88201
   9  10   2 6.08103 4.61282
  12 -11  -2 6.30257 2.77463
 -12  11   2 6.52367 3.30017
  11 -11  -2 7.18477 2.39504
 -11  11   2 0.00001 4.72000
  10 -11  -2 1.23040 2.90274
 -10  11   2 1.93876 3.20392
   9 -11  -2 0.00513 2.97127
  -9  11   2 6.60375 2.81088
   8 -11  -2 30.5834 2.35577
  -8  11   2 29.2337 5.43105
   7 -11  -2 101.470 2.10442
  -7  11   2 95.3390 2.60341
   6 -11  -2 100.358 2.04665
  -6  11   2 104.928 2.14416
   5 -11  -2 13.1231 1.29414
  -5  11   2 11.9399 1.36561
   4 -11  -2 89.5396 2.10135
  -4  11   2 92.2838 2.08352
   3 -11  -2 97.3480 2.14913
  -3  11   2 102.019 2.07185
   2 -11  -2 2.52047 0.99950
  -2  11   2 4.65587 0.88858
   1 -11  -2 4.72165 0.99753
  -1  11   2 6.66620 0.79102
   0 -11  -2 41.0254 1.97800
   0  11   2 41.8058 2.01107
  -1 -11  -2 51.0465 1.41544
   1  11   2 47.6951 1.83239
  -2 -11  -2 20.8481 1.42904
   2  11   2 20.2156 1.68671
  -3 -11  -2 24.7932 1.68321
   3  11   2 21.3935 2.24356
  -4 -11  -2 21.7639 2.25960
   4  11   2 20.2438 2.42393
  -5 -11  -2 22.0702 3.82503
   5  11   2 28.9660 3.17386
  -6 -11  -2 22.1955 5.45637
   6  11   2 20.6243 4.42921
  -7 -11  -2 14.2221 4.80459
   7  11   2 4.98174 4.60972
  -8 -11  -2 0.00000 5.73045
   8  11   2 3.28546 5.23646
  11 -12  -2 4.05361 4.89734
 -11  12   2 15.3587 5.01368
  10 -12  -2 6.35312 2.88645
 -10  12   2 19.7258 5.19420
   9 -12  -2 0.00008 3.14052
  -9  12   2 6.27950 4.14821
   8 -12  -2 24.7670 2.71482
  -8  12   2 23.8435 4.54803
   7 -12  -2 103.235 3.54888
  -7  12   2 101.125 3.12570
   6 -12  -2 21.8345 1.73206
  -6  12   2 33.5295 2.89989
   5 -12  -2 210.964 3.74484
  -5  12   2 211.453 3.68854
   4 -12  -2 36.7284 1.90051
  -4  12   2 35.9683 1.81081
   3 -12  -2 53.1482 2.61185
  -3  12   2 57.1137 1.93026
   2 -12  -2 9.50836 1.31978
  -2  12   2 8.84953 1.11552
   1 -12  -2 25.3888 1.76668
  -1  12   2 23.7738 1.47863
   0 -12  -2 50.0383 2.30217
   0  12   2 45.1744 2.22076
  -1 -12  -2 22.7374 1.50085
   1  12   2 23.9068 1.84065
  -2 -12  -2 42.3698 2.18230
   2  12   2 46.9915 2.44227
  -3 -12  -2 1.83218 1.51403
   3  12   2 6.80323 1.68132
  -4 -12  -2 28.8458 3.14477
   4  12   2 25.1182 3.52398
  -5 -12  -2 18.1269 5.29619
   5  12   2 6.97458 5.96910
  -6 -12  -2 11.9057 4.72317
   6  12   2 12.4198 5.44567
  -7 -12  -2 0.00000 8.59344
   7  12   2 14.0042 5.39197
  11 -13  -2 31.2568 2.89647
 -11  13   2 29.7204 3.33680
  10 -13  -2 12.6235 3.63322
 -10  13   2 0.00000 5.17170
   9 -13  -2 15.6699 3.80362
  -9  13   2 7.67532 5.20216
   8 -13  -2 4.15949 4.24078
  -8  13   2 0.00000 5.33109
   7 -13  -2 22.8005 4.01207
  -7  13   2 23.3683 7.06526
   6 -13  -2 28.3876 5.47353
  -6  13   2 26.2585 5.77910
   5 -13  -2 76.0492 3.45063
  -5  13   2 75.4014 4.73016
   4 -13  -2 9.48434 1.89253
  -4  13   2 7.74664 1.96398
   3 -13  -2 7.20883 2.03924
  -3  13   2 7.36473 1.52020
   2 -13  -2 16.7328 1.87784
  -2  13   2 16.7621 1.83273
   1 -13  -2 71.7639 2.55512
  -1  13   2 76.7695 2.68734
   0 -13  -2 28.7951 2.50797
   0  13   2 26.6562 2.24247
  -1 -13  -2 10.9157 1.97399
   1  13   2 12.3270 1.99983
  -2 -13  -2 27.3658 2.47660
   2  13   2 25.0745 2.33153
  -3 -13  -2 90.8533 3.46361
   3  13   2 89.2108 3.58107
  -4 -13  -2 25.8006 4.16519
   4  13   2 20.5180 3.01767
  -5 -13  -2 4.70413 5.83958
   5  13   2 15.3177 5.04332
  -6 -13  -2 15.6321 5.85896
   6  13   2 15.3920 5.75438
  10 -14  -2 33.6856 3.51146
 -10  14   2 26.4043 3.26571
   9 -14  -2 64.6472 4.98762
  -9  14   2 57.8404 5.00928
   8 -14  -2 11.2651 4.41552
  -8  14   2 10.0292 4.56087
   7 -14  -2 66.6633 4.24566
  -7  14   2 47.6675 4.96844
   6 -14  -2 52.1588 4.42389
  -6  14   2 66.0006 6.58703
   5 -14  -2 46.5821 3.46099
  -5  14   2 54.8853 4.50931
   4 -14  -2 16.8631 2.94812
  -4  14   2 15.3786 2.96475
   3 -14  -2 11.9863 1.84398
  -3  14   2 8.92068 2.41475
   2 -14  -2 3.18009 1.63035
  -2  14   2 3.53348 1.83024
   1 -14  -2 7.03200 1.83598
  -1  14   2 6.96769 1.91825
   0 -14  -2 3.83485 1.79726
   0  14   2 5.85973 1.79756
  -1 -14  -2 27.7442 3.86975
   1  14   2 33.9980 3.05652
  -2 -14  -2 10.4540 2.17938
   2  14   2 15.2644 2.34510
  -3 -14  -2 4.81017 2.30984
   3  14   2 5.47829 3.18651
  -4 -14  -2 10.2115 7.40224
   4  14   2 5.27149 3.13397
  -5 -14  -2 16.1933 3.31165
   5  14   2 18.2101 4.23572
   9 -15  -2 61.2710 3.73305
  -9  15   2 70.1018 4.25448
   8 -15  -2 10.7050 4.98128
  -8  15   2 9.45986 5.51556
   7 -15  -2 16.6271 4.70816
  -7  15   2 0.00003 4.87544
   6 -15  -2 0.00000 4.58405
  -6  15   2 11.1910 4.68598
   5 -15  -2 14.8933 5.34620
  -5  15   2 3.79297 5.42165
   4 -15  -2 3.17485 2.94353
  -4  15   2 5.56684 3.48383
   3 -15  -2 4.48061 2.48643
  -3  15   2 4.19579 2.90794
   2 -15  -2 9.03554 2.12635
  -2  15   2 8.63044 2.33605
   1 -15  -2 12.2159 2.70783
  -1  15   2 17.8206 3.54558
   0 -15  -2 5.63760 2.06793
   0  15   2 8.00269 2.11849
  -1 -15  -2 6.73317 4.67800
   1  15   2 0.00000 4.73742
  -2 -15  -2 17.3968 2.79384
   2  15   2 14.3597 2.40301
  -3 -15  -2 3.30397 4.07471
   3  15   2 0.00000 5.71990
  -4 -15  -2 7.71792 5.34944
   4  15   2 3.46921 2.94454
   7 -16  -2 45.6145 5.13110
  -7  16   2 47.5551 6.63289
   6 -16  -2 31.9097 5.25367
  -6  16   2 25.3814 5.89677
   5 -16  -2 18.7282 5.27856
  -5  16   2 9.97992 6.12644
   4 -16  -2 16.5075 2.87526
  -4  16   2 23.6777 6.47294
   3 -16  -2 8.38762 3.21261
  -3  16   2 9.00522 3.06142
   2 -16  -2 1.87972 2.18671
  -2  16   2 9.72753 4.03528
   1 -16  -2 27.7902 7.55000
  -1  16   2 3.64914 3.22199
   0 -16  -2 6.28867 2.27943
   0  16   2 10.4593 2.36891
  -1 -16  -2 15.2362 5.21899
   1  16   2 14.3648 6.37929
  -2 -16  -2 13.4868 2.95874
   2  16   2 11.7307 2.33359
   5 -17  -2 30.7647 6.12588
  -5  17   2 24.4538 5.56798
   4 -17  -2 17.0182 3.58326
  -4  17   2 22.1330 4.52900
   3 -17  -2 8.75977 5.43414
  -3  17   2 10.6125 9.00311
   2 -17  -2 22.1490 2.95558
  -2  17   2 14.8655 4.25660
   1 -17  -2 6.64219 3.72196
  -1  17   2 5.62857 3.63865
  -1  19  -3 48.4461 8.05925
   1 -19   3 38.9919 6.60906
  -2  19  -3 0.00000 9.13788
   2 -19   3 0.77880 3.17590
  -3  19  -3 14.2087 3.53842
   3 -19   3 17.5631 2.69816
  -4  19  -3 4.58795 4.14036
   4 -19   3 9.51995 3.98083
   5 -19   3 6.52386 4.99930
   2  18  -3 6.82391 2.31462
  -2 -18   3 8.51789 3.72585
   1  18  -3 7.49501 4.78794
  -1 -18   3 15.7521 3.75516
   0  18  -3 0.15277 2.34236
   0 -18   3 3.97636 2.51545
  -1  18  -3 4.04425 4.25055
   1 -18   3 0.00000 3.25679
  -2  18  -3 26.1420 4.88197
   2 -18   3 25.5983 2.90598
  -3  18  -3 0.00000 6.07852
   3 -18   3 4.87599 2.96460
  -4  18  -3 0.20238 6.68977
   4 -18   3 14.5544 5.95338
  -5  18  -3 5.83472 3.29745
   5 -18   3 11.1229 2.95347
  -6  18  -3 13.9331 4.86046
   6 -18   3 2.37081 4.83327
  -7  18  -3 1.72253 2.55297
   7 -18   3 3.56964 2.76370
   4  17  -3 17.2547 3.36814
  -4 -17   3 18.5260 5.32911
   3  17  -3 53.9677 4.94715
  -3 -17   3 68.7619 6.83760
   2  17  -3 6.15838 2.39460
  -2 -17   3 16.5513 6.44177
   1  17  -3 71.4979 3.75635
  -1 -17   3 60.9993 5.90642
   0  17  -3 26.0298 2.63054
   0 -17   3 29.7365 2.86024
  -1  17  -3 9.84799 3.63597
   1 -17   3 8.01613 1.97357
  -2  17  -3 39.4619 5.28688
   2 -17   3 23.7539 2.68153
  -3  17  -3 6.78425 2.13420
   3 -17   3 5.87965 1.70985
  -4  17  -3 17.6636 4.43627
   4 -17   3 38.4393 5.65480
  -5  17  -3 1.65508 2.32466
   5 -17   3 2.99295 2.51510
  -6  17  -3 4.13207 4.42763
   6 -17   3 16.4183 4.67497
  -7  17  -3 0.00000 5.97661
   7 -17   3 3.65490 4.84019
  -8  17  -3 0.00000 4.46304
   8 -17   3 0.00000 5.37303
  -9  17  -3 6.00112 3.10034
   9 -17   3 2.98651 2.80361
   5  16  -3 4.10405 3.28160
  -5 -16   3 4.58704 2.98870
   4  16  -3 15.1194 5.75342
  -4 -16   3 20.8434 7.49991
   3  16  -3 6.59946 2.08112
  -3 -16   3 9.68531 3.46099
   2  16  -3 13.8418 2.33216
  -2 -16   3 9.33647 3.70517
   1  16  -3 104.446 3.47865
  -1 -16   3 104.703 2.94692
   0  16  -3 1.35426 1.50347
   0 -16   3 2.90658 1.74124
  -1  16  -3 67.4632 2.61613
   1 -16   3 69.0458 2.76925
  -2  16  -3 15.8239 1.97927
   2 -16   3 16.4549 1.86975
  -3  16  -3 3.90288 1.66388
   3 -16   3 2.08304 1.49798
  -4  16  -3 27.9672 6.56572
   4 -16   3 35.3499 3.08855
  -5  16  -3 6.57832 2.79676
   5 -16   3 5.63803 3.69143
  -6  16  -3 6.07654 4.65023
   6 -16   3 10.4760 3.47685
  -7  16  -3 21.6170 5.25350
   7 -16   3 6.29903 4.78396
  -8  16  -3 3.43131 5.60281
   8 -16   3 1.37611 6.36793
  -9  16  -3 9.51857 6.91347
   9 -16   3 13.7169 3.06563
 -10  16  -3 31.1457 4.01788
  10 -16   3 30.6953 3.83267
   6  15  -3 7.76583 5.10636
  -6 -15   3 0.00621 4.83715
   5  15  -3 5.61820 2.85195
  -5 -15   3 5.66831 2.93509
   4  15  -3 17.4681 4.92030
  -4 -15   3 8.27275 4.43763
   3  15  -3 90.6815 2.93079
  -3 -15   3 89.0172 3.34222
   2  15  -3 33.4290 2.51837
  -2 -15   3 25.4528 2.44115
   1  15  -3 3.22187 1.35285
  -1 -15   3 2.97156 1.25006
   0  15  -3 1.76721 1.75721
   0 -15   3 0.91285 1.71706
  -1  15  -3 18.3980 1.57002
   1 -15   3 17.6345 1.70101
  -2  15  -3 19.2563 1.71432
   2 -15   3 22.1118 1.81004
  -3  15  -3 25.4336 1.71352
   3 -15   3 28.9761 1.99091
  -4  15  -3 6.76526 2.81245
   4 -15   3 11.1022 2.39007
  -5  15  -3 32.7049 2.89091
   5 -15   3 31.9986 2.27345
  -6  15  -3 56.5809 4.76457
   6 -15   3 71.4151 5.32877
  -7  15  -3 21.1250 3.80143
   7 -15   3 7.39086 4.02661
  -8  15  -3 52.1656 4.49891
   8 -15   3 48.6489 3.99982
  -9  15  -3 0.00033 4.27055
   9 -15   3 5.12876 2.28091
 -10  15  -3 37.9096 4.43252
  10 -15   3 46.9936 4.06218
 -11  15  -3 39.4472 5.83202
  11 -15   3 48.6052 3.99901
   7  14  -3 6.75662 5.55805
  -7 -14   3 0.00000 7.80951
   6  14  -3 0.00000 4.61271
  -6 -14   3 8.11028 4.42515
   5  14  -3 25.8243 3.08714
  -5 -14   3 21.3968 2.59058
   4  14  -3 56.6421 4.13548
  -4 -14   3 67.6697 5.99446
   3  14  -3 3.07516 1.40649
  -3 -14   3 2.31824 1.27816
   2  14  -3 24.8274 2.11201
  -2 -14   3 23.4088 2.03471
   1  14  -3 6.24142 1.12682
  -1 -14   3 6.89753 1.06012
   0  14  -3 1.10116 1.05326
   0 -14   3 0.62986 1.15281
  -1  14  -3 5.81162 0.90829
   1 -14   3 4.66512 0.91540
  -2  14  -3 5.76866 1.16416
   2 -14   3 3.05169 1.03675
  -3  14  -3 1.85338 0.91761
   3 -14   3 0.92898 0.85940
  -4  14  -3 8.25782 1.15105
   4 -14   3 11.7213 1.02713
  -5  14  -3 11.1517 1.51098
   5 -14   3 9.67810 1.30683
  -6  14  -3 2.08329 3.13194
   6 -14   3 3.01590 1.97692
  -7  14  -3 17.1884 2.85145
   7 -14   3 19.5946 2.94277
  -8  14  -3 44.2398 3.51846
   8 -14   3 51.6633 3.37732
  -9  14  -3 23.1587 4.35692
   9 -14   3 5.65799 2.26424
 -10  14  -3 26.7858 3.96142
  10 -14   3 18.4212 3.69840
 -11  14  -3 9.61154 10.2115
  11 -14   3 22.0934 2.81319
   8  13  -3 9.04041 4.73359
  -8 -13   3 5.11130 4.74556
   7  13  -3 8.27587 4.68605
  -7 -13   3 5.10286 5.98850
   6  13  -3 4.41787 4.18743
  -6 -13   3 13.4796 4.52605
   5  13  -3 58.6865 4.15590
  -5 -13   3 61.1107 3.43548
   4  13  -3 118.891 3.41245
  -4 -13   3 130.034 3.13128
   3  13  -3 36.0315 1.58816
  -3 -13   3 35.7358 1.82577
   2  13  -3 100.354 1.99233
  -2 -13   3 96.0291 1.99748
   1  13  -3 2.36527 0.84794
  -1 -13   3 3.64930 0.82800
   0  13  -3 3.74641 1.11956
   0 -13   3 2.13191 1.13244
  -1  13  -3 2.67750 0.79436
   1 -13   3 4.77541 0.90337
  -2  13  -3 11.0391 1.16397
   2 -13   3 13.8404 1.05344
  -3  13  -3 16.8063 1.10855
   3 -13   3 14.8053 1.11549
  -4  13  -3 11.5300 0.96460
   4 -13   3 12.6288 1.22204
  -5  13  -3 48.8255 1.86905
   5 -13   3 47.3627 1.54108
  -6  13  -3 73.1900 2.40473
   6 -13   3 76.2894 2.35547
  -7  13  -3 2.74478 1.49173
   7 -13   3 3.69042 1.77321
  -8  13  -3 33.8854 5.02947
   8 -13   3 34.9682 5.08429
  -9  13  -3 34.6227 3.13732
   9 -13   3 29.0731 2.46964
 -10  13  -3 9.40844 3.40926
  10 -13   3 0.00000 3.48276
 -11  13  -3 0.00000 5.56874
  11 -13   3 7.71563 2.16666
 -12  13  -3 9.00505 4.89677
  12 -13   3 19.8625 4.39498
   9  12  -3 47.0887 5.23338
  -9 -12   3 31.7237 5.07675
   8  12  -3 4.34900 8.42076
  -8 -12   3 1.31685 6.29492
   7  12  -3 0.27895 4.56671
  -7 -12   3 14.5069 5.11901
   6  12  -3 25.9906 5.16409
  -6 -12   3 37.6544 4.25066
   5  12  -3 78.8492 2.50565
  -5 -12   3 78.1531 2.72084
   4  12  -3 1.94350 1.21410
  -4 -12   3 3.96296 1.46849
   3  12  -3 107.266 1.73672
  -3 -12   3 109.275 1.98680
   2  12  -3 22.6184 1.31534
  -2 -12   3 24.5869 1.44297
   1  12  -3 24.7914 1.25067
  -1 -12   3 23.3362 1.17256
   0  12  -3 4.09090 0.95467
   0 -12   3 4.11074 0.95030
  -1  12  -3 8.78788 0.79783
   1 -12   3 9.43183 0.78048
  -2  12  -3 45.0251 1.55501
   2 -12   3 47.1958 1.41996
  -3  12  -3 24.5291 1.14014
   3 -12   3 25.5323 1.03694
  -4  12  -3 20.2482 1.59043
   4 -12   3 21.3965 1.39607
  -5  12  -3 37.8468 1.66661
   5 -12   3 39.5882 1.30329
  -6  12  -3 83.1894 2.33962
   6 -12   3 82.9713 2.02457
  -7  12  -3 97.6612 2.25310
   7 -12   3 101.854 2.55165
  -8  12  -3 13.7442 2.94204
   8 -12   3 9.94384 2.92658
  -9  12  -3 0.88066 1.75295
   9 -12   3 2.95949 2.24084
 -10  12  -3 18.9558 3.25320
  10 -12   3 35.5242 3.47839
 -11  12  -3 0.71057 3.13214
  11 -12   3 3.02145 2.01454
 -12  12  -3 19.5807 5.88502
  12 -12   3 37.8936 4.05234
  10  11  -3 11.9716 4.60973
 -10 -11   3 26.7969 6.66300
   9  11  -3 0.00000 5.04663
  -9 -11   3 7.01013 7.58305
   8  11  -3 1.36654 4.57744
  -8 -11   3 12.2687 4.53138
   7  11  -3 13.3263 4.48542
  -7 -11   3 3.47808 4.10152
   6  11  -3 9.96430 2.07277
  -6 -11   3 13.9260 3.55648
   5  11  -3 28.9121 1.59058
  -5 -11   3 32.9880 1.86244
   4  11  -3 12.4610 1.32576
  -4 -11   3 15.6098 1.12584
   3  11  -3 182.172 1.93200
  -3 -11   3 184.612 2.20492
   2  11  -3 44.2019 1.39405
  -2 -11   3 42.4472 1.56229
   1  11  -3 49.7716 1.16744
  -1 -11   3 48.0264 1.11513
   0  11  -3 3.78379 0.75950
   0 -11   3 3.86815 0.74839
  -1  11  -3 15.0168 0.90531
   1 -11   3 14.8815 0.85546
  -2  11  -3 28.9655 1.31775
   2 -11   3 29.0681 1.26168
  -3  11  -3 11.2640 0.77276
   3 -11   3 11.0899 0.72432
  -4  11  -3 14.1523 1.22968
   4 -11   3 16.2545 1.31953
  -5  11  -3 55.2810 1.55880
   5 -11   3 55.9169 1.55259
  -6  11  -3 105.939 2.45995
   6 -11   3 100.662 2.27490
  -7  11  -3 233.160 3.13754
   7 -11   3 232.276 3.40754
  -8  11  -3 7.13166 1.51714
   8 -11   3 5.31623 1.81736
  -9  11  -3 63.1873 2.76075
   9 -11   3 60.3267 2.32345
 -10  11  -3 49.0347 4.27809
  10 -11   3 37.7617 4.30812
 -11  11  -3 1.90432 2.29817
  11 -11   3 5.87734 2.03575
 -12  11  -3 35.9929 6.06333
  12 -11   3 16.1476 3.24186
 -13  11  -3 16.8092 3.00893
  13 -11   3 18.7072 2.62196
  10  10  -3 16.2843 4.51339
 -10 -10   3 11.7340 4.79246
   9  10  -3 6.57714 2.60638
  -9 -10   3 10.5965 4.74587
   8  10  -3 22.9192 3.45704
  -8 -10   3 20.3236 3.52140
   7  10  -3 9.17362 1.96543
  -7 -10   3 8.11588 2.13687
   6  10  -3 9.78324 1.72496
  -6 -10   3 11.5674 2.18712
   5  10  -3 170.804 2.18058
  -5 -10   3 166.896 2.50463
   4  10  -3 61.3915 1.30974
  -4 -10   3 64.4955 1.35755
   3  10  -3 132.931 1.53704
  -3 -10   3 134.970 1.71776
   2  10  -3 51.3559 1.35940
  -2 -10   3 50.6992 1.42287
   1  10  -3 47.3996 1.03837
  -1 -10   3 46.9981 1.02179
   0  10  -3 14.0373 0.84792
   0 -10   3 12.3538 0.82555
  -1  10  -3 6.33009 0.50052
   1 -10   3 6.26486 0.54160
  -2  10  -3 5.59870 0.79796
   2 -10   3 4.22838 0.71849
  -3  10  -3 10.2197 0.67103
   3 -10   3 10.0855 0.67838
  -4  10  -3 16.0889 1.42370
   4 -10   3 15.0479 1.24202
  -5  10  -3 137.323 1.94788
   5 -10   3 142.909 1.73106
  -6  10  -3 6.40756 1.03895
   6 -10   3 4.85362 1.01821
  -7  10  -3 37.6338 1.58370
   7 -10   3 37.0599 1.59188
  -8  10  -3 61.0254 1.98382
   8 -10   3 63.3116 2.09938
  -9  10  -3 39.0507 1.88389
   9 -10   3 39.8396 2.06857
 -10  10  -3 20.1130 4.85615
  10 -10   3 28.5728 7.82942
 -11  10  -3 36.3480 3.56046
  11 -10   3 40.7054 2.62887
 -12  10  -3 27.0403 5.59592
  12 -10   3 31.5658 3.40190
 -13  10  -3 10.2691 2.52363
  13 -10   3 16.9418 2.54258
  11   9  -3 12.0697 2.71809
 -11  -9   3 11.2859 6.08440
  10   9  -3 2.87764 3.72363
 -10  -9   3 6.65368 4.31358
   9   9  -3 29.5374 3.35718
  -9  -9   3 7.45682 4.43740
   8   9  -3 29.6456 4.82566
  -8  -9   3 33.4501 4.86570
   7   9  -3 9.45023 1.59518
  -7  -9   3 11.4132 1.29779
   6   9  -3 7.25793 1.29674
  -6  -9   3 10.4936 2.33662
   5   9  -3 60.7550 1.09189
  -5  -9   3 60.2846 1.68275
   4   9  -3 89.3154 1.50339
  -4  -9   3 90.6397 1.82364
   3   9  -3 131.461 1.40834
  -3  -9   3 133.544 1.59775
   2   9  -3 3.25824 0.73349
  -2  -9   3 2.20217 0.71889
   1   9  -3 35.5119 0.83601
  -1  -9   3 33.0958 0.79869
   0   9  -3 68.5607 1.18702
   0  -9   3 68.7843 1.16341
  -1   9  -3 14.3689 0.66345
   1  -9   3 15.1792 0.69446
  -2   9  -3 180.823 1.84762
   2  -9   3 182.291 1.85729
  -3   9  -3 138.126 1.30544
   3  -9   3 136.962 1.24198
  -4   9  -3 30.3982 1.27229
   4  -9   3 30.0156 0.81716
  -5   9  -3 20.1375 1.07650
   5  -9   3 22.4117 1.01668
  -6   9  -3 87.4544 1.59962
   6  -9   3 83.4238 1.56028
  -7   9  -3 15.0696 1.06866
   7  -9   3 16.8820 1.13613
  -8   9  -3 0.73354 0.66106
   8  -9   3 0.00000 1.28195
  -9   9  -3 64.1889 1.39966
   9  -9   3 67.5670 1.53091
 -10   9  -3 3.90817 1.80942
  10  -9   3 4.47708 2.49018
 -11   9  -3 7.45210 1.96064
  11  -9   3 7.01920 1.36146
 -12   9  -3 7.69725 3.37522
  12  -9   3 7.41043 2.33835
 -13   9  -3 6.69560 2.39796
  13  -9   3 4.80620 2.09532
  11   8  -3 14.1894 2.34752
 -11  -8   3 33.1038 8.21162
  10   8  -3 4.41530 3.55395
 -10  -8   3 3.83773 3.67626
   9   8  -3 42.3858 2.99465
  -9  -8   3 42.6477 3.55939
   8   8  -3 31.7758 2.88338
  -8  -8   3 26.2161 3.21164
   7   8  -3 49.8439 2.01286
  -7  -8   3 47.8580 1.81462
   6   8  -3 112.278 2.44375
  -6  -8   3 115.517 2.39322
   5   8  -3 21.3613 1.19276
  -5  -8   3 21.9687 1.27416
   4   8  -3 90.4283 1.32470
  -4  -8   3 91.0000 1.77299
   3   8  -3 81.7751 1.03735
  -3  -8   3 82.0287 1.15813
   2   8  -3 120.225 1.58206
  -2  -8   3 123.780 1.61096
   1   8  -3 33.3286 0.78028
  -1  -8   3 31.4013 0.71627
   0   8  -3 31.3236 0.83023
   0  -8   3 30.8481 0.83067
  -1   8  -3 7.58650 0.48121
   1  -8   3 7.18338 0.46817
  -2   8  -3 37.1863 0.83738
   2  -8   3 34.0533 0.95866
  -3   8  -3 64.8238 0.87797
   3  -8   3 64.6585 0.88069
  -4   8  -3 111.508 1.32407
   4  -8   3 116.450 1.48651
  -5   8  -3 77.4412 1.36033
   5  -8   3 77.4324 1.28212
  -6   8  -3 76.8377 1.52869
   6  -8   3 72.4933 1.49303
  -7   8  -3 4.99538 0.67882
   7  -8   3 5.34614 0.67912
  -8   8  -3 12.1550 0.92334
   8  -8   3 13.5541 1.22910
  -9   8  -3 29.1044 1.34346
   9  -8   3 32.5927 1.47727
 -10   8  -3 83.6347 2.26923
  10  -8   3 90.1023 2.43582
 -11   8  -3 49.2169 2.85391
  11  -8   3 49.1395 2.04704
 -12   8  -3 7.88904 2.51979
  12  -8   3 13.1097 1.91286
 -13   8  -3 2.30084 1.83093
  13  -8   3 2.63812 1.75218
  12   7  -3 14.5238 4.51438
 -12  -7   3 9.81280 4.98673
  11   7  -3 6.11836 2.17196
 -11  -7   3 10.8038 3.57136
  10   7  -3 17.1491 3.44741
 -10  -7   3 18.2732 3.63596
   9   7  -3 15.0439 2.28592
  -9  -7   3 12.4976 2.07584
   8   7  -3 62.8114 2.38432
  -8  -7   3 66.5983 2.28727
   7   7  -3 58.8958 2.12136
  -7  -7   3 57.7815 1.81017
   6   7  -3 17.4367 1.53623
  -6  -7   3 16.8823 1.26273
   5   7  -3 1.08763 0.63864
  -5  -7   3 1.00440 0.65828
   4   7  -3 2.15526 0.61999
  -4  -7   3 3.58387 0.87578
   3   7  -3 123.673 1.07821
  -3  -7   3 122.288 1.07597
   2   7  -3 2.57592 0.58524
  -2  -7   3 2.58782 0.54322
   1   7  -3 194.108 1.40659
  -1  -7   3 194.198 1.39551
   0   7  -3 99.3644 1.15269
   0  -7   3 98.3161 1.18718
  -1   7  -3 101.379 0.95968
   1  -7   3 102.151 1.07869
  -2   7  -3 121.102 1.24085
   2  -7   3 121.606 1.27153
  -3   7  -3 153.733 1.21010
   3  -7   3 155.052 1.41296
  -4   7  -3 95.2605 1.52214
   4  -7   3 95.3659 1.49918
  -5   7  -3 180.748 1.70949
   5  -7   3 183.940 1.94080
  -6   7  -3 23.6848 0.98008
   6  -7   3 23.9174 0.88191
  -7   7  -3 52.6643 1.21700
   7  -7   3 55.9733 1.13782
  -8   7  -3 23.8472 0.80899
   8  -7   3 26.3558 1.15992
  -9   7  -3 74.7770 1.14248
   9  -7   3 76.9098 1.57797
 -10   7  -3 28.4908 1.29760
  10  -7   3 30.2520 1.79735
 -11   7  -3 39.2184 2.66994
  11  -7   3 36.2065 1.84929
 -12   7  -3 1.48342 3.09969
  12  -7   3 4.38300 1.62272
 -13   7  -3 12.0103 1.88349
  13  -7   3 8.93472 1.64199
 -14   7  -3 13.2474 3.28523
  14  -7   3 20.8032 3.08781
  12   6  -3 21.5255 3.38212
 -12  -6   3 27.4239 5.77695
  11   6  -3 12.4370 2.13886
 -11  -6   3 11.0929 3.28416
  10   6  -3 0.52272 4.09910
 -10  -6   3 5.37616 4.28535
   9   6  -3 15.5729 1.80085
  -9  -6   3 14.2927 1.64680
   8   6  -3 8.14727 1.57335
  -8  -6   3 10.3875 1.54475
   7   6  -3 67.0513 1.67203
  -7  -6   3 65.0989 1.67898
   6   6  -3 3.21758 0.82044
  -6  -6   3 2.51257 0.83121
   5   6  -3 10.9481 0.76965
  -5  -6   3 9.96126 0.78104
   4   6  -3 21.5630 1.12903
  -4  -6   3 25.0321 1.02219
   3   6  -3 70.6087 1.03181
  -3  -6   3 72.6179 0.95550
   2   6  -3 61.6247 1.01571
  -2  -6   3 66.0434 1.01085
   1   6  -3 149.363 1.23369
  -1  -6   3 146.089 1.10201
   0   6  -3 3.37060 0.41281
   0  -6   3 3.63846 0.41359
  -1   6  -3 33.5092 0.58092
   1  -6   3 32.4260 0.58522
  -2   6  -3 98.1767 1.18893
   2  -6   3 95.8280 1.06323
  -3   6  -3 154.629 1.14291
   3  -6   3 156.290 1.27718
  -4   6  -3 79.9422 1.46701
   4  -6   3 79.2776 1.54816
  -5   6  -3 37.4812 0.70103
   5  -6   3 40.3221 0.91451
  -6   6  -3 38.4347 0.91066
   6  -6   3 38.8097 1.01228
  -7   6  -3 12.8599 0.60156
   7  -6   3 14.8421 0.91663
  -8   6  -3 13.2960 0.82203
   8  -6   3 13.9657 1.10380
  -9   6  -3 36.2468 1.24511
   9  -6   3 39.8920 1.33674
 -10   6  -3 4.89023 1.05913
  10  -6   3 4.86329 0.97006
 -11   6  -3 26.0311 2.23137
  11  -6   3 22.2859 1.67622
 -12   6  -3 7.14172 3.04769
  12  -6   3 2.72665 1.50579
 -13   6  -3 10.0305 1.79704
  13  -6   3 7.81967 1.58679
 -14   6  -3 13.2086 5.49753
  14  -6   3 19.1305 4.59121
  12   5  -3 67.2903 4.04000
 -12  -5   3 55.3125 5.97496
  11   5  -3 4.69540 2.02986
 -11  -5   3 7.24751 2.81542
  10   5  -3 28.4152 7.22604
 -10  -5   3 36.3027 4.53556
   9   5  -3 31.3056 1.85965
  -9  -5   3 28.7790 1.37412
   8   5  -3 19.9838 1.99516
  -8  -5   3 15.9064 1.06643
   7   5  -3 6.90363 0.76193
  -7  -5   3 5.61674 0.73451
   6   5  -3 23.2996 1.20498
  -6  -5   3 24.0202 1.26821
   5   5  -3 239.194 2.14947
  -5  -5   3 240.614 2.09906
   4   5  -3 290.332 2.47632
  -4  -5   3 292.993 2.19463
   3   5  -3 351.084 2.46569
  -3  -5   3 350.284 2.11199
   2   5  -3 260.069 1.83372
  -2  -5   3 254.801 1.85017
   1   5  -3 43.9090 0.61893
  -1  -5   3 44.4301 0.59986
   0   5  -3 53.7303 0.73355
   0  -5   3 54.4164 0.73574
  -1   5  -3 70.2104 0.68277
   1  -5   3 70.1980 0.70287
  -2   5  -3 541.945 3.22498
   2  -5   3 543.155 3.07034
  -3   5  -3 167.988 1.07511
   3  -5   3 166.029 1.22447
  -4   5  -3 485.177 3.32809
   4  -5   3 490.147 3.61328
  -5   5  -3 432.150 2.20996
   5  -5   3 442.687 2.77033
  -6   5  -3 50.1152 0.73714
   6  -5   3 49.2900 1.04326
  -7   5  -3 45.5515 0.78473
   7  -5   3 46.1160 1.02822
  -8   5  -3 76.4576 1.43036
   8  -5   3 69.0563 1.51061
  -9   5  -3 65.5581 1.41258
   9  -5   3 68.5609 1.61354
 -10   5  -3 75.3971 1.93169
  10  -5   3 77.7311 1.75302
 -11   5  -3 1.51896 1.00242
  11  -5   3 2.20092 0.97203
 -12   5  -3 18.9369 2.83596
  12  -5   3 28.5132 2.64833
 -13   5  -3 22.0463 2.37496
  13  -5   3 17.6418 2.10546
 -14   5  -3 0.00000 5.54892
  14  -5   3 0.00646 4.74236
  13   4  -3 6.45355 2.45956
 -13  -4   3 6.82750 2.74002
  12   4  -3 9.87522 2.72978
 -12  -4   3 18.4432 5.76276
  11   4  -3 23.3439 2.28975
 -11  -4   3 22.7321 3.10127
  10   4  -3 32.8424 2.70546
 -10  -4   3 32.8363 3.00361
   9   4  -3 6.18234 0.87397
  -9  -4   3 5.26187 0.77184
   8   4  -3 22.8924 1.26997
  -8  -4   3 22.2405 1.16834
   7   4  -3 18.4055 0.97428
  -7  -4   3 19.4560 0.99669
   6   4  -3 18.8678 0.88301
  -6  -4   3 19.1824 0.85104
   5   4  -3 37.4039 0.81402
  -5  -4   3 36.0581 0.77044
   4   4  -3 504.269 3.64930
  -4  -4   3 500.940 3.28663
   3   4  -3 76.7113 0.85809
  -3  -4   3 78.3558 0.75164
   2   4  -3 95.2897 1.18579
  -2  -4   3 96.1887 1.29841
   1   4  -3 66.0009 0.70435
  -1  -4   3 68.5079 0.65252
   0   4  -3 975.546 5.80793
   0  -4   3 981.585 5.83283
  -1   4  -3 207.381 1.20199
   1  -4   3 205.669 1.22872
  -2   4  -3 825.532 4.75923
   2  -4   3 817.834 5.09198
  -3   4  -3 111.418 0.80585
   3  -4   3 110.274 0.88440
  -4   4  -3 266.444 1.72747
   4  -4   3 268.464 1.95841
  -5   4  -3 260.528 1.62308
   5  -4   3 264.239 1.88205
  -6   4  -3 32.7447 0.94264
   6  -4   3 36.7368 0.91557
  -7   4  -3 27.2809 0.94985
   7  -4   3 29.6805 0.94230
  -8   4  -3 48.5571 1.18494
   8  -4   3 51.7481 1.20419
  -9   4  -3 8.18461 0.94488
   9  -4   3 10.2229 0.95651
 -10   4  -3 36.3946 1.43952
  10  -4   3 38.5814 1.39141
 -11   4  -3 9.69840 1.19766
  11  -4   3 9.63848 1.28096
 -12   4  -3 21.5416 3.09792
  12  -4   3 16.0367 1.99502
 -13   4  -3 0.16872 1.68222
  13  -4   3 0.90002 1.55811
 -14   4  -3 0.00000 6.21484
  14  -4   3 8.05319 4.66337
  13   3  -3 4.09816 2.39222
 -13  -3   3 2.65756 2.28314
  12   3  -3 25.0012 2.74510
 -12  -3   3 23.8253 3.44995
  11   3  -3 10.7547 1.45703
 -11  -3   3 9.94235 1.92670
  10   3  -3 7.83238 1.52968
 -10  -3   3 8.30948 1.35356
   9   3  -3 15.7707 1.13764
  -9  -3   3 17.1186 1.19774
   8   3  -3 2.31964 0.82989
  -8  -3   3 1.52644 0.57998
   7   3  -3 17.0080 0.92652
  -7  -3   3 17.4965 0.60794
   6   3  -3 129.122 1.44059
  -6  -3   3 130.375 1.33994
   5   3  -3 36.4494 0.80558
  -5  -3   3 40.0550 0.56243
   4   3  -3 190.474 2.12280
  -4  -3   3 191.206 2.10749
   3   3  -3 49.9956 0.63221
  -3  -3   3 50.9146 0.54580
   2   3  -3 413.534 3.49653
  -2  -3   3 414.919 2.98311
   1   3  -3 88.8035 0.65518
  -1  -3   3 88.5829 0.71140
   0   3  -3 170.317 1.08027
   0  -3   3 168.894 1.17312
  -1   3  -3 134.121 0.88742
   1  -3   3 133.518 0.96919
  -2   3  -3 177.463 1.28429
   2  -3   3 174.632 1.20908
  -3   3  -3 18.7243 0.34960
   3  -3   3 18.5784 0.46141
  -4   3  -3 32.2912 0.74077
   4  -3   3 34.3018 0.96592
  -5   3  -3 109.062 1.01606
   5  -3   3 107.794 1.16984
  -6   3  -3 69.2246 1.13667
   6  -3   3 64.3783 1.03471
  -7   3  -3 53.4463 1.06595
   7  -3   3 52.9847 1.06172
  -8   3  -3 51.1612 1.29419
   8  -3   3 53.9985 1.22960
  -9   3  -3 2.44978 0.82998
   9  -3   3 3.12975 0.74597
 -10   3  -3 92.9451 1.95726
  10  -3   3 103.570 1.72857
 -11   3  -3 2.22806 1.41106
  11  -3   3 2.44589 1.29223
 -12   3  -3 38.8164 3.01490
  12  -3   3 39.3086 2.58724
 -13   3  -3 2.60104 2.41487
  13  -3   3 2.31705 1.61214
 -14   3  -3 2.77971 2.95080
  14  -3   3 2.85058 3.57676
  13   2  -3 10.9877 2.20523
 -13  -2   3 6.07189 2.25921
  12   2  -3 7.87394 1.97676
 -12  -2   3 8.00027 2.27833
  11   2  -3 46.9931 2.01025
 -11  -2   3 51.4755 2.81286
  10   2  -3 127.166 2.26177
 -10  -2   3 123.571 1.98898
   9   2  -3 90.0735 1.61224
  -9  -2   3 86.2136 1.31161
   8   2  -3 20.9950 1.15075
  -8  -2   3 25.1716 0.94509
   7   2  -3 46.9328 1.00666
  -7  -2   3 47.5489 0.85221
   6   2  -3 47.7687 1.02518
  -6  -2   3 45.5964 0.78651
   5   2  -3 40.0313 0.83583
  -5  -2   3 41.7238 0.61560
   4   2  -3 40.8848 0.95430
  -4  -2   3 42.1478 0.88763
   3   2  -3 65.0834 0.66357
  -3  -2   3 66.3597 0.60919
   2   2  -3 22.9513 0.80335
  -2  -2   3 22.9486 0.66369
   1   2  -3 835.857 4.48538
  -1  -2   3 845.026 4.68934
   0   2  -3 183.692 1.09873
   0  -2   3 185.527 1.07245
  -1   2  -3 1486.28 7.17872
   1  -2   3 1487.40 7.42871
  -2   2  -3 155.436 1.06932
   2  -2   3 154.920 1.05764
  -3   2  -3 86.7056 0.72235
   3  -2   3 86.8870 0.67521
  -4   2  -3 122.287 1.20855
   4  -2   3 122.525 1.31132
  -5   2  -3 330.791 2.01770
   5  -2   3 328.453 2.13413
  -6   2  -3 9.38844 0.63307
   6  -2   3 7.87992 0.59975
  -7   2  -3 14.9544 0.85409
   7  -2   3 15.3440 0.78463
  -8   2  -3 19.9312 1.18774
   8  -2   3 19.9887 1.01360
  -9   2  -3 7.92762 0.96918
   9  -2   3 9.20887 0.91384
 -10   2  -3 15.5491 1.20849
  10  -2   3 20.5605 1.47290
 -11   2  -3 8.97490 1.87127
  11  -2   3 10.8634 1.24013
 -12   2  -3 8.60652 2.59233
  12  -2   3 9.03825 1.94859
 -13   2  -3 15.6083 3.05032
  13  -2   3 20.0851 2.40540
  13   1  -3 1.62757 1.71710
 -13  -1   3 3.67944 1.82091
  12   1  -3 29.5051 2.56354
 -12  -1   3 37.6644 3.32413
  11   1  -3 32.1927 1.85549
 -11  -1   3 36.6364 3.21362
  10   1  -3 12.0782 1.19300
 -10  -1   3 14.3001 1.38368
   9   1  -3 54.4058 1.36550
  -9  -1   3 49.7300 0.99738
   8   1  -3 17.1103 1.12542
  -8  -1   3 21.5133 0.79967
   7   1  -3 17.4741 0.83326
  -7  -1   3 17.8388 0.64012
   6   1  -3 85.6763 1.12553
  -6  -1   3 84.8854 0.91700
   5   1  -3 84.9908 0.99882
  -5  -1   3 85.4018 0.75775
   4   1  -3 187.741 1.50432
  -4  -1   3 193.758 1.36980
   3   1  -3 109.868 0.81741
  -3  -1   3 110.718 0.81783
   2   1  -3 1.61534 0.36463
  -2  -1   3 2.08179 0.38882
   1   1  -3 1096.45 5.04249
  -1  -1   3 1098.88 5.19928
   0   1  -3 118.671 1.03762
   0  -1   3 119.782 1.04622
  -1   1  -3 525.720 2.44827
   1  -1   3 521.975 2.58783
  -2   1  -3 40.6111 0.72320
   2  -1   3 40.8972 0.71029
  -3   1  -3 337.018 1.86455
   3  -1   3 340.564 1.96864
  -4   1  -3 132.656 1.13696
   4  -1   3 131.788 1.12471
  -5   1  -3 136.494 1.11300
   5  -1   3 141.632 1.46270
  -6   1  -3 118.542 1.33873
   6  -1   3 121.992 1.66334
  -7   1  -3 15.2524 0.94319
   7  -1   3 15.3738 0.67199
  -8   1  -3 20.0790 1.25826
   8  -1   3 19.0084 1.10391
  -9   1  -3 20.7204 1.47553
   9  -1   3 17.6202 1.13226
 -10   1  -3 11.2398 1.26317
  10  -1   3 9.47093 0.98604
 -11   1  -3 23.5627 2.37727
  11  -1   3 29.8898 1.85695
 -12   1  -3 16.2584 2.47521
  12  -1   3 12.9027 2.10276
 -13   1  -3 2.43899 3.54720
  13  -1   3 1.19805 1.74627
  14   0  -3 12.0663 5.97712
 -14   0   3 18.8055 5.24555
  13   0  -3 6.64079 1.57325
 -13   0   3 8.18806 1.92232
  12   0  -3 30.1808 2.29472
 -12   0   3 31.1474 3.78926
  11   0  -3 11.7481 1.03282
 -11   0   3 10.6259 1.16384
  10   0  -3 20.3708 1.39451
 -10   0   3 18.6840 1.45568
   9   0  -3 126.735 1.90479
  -9   0   3 127.027 1.70695
   8   0  -3 98.2102 1.49170
  -8   0   3 98.2048 1.44150
   7   0  -3 37.2507 0.94112
  -7   0   3 39.1346 0.98356
   6   0  -3 50.1579 0.94355
  -6   0   3 52.3509 1.02412
   5   0  -3 28.2161 1.18157
  -5   0   3 28.6025 0.76960
   4   0  -3 89.2437 1.14786
  -4   0   3 88.5025 1.09949
   3   0  -3 388.766 2.15387
  -3   0   3 389.874 2.05333
   2   0  -3 209.952 1.59037
  -2   0   3 213.489 1.36461
   1   0  -3 167.103 1.01677
  -1   0   3 171.438 0.96787
   0   0  -3 216.827 1.69493
   0   0   3 217.283 1.59876
  -1   0  -3 97.7036 0.64795
   1   0   3 97.7196 0.69366
  -2   0  -3 272.706 2.42808
   2   0   3 275.793 2.19902
  -3   0  -3 135.273 0.98266
   3   0   3 137.082 1.16173
  -4   0  -3 343.204 2.13064
   4   0   3 347.908 2.73586
  -5   0  -3 159.120 1.19219
   5   0   3 160.216 1.59338
  -6   0  -3 32.3207 0.90285
   6   0   3 34.2107 0.97411
  -7   0  -3 18.8834 0.78655
   7   0   3 18.5866 0.78483
  -8   0  -3 25.3960 1.20133
   8   0   3 26.4436 1.10470
  -9   0  -3 25.5908 1.96837
   9   0   3 25.9829 1.25384
 -10   0  -3 11.8925 1.20659
  10   0   3 9.91973 1.02980
 -11   0  -3 1.05148 1.92923
  11   0   3 1.65779 1.20624
 -12   0  -3 3.69339 2.38055
  12   0   3 3.89733 2.00743
 -13   0  -3 13.6692 4.72229
  13   0   3 5.83845 1.89460
  14  -1  -3 22.5056 5.96517
 -14   1   3 10.6018 6.41695
  13  -1  -3 27.4187 2.30439
 -13   1   3 27.3208 2.67272
  12  -1  -3 25.3445 2.30500
 -12   1   3 17.9299 2.86331
  11  -1  -3 77.4453 1.90698
 -11   1   3 75.3677 2.04361
  10  -1  -3 123.366 1.89017
 -10   1   3 122.085 1.97921
   9  -1  -3 11.1475 0.92192
  -9   1   3 12.0026 0.88060
   8  -1  -3 122.958 1.54967
  -8   1   3 116.102 1.66050
   7  -1  -3 69.9586 1.11880
  -7   1   3 71.0470 1.14025
   6  -1  -3 31.5673 0.77290
  -6   1   3 31.1672 0.80579
   5  -1  -3 83.2286 1.17721
  -5   1   3 84.1102 0.90168
   4  -1  -3 84.0378 1.16347
  -4   1   3 83.7483 0.98278
   3  -1  -3 130.453 0.99836
  -3   1   3 131.113 0.95644
   2  -1  -3 369.023 2.62652
  -2   1   3 386.131 2.64285
   1  -1  -3 248.991 1.30407
  -1   1   3 251.619 1.39240
   0  -1  -3 169.338 1.46593
   0   1   3 174.006 1.38894
  -1  -1  -3 20.0383 0.43072
   1   1   3 17.4449 0.50020
  -2  -1  -3 48.5418 0.69172
   2   1   3 47.5349 0.69106
  -3  -1  -3 193.431 1.22999
   3   1   3 193.366 1.24749
  -4  -1  -3 26.5828 0.99710
   4   1   3 27.8305 2.63428
  -5  -1  -3 180.213 1.51793
   5   1   3 182.177 1.55033
  -6  -1  -3 13.5654 0.83094
   6   1   3 14.9160 0.75434
  -7  -1  -3 17.1427 0.97668
   7   1   3 17.5395 0.91894
  -8  -1  -3 36.6322 1.38871
   8   1   3 39.1675 1.01265
  -9  -1  -3 12.6346 1.34698
   9   1   3 10.1269 0.91466
 -10  -1  -3 18.2852 1.90495
  10   1   3 17.5553 1.47821
 -11  -1  -3 28.4327 3.10465
  11   1   3 29.6513 2.02655
 -12  -1  -3 4.34059 2.35021
  12   1   3 4.73482 2.00660
 -13  -1  -3 14.6219 5.98509
  13   1   3 6.53457 2.10892
  14  -2  -3 23.5718 4.16363
 -14   2   3 2.37879 6.15804
  13  -2  -3 0.45749 1.56063
 -13   2   3 0.68402 1.97433
  12  -2  -3 28.3552 2.56549
 -12   2   3 35.0365 3.26637
  11  -2  -3 7.12141 1.26873
 -11   2   3 8.47253 1.15577
  10  -2  -3 63.2235 1.47771
 -10   2   3 55.8804 1.69930
   9  -2  -3 33.3665 1.18179
  -9   2   3 31.8109 1.31234
   8  -2  -3 16.4307 0.88810
  -8   2   3 18.3816 1.27530
   7  -2  -3 28.1998 0.82293
  -7   2   3 28.8823 0.98050
   6  -2  -3 129.311 1.28458
  -6   2   3 134.590 1.35798
   5  -2  -3 173.693 1.37463
  -5   2   3 170.745 1.29131
   4  -2  -3 31.9530 1.08518
  -4   2   3 35.0932 0.83782
   3  -2  -3 557.363 3.44441
  -3   2   3 560.131 2.78328
   2  -2  -3 25.8207 1.06455
  -2   2   3 30.4794 0.76211
   1  -2  -3 1653.93 8.08283
  -1   2   3 1679.64 7.69233
   0  -2  -3 24.6006 0.60193
   0   2   3 26.3344 0.60007
  -1  -2  -3 1380.65 6.65764
   1   2   3 1550.13 7.59016
  -2  -2  -3 169.543 1.29188
   2   2   3 170.471 1.42096
  -3  -2  -3 293.471 1.84473
   3   2   3 296.736 1.88355
  -4  -2  -3 165.168 2.19852
   4   2   3 163.759 1.79083
  -5  -2  -3 237.214 1.69416
   5   2   3 237.695 1.85429
  -6  -2  -3 54.3261 1.15383
   6   2   3 58.1887 1.11439
  -7  -2  -3 34.5049 1.13331
   7   2   3 32.6150 1.07334
  -8  -2  -3 8.93127 0.91798
   8   2   3 8.80809 0.85321
  -9  -2  -3 19.1460 1.59544
   9   2   3 17.1064 1.23134
 -10  -2  -3 12.2995 1.59225
  10   2   3 11.1460 1.05159
 -11  -2  -3 0.00000 2.03336
  11   2   3 3.44311 2.12478
 -12  -2  -3 3.43530 2.48892
  12   2   3 2.05407 2.19713
 -13  -2  -3 7.37200 8.06137
  13   2   3 2.73460 3.97005
  14  -3  -3 15.1536 4.55987
 -14   3   3 4.89048 6.19381
  13  -3  -3 1.17511 1.46048
 -13   3   3 3.08083 1.71352
  12  -3  -3 76.8154 2.63160
 -12   3   3 59.2632 4.20092
  11  -3  -3 9.80054 1.25273
 -11   3   3 9.47946 1.47052
  10  -3  -3 23.4501 1.37267
 -10   3   3 24.0223 1.46775
   9  -3  -3 28.9998 1.51678
  -9   3   3 27.7392 1.39975
   8  -3  -3 47.2635 1.30603
  -8   3   3 45.9099 1.38557
   7  -3  -3 7.13883 0.62345
  -7   3   3 6.57440 0.68567
   6  -3  -3 0.36273 0.38790
  -6   3   3 0.95096 0.49342
   5  -3  -3 32.8062 0.95041
  -5   3   3 33.5542 0.67380
   4  -3  -3 337.436 2.95542
  -4   3   3 336.118 2.07049
   3  -3  -3 0.46758 0.29186
  -3   3   3 1.15328 0.29808
   2  -3  -3 100.946 1.10695
  -2   3   3 101.784 1.00481
   1  -3  -3 133.069 0.99609
  -1   3   3 131.410 1.01340
   0  -3  -3 128.151 1.16796
   0   3   3 132.132 1.17942
  -1  -3  -3 528.868 2.80156
   1   3   3 530.866 3.18193
  -2  -3  -3 310.620 1.97818
   2   3   3 309.319 2.19701
  -3  -3  -3 558.767 2.84386
   3   3   3 574.810 3.23574
  -4  -3  -3 126.099 1.58775
   4   3   3 128.667 1.58999
  -5  -3  -3 89.5100 1.18181
   5   3   3 91.8515 1.16436
  -6  -3  -3 53.7176 1.45354
   6   3   3 49.4157 1.23608
  -7  -3  -3 103.992 1.67802
   7   3   3 102.264 1.77268
  -8  -3  -3 30.3818 1.50017
   8   3   3 28.7923 1.33410
  -9  -3  -3 20.1006 1.92575
   9   3   3 20.6795 1.56304
 -10  -3  -3 0.00000 2.49137
  10   3   3 0.97245 1.26890
 -11  -3  -3 5.16031 2.77177
  11   3   3 8.76709 1.76153
 -12  -3  -3 12.9682 2.95636
  12   3   3 19.3285 3.01553
  14  -4  -3 0.00200 5.73167
 -14   4   3 22.8394 6.34429
  13  -4  -3 4.22591 1.60980
 -13   4   3 4.18621 2.33863
  12  -4  -3 2.11204 1.78965
 -12   4   3 6.60456 3.96811
  11  -4  -3 10.4895 1.42421
 -11   4   3 12.1649 1.76086
  10  -4  -3 6.10058 0.97466
 -10   4   3 4.28027 1.03258
   9  -4  -3 16.6289 1.03973
  -9   4   3 17.7894 1.35822
   8  -4  -3 35.0020 1.13443
  -8   4   3 37.7411 1.23762
   7  -4  -3 29.5733 0.77205
  -7   4   3 26.6252 1.00650
   6  -4  -3 92.4140 1.20574
  -6   4   3 89.0515 1.15148
   5  -4  -3 1054.46 5.87857
  -5   4   3 1054.44 5.22560
   4  -4  -3 656.139 4.22688
  -4   4   3 672.757 4.36521
   3  -4  -3 1265.35 7.01448
  -3   4   3 1275.48 6.14970
   2  -4  -3 78.9614 1.25245
  -2   4   3 76.2623 1.12401
   1  -4  -3 71.6054 0.92353
  -1   4   3 73.2222 0.85401
   0  -4  -3 28.6113 0.64402
   0   4   3 28.4802 0.62512
  -1  -4  -3 632.248 3.74591
   1   4   3 635.510 4.15407
  -2  -4  -3 637.648 3.95585
   2   4   3 640.364 3.79963
  -3  -4  -3 606.602 3.16039
   3   4   3 615.807 3.65004
  -4  -4  -3 210.042 1.88038
   4   4   3 207.927 1.84043
  -5  -4  -3 106.444 1.38589
   5   4   3 105.177 1.43111
  -6  -4  -3 94.8827 1.59342
   6   4   3 93.5534 1.56030
  -7  -4  -3 27.2279 1.57202
   7   4   3 26.1131 1.32167
  -8  -4  -3 24.6017 1.61146
   8   4   3 23.6288 1.46003
  -9  -4  -3 6.29515 2.04760
   9   4   3 7.39444 1.47423
 -10  -4  -3 6.20794 2.32730
  10   4   3 3.66384 1.72025
 -11  -4  -3 2.36069 2.90380
  11   4   3 1.34494 3.56603
 -12  -4  -3 10.8781 2.92173
  12   4   3 9.13014 2.73652
  14  -5  -3 9.42652 4.21120
 -14   5   3 5.77640 6.66043
  13  -5  -3 15.7748 2.11177
 -13   5   3 9.46951 3.05300
  12  -5  -3 18.3052 1.98375
 -12   5   3 10.5226 2.64917
  11  -5  -3 52.4388 2.00368
 -11   5   3 53.2772 2.48358
  10  -5  -3 35.2754 1.51449
 -10   5   3 29.7695 1.67969
   9  -5  -3 174.391 2.18284
  -9   5   3 173.979 2.49598
   8  -5  -3 16.2985 0.85064
  -8   5   3 16.9046 1.09928
   7  -5  -3 22.8052 1.02219
  -7   5   3 23.9269 1.07844
   6  -5  -3 22.0318 0.90858
  -6   5   3 23.0199 0.97521
   5  -5  -3 87.1204 1.22207
  -5   5   3 87.3865 1.10270
   4  -5  -3 343.077 2.59145
  -4   5   3 348.851 2.52160
   3  -5  -3 282.583 1.93256
  -3   5   3 286.744 1.78044
   2  -5  -3 80.2862 1.42776
  -2   5   3 80.8921 1.38001
   1  -5  -3 82.7813 1.14250
  -1   5   3 87.4542 1.04674
   0  -5  -3 41.1930 0.62648
   0   5   3 43.0297 0.70322
  -1  -5  -3 14.3079 0.75576
   1   5   3 15.2117 0.68571
  -2  -5  -3 142.527 1.45258
   2   5   3 145.703 1.44084
  -3  -5  -3 0.92054 0.48091
   3   5   3 0.53581 0.57101
  -4  -5  -3 187.947 1.76488
   4   5   3 193.158 1.99533
  -5  -5  -3 180.758 1.93127
   5   5   3 181.471 1.87817
  -6  -5  -3 85.1801 1.72759
   6   5   3 86.6749 1.61569
  -7  -5  -3 140.347 2.24902
   7   5   3 144.492 2.20913
  -8  -5  -3 12.8343 1.59934
   8   5   3 11.9887 1.32906
  -9  -5  -3 0.00000 2.46098
   9   5   3 2.37623 2.13708
 -10  -5  -3 12.6102 2.65212
  10   5   3 16.5532 3.88598
 -11  -5  -3 0.00006 4.54558
  11   5   3 7.48730 3.55646
  13  -6  -3 10.8553 1.87241
 -13   6   3 9.34841 2.70233
  12  -6  -3 33.9534 3.19218
 -12   6   3 32.8804 3.39207
  11  -6  -3 16.9425 1.64966
 -11   6   3 18.0460 2.45990
  10  -6  -3 18.5247 1.36604
 -10   6   3 18.8029 1.60157
   9  -6  -3 13.5372 1.02768
  -9   6   3 15.2784 1.25411
   8  -6  -3 16.4504 1.04664
  -8   6   3 16.5694 1.14569
   7  -6  -3 19.0482 1.05200
  -7   6   3 16.6174 1.08567
   6  -6  -3 115.928 1.51826
  -6   6   3 122.147 1.72634
   5  -6  -3 88.9519 1.21386
  -5   6   3 90.9021 1.21251
   4  -6  -3 56.3187 1.10997
  -4   6   3 56.1632 1.40971
   3  -6  -3 65.0135 0.98955
  -3   6   3 65.5561 0.88604
   2  -6  -3 7.66946 0.71227
  -2   6   3 9.17737 0.81431
   1  -6  -3 22.4411 0.76526
  -1   6   3 21.8120 0.76102
   0  -6  -3 50.5793 1.10235
   0   6   3 51.9581 1.09068
  -1  -6  -3 151.816 1.33222
   1   6   3 154.768 1.47275
  -2  -6  -3 40.3736 1.26887
   2   6   3 39.7484 1.02812
  -3  -6  -3 168.817 2.03752
   3   6   3 169.464 1.85464
  -4  -6  -3 47.7942 1.36991
   4   6   3 53.2378 1.69084
  -5  -6  -3 31.0702 1.38470
   5   6   3 32.0513 1.23758
  -6  -6  -3 122.361 1.87929
   6   6   3 122.496 1.85386
  -7  -6  -3 3.85832 1.16059
   7   6   3 4.19899 1.23225
  -8  -6  -3 0.00000 3.78068
   8   6   3 2.62498 1.26638
  -9  -6  -3 6.37485 2.78605
   9   6   3 10.7936 2.63557
 -10  -6  -3 23.2433 3.86530
  10   6   3 28.8789 3.63676
 -11  -6  -3 10.2304 7.20506
  11   6   3 16.9854 4.47455
  13  -7  -3 1.55311 2.00369
 -13   7   3 0.73252 3.78110
  12  -7  -3 3.73012 2.24395
 -12   7   3 7.82323 2.62027
  11  -7  -3 2.18043 1.14956
 -11   7   3 4.12253 1.59917
  10  -7  -3 23.8706 1.42251
 -10   7   3 22.0749 1.77203
   9  -7  -3 18.5315 1.23300
  -9   7   3 15.8843 1.40823
   8  -7  -3 79.1672 1.55258
  -8   7   3 76.7671 1.64667
   7  -7  -3 88.5031 1.67149
  -7   7   3 86.8941 1.58515
   6  -7  -3 12.5625 1.00076
  -6   7   3 12.2302 1.11527
   5  -7  -3 24.8899 1.09197
  -5   7   3 25.8482 1.06075
   4  -7  -3 56.9458 1.26438
  -4   7   3 59.8786 1.41540
   3  -7  -3 37.1032 0.98924
  -3   7   3 38.8405 0.82907
   2  -7  -3 1.85602 0.59987
  -2   7   3 1.64127 0.82475
   1  -7  -3 14.1181 0.79412
  -1   7   3 12.4169 0.68856
   0  -7  -3 154.432 1.83320
   0   7   3 156.017 1.85864
  -1  -7  -3 63.7796 1.01753
   1   7   3 64.9742 1.26432
  -2  -7  -3 48.3244 1.39544
   2   7   3 45.3010 1.22285
  -3  -7  -3 47.8451 1.42032
   3   7   3 48.6635 1.48874
  -4  -7  -3 101.226 1.97981
   4   7   3 104.313 1.99901
  -5  -7  -3 41.6859 1.60364
   5   7   3 44.6789 1.55669
  -6  -7  -3 85.9100 1.79165
   6   7   3 85.9745 1.89434
  -7  -7  -3 1.20645 1.76724
   7   7   3 8.68787 1.95949
  -8  -7  -3 15.1553 3.07271
   8   7   3 6.64986 1.76344
  -9  -7  -3 11.5481 4.39028
   9   7   3 14.7392 3.65319
 -10  -7  -3 6.02076 5.81976
  10   7   3 2.56607 3.52894
  13  -8  -3 4.56762 2.00789
 -13   8   3 8.49897 5.64106
  12  -8  -3 43.1932 3.31936
 -12   8   3 43.5968 3.92023
  11  -8  -3 16.7509 1.78794
 -11   8   3 15.1723 1.95594
  10  -8  -3 1.83533 1.64866
 -10   8   3 2.67803 2.19745
   9  -8  -3 36.4402 1.78953
  -9   8   3 33.7945 2.03482
   8  -8  -3 2.12502 0.95275
  -8   8   3 2.24537 1.25645
   7  -8  -3 16.1143 1.16441
  -7   8   3 12.5643 1.12414
   6  -8  -3 59.9710 1.43615
  -6   8   3 58.4156 1.54220
   5  -8  -3 1.60696 0.70744
  -5   8   3 3.05948 0.80019
   4  -8  -3 239.991 2.42627
  -4   8   3 245.076 2.27162
   3  -8  -3 43.2562 1.31141
  -3   8   3 42.6633 1.35904
   2  -8  -3 54.9131 1.24141
  -2   8   3 54.2363 1.43869
   1  -8  -3 87.4151 1.50345
  -1   8   3 87.3050 1.30391
   0  -8  -3 1.05975 0.75019
   0   8   3 1.70948 0.79215
  -1  -8  -3 16.0954 0.81132
   1   8   3 16.0513 1.03036
  -2  -8  -3 3.26582 0.96901
   2   8   3 5.18381 0.83255
  -3  -8  -3 63.0618 1.51139
   3   8   3 63.3359 1.92620
  -4  -8  -3 62.1539 1.64090
   4   8   3 60.3324 1.61052
  -5  -8  -3 74.6043 2.62296
   5   8   3 76.1053 2.29675
  -6  -8  -3 3.95943 1.36026
   6   8   3 6.39683 1.52435
  -7  -8  -3 10.2980 2.80036
   7   8   3 9.48476 2.25327
  -8  -8  -3 9.18120 10.0349
   8   8   3 6.48948 2.91341
  -9  -8  -3 18.0791 4.66748
   9   8   3 20.0981 4.39664
 -10  -8  -3 12.3058 4.51481
  10   8   3 10.6894 3.53955
  13  -9  -3 0.69807 1.92111
 -13   9   3 0.96572 2.39594
  12  -9  -3 0.22396 2.52280
 -12   9   3 6.22945 2.95752
  11  -9  -3 5.21167 1.95995
 -11   9   3 5.76572 2.60942
  10  -9  -3 18.2717 2.77625
 -10   9   3 13.1139 2.73602
   9  -9  -3 14.5541 2.26407
  -9   9   3 13.4753 1.82706
   8  -9  -3 20.6681 1.60210
  -8   9   3 24.5627 1.88991
   7  -9  -3 42.7369 1.79066
  -7   9   3 41.2334 1.82709
   6  -9  -3 12.1719 1.14350
  -6   9   3 15.4134 1.26935
   5  -9  -3 24.0601 1.21061
  -5   9   3 25.3755 1.51652
   4  -9  -3 73.2863 1.85301
  -4   9   3 72.1015 1.44292
   3  -9  -3 11.8420 1.21813
  -3   9   3 13.5102 1.16045
   2  -9  -3 8.17564 0.83843
  -2   9   3 7.48790 1.02482
   1  -9  -3 5.63809 0.76556
  -1   9   3 4.84219 0.62079
   0  -9  -3 2.77661 0.92277
   0   9   3 3.97174 0.94007
  -1  -9  -3 2.10045 0.67278
   1   9   3 1.80482 0.76043
  -2  -9  -3 5.34433 0.99413
   2   9   3 6.89107 1.03481
  -3  -9  -3 0.81640 1.37532
   3   9   3 1.64146 1.54739
  -4  -9  -3 12.8412 1.32430
   4   9   3 9.19281 1.39187
  -5  -9  -3 22.7794 2.23383
   5   9   3 24.2360 2.13366
  -6  -9  -3 57.9030 4.11748
   6   9   3 54.9520 4.01714
  -7  -9  -3 4.90441 5.73762
   7   9   3 1.49688 3.60719
  -8  -9  -3 36.0114 4.90857
   8   9   3 29.4044 3.42874
  -9  -9  -3 11.4153 4.93701
   9   9   3 14.9391 4.71247
  12 -10  -3 5.47247 2.92692
 -12  10   3 0.36621 3.14652
  11 -10  -3 0.00000 3.74529
 -11  10   3 4.16432 4.42538
  10 -10  -3 0.00000 2.36276
 -10  10   3 5.16570 2.58910
   9 -10  -3 3.01321 3.13879
  -9  10   3 12.8112 3.09060
   8 -10  -3 29.7496 1.79947
  -8  10   3 38.0485 4.15204
   7 -10  -3 40.1971 1.86384
  -7  10   3 40.4182 1.97083
   6 -10  -3 88.4929 1.90108
  -6  10   3 85.2390 2.20128
   5 -10  -3 86.1960 1.70019
  -5  10   3 86.2911 1.93666
   4 -10  -3 45.7926 1.50897
  -4  10   3 43.2446 1.57076
   3 -10  -3 53.7089 1.84961
  -3  10   3 51.0714 1.53312
   2 -10  -3 26.5160 1.54909
  -2  10   3 28.5494 1.45208
   1 -10  -3 3.14194 0.83694
  -1  10   3 4.28925 0.74061
   0 -10  -3 5.19264 1.06374
   0  10   3 2.49431 1.03856
  -1 -10  -3 1.81775 0.67223
   1  10   3 1.03315 0.91261
  -2 -10  -3 9.70378 1.12468
   2  10   3 11.8276 1.31037
  -3 -10  -3 50.3501 1.98657
   3  10   3 41.9574 2.74706
  -4 -10  -3 14.6214 1.64825
   4  10   3 11.0162 1.92401
  -5 -10  -3 0.00000 4.01355
   5  10   3 2.82560 2.56307
  -6 -10  -3 2.01662 5.06363
   6  10   3 8.16361 2.71205
  -7 -10  -3 0.11069 5.19485
   7  10   3 0.82681 4.02314
  -8 -10  -3 3.82217 5.12583
   8  10   3 12.3520 3.73650
  12 -11  -3 4.44852 2.52476
 -12  11   3 4.97842 3.61979
  11 -11  -3 0.00000 3.61926
 -11  11   3 9.79947 6.38007
  10 -11  -3 2.70727 2.87880
 -10  11   3 0.00000 3.77429
   9 -11  -3 50.2376 3.03595
  -9  11   3 54.6036 3.95628
   8 -11  -3 2.37458 1.76080
  -8  11   3 0.00000 6.38525
   7 -11  -3 2.07837 1.90457
  -7  11   3 3.49888 1.98478
   6 -11  -3 1.96034 1.06920
  -6  11   3 3.09108 1.16913
   5 -11  -3 76.9987 2.41921
  -5  11   3 78.3391 2.65651
   4 -11  -3 25.6720 1.77150
  -4  11   3 28.3942 1.68612
   3 -11  -3 38.5247 2.16334
  -3  11   3 37.7578 1.79748
   2 -11  -3 12.9653 1.27807
  -2  11   3 13.5532 1.19379
   1 -11  -3 56.0992 1.93168
  -1  11   3 51.5339 1.28480
   0 -11  -3 3.25225 1.27901
   0  11   3 5.04955 1.22700
  -1 -11  -3 13.5343 1.04994
   1  11   3 13.5549 1.33589
  -2 -11  -3 39.8911 2.14422
   2  11   3 46.1749 2.29904
  -3 -11  -3 15.9859 1.77814
   3  11   3 17.3847 2.64463
  -4 -11  -3 2.21091 1.77627
   4  11   3 1.21576 2.09762
  -5 -11  -3 13.4106 3.84807
   5  11   3 3.97326 3.64823
  -6 -11  -3 2.44381 5.28946
   6  11   3 10.9562 3.10899
  -7 -11  -3 7.55994 5.04922
   7  11   3 6.42325 5.37576
  -8 -11  -3 11.9978 4.60711
   8  11   3 6.03357 3.09850
  11 -12  -3 9.30771 4.55658
 -11  12   3 5.74281 8.08403
  10 -12  -3 3.87689 3.33985
 -10  12   3 0.00000 5.69209
   9 -12  -3 13.2233 3.63975
  -9  12   3 12.8476 5.00524
   8 -12  -3 17.9674 2.95928
  -8  12   3 10.8087 5.84812
   7 -12  -3 25.8953 3.28289
  -7  12   3 20.9922 4.13109
   6 -12  -3 0.52048 2.62305
  -6  12   3 0.00000 4.46453
   5 -12  -3 37.6889 2.83559
  -5  12   3 34.9913 2.27366
   4 -12  -3 8.68773 1.41709
  -4  12   3 12.0460 1.60912
   3 -12  -3 93.6927 2.94160
  -3  12   3 99.2610 2.46013
   2 -12  -3 65.9797 2.30560
  -2  12   3 65.1728 2.14597
   1 -12  -3 65.5454 2.17414
  -1  12   3 64.9653 1.97924
   0 -12  -3 0.91484 1.74219
   0  12   3 2.28610 1.53525
  -1 -12  -3 19.3325 1.93974
   1  12   3 18.4180 1.84215
  -2 -12  -3 5.00696 1.66359
   2  12   3 4.81314 1.58262
  -3 -12  -3 16.6035 2.06296
   3  12   3 20.0824 2.27161
  -4 -12  -3 23.8810 3.03298
   4  12   3 28.1032 3.65879
  -5 -12  -3 21.4842 5.74899
   5  12   3 20.6945 5.57027
  -6 -12  -3 16.9568 6.05716
   6  12   3 3.30312 5.09341
  -7 -12  -3 28.4099 5.91181
   7  12   3 17.1691 3.82379
  10 -13  -3 1.45428 3.52189
 -10  13   3 7.51622 4.39082
   9 -13  -3 22.9000 4.93735
  -9  13   3 22.1532 4.71108
   8 -13  -3 30.9721 3.49700
  -8  13   3 19.6878 5.68881
   7 -13  -3 34.1146 4.04357
  -7  13   3 26.4888 6.01887
   6 -13  -3 6.76477 2.78364
  -6  13   3 13.5228 5.92376
   5 -13  -3 24.6378 2.87049
  -5  13   3 24.1359 3.65749
   4 -13  -3 7.02487 1.84334
  -4  13   3 7.69093 1.78498
   3 -13  -3 17.7151 2.68016
  -3  13   3 16.7852 1.79500
   2 -13  -3 28.3291 2.46728
  -2  13   3 32.5700 2.67853
   1 -13  -3 67.9440 3.03323
  -1  13   3 69.5560 3.28926
   0 -13  -3 42.9136 2.83981
   0  13   3 44.0468 2.94550
  -1 -13  -3 52.9274 3.50740
   1  13   3 55.8676 2.90290
  -2 -13  -3 7.14473 1.96985
   2  13   3 6.78886 1.79006
  -3 -13  -3 0.52515 2.17854
   3  13   3 8.81340 2.51384
  -4 -13  -3 9.92165 3.20298
   4  13   3 3.34429 3.74525
  -5 -13  -3 0.00000 5.84504
   5  13   3 3.93436 6.73982
   6  13   3 5.23572 3.41685
   9 -14  -3 0.00000 4.76815
  -9  14   3 4.85681 5.63855
   8 -14  -3 2.05663 3.48659
  -8  14   3 10.0935 5.05642
   7 -14  -3 27.2799 4.10513
  -7  14   3 16.3118 4.82089
   6 -14  -3 51.1545 4.41571
  -6  14   3 49.5256 5.26404
   5 -14  -3 25.1479 4.22648
  -5  14   3 19.4704 4.76381
   4 -14  -3 43.4671 3.75937
  -4  14   3 46.8411 3.70263
   3 -14  -3 13.7190 2.16612
  -3  14   3 15.4193 2.73403
   2 -14  -3 2.37642 1.71008
  -2  14   3 2.35826 1.86194
   1 -14  -3 11.8869 2.49804
  -1  14   3 8.28264 3.00286
   0 -14  -3 7.02331 1.78233
   0  14   3 10.4994 1.83430
  -1 -14  -3 82.8197 4.62203
   1  14   3 87.5787 3.77649
  -2 -14  -3 2.34006 1.99422
   2  14   3 3.38959 2.03481
  -3 -14  -3 24.7821 3.05740
   3  14   3 19.8969 3.76113
  -4 -14  -3 11.0286 6.64599
   4  14   3 8.67522 3.34866
   8 -15  -3 12.5597 3.03521
  -8  15   3 10.7471 4.43244
   7 -15  -3 10.5370 5.50877
  -7  15   3 4.70890 6.03337
   6 -15  -3 19.7725 5.93139
  -6  15   3 0.91905 5.52540
   5 -15  -3 0.00000 4.78264
  -5  15   3 6.84119 5.63352
   4 -15  -3 19.9968 3.77517
  -4  15   3 8.46338 3.54886
   3 -15  -3 33.9644 3.87964
  -3  15   3 23.4385 3.36622
   2 -15  -3 5.70892 2.14427
  -2  15   3 10.5870 2.24758
   1 -15  -3 15.9617 5.60569
  -1  15   3 15.9168 3.54414
   0 -15  -3 4.95773 2.24452
   0  15   3 1.68735 2.15354
  -1 -15  -3 12.9234 3.52342
   1  15   3 17.3299 7.80626
  -2 -15  -3 6.81642 2.45913
   2  15   3 3.10015 2.65734
  -3 -15  -3 12.3436 6.47985
   3  15   3 12.6687 5.32164
   6 -16  -3 11.0785 3.64005
  -6  16   3 4.49329 3.50329
   5 -16  -3 8.78230 5.49000
  -5  16   3 2.64665 5.69984
   4 -16  -3 6.53986 3.15197
  -4  16   3 0.00000 7.89779
   3 -16  -3 2.81767 3.66829
  -3  16   3 5.60623 3.25750
   2 -16  -3 11.4414 2.44036
  -2  16   3 12.1308 3.11247
   1 -16  -3 3.93492 5.52222
  -1  16   3 0.00006 4.70939
   0 -16  -3 8.30131 2.52444
   0  16   3 7.44935 2.30520
   0  19  -4 10.1569 4.96382
   0 -19   4 6.57392 3.71842
  -1  19  -4 9.89686 4.15035
   1 -19   4 12.0036 3.45796
  -2  19  -4 0.00000 7.90348
   2 -19   4 3.99674 3.66981
  -3  19  -4 1.69892 6.01972
   3 -19   4 5.11250 3.96517
  -4  19  -4 4.33802 7.60256
   4 -19   4 0.00000 5.88606
  -5  19  -4 7.84191 2.51473
   5 -19   4 8.26197 2.54796
   6 -19   4 17.8631 9.45260
   2  18  -4 1.88639 3.42739
  -2 -18   4 15.4567 8.28403
   1  18  -4 25.1629 3.69529
  -1 -18   4 20.3024 4.10554
   0  18  -4 5.80573 2.47429
   0 -18   4 5.45926 2.26604
  -1  18  -4 30.5338 5.60724
   1 -18   4 25.5591 3.23479
  -2  18  -4 19.9176 4.52520
   2 -18   4 36.7123 3.27197
  -3  18  -4 12.1682 3.61140
   3 -18   4 15.8280 2.90377
  -4  18  -4 8.48165 4.90434
   4 -18   4 16.4800 4.96153
  -5  18  -4 3.30141 2.98684
   5 -18   4 6.14409 2.64499
  -6  18  -4 0.00000 6.49111
   6 -18   4 5.67681 4.34062
  -7  18  -4 10.7802 6.02158
   7 -18   4 8.71245 5.52709
  -8  18  -4 4.82760 2.77930
   8 -18   4 3.38646 2.87325
   4  17  -4 24.9575 5.32681
  -4 -17   4 10.5372 6.15055
   3  17  -4 52.6557 4.20536
  -3 -17   4 49.1781 5.41358
   2  17  -4 5.87435 2.24169
  -2 -17   4 10.8062 7.33964
   1  17  -4 3.64788 1.87903
  -1 -17   4 1.41209 2.42387
   0  17  -4 9.90452 1.98527
   0 -17   4 8.31987 1.99694
  -1  17  -4 5.34397 1.66907
   1 -17   4 3.95587 1.87399
  -2  17  -4 6.49817 3.25551
   2 -17   4 13.1314 2.09924
  -3  17  -4 61.4487 3.35455
   3 -17   4 62.9941 2.83639
  -4  17  -4 4.91624 4.33576
   4 -17   4 21.5283 7.79343
  -5  17  -4 29.0212 3.23288
   5 -17   4 42.7848 3.62606
  -6  17  -4 9.12797 3.82936
   6 -17   4 1.53492 3.99072
  -7  17  -4 10.8569 3.49775
   7 -17   4 21.8495 5.32701
  -8  17  -4 4.69868 4.66243
   8 -17   4 1.66456 5.27627
  -9  17  -4 2.67097 2.52324
   9 -17   4 3.57058 2.75213
   5  16  -4 18.7579 2.95265
  -5 -16   4 15.6571 2.86188
   4  16  -4 24.6027 5.72889
  -4 -16   4 24.9365 4.98386
   3  16  -4 7.30502 1.79974
  -3 -16   4 6.72351 2.23843
   2  16  -4 92.6433 3.33087
  -2 -16   4 86.1604 4.57820
   1  16  -4 3.22027 1.51636
  -1 -16   4 2.98302 1.47905
   0  16  -4 15.3679 1.99087
   0 -16   4 14.6055 1.86431
  -1  16  -4 64.1553 2.38040
   1 -16   4 62.8821 2.30404
  -2  16  -4 77.2786 2.54196
   2 -16   4 71.8738 2.45132
  -3  16  -4 54.0103 2.95426
   3 -16   4 58.5199 2.45307
  -4  16  -4 94.9099 6.80159
   4 -16   4 96.5487 3.24719
  -5  16  -4 3.52696 2.97315
   5 -16   4 9.97717 2.45250
  -6  16  -4 0.00000 4.40078
   6 -16   4 5.91499 4.52817
  -7  16  -4 7.99989 3.57710
   7 -16   4 13.0095 4.53394
  -8  16  -4 20.0161 4.04812
   8 -16   4 29.1952 4.43345
  -9  16  -4 0.00001 5.72927
   9 -16   4 6.45902 2.61304
 -10  16  -4 0.00030 4.13478
  10 -16   4 4.96284 4.38159
   6  15  -4 15.6014 4.41867
  -6 -15   4 0.81504 5.49935
   5  15  -4 14.3363 2.72288
  -5 -15   4 14.0354 2.93485
   4  15  -4 0.01374 6.65767
  -4 -15   4 0.00011 4.23834
   3  15  -4 0.94376 1.52166
  -3 -15   4 1.64095 1.54631
   2  15  -4 5.85682 1.63773
  -2 -15   4 2.42056 1.48974
   1  15  -4 27.6412 2.10091
  -1 -15   4 27.6029 1.90699
   0  15  -4 6.90018 1.47951
   0 -15   4 5.93682 1.52032
  -1  15  -4 12.5578 1.31337
   1 -15   4 10.9687 1.18797
  -2  15  -4 0.95574 1.19795
   2 -15   4 1.67638 1.06116
  -3  15  -4 3.39236 1.30092
   3 -15   4 3.76536 1.11583
  -4  15  -4 87.3173 3.05208
   4 -15   4 98.8650 3.22684
  -5  15  -4 44.1171 2.91435
   5 -15   4 46.8446 2.12107
  -6  15  -4 9.18273 4.25780
   6 -15   4 13.6835 3.77142
  -7  15  -4 31.4689 3.71685
   7 -15   4 35.3970 3.59114
  -8  15  -4 11.5774 3.71096
   8 -15   4 6.04327 3.58486
  -9  15  -4 55.8784 5.06035
   9 -15   4 46.8217 3.08541
 -10  15  -4 3.78746 3.71493
  10 -15   4 3.19827 3.76680
 -11  15  -4 13.9084 4.90113
  11 -15   4 7.27899 3.11355
   7  14  -4 6.56435 5.57344
  -7 -14   4 14.2258 7.05801
   6  14  -4 15.9410 4.43539
  -6 -14   4 10.3854 4.16610
   5  14  -4 44.5912 4.00318
  -5 -14   4 44.3608 3.82668
   4  14  -4 38.9107 3.13078
  -4 -14   4 48.2126 6.20989
   3  14  -4 108.581 2.75989
  -3 -14   4 103.586 2.40429
   2  14  -4 4.12680 1.16117
  -2 -14   4 3.34678 1.32913
   1  14  -4 39.1975 1.56746
  -1 -14   4 39.3912 1.70393
   0  14  -4 7.39329 1.19558
   0 -14   4 11.4661 1.41943
  -1  14  -4 81.6957 1.76019
   1 -14   4 79.7442 1.84468
  -2  14  -4 231.148 2.85786
   2 -14   4 230.113 2.84424
  -3  14  -4 23.1906 1.36501
   3 -14   4 24.7032 1.35627
  -4  14  -4 28.7839 2.31118
   4 -14   4 21.6481 1.84277
  -5  14  -4 26.2298 1.82646
   5 -14   4 27.2102 1.45712
  -6  14  -4 43.0355 3.49039
   6 -14   4 41.4997 2.71715
  -7  14  -4 7.23855 1.87726
   7 -14   4 6.85760 1.75707
  -8  14  -4 25.7893 3.58854
   8 -14   4 18.0057 4.00349
  -9  14  -4 5.92359 3.97040
   9 -14   4 9.64838 2.27657
 -10  14  -4 8.77049 3.35332
  10 -14   4 9.82479 3.68746
 -11  14  -4 2.43770 2.74235
  11 -14   4 9.19700 2.90322
   8  13  -4 6.73493 6.18435
  -8 -13   4 11.1825 4.99467
   7  13  -4 23.6246 4.74476
  -7 -13   4 26.2501 4.26024
   6  13  -4 6.16192 3.58689
  -6 -13   4 4.41753 4.20482
   5  13  -4 60.5835 2.85591
  -5 -13   4 57.0213 3.02393
   4  13  -4 1.31989 2.31829
  -4 -13   4 0.27814 1.55943
   3  13  -4 29.7799 1.51572
  -3 -13   4 30.9538 1.64565
   2  13  -4 70.3117 2.03019
  -2 -13   4 69.4415 1.99890
   1  13  -4 37.7835 1.44170
  -1 -13   4 37.9436 1.45062
   0  13  -4 4.25038 1.03346
   0 -13   4 4.96124 1.05215
  -1  13  -4 9.77954 0.88676
   1 -13   4 11.0010 0.90602
  -2  13  -4 0.49940 1.05944
   2 -13   4 2.74590 1.04478
  -3  13  -4 17.6678 1.12381
   3 -13   4 19.1680 1.04280
  -4  13  -4 17.4352 1.73571
   4 -13   4 19.2399 1.83947
  -5  13  -4 36.6997 1.72480
   5 -13   4 35.5587 1.23909
  -6  13  -4 185.429 3.16743
   6 -13   4 189.914 4.13132
  -7  13  -4 59.4870 2.46401
   7 -13   4 57.8642 2.36505
  -8  13  -4 181.845 5.47150
   8 -13   4 179.202 5.28503
  -9  13  -4 10.6472 2.65686
   9 -13   4 14.5130 2.06532
 -10  13  -4 29.8042 3.44771
  10 -13   4 17.7691 3.99485
 -11  13  -4 20.4183 3.33641
  11 -13   4 13.7954 2.65018
 -12  13  -4 19.2149 5.45213
  12 -13   4 11.9127 4.48625
   9  12  -4 2.61158 3.22675
  -9 -12   4 0.12419 6.09138
   8  12  -4 0.00000 5.86645
  -8 -12   4 0.00000 4.69841
   7  12  -4 11.3158 4.48657
  -7 -12   4 5.54741 2.94029
   6  12  -4 6.77950 4.57068
  -6 -12   4 27.6560 4.61518
   5  12  -4 5.58912 1.11470
  -5 -12   4 5.52889 1.44110
   4  12  -4 29.7134 1.75104
  -4 -12   4 24.7145 2.00142
   3  12  -4 16.2530 1.10562
  -3 -12   4 17.7967 1.18343
   2  12  -4 6.78889 1.12420
  -2 -12   4 7.22496 1.01918
   1  12  -4 2.17684 0.76083
  -1 -12   4 1.74595 0.76504
   0  12  -4 10.6429 1.08422
   0 -12   4 10.5645 1.01980
  -1  12  -4 17.9310 1.01483
   1 -12   4 17.7454 1.04923
  -2  12  -4 7.80842 1.01963
   2 -12   4 9.90343 1.17004
  -3  12  -4 19.8465 1.06635
   3 -12   4 18.7933 0.94200
  -4  12  -4 13.8320 1.32937
   4 -12   4 16.6812 1.34162
  -5  12  -4 6.55616 0.87993
   5 -12   4 4.04033 0.70404
  -6  12  -4 158.976 2.84620
   6 -12   4 159.717 2.58235
  -7  12  -4 5.90012 1.13739
   7 -12   4 7.42232 1.25913
  -8  12  -4 42.7656 2.61870
   8 -12   4 45.5171 3.09160
  -9  12  -4 21.9104 2.23925
   9 -12   4 19.6755 2.36708
 -10  12  -4 9.78324 3.12322
  10 -12   4 14.1151 3.38813
 -11  12  -4 17.6072 3.17706
  11 -12   4 15.0810 2.53090
 -12  12  -4 14.5794 5.62369
  12 -12   4 22.9882 4.44918
  10  11  -4 13.4269 5.09955
 -10 -11   4 16.1609 5.38978
   9  11  -4 13.4982 2.97550
  -9 -11   4 19.6738 4.41082
   8  11  -4 0.00000 3.78796
  -8 -11   4 0.00000 3.99068
   7  11  -4 4.08541 2.93310
  -7 -11   4 2.67586 2.21120
   6  11  -4 44.7256 2.62821
  -6 -11   4 50.2075 3.30356
   5  11  -4 25.2755 1.30262
  -5 -11   4 23.9249 1.73634
   4  11  -4 284.979 2.88657
  -4 -11   4 281.907 3.27927
   3  11  -4 27.9904 1.09791
  -3 -11   4 28.5207 1.22899
   2  11  -4 33.0149 1.38915
  -2 -11   4 28.8454 1.32749
   1  11  -4 35.1387 1.12073
  -1 -11   4 33.3202 1.05547
   0  11  -4 7.06384 0.76165
   0 -11   4 7.68032 0.81023
  -1  11  -4 80.5751 1.20151
   1 -11   4 79.1505 1.29088
  -2  11  -4 21.6233 1.14421
   2 -11   4 21.5369 1.15612
  -3  11  -4 1.91804 0.52588
   3 -11   4 2.07299 0.51891
  -4  11  -4 126.858 2.14443
   4 -11   4 128.571 1.74714
  -5  11  -4 24.3958 1.30265
   5 -11   4 25.2516 1.26390
  -6  11  -4 130.026 2.85397
   6 -11   4 121.469 2.28155
  -7  11  -4 34.8059 1.66566
   7 -11   4 34.3225 1.95669
  -8  11  -4 14.3657 1.70978
   8 -11   4 5.90027 2.50995
  -9  11  -4 28.1567 1.98560
   9 -11   4 25.2364 1.97536
 -10  11  -4 10.2993 3.67512
  10 -11   4 7.35151 3.67945
 -11  11  -4 33.2028 3.10125
  11 -11   4 29.6967 3.08846
 -12  11  -4 1.66899 5.42009
  12 -11   4 8.03041 2.93537
 -13  11  -4 1.81124 2.46721
  13 -11   4 5.14720 3.21590
  10  10  -4 1.18271 3.89467
 -10 -10   4 5.39572 3.99680
   9  10  -4 14.2844 2.46078
  -9 -10   4 0.00274 4.80875
   8  10  -4 2.08437 3.23367
  -8 -10   4 0.00000 3.32819
   7  10  -4 24.0393 2.82481
  -7 -10   4 30.5463 2.24961
   6  10  -4 58.0311 2.54584
  -6 -10   4 62.1871 2.66106
   5  10  -4 46.3679 1.36607
  -5 -10   4 48.3718 1.77572
   4  10  -4 44.1278 1.52984
  -4 -10   4 45.5167 1.65541
   3  10  -4 21.3869 0.93554
  -3 -10   4 20.6777 0.98581
   2  10  -4 23.3513 1.16715
  -2 -10   4 24.7909 1.15288
   1  10  -4 73.3674 1.15662
  -1 -10   4 72.7125 1.07702
   0  10  -4 22.5093 1.00181
   0 -10   4 22.8132 1.01957
  -1  10  -4 15.7652 0.76361
   1 -10   4 16.3878 0.81720
  -2  10  -4 79.1758 1.33859
   2 -10   4 76.2894 1.43220
  -3  10  -4 15.7891 0.72552
   3 -10   4 14.5974 0.66269
  -4  10  -4 5.82464 0.88069
   4 -10   4 5.78513 0.79805
  -5  10  -4 95.7305 1.60809
   5 -10   4 96.6034 1.48947
  -6  10  -4 127.963 2.24456
   6 -10   4 130.956 1.85836
  -7  10  -4 364.396 3.59609
   7 -10   4 369.748 3.95883
  -8  10  -4 9.98491 1.39846
   8 -10   4 8.80189 1.37024
  -9  10  -4 58.5279 1.73138
   9 -10   4 65.5673 1.94317
 -10  10  -4 10.4441 6.96529
  10 -10   4 7.03672 7.97378
 -11  10  -4 20.1842 2.94434
  11 -10   4 22.5646 2.49952
 -12  10  -4 7.96006 4.77455
  12 -10   4 6.94366 2.50082
 -13  10  -4 32.0733 3.37842
  13 -10   4 42.6928 3.52748
  11   9  -4 10.4492 2.71511
 -11  -9   4 0.00000 9.80376
  10   9  -4 10.1796 3.68670
 -10  -9   4 1.49140 3.52323
   9   9  -4 2.57738 1.84870
  -9  -9   4 6.38033 2.53766
   8   9  -4 22.7813 5.50252
  -8  -9   4 27.6369 5.47862
   7   9  -4 133.410 2.77014
  -7  -9   4 132.872 2.55761
   6   9  -4 44.4738 1.99236
  -6  -9   4 53.2233 2.40534
   5   9  -4 110.915 1.80483
  -5  -9   4 108.162 1.84479
   4   9  -4 50.3894 1.49919
  -4  -9   4 48.9777 1.73240
   3   9  -4 23.2907 0.92898
  -3  -9   4 23.1527 0.86279
   2   9  -4 72.6487 1.43072
  -2  -9   4 72.3399 1.33615
   1   9  -4 28.7141 0.85129
  -1  -9   4 27.3861 0.88569
   0   9  -4 41.9670 1.05246
   0  -9   4 43.8594 1.04163
  -1   9  -4 78.7677 1.02732
   1  -9   4 78.6932 1.00420
  -2   9  -4 1.47566 0.53483
   2  -9   4 1.18442 0.57370
  -3   9  -4 74.5738 0.99889
   3  -9   4 76.1391 0.87126
  -4   9  -4 368.583 3.23689
   4  -9   4 371.173 3.06163
  -5   9  -4 128.348 1.69378
   5  -9   4 129.929 1.62033
  -6   9  -4 97.4920 1.75723
   6  -9   4 98.8613 1.62199
  -7   9  -4 133.053 1.99197
   7  -9   4 132.031 1.96645
  -8   9  -4 8.37667 1.29092
   8  -9   4 12.6291 1.15215
  -9   9  -4 39.9536 1.34344
   9  -9   4 42.1567 1.41829
 -10   9  -4 41.7405 3.69975
  10  -9   4 34.5271 2.90999
 -11   9  -4 10.4765 1.97442
  11  -9   4 12.3541 1.62354
 -12   9  -4 35.2019 4.80819
  12  -9   4 41.2285 3.47167
 -13   9  -4 5.55451 2.28792
  13  -9   4 6.04077 1.82375
  11   8  -4 5.37829 2.40813
 -11  -8   4 10.1275 5.68910
  10   8  -4 21.1546 3.60738
 -10  -8   4 6.60605 3.40762
   9   8  -4 6.87621 2.03827
  -9  -8   4 5.66766 2.10821
   8   8  -4 12.2739 2.92344
  -8  -8   4 9.87518 2.88805
   7   8  -4 137.086 2.60787
  -7  -8   4 127.449 2.42465
   6   8  -4 155.820 2.52336
  -6  -8   4 161.881 2.78303
   5   8  -4 404.700 3.34206
  -5  -8   4 404.631 3.51318
   4   8  -4 11.7549 0.90795
  -4  -8   4 10.5477 1.14478
   3   8  -4 202.275 1.52702
  -3  -8   4 204.163 1.61974
   2   8  -4 4.39529 0.61017
  -2  -8   4 4.12821 0.58100
   1   8  -4 33.8906 0.77582
  -1  -8   4 34.9235 0.77967
   0   8  -4 6.21040 0.60348
   0  -8   4 9.90299 0.78496
  -1   8  -4 49.1670 0.81548
   1  -8   4 52.5535 0.99452
  -2   8  -4 5.79528 0.59506
   2  -8   4 5.35361 0.58837
  -3   8  -4 136.665 1.21506
   3  -8   4 137.720 1.35727
  -4   8  -4 112.873 1.36996
   4  -8   4 113.389 1.47971
  -5   8  -4 44.1396 1.09062
   5  -8   4 42.4420 1.06273
  -6   8  -4 84.1169 1.68299
   6  -8   4 86.1764 1.64479
  -7   8  -4 3.88677 0.58090
   7  -8   4 4.59754 0.73239
  -8   8  -4 3.96354 0.71361
   8  -8   4 4.76178 0.84222
  -9   8  -4 51.3870 1.30029
   9  -8   4 53.0504 1.53298
 -10   8  -4 3.99208 0.82878
  10  -8   4 2.76262 1.80402
 -11   8  -4 16.4867 1.80666
  11  -8   4 13.9177 1.38283
 -12   8  -4 11.6698 2.93782
  12  -8   4 12.2944 2.14731
 -13   8  -4 6.45791 1.87703
  13  -8   4 4.59639 1.79101
  12   7  -4 0.94183 4.53473
 -12  -7   4 12.2711 5.55707
  11   7  -4 6.31697 2.24412
 -11  -7   4 3.95671 3.34524
  10   7  -4 0.00000 3.37623
 -10  -7   4 3.65643 3.30686
   9   7  -4 7.03822 1.91162
  -9  -7   4 10.0042 1.89870
   8   7  -4 20.3239 2.12145
  -8  -7   4 17.7286 1.83059
   7   7  -4 86.4074 2.33195
  -7  -7   4 85.1760 1.84529
   6   7  -4 5.88275 1.03409
  -6  -7   4 6.57346 1.16655
   5   7  -4 34.3780 1.12149
  -5  -7   4 35.3557 1.17440
   4   7  -4 77.0159 1.71430
  -4  -7   4 74.4530 1.81265
   3   7  -4 0.94396 0.44653
  -3  -7   4 0.96885 0.40274
   2   7  -4 63.3490 0.95240
  -2  -7   4 63.2035 0.91709
   1   7  -4 60.2598 0.97642
  -1  -7   4 56.9871 0.89264
   0   7  -4 83.3723 1.07343
   0  -7   4 84.2239 1.11215
  -1   7  -4 38.2252 0.75920
   1  -7   4 38.6097 0.77379
  -2   7  -4 116.498 1.20890
   2  -7   4 110.254 1.28168
  -3   7  -4 355.222 2.18319
   3  -7   4 359.973 2.33768
  -4   7  -4 209.338 1.69976
   4  -7   4 204.231 1.93282
  -5   7  -4 66.0216 0.95432
   5  -7   4 67.4458 1.07030
  -6   7  -4 32.6070 1.04934
   6  -7   4 34.3651 1.03458
  -7   7  -4 45.0419 0.81138
   7  -7   4 43.6566 1.13672
  -8   7  -4 27.2601 0.94580
   8  -7   4 28.8825 1.11993
  -9   7  -4 34.7884 0.89874
   9  -7   4 37.0794 1.37931
 -10   7  -4 121.949 2.51857
  10  -7   4 121.745 2.17251
 -11   7  -4 32.8422 2.03598
  11  -7   4 31.1839 1.72599
 -12   7  -4 18.6818 2.87789
  12  -7   4 24.7663 2.40139
 -13   7  -4 17.4091 1.97982
  13  -7   4 20.3941 2.03453
  12   6  -4 52.5896 4.88396
 -12  -6   4 69.1659 6.06561
  11   6  -4 33.4794 2.94262
 -11  -6   4 22.0312 3.75973
  10   6  -4 48.3082 4.05348
 -10  -6   4 34.8909 4.29481
   9   6  -4 4.65455 1.32846
  -9  -6   4 4.00138 1.07785
   8   6  -4 4.54446 1.64070
  -8  -6   4 7.54930 1.36586
   7   6  -4 8.32164 0.97796
  -7  -6   4 8.47901 0.89082
   6   6  -4 9.14279 1.01650
  -6  -6   4 9.32174 1.12606
   5   6  -4 106.012 1.38960
  -5  -6   4 105.389 1.54736
   4   6  -4 83.2423 1.41267
  -4  -6   4 83.5446 1.26418
   3   6  -4 32.9026 0.80227
  -3  -6   4 34.6546 0.70245
   2   6  -4 63.9278 1.29158
  -2  -6   4 55.4096 0.96394
   1   6  -4 8.58136 0.54236
  -1  -6   4 10.2074 0.51474
   0   6  -4 70.9193 0.87243
   0  -6   4 70.8080 0.87459
  -1   6  -4 3.45925 0.33995
   1  -6   4 3.27565 0.33765
  -2   6  -4 678.355 4.57043
   2  -6   4 681.164 4.48707
  -3   6  -4 442.652 2.57351
   3  -6   4 445.117 2.47999
  -4   6  -4 558.761 3.07795
   4  -6   4 562.401 3.45101
  -5   6  -4 500.294 2.64755
   5  -6   4 507.954 2.90277
  -6   6  -4 83.4122 1.49011
   6  -6   4 86.8892 1.39318
  -7   6  -4 48.9933 0.83460
   7  -6   4 49.2365 1.12657
  -8   6  -4 103.192 1.58365
   8  -6   4 103.639 1.73309
  -9   6  -4 156.243 1.93444
   9  -6   4 160.423 2.06993
 -10   6  -4 29.1057 1.92975
  10  -6   4 29.0360 1.47750
 -11   6  -4 63.0010 2.52768
  11  -6   4 61.8870 2.76509
 -12   6  -4 25.1506 2.60333
  12  -6   4 30.4649 2.08409
 -13   6  -4 21.3059 2.22529
  13  -6   4 20.4047 2.04806
  12   5  -4 65.2034 3.98559
 -12  -5   4 52.7465 6.05185
  11   5  -4 44.1755 3.00152
 -11  -5   4 46.7822 3.24819
  10   5  -4 118.968 8.24404
 -10  -5   4 113.734 5.32115
   9   5  -4 53.0992 1.86142
  -9  -5   4 53.4098 1.46392
   8   5  -4 52.5610 1.84430
  -8  -5   4 55.8956 1.58022
   7   5  -4 35.2742 1.32921
  -7  -5   4 36.6027 1.32321
   6   5  -4 40.4352 1.50129
  -6  -5   4 43.4247 1.46052
   5   5  -4 68.1098 1.18229
  -5  -5   4 69.9028 1.18462
   4   5  -4 77.5836 1.46577
  -4  -5   4 76.7127 1.24578
   3   5  -4 363.366 2.42317
  -3  -5   4 363.609 2.28155
   2   5  -4 501.169 3.70776
  -2  -5   4 502.598 3.77488
   1   5  -4 269.413 1.68641
  -1  -5   4 269.388 1.62710
   0   5  -4 3.61039 0.35812
   0  -5   4 3.57280 0.35756
  -1   5  -4 54.5071 0.63300
   1  -5   4 55.0253 0.61069
  -2   5  -4 109.141 1.08969
   2  -5   4 108.731 1.22200
  -3   5  -4 51.3031 0.62607
   3  -5   4 53.0518 0.69346
  -4   5  -4 232.751 2.14810
   4  -5   4 238.712 2.06602
  -5   5  -4 561.513 2.70679
   5  -5   4 571.047 3.11106
  -6   5  -4 6.63248 0.61585
   6  -5   4 6.89557 0.58912
  -7   5  -4 155.898 1.63594
   7  -5   4 156.447 1.77270
  -8   5  -4 93.0177 1.62810
   8  -5   4 94.6574 1.64231
  -9   5  -4 126.476 1.83960
   9  -5   4 129.847 2.18097
 -10   5  -4 56.7291 1.59733
  10  -5   4 56.6791 1.60935
 -11   5  -4 2.51575 1.08744
  11  -5   4 4.57289 1.11488
 -12   5  -4 1.59901 1.76416
  12  -5   4 2.14506 2.09971
 -13   5  -4 7.56467 1.80407
  13  -5   4 12.0848 1.66052
  13   4  -4 4.45879 2.90499
 -13  -4   4 8.48858 2.80097
  12   4  -4 14.5296 2.52978
 -12  -4   4 11.9794 4.91649
  11   4  -4 26.8142 2.36232
 -11  -4   4 24.0211 2.65567
  10   4  -4 39.9384 2.55706
 -10  -4   4 35.3748 2.63547
   9   4  -4 1.52122 0.82308
  -9  -4   4 1.14962 0.79289
   8   4  -4 31.2085 1.36232
  -8  -4   4 30.0000 1.12726
   7   4  -4 59.3674 1.17425
  -7  -4   4 59.3939 1.10812
   6   4  -4 22.6539 0.96116
  -6  -4   4 21.0908 1.09612
   5   4  -4 79.9363 1.09048
  -5  -4   4 78.5528 0.73896
   4   4  -4 22.1302 0.92103
  -4  -4   4 22.7658 1.10497
   3   4  -4 51.8731 0.66218
  -3  -4   4 54.5309 0.65153
   2   4  -4 125.773 1.20914
  -2  -4   4 127.310 1.21794
   1   4  -4 5.80635 0.35046
  -1  -4   4 5.53942 0.40057
   0   4  -4 95.9705 0.83855
   0  -4   4 96.4859 0.87497
  -1   4  -4 712.885 3.44015
   1  -4   4 712.799 3.66016
  -2   4  -4 19.5926 0.66260
   2  -4   4 19.4651 0.82669
  -3   4  -4 114.274 0.82602
   3  -4   4 116.153 0.94491
  -4   4  -4 736.807 4.28996
   4  -4   4 740.660 4.82513
  -5   4  -4 134.736 1.06769
   5  -4   4 134.477 1.08367
  -6   4  -4 254.927 2.21695
   6  -4   4 253.058 2.01593
  -7   4  -4 98.9790 1.44929
   7  -4   4 100.639 1.39683
  -8   4  -4 225.941 2.33569
   8  -4   4 225.349 2.38401
  -9   4  -4 133.092 2.01050
   9  -4   4 133.294 2.09061
 -10   4  -4 104.316 1.99483
  10  -4   4 106.257 1.82264
 -11   4  -4 4.42182 1.25930
  11  -4   4 2.34797 1.04563
 -12   4  -4 6.10888 1.94071
  12  -4   4 10.4340 2.22808
 -13   4  -4 22.0544 1.92396
  13  -4   4 21.9571 2.42778
  13   3  -4 18.5967 2.35978
 -13  -3   4 18.6974 2.43955
  12   3  -4 43.4028 3.22856
 -12  -3   4 53.2112 4.57037
  11   3  -4 1.71273 1.25731
 -11  -3   4 2.38293 1.75446
  10   3  -4 21.3443 2.27923
 -10  -3   4 23.9099 2.02777
   9   3  -4 39.5295 1.45713
  -9  -3   4 41.0101 1.05317
   8   3  -4 4.60851 0.79111
  -8  -3   4 2.60188 0.65177
   7   3  -4 21.8784 0.94325
  -7  -3   4 21.0808 0.68115
   6   3  -4 94.9972 1.47699
  -6  -3   4 93.7028 1.51471
   5   3  -4 40.2459 0.77086
  -5  -3   4 38.7292 0.62134
   4   3  -4 188.760 1.86207
  -4  -3   4 191.194 2.05741
   3   3  -4 135.866 1.02801
  -3  -3   4 135.951 0.98004
   2   3  -4 300.045 1.89665
  -2  -3   4 300.510 1.79842
   1   3  -4 1014.40 5.08564
  -1  -3   4 1025.33 4.95296
   0   3  -4 621.226 3.26854
   0  -3   4 622.468 3.15537
  -1   3  -4 197.231 1.20377
   1  -3   4 198.563 1.35525
  -2   3  -4 17.3847 0.82040
   2  -3   4 18.5509 0.74031
  -3   3  -4 2.81411 0.28630
   3  -3   4 2.77961 0.28539
  -4   3  -4 7.62149 0.69734
   4  -3   4 10.9765 0.64085
  -5   3  -4 52.2117 0.79711
   5  -3   4 52.4972 0.80475
  -6   3  -4 34.2035 0.91737
   6  -3   4 34.7539 0.85061
  -7   3  -4 29.2626 1.06032
   7  -3   4 28.4562 0.90284
  -8   3  -4 62.7797 1.42067
   8  -3   4 65.4379 1.29419
  -9   3  -4 27.8447 1.65561
   9  -3   4 25.7748 1.17963
 -10   3  -4 70.6730 1.94826
  10  -3   4 74.5792 1.60242
 -11   3  -4 29.3840 2.27403
  11  -3   4 29.0716 2.46284
 -12   3  -4 15.3121 1.81434
  12  -3   4 14.0603 2.30913
 -13   3  -4 12.5448 3.11656
  13  -3   4 12.2905 1.75324
  13   2  -4 9.93158 1.83737
 -13  -2   4 8.27495 2.22489
  12   2  -4 8.47281 1.96397
 -12  -2   4 11.9373 2.79943
  11   2  -4 9.70068 1.20055
 -11  -2   4 8.02015 1.47991
  10   2  -4 3.40048 1.19311
 -10  -2   4 4.37467 1.12830
   9   2  -4 14.0843 1.05183
  -9  -2   4 12.6524 0.79025
   8   2  -4 12.4950 0.95637
  -8  -2   4 10.3922 0.83470
   7   2  -4 134.563 1.57142
  -7  -2   4 134.815 1.34272
   6   2  -4 5.45290 0.60639
  -6  -2   4 5.37713 0.62125
   5   2  -4 24.4489 0.76053
  -5  -2   4 22.0898 0.62341
   4   2  -4 87.0201 1.30207
  -4  -2   4 87.6383 1.42588
   3   2  -4 33.6046 0.55620
  -3  -2   4 33.9203 0.44892
   2   2  -4 341.999 2.11147
  -2  -2   4 345.298 2.00324
   1   2  -4 1.80103 0.23916
  -1  -2   4 1.63991 0.26076
   0   2  -4 139.553 1.00730
   0  -2   4 141.884 1.01579
  -1   2  -4 42.8888 0.49972
   1  -2   4 43.5193 0.49234
  -2   2  -4 32.7087 0.84433
   2  -2   4 34.6743 0.80179
  -3   2  -4 103.323 0.83050
   3  -2   4 102.893 0.79758
  -4   2  -4 1.31017 0.56479
   4  -2   4 0.73867 0.57397
  -5   2  -4 59.7866 0.81339
   5  -2   4 58.1202 1.01980
  -6   2  -4 23.9535 0.90186
   6  -2   4 23.7242 1.06167
  -7   2  -4 111.722 1.42673
   7  -2   4 112.043 1.19097
  -8   2  -4 27.3904 1.31472
   8  -2   4 29.3118 1.00770
  -9   2  -4 158.205 2.59968
   9  -2   4 153.623 1.94531
 -10   2  -4 72.7061 2.16602
  10  -2   4 75.7511 1.93366
 -11   2  -4 5.05888 1.46851
  11  -2   4 4.28452 1.09975
 -12   2  -4 10.6358 2.17561
  12  -2   4 11.7032 2.16014
 -13   2  -4 2.53636 3.45845
  13  -2   4 3.70657 1.72755
  13   1  -4 1.71657 1.72585
 -13  -1   4 2.53546 1.91712
  12   1  -4 6.46741 1.52427
 -12  -1   4 6.77841 2.39701
  11   1  -4 42.8364 1.95086
 -11  -1   4 47.6503 2.30455
  10   1  -4 57.4501 1.63394
 -10  -1   4 60.7268 2.01389
   9   1  -4 59.3882 1.47561
  -9  -1   4 58.9711 1.38694
   8   1  -4 28.4629 1.22356
  -8  -1   4 31.3443 1.27094
   7   1  -4 3.82840 0.60241
  -7  -1   4 2.75362 0.54954
   6   1  -4 7.40130 0.64445
  -6  -1   4 7.59353 0.84065
   5   1  -4 11.7774 0.46514
  -5  -1   4 10.8601 0.56727
   4   1  -4 148.739 1.31790
  -4  -1   4 153.219 1.17275
   3   1  -4 186.280 1.17245
  -3  -1   4 186.990 1.18433
   2   1  -4 297.079 1.80912
  -2  -1   4 299.812 1.96015
   1   1  -4 108.992 0.77155
  -1  -1   4 109.122 0.76151
   0   1  -4 154.460 1.18661
   0  -1   4 155.538 1.27800
  -1   1  -4 224.199 1.21616
   1  -1   4 224.327 1.29168
  -2   1  -4 131.211 1.16749
   2  -1   4 131.071 1.22658
  -3   1  -4 132.564 1.00133
   3  -1   4 132.339 1.13854
  -4   1  -4 375.768 2.42221
   4  -1   4 384.156 2.67384
  -5   1  -4 133.709 1.13228
   5  -1   4 135.798 1.21306
  -6   1  -4 117.522 1.28439
   6  -1   4 120.015 1.91827
  -7   1  -4 26.0836 1.07502
   7  -1   4 25.7920 1.17975
  -8   1  -4 38.8448 1.51711
   8  -1   4 37.6188 0.92678
  -9   1  -4 39.5849 1.83586
   9  -1   4 40.6580 1.23359
 -10   1  -4 44.3051 1.99696
  10  -1   4 46.6040 1.51462
 -11   1  -4 9.54840 1.81401
  11  -1   4 10.5173 1.25047
 -12   1  -4 14.2674 2.41935
  12  -1   4 16.4947 2.12568
 -13   1  -4 4.62060 3.87917
  13  -1   4 8.56472 1.83568
  13   0  -4 6.39030 1.56842
 -13   0   4 6.65791 1.71095
  12   0  -4 9.06930 1.46524
 -12   0   4 8.81268 2.32578
  11   0  -4 87.8325 2.20386
 -11   0   4 87.7237 2.20799
  10   0  -4 3.53152 0.92164
 -10   0   4 1.40329 0.88684
   9   0  -4 45.2355 1.44634
  -9   0   4 45.1369 1.43063
   8   0  -4 24.5090 1.24538
  -8   0   4 24.7397 1.34121
   7   0  -4 241.096 2.38113
  -7   0   4 241.894 2.18797
   6   0  -4 51.0383 0.92964
  -6   0   4 49.1860 1.00550
   5   0  -4 44.5695 0.72384
  -5   0   4 45.0702 0.83698
   4   0  -4 198.008 1.63029
  -4   0   4 202.012 1.55642
   3   0  -4 33.7442 0.56859
  -3   0   4 33.6621 0.53355
   2   0  -4 175.643 1.40963
  -2   0   4 179.370 1.41415
   1   0  -4 56.7825 0.57713
  -1   0   4 59.0691 0.51476
   0   0  -4 8.27118 0.49592
   0   0   4 9.72593 0.51014
  -1   0  -4 59.5439 0.54959
   1   0   4 57.8190 0.60001
  -2   0  -4 176.915 1.26124
   2   0   4 175.796 1.18728
  -3   0  -4 230.682 1.40179
   3   0   4 232.714 1.47588
  -4   0  -4 143.792 1.49328
   4   0   4 147.669 1.89341
  -5   0  -4 83.6281 0.89398
   5   0   4 90.9678 1.17494
  -6   0  -4 1.89964 0.53194
   6   0   4 1.34638 0.56210
  -7   0  -4 1.11435 0.71304
   7   0   4 0.22134 0.60875
  -8   0  -4 17.5212 1.19548
   8   0   4 16.5788 0.92706
  -9   0  -4 27.9330 1.85925
   9   0   4 25.8314 1.16378
 -10   0  -4 25.9790 1.79309
  10   0   4 27.5622 1.41216
 -11   0  -4 7.24183 1.82101
  11   0   4 6.92137 1.48834
 -12   0  -4 3.55327 2.48038
  12   0   4 3.79521 2.00055
 -13   0  -4 0.17809 6.37638
  13   0   4 3.82793 1.99061
  14  -1  -4 0.00000 4.48063
 -14   1   4 2.63186 5.42774
  13  -1  -4 8.36518 1.61533
 -13   1   4 9.92833 1.81284
  12  -1  -4 21.2381 2.71178
 -12   1   4 22.1764 2.63037
  11  -1  -4 8.11690 1.05626
 -11   1   4 6.15320 1.12988
  10  -1  -4 6.81417 0.79655
 -10   1   4 7.19840 0.92048
   9  -1  -4 70.0594 1.68756
  -9   1   4 71.9306 1.61287
   8  -1  -4 66.8555 1.35555
  -8   1   4 67.6016 1.41268
   7  -1  -4 136.768 1.54912
  -7   1   4 133.584 1.51571
   6  -1  -4 56.1128 1.22610
  -6   1   4 54.7091 0.96097
   5  -1  -4 8.55810 0.63719
  -5   1   4 10.2027 0.51017
   4  -1  -4 56.0860 0.99590
  -4   1   4 56.4556 1.12458
   3  -1  -4 59.1379 0.72064
  -3   1   4 60.9905 0.69814
   2  -1  -4 24.3195 0.65066
  -2   1   4 23.7386 0.77784
   1  -1  -4 145.404 0.97316
  -1   1   4 155.230 0.96228
   0  -1  -4 8.54921 0.48841
   0   1   4 7.49114 0.44076
  -1  -1  -4 110.016 0.88115
   1   1   4 114.807 0.95819
  -2  -1  -4 146.469 1.16152
   2   1   4 146.798 1.07902
  -3  -1  -4 417.988 2.26838
   3   1   4 416.878 2.47234
  -4  -1  -4 174.710 1.44462
   4   1   4 171.510 1.81381
  -5  -1  -4 69.3884 0.91528
   5   1   4 68.6076 0.91326
  -6  -1  -4 20.2960 0.90985
   6   1   4 20.6824 0.68918
  -7  -1  -4 28.6531 1.15984
   7   1   4 29.1987 0.87655
  -8  -1  -4 35.7207 1.60723
   8   1   4 30.9606 1.01094
  -9  -1  -4 7.78229 1.45969
   9   1   4 9.54294 1.21195
 -10  -1  -4 44.2096 1.86161
  10   1   4 43.4509 1.65853
 -11  -1  -4 2.75510 1.99100
  11   1   4 5.68812 3.33839
 -12  -1  -4 16.6415 2.66161
  12   1   4 25.2389 2.46284
 -13  -1  -4 0.00000 5.80951
  13   1   4 4.63442 2.20284
  14  -2  -4 34.6980 4.62875
 -14   2   4 35.0185 5.45729
  13  -2  -4 9.77368 1.70540
 -13   2   4 10.6179 1.76592
  12  -2  -4 26.5759 2.36156
 -12   2   4 24.5874 3.14294
  11  -2  -4 11.4248 1.28944
 -11   2   4 15.1779 1.98549
  10  -2  -4 32.1308 1.32829
 -10   2   4 28.7521 1.55336
   9  -2  -4 19.3782 1.14700
  -9   2   4 20.9537 1.46123
   8  -2  -4 24.4329 0.97918
  -8   2   4 26.4429 1.22018
   7  -2  -4 16.7035 0.58177
  -7   2   4 20.9000 1.01816
   6  -2  -4 66.2000 1.47474
  -6   2   4 66.7062 1.10468
   5  -2  -4 17.0985 0.76631
  -5   2   4 17.4397 0.65883
   4  -2  -4 169.528 2.00049
  -4   2   4 168.275 1.51111
   3  -2  -4 413.093 2.21376
  -3   2   4 420.599 2.22543
   2  -2  -4 27.8143 0.59095
  -2   2   4 27.8888 0.72707
   1  -2  -4 177.546 1.17600
  -1   2   4 181.829 1.16175
   0  -2  -4 476.855 2.99806
   0   2   4 474.650 2.98518
  -1  -2  -4 101.248 0.86245
   1   2   4 100.728 0.87431
  -2  -2  -4 326.681 2.73289
   2   2   4 323.787 2.45388
  -3  -2  -4 78.0853 0.94254
   3   2   4 78.3059 1.03110
  -4  -2  -4 220.580 1.69910
   4   2   4 219.872 1.80338
  -5  -2  -4 163.617 1.49301
   5   2   4 163.960 1.64011
  -6  -2  -4 78.4991 1.38137
   6   2   4 76.6321 1.32365
  -7  -2  -4 76.6899 1.62898
   7   2   4 73.0133 1.41522
  -8  -2  -4 29.5613 1.33340
   8   2   4 31.4519 1.22152
  -9  -2  -4 147.654 3.10369
   9   2   4 146.351 2.28522
 -10  -2  -4 16.8520 2.57835
  10   2   4 18.3205 1.38795
 -11  -2  -4 6.25694 2.19857
  11   2   4 10.6264 2.91840
 -12  -2  -4 9.69769 2.77665
  12   2   4 12.1742 2.37256
  14  -3  -4 0.00000 4.53694
 -14   3   4 16.7604 6.23532
  13  -3  -4 2.81551 1.57068
 -13   3   4 2.60771 1.58815
  12  -3  -4 18.0825 2.38685
 -12   3   4 15.0755 2.34023
  11  -3  -4 8.82808 1.23509
 -11   3   4 11.1676 1.87149
  10  -3  -4 53.2117 1.77687
 -10   3   4 50.5775 1.88951
   9  -3  -4 139.999 2.29820
  -9   3   4 136.097 2.27641
   8  -3  -4 3.64407 0.52169
  -8   3   4 2.09100 1.03294
   7  -3  -4 50.6508 1.39765
  -7   3   4 51.7336 1.23127
   6  -3  -4 5.99513 0.67385
  -6   3   4 4.76920 0.57316
   5  -3  -4 47.4505 1.09914
  -5   3   4 48.8885 0.76600
   4  -3  -4 76.0499 1.23267
  -4   3   4 77.0338 1.04851
   3  -3  -4 28.3095 0.70332
  -3   3   4 28.9354 0.63481
   2  -3  -4 1442.18 8.26001
  -2   3   4 1467.55 7.81480
   1  -3  -4 304.529 1.87932
  -1   3   4 306.062 1.76741
   0  -3  -4 60.8025 0.81605
   0   3   4 62.8896 0.85281
  -1  -3  -4 262.093 1.59492
   1   3   4 264.785 1.87393
  -2  -3  -4 121.966 1.47500
   2   3   4 117.854 1.42723
  -3  -3  -4 565.504 3.00451
   3   3   4 575.873 3.52314
  -4  -3  -4 108.244 1.26874
   4   3   4 108.228 1.29859
  -5  -3  -4 4.06369 0.58159
   5   3   4 3.33545 0.60492
  -6  -3  -4 95.4568 1.45642
   6   3   4 96.9835 1.46404
  -7  -3  -4 27.8477 1.57089
   7   3   4 25.2073 1.35200
  -8  -3  -4 36.7727 1.49106
   8   3   4 33.7747 1.36678
  -9  -3  -4 11.4956 1.69654
   9   3   4 13.6925 1.60566
 -10  -3  -4 14.7992 2.79976
  10   3   4 9.00199 1.72495
 -11  -3  -4 21.8251 2.73603
  11   3   4 25.3963 3.09669
 -12  -3  -4 2.19666 2.68682
  12   3   4 3.27274 2.60814
  13  -4  -4 6.54859 1.61424
 -13   4   4 4.50118 2.71943
  12  -4  -4 2.62844 1.89395
 -12   4   4 4.53561 2.52881
  11  -4  -4 16.9155 1.51602
 -11   4   4 19.3640 1.98975
  10  -4  -4 9.71237 1.12165
 -10   4   4 8.73713 1.14937
   9  -4  -4 11.0157 1.01781
  -9   4   4 13.4330 1.42542
   8  -4  -4 3.67439 0.85030
  -8   4   4 2.84847 0.75635
   7  -4  -4 2.74572 0.47520
  -7   4   4 2.44192 0.71298
   6  -4  -4 14.1116 0.63659
  -6   4   4 16.6098 0.92100
   5  -4  -4 77.1313 0.99803
  -5   4   4 77.5775 0.94298
   4  -4  -4 87.3048 1.16432
  -4   4   4 86.5031 1.15717
   3  -4  -4 743.917 4.39489
  -3   4   4 748.851 4.24696
   2  -4  -4 805.602 4.62383
  -2   4   4 816.953 4.30483
   1  -4  -4 366.883 2.63411
  -1   4   4 366.112 2.03860
   0  -4  -4 16.6660 0.65072
   0   4   4 16.8630 0.63583
  -1  -4  -4 17.9419 0.71810
   1   4   4 16.5245 0.82057
  -2  -4  -4 181.439 1.49547
   2   4   4 189.482 1.68202
  -3  -4  -4 335.403 2.32230
   3   4   4 340.356 2.55823
  -4  -4  -4 16.5948 1.01065
   4   4   4 16.3648 1.00506
  -5  -4  -4 40.2111 1.18261
   5   4   4 40.5733 1.15864
  -6  -4  -4 120.332 1.89383
   6   4   4 120.181 1.89822
  -7  -4  -4 31.5974 1.59093
   7   4   4 31.3853 1.61879
  -8  -4  -4 10.9312 1.18001
   8   4   4 10.6712 1.12620
  -9  -4  -4 2.08031 2.50641
   9   4   4 3.48811 2.72723
 -10  -4  -4 0.15674 1.86988
  10   4   4 3.62871 2.70761
 -11  -4  -4 0.86874 4.13171
  11   4   4 11.8360 3.65988
 -12  -4  -4 11.3191 4.52235
  12   4   4 22.3939 3.56216
  13  -5  -4 6.78564 1.61892
 -13   5   4 11.8829 3.65453
  12  -5  -4 8.76623 2.07419
 -12   5   4 5.41482 2.29530
  11  -5  -4 9.00825 1.26419
 -11   5   4 9.53812 1.90685
  10  -5  -4 6.79035 1.06785
 -10   5   4 9.52921 1.19503
   9  -5  -4 14.0922 1.01022
  -9   5   4 11.8764 1.40457
   8  -5  -4 30.7242 0.95518
  -8   5   4 34.4836 1.45035
   7  -5  -4 6.95263 0.75690
  -7   5   4 5.12029 0.82543
   6  -5  -4 86.2680 1.38321
  -6   5   4 88.6753 1.55057
   5  -5  -4 180.558 1.68896
  -5   5   4 186.771 1.59649
   4  -5  -4 10.9609 0.77098
  -4   5   4 12.4957 0.85066
   3  -5  -4 212.805 1.80728
  -3   5   4 213.349 1.47694
   2  -5  -4 155.347 1.66670
  -2   5   4 161.154 1.78498
   1  -5  -4 682.954 4.11715
  -1   5   4 684.475 4.01046
   0  -5  -4 62.0363 0.94709
   0   5   4 62.4755 0.92447
  -1  -5  -4 400.913 2.64863
   1   5   4 407.045 2.97051
  -2  -5  -4 221.763 2.41355
   2   5   4 219.431 2.02121
  -3  -5  -4 230.190 2.09517
   3   5   4 232.851 2.24482
  -4  -5  -4 32.9076 1.17124
   4   5   4 36.0940 1.30945
  -5  -5  -4 57.6318 1.60137
   5   5   4 59.1067 1.53087
  -6  -5  -4 33.6733 1.52161
   6   5   4 35.3215 1.49848
  -7  -5  -4 3.78121 1.18992
   7   5   4 4.88064 1.11423
  -8  -5  -4 1.95538 1.36759
   8   5   4 3.31661 1.12383
  -9  -5  -4 2.13081 2.61178
   9   5   4 0.00119 2.47128
 -10  -5  -4 3.57143 2.53446
  10   5   4 2.43938 3.24806
 -11  -5  -4 3.89769 6.86029
  11   5   4 0.00000 4.23832
  13  -6  -4 2.59587 1.80050
 -13   6   4 0.63123 4.11677
  12  -6  -4 1.46007 2.07633
 -12   6   4 4.10525 2.47430
  11  -6  -4 15.9285 1.62837
 -11   6   4 16.1329 2.31299
  10  -6  -4 10.5245 1.24852
 -10   6   4 9.90975 1.38459
   9  -6  -4 68.5267 1.49951
  -9   6   4 69.0529 1.85646
   8  -6  -4 28.8192 1.18634
  -8   6   4 31.9860 1.42495
   7  -6  -4 108.630 1.66563
  -7   6   4 106.334 1.79112
   6  -6  -4 31.6242 1.14264
  -6   6   4 33.5005 1.21768
   5  -6  -4 350.666 2.70194
  -5   6   4 347.840 2.61593
   4  -6  -4 41.2184 0.98894
  -4   6   4 40.5201 1.08224
   3  -6  -4 48.1985 1.16831
  -3   6   4 49.2110 0.84585
   2  -6  -4 217.923 2.02058
  -2   6   4 217.970 3.00505
   1  -6  -4 300.999 2.59408
  -1   6   4 301.120 2.30347
   0  -6  -4 73.6392 1.43625
   0   6   4 76.1547 1.46402
  -1  -6  -4 258.216 2.26455
   1   6   4 260.917 2.07633
  -2  -6  -4 50.5160 1.38387
   2   6   4 53.7813 1.21959
  -3  -6  -4 24.6120 1.18902
   3   6   4 26.2147 1.22277
  -4  -6  -4 42.6540 1.05558
   4   6   4 44.7950 1.49764
  -5  -6  -4 40.0777 1.58164
   5   6   4 47.3042 1.59953
  -6  -6  -4 49.1285 1.90506
   6   6   4 54.3665 1.84796
  -7  -6  -4 0.57440 1.69120
   7   6   4 0.00000 1.38248
  -8  -6  -4 5.68795 2.13367
   8   6   4 7.14462 1.51100
  -9  -6  -4 5.62562 5.83655
   9   6   4 14.8680 3.52788
 -10  -6  -4 16.5813 3.22082
  10   6   4 17.8761 3.16166
 -11  -6  -4 18.8740 5.49909
  11   6   4 20.4203 5.02154
  13  -7  -4 6.29404 2.04837
 -13   7   4 13.7415 6.43641
  12  -7  -4 12.7995 2.18880
 -12   7   4 11.1735 2.48150
  11  -7  -4 8.32592 2.22711
 -11   7   4 10.3712 2.08820
  10  -7  -4 28.3587 1.69453
 -10   7   4 27.9146 2.39697
   9  -7  -4 82.7720 2.01313
  -9   7   4 80.7500 2.64731
   8  -7  -4 4.71833 0.84429
  -8   7   4 2.18341 0.89865
   7  -7  -4 102.032 1.82848
  -7   7   4 99.6600 2.04570
   6  -7  -4 179.002 2.20765
  -6   7   4 182.755 2.17924
   5  -7  -4 132.872 1.63856
  -5   7   4 135.312 1.84691
   4  -7  -4 174.472 1.92956
  -4   7   4 177.321 1.76521
   3  -7  -4 114.530 1.72231
  -3   7   4 115.751 1.74051
   2  -7  -4 49.0862 1.20440
  -2   7   4 51.5914 1.40869
   1  -7  -4 20.0313 0.96683
  -1   7   4 20.4479 1.00548
   0  -7  -4 61.5000 1.52685
   0   7   4 64.1566 1.65779
  -1  -7  -4 35.6410 0.95360
   1   7   4 33.2181 1.05063
  -2  -7  -4 36.4983 1.46984
   2   7   4 36.0396 1.26169
  -3  -7  -4 76.2811 1.61887
   3   7   4 74.0953 1.65916
  -4  -7  -4 78.7396 1.75545
   4   7   4 83.9793 1.81206
  -5  -7  -4 28.8037 1.59596
   5   7   4 34.2144 2.07564
  -6  -7  -4 11.1489 1.16485
   6   7   4 11.2443 1.38507
  -7  -7  -4 28.4589 2.86357
   7   7   4 29.2720 2.75957
  -8  -7  -4 0.00000 6.70712
   8   7   4 8.05355 2.52478
  -9  -7  -4 5.77179 5.01269
   9   7   4 9.75700 3.78903
 -10  -7  -4 2.92440 5.91617
  10   7   4 19.0787 4.28231
  13  -8  -4 19.6653 3.08129
 -13   8   4 22.8311 4.91299
  12  -8  -4 9.86543 2.32328
 -12   8   4 8.76993 2.62169
  11  -8  -4 6.47988 1.62455
 -11   8   4 1.86201 2.55831
  10  -8  -4 28.9808 2.50701
 -10   8   4 24.6218 2.81037
   9  -8  -4 3.92341 2.21423
  -9   8   4 1.03283 1.83448
   8  -8  -4 66.1710 1.64015
  -8   8   4 67.9137 1.96673
   7  -8  -4 61.7929 1.72799
  -7   8   4 61.5381 1.60579
   6  -8  -4 102.198 1.75946
  -6   8   4 101.856 1.82289
   5  -8  -4 100.601 1.62027
  -5   8   4 101.095 1.79745
   4  -8  -4 82.6527 1.64085
  -4   8   4 82.8289 1.24644
   3  -8  -4 42.8541 1.29021
  -3   8   4 43.0364 1.34637
   2  -8  -4 42.8355 1.26389
  -2   8   4 44.5484 1.52606
   1  -8  -4 18.0218 1.19624
  -1   8   4 18.9361 0.90417
   0  -8  -4 11.0671 1.00746
   0   8   4 10.9988 1.04490
  -1  -8  -4 72.9632 1.20137
   1   8   4 73.2260 1.72139
  -2  -8  -4 5.31558 1.07325
   2   8   4 5.47710 0.90303
  -3  -8  -4 6.08296 1.03754
   3   8   4 6.66810 1.39537
  -4  -8  -4 19.0907 1.49849
   4   8   4 18.2949 1.67272
  -5  -8  -4 35.2398 2.46926
   5   8   4 28.3457 2.26875
  -6  -8  -4 20.5074 2.87956
   6   8   4 16.4981 1.81075
  -7  -8  -4 9.30562 4.34698
   7   8   4 2.74450 2.16063
  -8  -8  -4 0.00000 7.29995
   8   8   4 8.72471 2.71937
  -9  -8  -4 25.7703 4.83926
   9   8   4 12.3914 4.49884
  12  -9  -4 9.71025 2.66505
 -12   9   4 11.1979 3.02838
  11  -9  -4 3.97729 3.50986
 -11   9   4 6.90216 2.84640
  10  -9  -4 3.65454 1.85502
 -10   9   4 3.45188 2.34388
   9  -9  -4 2.40115 2.91622
  -9   9   4 1.17887 2.42036
   8  -9  -4 42.9759 1.72433
  -8   9   4 40.8338 1.96259
   7  -9  -4 36.5135 1.61394
  -7   9   4 35.7674 1.69347
   6  -9  -4 111.067 1.92975
  -6   9   4 117.076 1.94358
   5  -9  -4 44.6392 1.77063
  -5   9   4 43.5335 1.50566
   4  -9  -4 81.9683 1.71089
  -4   9   4 78.8329 1.76452
   3  -9  -4 13.3092 1.44417
  -3   9   4 13.5994 1.28896
   2  -9  -4 9.87893 1.11685
  -2   9   4 9.90163 1.12158
   1  -9  -4 10.7424 1.07800
  -1   9   4 9.34698 0.83228
   0  -9  -4 12.8750 1.20624
   0   9   4 12.8843 1.23407
  -1  -9  -4 7.67673 0.84661
   1   9   4 9.50551 1.01938
  -2  -9  -4 10.0663 1.09011
   2   9   4 9.66956 1.08610
  -3  -9  -4 9.58696 1.41707
   3   9   4 10.7585 1.59866
  -4  -9  -4 92.2528 2.05871
   4   9   4 95.5555 2.21563
  -5  -9  -4 6.04650 2.14688
   5   9   4 9.94967 2.61098
  -6  -9  -4 12.6753 2.69611
   6   9   4 12.3090 2.41960
  -7  -9  -4 9.43337 5.05841
   7   9   4 0.20077 3.20784
  -8  -9  -4 14.6704 5.06736
   8   9   4 26.3247 3.62909
  -9  -9  -4 8.06746 4.81319
   9   9   4 4.58752 4.69735
  12 -10  -4 19.8359 2.82714
 -12  10   4 13.9547 3.24340
  11 -10  -4 1.34550 3.46323
 -11  10   4 11.3980 3.96426
  10 -10  -4 6.92024 2.72885
 -10  10   4 11.3427 2.83074
   9 -10  -4 23.3637 2.47159
  -9  10   4 20.3351 3.18114
   8 -10  -4 6.87640 1.43257
  -8  10   4 8.31448 1.97910
   7 -10  -4 54.7971 2.21740
  -7  10   4 56.6376 2.61577
   6 -10  -4 1.46773 0.96188
  -6  10   4 0.85794 0.86771
   5 -10  -4 139.990 2.45737
  -5  10   4 142.019 2.93974
   4 -10  -4 64.9759 1.82481
  -4  10   4 66.2198 1.80069
   3 -10  -4 47.0821 1.89658
  -3  10   4 44.3515 1.81247
   2 -10  -4 7.86581 1.01944
  -2  10   4 9.90151 1.08369
   1 -10  -4 14.0054 1.20278
  -1  10   4 14.9857 1.13220
   0 -10  -4 38.9736 1.83405
   0  10   4 41.8682 1.93303
  -1 -10  -4 19.5442 1.41831
   1  10   4 17.9608 1.30063
  -2 -10  -4 24.7123 1.57141
   2  10   4 31.5467 1.89146
  -3 -10  -4 51.8387 2.72465
   3  10   4 55.0382 3.00333
  -4 -10  -4 43.5616 2.49993
   4  10   4 46.5736 2.61807
  -5 -10  -4 27.4155 3.31784
   5  10   4 25.2775 3.11757
  -6 -10  -4 45.3919 5.16907
   6  10   4 28.3747 3.51320
  -7 -10  -4 10.5804 5.19559
   7  10   4 0.00000 4.78005
  -8 -10  -4 10.8926 5.41095
   8  10   4 7.39563 2.88242
  11 -11  -4 4.72615 4.43676
 -11  11   4 4.87959 6.17673
  10 -11  -4 10.5827 3.34295
 -10  11   4 10.6674 3.24530
   9 -11  -4 0.00000 3.70738
  -9  11   4 0.00003 4.60895
   8 -11  -4 1.95495 1.91603
  -8  11   4 2.32053 1.90868
   7 -11  -4 2.14136 2.08085
  -7  11   4 2.85077 2.42733
   6 -11  -4 42.8221 2.20013
  -6  11   4 38.2015 2.73950
   5 -11  -4 44.5725 2.29517
  -5  11   4 41.0910 2.43643
   4 -11  -4 22.7048 1.81105
  -4  11   4 19.7858 1.62120
   3 -11  -4 111.078 2.71243
  -3  11   4 108.561 2.48586
   2 -11  -4 27.9466 1.84047
  -2  11   4 27.0085 1.67475
   1 -11  -4 8.96350 1.15696
  -1  11   4 9.11952 1.12802
   0 -11  -4 19.5518 1.70779
   0  11   4 18.4782 1.66764
  -1 -11  -4 10.4423 1.33050
   1  11   4 7.96109 1.32084
  -2 -11  -4 41.9213 1.98388
   2  11   4 42.1122 2.29985
  -3 -11  -4 12.8267 2.58226
   3  11   4 14.9148 3.28600
  -4 -11  -4 51.6789 2.42705
   4  11   4 52.3257 3.71242
  -5 -11  -4 15.2969 4.66117
   5  11   4 16.5354 5.12748
  -6 -11  -4 19.7686 6.05427
   6  11   4 5.10372 6.57861
  -7 -11  -4 23.5694 6.61689
   7  11   4 14.6139 4.94505
  11 -12  -4 4.04748 2.09110
 -11  12   4 0.00000 2.55230
  10 -12  -4 7.93334 3.43359
 -10  12   4 9.57019 5.87496
   9 -12  -4 0.00000 3.70715
  -9  12   4 0.12710 4.52902
   8 -12  -4 3.95817 3.17610
  -8  12   4 14.2038 13.0781
   7 -12  -4 27.0860 3.12798
  -7  12   4 7.80400 5.71199
   6 -12  -4 6.46120 2.08032
  -6  12   4 6.16882 2.86465
   5 -12  -4 17.5333 3.92143
  -5  12   4 18.8660 3.77124
   4 -12  -4 5.65932 1.67296
  -4  12   4 8.39073 1.57148
   3 -12  -4 14.3313 2.43938
  -3  12   4 9.86890 2.16711
   2 -12  -4 13.5328 1.44447
  -2  12   4 11.8169 1.40986
   1 -12  -4 44.3713 2.73866
  -1  12   4 42.2793 2.37617
   0 -12  -4 3.42796 1.71620
   0  12   4 4.61175 1.62190
  -1 -12  -4 26.8767 3.18526
   1  12   4 23.8237 2.60278
  -2 -12  -4 5.41949 1.75421
   2  12   4 3.56180 1.76945
  -3 -12  -4 2.02886 2.36802
   3  12   4 0.02972 2.90550
  -4 -12  -4 2.90068 2.54375
   4  12   4 3.98940 2.21665
  -5 -12  -4 11.3672 7.07617
   5  12   4 6.20824 5.74956
  -6 -12  -4 13.3244 6.35887
   6  12   4 26.1641 5.37666
  10 -13  -4 2.64849 2.79850
 -10  13   4 6.25728 3.29811
   9 -13  -4 0.00000 4.51529
  -9  13   4 0.47695 4.71190
   8 -13  -4 0.00000 3.03871
  -8  13   4 11.9108 4.86854
   7 -13  -4 6.93477 3.44972
  -7  13   4 18.9287 5.87350
   6 -13  -4 26.3051 3.53789
  -6  13   4 16.9378 3.77720
   5 -13  -4 12.7081 3.36373
  -5  13   4 16.5479 3.27011
   4 -13  -4 10.5951 2.71129
  -4  13   4 5.54943 1.53762
   3 -13  -4 9.37719 3.40000
  -3  13   4 6.18012 2.46941
   2 -13  -4 3.49191 1.62348
  -2  13   4 3.31005 1.53345
   1 -13  -4 8.47177 2.24444
  -1  13   4 10.5138 2.51993
   0 -13  -4 73.1903 3.21331
   0  13   4 74.0691 3.21862
  -1 -13  -4 32.2693 3.83470
   1  13   4 47.4015 3.98384
  -2 -13  -4 4.46424 1.91971
   2  13   4 1.18424 1.86196
  -3 -13  -4 14.8963 2.93187
   3  13   4 18.0558 2.59706
  -4 -13  -4 15.2618 4.07773
   4  13   4 13.0076 2.60395
  -5 -13  -4 5.84274 3.20880
   5  13   4 6.28040 3.31903
   9 -14  -4 7.50676 2.45906
  -9  14   4 1.71694 2.55469
   8 -14  -4 12.6667 3.00682
  -8  14   4 23.3093 5.37576
   7 -14  -4 9.59725 4.18922
  -7  14   4 15.1109 5.26747
   6 -14  -4 11.7663 3.79997
  -6  14   4 5.90404 5.66203
   5 -14  -4 21.4470 5.98142
  -5  14   4 2.89744 5.97932
   4 -14  -4 7.19038 2.21434
  -4  14   4 17.1125 2.67184
   3 -14  -4 9.06241 2.96407
  -3  14   4 9.75142 2.54955
   2 -14  -4 86.5200 3.84719
  -2  14   4 87.5109 3.35009
   1 -14  -4 8.66572 2.58952
  -1  14   4 4.56189 3.30808
   0 -14  -4 29.1756 2.82934
   0  14   4 29.5034 2.86341
  -1 -14  -4 3.89157 3.26870
   1  14   4 0.00000 5.72380
  -2 -14  -4 9.31415 2.23592
   2  14   4 10.0789 2.28079
  -3 -14  -4 7.93672 3.01483
   3  14   4 5.36142 3.52612
   7 -15  -4 6.07654 4.80454
  -7  15   4 3.47047 6.53818
   6 -15  -4 10.2261 5.00672
  -6  15   4 9.59677 6.22704
   5 -15  -4 12.7291 5.86567
  -5  15   4 11.8354 5.70929
   4 -15  -4 14.1097 2.56501
  -4  15   4 14.9198 3.62347
   3 -15  -4 0.86568 2.84247
  -3  15   4 1.75199 4.24652
   2 -15  -4 6.33166 2.02411
  -2  15   4 6.01605 2.10609
   1 -15  -4 13.3910 6.51480
  -1  15   4 2.32919 5.14361
   0 -15  -4 7.37664 2.28843
   0  15   4 5.36275 2.42266
  -1 -15  -4 15.0216 5.44108
   1  15   4 9.30130 6.09390
  -2 -15  -4 6.19534 3.70520
   2  15   4 10.3919 3.76257
   4 -16  -4 20.0380 3.60409
  -4  16   4 18.9821 3.84861
   3 -16  -4 16.7544 3.19867
  -3  16   4 22.6884 4.11972
   2 -16  -4 5.04306 2.70598
  -2  16   4 3.37769 2.64752
   1  19  -5 7.13608 4.67129
  -1 -19   5 7.09318 5.92232
   0  19  -5 0.00000 15.9444
   0 -19   5 21.1505 4.79977
  -1  19  -5 4.96371 5.55282
   1 -19   5 5.66628 3.29442
  -2  19  -5 25.8406 10.9628
   2 -19   5 19.0783 2.73684
  -3  19  -5 6.36530 4.01053
   3 -19   5 7.04914 3.11895
  -4  19  -5 0.00000 9.31060
   4 -19   5 17.3185 5.14456
  -5  19  -5 7.56498 2.62225
   5 -19   5 9.18738 2.77857
  -6  19  -5 12.9717 5.73027
   6 -19   5 6.96188 4.98899
   3  18  -5 16.7670 3.40835
  -3 -18   5 16.7774 3.42087
   2  18  -5 13.8777 3.02763
  -2 -18   5 11.0558 8.65461
   1  18  -5 15.2855 3.11801
  -1 -18   5 21.2728 5.86131
   0  18  -5 20.5808 2.45186
   0 -18   5 26.8509 3.68892
  -1  18  -5 30.6498 4.14486
   1 -18   5 27.6529 2.62998
  -2  18  -5 3.17592 4.80807
   2 -18   5 2.25043 2.72666
  -3  18  -5 2.12939 2.47567
   3 -18   5 6.14110 1.95816
  -4  18  -5 12.2364 4.79250
   4 -18   5 12.0044 5.46837
  -5  18  -5 6.55635 2.78797
   5 -18   5 6.22432 2.54164
  -6  18  -5 12.3203 4.49129
   6 -18   5 4.93090 4.85780
  -7  18  -5 13.8183 4.93917
   7 -18   5 13.6274 6.05266
  -8  18  -5 15.9396 4.65910
   8 -18   5 18.2107 5.32018
   4  17  -5 0.00000 5.71856
  -4 -17   5 7.86905 9.68045
   3  17  -5 12.9484 3.47260
  -3 -17   5 6.02607 2.62771
   2  17  -5 5.74467 2.19232
  -2 -17   5 13.7970 6.33670
   1  17  -5 19.3306 2.40137
  -1 -17   5 16.3838 2.00071
   0  17  -5 4.82377 1.77610
   0 -17   5 1.90495 1.75963
  -1  17  -5 15.0499 1.68885
   1 -17   5 17.0766 1.91026
  -2  17  -5 35.7646 3.72383
   2 -17   5 38.0760 2.62249
  -3  17  -5 37.9240 2.92491
   3 -17   5 41.4607 2.56769
  -4  17  -5 24.3720 4.45156
   4 -17   5 47.6581 3.80033
  -5  17  -5 5.67922 2.21808
   5 -17   5 6.03164 2.33542
  -6  17  -5 6.96904 4.89756
   6 -17   5 29.8652 3.47441
  -7  17  -5 5.20103 4.10499
   7 -17   5 1.56246 3.35080
  -8  17  -5 12.8536 4.31705
   8 -17   5 11.2797 3.76398
  -9  17  -5 7.78861 3.31589
   9 -17   5 6.55990 2.32872
   6  16  -5 7.70854 3.64810
  -6 -16   5 0.00000 11.9906
   5  16  -5 7.86270 2.50275
  -5 -16   5 6.20214 3.22340
   4  16  -5 12.9200 4.44537
  -4 -16   5 13.2657 4.70976
   3  16  -5 14.1561 1.81157
  -3 -16   5 16.5998 2.39974
   2  16  -5 21.9390 2.10184
  -2 -16   5 17.8350 2.97679
   1  16  -5 7.47525 1.42921
  -1 -16   5 2.12109 1.30720
   0  16  -5 30.7230 2.31421
   0 -16   5 30.4689 2.33066
  -1  16  -5 22.3472 1.76490
   1 -16   5 24.1691 1.94120
  -2  16  -5 18.4274 2.20419
   2 -16   5 13.9885 1.82138
  -3  16  -5 2.52172 1.43889
   3 -16   5 0.64048 1.46658
  -4  16  -5 13.5534 4.64307
   4 -16   5 16.9749 2.81692
  -5  16  -5 2.16888 2.07174
   5 -16   5 5.23045 1.83791
  -6  16  -5 12.0896 3.77160
   6 -16   5 15.3387 5.28899
  -7  16  -5 38.6414 3.58421
   7 -16   5 43.0876 3.89511
  -8  16  -5 10.5780 3.46335
   8 -16   5 8.81265 4.40550
  -9  16  -5 11.0471 7.12607
   9 -16   5 5.26104 2.66424
 -10  16  -5 14.4325 4.63339
  10 -16   5 15.9328 5.21048
   7  15  -5 2.07258 2.68801
  -7 -15   5 3.08394 2.35443
   6  15  -5 1.85497 4.28131
  -6 -15   5 6.46074 5.89359
   5  15  -5 7.83133 2.33767
  -5 -15   5 23.5592 3.62181
   4  15  -5 25.2727 4.87040
  -4 -15   5 38.2125 4.42041
   3  15  -5 26.8214 2.19535
  -3 -15   5 29.8677 2.38944
   2  15  -5 49.8369 2.53833
  -2 -15   5 44.7772 2.53211
   1  15  -5 3.36638 1.23070
  -1 -15   5 1.29548 1.11049
   0  15  -5 6.90262 1.44074
   0 -15   5 8.40490 1.45050
  -1  15  -5 15.0460 1.31640
   1 -15   5 17.7037 1.37579
  -2  15  -5 52.3436 2.54402
   2 -15   5 46.0615 2.00198
  -3  15  -5 13.9986 1.23062
   3 -15   5 11.8967 1.16379
  -4  15  -5 7.97139 1.94220
   4 -15   5 5.58486 2.29638
  -5  15  -5 27.7122 2.11695
   5 -15   5 27.9930 1.79677
  -6  15  -5 84.4674 4.59208
   6 -15   5 85.9317 4.59292
  -7  15  -5 10.9215 2.71677
   7 -15   5 11.0791 2.24920
  -8  15  -5 22.2766 3.66022
   8 -15   5 20.6685 3.93907
  -9  15  -5 30.7900 4.74241
   9 -15   5 22.2459 2.75870
 -10  15  -5 27.1669 4.24897
  10 -15   5 1.22133 3.97307
 -11  15  -5 35.3797 4.40705
  11 -15   5 36.4629 3.70509
   8  14  -5 23.5434 4.21055
  -8 -14   5 18.2312 5.06196
   7  14  -5 2.65731 6.18080
  -7 -14   5 0.15780 4.98234
   6  14  -5 12.6560 3.90844
  -6 -14   5 0.00000 4.25964
   5  14  -5 2.41024 2.35579
  -5 -14   5 1.90499 1.89489
   4  14  -5 26.5528 3.26074
  -4 -14   5 19.6182 4.88291
   3  14  -5 15.0950 1.50825
  -3 -14   5 15.6141 1.64784
   2  14  -5 45.3798 1.90989
  -2 -14   5 45.5297 2.36914
   1  14  -5 4.30059 0.97491
  -1 -14   5 4.45785 0.95515
   0  14  -5 30.9197 2.06069
   0 -14   5 30.4044 2.03504
  -1  14  -5 77.2550 1.86097
   1 -14   5 80.0015 1.78715
  -2  14  -5 86.2268 1.89947
   2 -14   5 87.3277 1.87079
  -3  14  -5 51.4928 1.56921
   3 -14   5 51.2835 1.41796
  -4  14  -5 3.07065 1.68336
   4 -14   5 0.42183 1.33326
  -5  14  -5 9.60233 1.20082
   5 -14   5 11.0664 1.04522
  -6  14  -5 10.1562 1.98904
   6 -14   5 7.33914 2.32714
  -7  14  -5 2.38379 1.54985
   7 -14   5 1.58681 1.72130
  -8  14  -5 10.4903 3.88251
   8 -14   5 7.46500 3.81860
  -9  14  -5 25.4314 3.67345
   9 -14   5 25.6619 3.19476
 -10  14  -5 14.1887 3.96397
  10 -14   5 8.84700 4.05034
 -11  14  -5 2.56867 2.91192
  11 -14   5 3.82110 2.52055
   8  13  -5 0.00000 4.23387
  -8 -13   5 5.88116 3.91890
   7  13  -5 5.98390 4.78664
  -7 -13   5 4.66509 3.69685
   6  13  -5 0.30654 5.36215
  -6 -13   5 0.00000 3.95391
   5  13  -5 28.1999 2.10584
  -5 -13   5 28.1032 2.32979
   4  13  -5 50.0296 2.90950
  -4 -13   5 42.3559 2.55799
   3  13  -5 21.4122 1.38206
  -3 -13   5 24.3569 1.43808
   2  13  -5 22.0846 1.61337
  -2 -13   5 22.9778 1.68674
   1  13  -5 25.6228 1.45175
  -1 -13   5 21.5565 1.43952
   0  13  -5 14.6797 1.42380
   0 -13   5 15.8853 1.36826
  -1  13  -5 25.2250 1.38166
   1 -13   5 25.7889 1.29107
  -2  13  -5 29.3399 1.48884
   2 -13   5 32.5015 1.47964
  -3  13  -5 2.26488 0.68786
   3 -13   5 1.54497 0.67421
  -4  13  -5 76.8466 2.18917
   4 -13   5 77.7845 1.78984
  -5  13  -5 20.6767 1.48284
   5 -13   5 21.6938 1.14177
  -6  13  -5 25.7699 2.16962
   6 -13   5 21.3266 1.96775
  -7  13  -5 116.212 2.86934
   7 -13   5 115.080 2.65159
  -8  13  -5 155.308 5.23239
   8 -13   5 167.631 5.41376
  -9  13  -5 53.9834 2.58656
   9 -13   5 54.0288 3.20106
 -10  13  -5 52.5446 4.30607
  10 -13   5 53.0853 3.81479
 -11  13  -5 9.43701 3.09041
  11 -13   5 8.73051 2.24048
 -12  13  -5 5.31465 6.55400
  12 -13   5 7.00236 5.71880
   9  12  -5 9.94575 2.87245
  -9 -12   5 5.03196 6.24579
   8  12  -5 0.00000 4.11491
  -8 -12   5 7.25257 3.59343
   7  12  -5 4.47494 3.07200
  -7 -12   5 10.9800 2.66442
   6  12  -5 31.0916 4.00884
  -6 -12   5 32.3237 4.36633
   5  12  -5 21.8294 1.54268
  -5 -12   5 21.0063 1.86883
   4  12  -5 27.1382 1.63803
  -4 -12   5 28.6221 2.11199
   3  12  -5 7.88132 0.84205
  -3 -12   5 5.83795 0.83131
   2  12  -5 6.33075 1.11998
  -2 -12   5 5.29253 1.07936
   1  12  -5 19.2556 1.04519
  -1 -12   5 19.4782 1.31406
   0  12  -5 4.94818 1.06176
   0 -12   5 4.98782 0.89824
  -1  12  -5 30.6821 1.21798
   1 -12   5 29.5648 1.08859
  -2  12  -5 14.9887 1.41804
   2 -12   5 13.9060 1.30356
  -3  12  -5 33.8796 1.11755
   3 -12   5 35.6099 1.04458
  -4  12  -5 22.1899 1.40969
   4 -12   5 25.1349 1.28779
  -5  12  -5 13.4765 1.14041
   5 -12   5 13.9265 0.81912
  -6  12  -5 144.253 3.24975
   6 -12   5 155.049 3.24557
  -7  12  -5 39.9504 1.81366
   7 -12   5 40.7416 1.98870
  -8  12  -5 9.94414 1.69758
   8 -12   5 12.7981 2.88471
  -9  12  -5 6.99443 1.41779
   9 -12   5 10.1745 2.13397
 -10  12  -5 13.8047 3.88726
  10 -12   5 20.4038 3.48291
 -11  12  -5 3.06891 1.88238
  11 -12   5 10.2858 2.16952
 -12  12  -5 2.46649 5.36862
  12 -12   5 0.00244 2.95067
  10  11  -5 16.2026 4.57559
 -10 -11   5 4.50341 3.90049
   9  11  -5 13.3072 2.41681
  -9 -11   5 0.88625 5.38132
   8  11  -5 0.77650 3.74401
  -8 -11   5 0.25578 3.64495
   7  11  -5 33.8176 2.95156
  -7 -11   5 31.1482 3.01894
   6  11  -5 85.0003 2.91261
  -6 -11   5 84.2636 3.24427
   5  11  -5 37.8787 1.27098
  -5 -11   5 37.0886 1.83154
   4  11  -5 8.68933 1.34346
  -4 -11   5 7.98387 1.28447
   3  11  -5 0.92912 0.60902
  -3 -11   5 1.38791 0.63595
   2  11  -5 86.2865 1.72633
  -2 -11   5 89.0525 1.70224
   1  11  -5 3.89784 0.65246
  -1 -11   5 3.87487 0.67776
   0  11  -5 1.18633 0.71169
   0 -11   5 1.77042 0.71613
  -1  11  -5 5.14017 0.67215
   1 -11   5 5.61185 0.63105
  -2  11  -5 22.9027 1.15325
   2 -11   5 20.4309 1.13043
  -3  11  -5 21.0406 0.94493
   3 -11   5 21.5952 0.86045
  -4  11  -5 114.909 1.87087
   4 -11   5 114.361 1.86922
  -5  11  -5 30.4159 1.36083
   5 -11   5 32.5712 1.30602
  -6  11  -5 123.758 2.27276
   6 -11   5 126.647 2.11091
  -7  11  -5 128.282 2.11782
   7 -11   5 125.821 2.25486
  -8  11  -5 32.1876 1.90701
   8 -11   5 20.0633 2.42659
  -9  11  -5 16.3947 1.56091
   9 -11   5 16.3168 1.73030
 -10  11  -5 39.0011 4.78512
  10 -11   5 32.8226 3.38256
 -11  11  -5 0.44642 1.72568
  11 -11   5 4.35376 1.99481
 -12  11  -5 12.6362 4.66072
  12 -11   5 8.73808 4.26508
 -13  11  -5 1.07022 2.58288
  13 -11   5 4.27257 3.45064
  10  10  -5 26.7057 3.81187
 -10 -10   5 9.77149 3.69936
   9  10  -5 15.8254 2.67965
  -9 -10   5 9.16255 4.13740
   8  10  -5 37.2377 3.92144
  -8 -10   5 36.7907 3.57632
   7  10  -5 33.3255 2.61995
  -7 -10   5 35.6821 2.27376
   6  10  -5 42.0274 2.62252
  -6 -10   5 36.3228 2.10034
   5  10  -5 41.8738 1.29598
  -5 -10   5 41.6892 1.59925
   4  10  -5 9.27191 1.02275
  -4 -10   5 9.67262 1.15881
   3  10  -5 13.1382 0.77303
  -3 -10   5 13.0619 0.84292
   2  10  -5 20.1213 1.13868
  -2 -10   5 17.5530 1.16229
   1  10  -5 59.2406 1.08422
  -1 -10   5 60.5357 1.18600
   0  10  -5 5.77844 0.69738
   0 -10   5 5.99234 0.69450
  -1  10  -5 3.95955 0.59726
   1 -10   5 4.34299 0.70926
  -2  10  -5 20.7624 0.90809
   2 -10   5 20.3745 1.00366
  -3  10  -5 40.7258 1.03331
   3 -10   5 39.7847 0.79761
  -4  10  -5 10.2868 0.89362
   4 -10   5 10.6366 0.87238
  -5  10  -5 16.8691 1.10034
   5 -10   5 19.0539 1.12466
  -6  10  -5 55.7723 1.73374
   6 -10   5 57.5286 1.67465
  -7  10  -5 103.935 1.88323
   7 -10   5 100.459 1.80726
  -8  10  -5 20.3484 1.82202
   8 -10   5 22.2434 1.81281
  -9  10  -5 25.5835 1.65853
   9 -10   5 25.8008 1.41999
 -10  10  -5 64.6276 7.53765
  10 -10   5 58.4700 8.07440
 -11  10  -5 5.38520 2.24476
  11 -10   5 6.29110 1.61418
 -12  10  -5 0.00000 4.59381
  12 -10   5 4.13122 2.45724
 -13  10  -5 7.35367 2.36794
  13 -10   5 7.02750 2.18577
  11   9  -5 6.22455 3.13721
 -11  -9   5 0.43752 2.82444
  10   9  -5 0.53974 4.04975
 -10  -9   5 2.61435 3.41098
   9   9  -5 20.5189 2.51443
  -9  -9   5 16.2028 3.05177
   8   9  -5 37.5832 5.22981
  -8  -9   5 43.1191 5.22819
   7   9  -5 70.6770 2.38997
  -7  -9   5 74.7142 2.12932
   6   9  -5 241.196 3.26384
  -6  -9   5 253.965 3.57068
   5   9  -5 79.6593 1.30091
  -5  -9   5 80.7594 1.70564
   4   9  -5 45.6935 1.58662
  -4  -9   5 42.6659 1.53119
   3   9  -5 32.0962 0.89792
  -3  -9   5 31.9095 0.92339
   2   9  -5 14.0675 0.95707
  -2  -9   5 12.5376 0.80369
   1   9  -5 3.27667 0.69661
  -1  -9   5 1.85590 0.51822
   0   9  -5 214.416 2.09133
   0  -9   5 214.479 2.20774
  -1   9  -5 24.6910 0.81067
   1  -9   5 20.8657 1.05502
  -2   9  -5 65.0541 1.25092
   2  -9   5 63.8017 1.41220
  -3   9  -5 28.5360 0.79429
   3  -9   5 28.7342 0.69432
  -4   9  -5 184.454 2.33763
   4  -9   5 184.645 2.18869
  -5   9  -5 26.5636 1.14910
   5  -9   5 27.3267 1.10346
  -6   9  -5 84.0418 1.81525
   6  -9   5 85.4182 1.66122
  -7   9  -5 12.6397 1.02969
   7  -9   5 12.6292 0.74503
  -8   9  -5 1.39785 0.90830
   8  -9   5 2.05010 0.88369
  -9   9  -5 7.21411 0.77753
   9  -9   5 6.13462 0.89247
 -10   9  -5 53.2667 5.32504
  10  -9   5 29.3634 2.99866
 -11   9  -5 27.2830 2.64234
  11  -9   5 30.4827 2.11486
 -12   9  -5 8.09204 5.08964
  12  -9   5 2.60682 2.02321
 -13   9  -5 2.71920 1.97646
  13  -9   5 3.44055 1.92429
  11   8  -5 0.37951 2.61650
 -11  -8   5 1.61771 2.90877
  10   8  -5 26.7067 3.99294
 -10  -8   5 19.5556 3.60038
   9   8  -5 1.44387 1.92003
  -9  -8   5 3.06414 1.41801
   8   8  -5 23.8046 2.90576
  -8  -8   5 31.5486 2.47647
   7   8  -5 114.564 2.35533
  -7  -8   5 113.870 2.12990
   6   8  -5 3.43704 1.18934
  -6  -8   5 4.79270 1.27812
   5   8  -5 78.5113 1.52096
  -5  -8   5 76.2014 1.56776
   4   8  -5 16.1261 0.93887
  -4  -8   5 15.7668 0.99515
   3   8  -5 46.6538 0.75976
  -3  -8   5 49.7903 1.00450
   2   8  -5 284.597 2.30277
  -2  -8   5 284.011 2.16828
   1   8  -5 116.741 1.38412
  -1  -8   5 114.498 1.18851
   0   8  -5 30.6931 0.83445
   0  -8   5 30.3370 0.87300
  -1   8  -5 177.034 1.49686
   1  -8   5 177.166 1.68034
  -2   8  -5 26.2905 0.85440
   2  -8   5 26.9243 0.80157
  -3   8  -5 187.919 1.44786
   3  -8   5 193.114 1.62462
  -4   8  -5 21.2587 0.93122
   4  -8   5 21.9962 0.61995
  -5   8  -5 190.685 1.75149
   5  -8   5 193.050 1.54858
  -6   8  -5 47.9991 1.38616
   6  -8   5 47.3455 1.09571
  -7   8  -5 70.5774 1.27920
   7  -8   5 71.0956 1.23544
  -8   8  -5 35.2438 1.15590
   8  -8   5 37.0528 1.34994
  -9   8  -5 52.3297 1.03208
   9  -8   5 56.4325 1.67400
 -10   8  -5 53.4465 2.28044
  10  -8   5 53.8763 2.23391
 -11   8  -5 33.8851 2.55473
  11  -8   5 33.4393 1.88335
 -12   8  -5 9.25108 2.55281
  12  -8   5 10.4044 2.04190
 -13   8  -5 22.5158 2.49881
  13  -8   5 32.5889 2.85773
  12   7  -5 4.05996 4.70429
 -12  -7   5 0.00000 5.54456
  11   7  -5 7.29041 2.42301
 -11  -7   5 1.30243 2.52314
  10   7  -5 0.41903 3.39586
 -10  -7   5 0.84231 3.19385
   9   7  -5 7.95336 2.06813
  -9  -7   5 14.5698 1.57157
   8   7  -5 11.1585 2.42583
  -8  -7   5 2.92186 1.38073
   7   7  -5 179.799 2.42274
  -7  -7   5 178.583 2.34493
   6   7  -5 104.691 1.80401
  -6  -7   5 106.086 2.15787
   5   7  -5 183.579 1.96923
  -5  -7   5 183.061 2.06787
   4   7  -5 212.729 2.29883
  -4  -7   5 207.849 2.42339
   3   7  -5 41.3384 0.70141
  -3  -7   5 41.4381 0.78865
   2   7  -5 29.5271 0.81554
  -2  -7   5 31.2442 0.80494
   1   7  -5 205.785 1.76948
  -1  -7   5 203.908 1.57921
   0   7  -5 103.194 1.14991
   0  -7   5 102.627 1.15414
  -1   7  -5 124.691 1.15167
   1  -7   5 124.413 1.17342
  -2   7  -5 131.835 1.44046
   2  -7   5 130.136 1.32853
  -3   7  -5 579.833 3.10584
   3  -7   5 592.435 3.53168
  -4   7  -5 662.278 4.64933
   4  -7   5 661.883 5.33430
  -5   7  -5 21.2302 0.72077
   5  -7   5 21.0552 0.70107
  -6   7  -5 73.3434 1.27267
   6  -7   5 75.7157 1.31024
  -7   7  -5 135.584 1.40791
   7  -7   5 139.078 1.62231
  -8   7  -5 20.2527 1.02162
   8  -7   5 21.2906 1.34377
  -9   7  -5 41.7471 1.36415
   9  -7   5 44.6117 1.54962
 -10   7  -5 16.5125 1.61311
  10  -7   5 18.5335 1.66390
 -11   7  -5 1.55348 1.45707
  11  -7   5 3.12865 1.10102
 -12   7  -5 43.8292 3.33400
  12  -7   5 47.9949 2.57762
 -13   7  -5 17.7898 1.99138
  13  -7   5 14.6126 1.79862
  12   6  -5 11.0621 3.05339
 -12  -6   5 13.3381 5.60764
  11   6  -5 9.85408 2.47771
 -11  -6   5 12.2455 1.86574
  10   6  -5 13.1263 3.36033
 -10  -6   5 5.99440 3.58882
   9   6  -5 45.1457 2.07858
  -9  -6   5 46.3851 1.83041
   8   6  -5 16.3591 1.94843
  -8  -6   5 12.6986 1.56199
   7   6  -5 367.209 3.26774
  -7  -6   5 366.128 3.43920
   6   6  -5 27.4086 1.38690
  -6  -6   5 24.5826 1.69438
   5   6  -5 67.6530 1.07367
  -5  -6   5 67.3520 1.26867
   4   6  -5 53.8972 1.07039
  -4  -6   5 52.0585 1.01206
   3   6  -5 502.835 3.19795
  -3  -6   5 503.796 2.82832
   2   6  -5 113.734 1.25668
  -2  -6   5 110.421 1.36482
   1   6  -5 239.246 1.69175
  -1  -6   5 242.583 1.57935
   0   6  -5 30.6726 0.67434
   0  -6   5 30.7090 0.67996
  -1   6  -5 141.770 1.08928
   1  -6   5 141.521 1.12810
  -2   6  -5 261.980 2.44480
   2  -6   5 262.534 2.58361
  -3   6  -5 364.631 2.10013
   3  -6   5 366.782 2.35694
  -4   6  -5 335.626 2.89968
   4  -6   5 336.137 3.04862
  -5   6  -5 32.0242 0.66456
   5  -6   5 31.1209 0.75074
  -6   6  -5 198.614 1.98569
   6  -6   5 198.976 1.97380
  -7   6  -5 21.9585 0.95681
   7  -6   5 24.2857 0.90886
  -8   6  -5 24.5388 1.41695
   8  -6   5 28.7504 1.38151
  -9   6  -5 28.4277 1.37492
   9  -6   5 32.5213 1.44282
 -10   6  -5 69.8367 1.90989
  10  -6   5 70.7077 1.81503
 -11   6  -5 7.92491 1.32154
  11  -6   5 12.4994 1.39815
 -12   6  -5 79.5087 3.83130
  12  -6   5 67.2814 2.52076
 -13   6  -5 3.84777 1.74424
  13  -6   5 7.49968 1.95822
  12   5  -5 13.5790 4.28716
 -12  -5   5 0.00000 4.73420
  11   5  -5 34.6348 3.09850
 -11  -5   5 29.7056 2.86802
  10   5  -5 11.0310 7.74818
 -10  -5   5 1.92443 7.22013
   9   5  -5 78.9757 1.58833
  -9  -5   5 74.2242 1.58692
   8   5  -5 4.59429 0.88154
  -8  -5   5 4.76628 0.99166
   7   5  -5 34.1900 1.02322
  -7  -5   5 32.7037 0.99698
   6   5  -5 28.2744 0.96224
  -6  -5   5 27.4060 0.97206
   5   5  -5 2.79158 0.39601
  -5  -5   5 2.93703 0.40180
   4   5  -5 724.472 5.13521
  -4  -5   5 727.273 4.87802
   3   5  -5 153.198 1.31557
  -3  -5   5 158.622 1.24848
   2   5  -5 664.891 4.01220
  -2  -5   5 670.922 4.13086
   1   5  -5 9.33402 0.48289
  -1  -5   5 10.2411 0.44761
   0   5  -5 341.667 2.15641
   0  -5   5 340.759 2.06840
  -1   5  -5 69.9697 0.69458
   1  -5   5 70.6251 0.75302
  -2   5  -5 87.3040 0.95733
   2  -5   5 84.9491 1.01844
  -3   5  -5 247.819 1.44443
   3  -5   5 253.656 1.69516
  -4   5  -5 110.558 1.24281
   4  -5   5 108.367 1.30500
  -5   5  -5 37.4866 0.70877
   5  -5   5 39.2267 0.78047
  -6   5  -5 20.6366 0.79763
   6  -5   5 20.5722 0.77653
  -7   5  -5 43.1213 1.16649
   7  -5   5 42.2872 1.13990
  -8   5  -5 3.18178 0.84293
   8  -5   5 2.86741 0.75352
  -9   5  -5 18.4046 1.41181
   9  -5   5 17.5810 1.26556
 -10   5  -5 34.1675 1.68526
  10  -5   5 33.9010 1.48308
 -11   5  -5 18.4823 1.77695
  11  -5   5 15.5351 1.60479
 -12   5  -5 1.22780 1.96215
  12  -5   5 6.97551 2.15499
 -13   5  -5 11.9335 1.84389
  13  -5   5 13.7191 1.99694
  13   4  -5 10.4424 3.37866
 -13  -4   5 6.62213 2.30098
  12   4  -5 28.8150 3.37922
 -12  -4   5 21.5838 4.75536
  11   4  -5 28.9229 2.37552
 -11  -4   5 28.7895 2.56111
  10   4  -5 76.6182 3.26614
 -10  -4   5 56.4618 3.98272
   9   4  -5 33.9823 1.35174
  -9  -4   5 30.2579 1.27000
   8   4  -5 14.0541 1.27384
  -8  -4   5 15.9234 0.95607
   7   4  -5 14.4349 0.91880
  -7  -4   5 12.6571 0.64897
   6   4  -5 87.1413 1.35613
  -6  -4   5 84.9511 1.29823
   5   4  -5 172.651 1.36072
  -5  -4   5 171.043 1.31602
   4   4  -5 565.566 3.86168
  -4  -4   5 573.766 3.78488
   3   4  -5 376.888 2.28154
  -3  -4   5 379.062 2.14409
   2   4  -5 69.8776 0.95989
  -2  -4   5 71.5309 0.89860
   1   4  -5 9.68170 0.45967
  -1  -4   5 10.2322 0.47639
   0   4  -5 120.165 0.92414
   0  -4   5 120.936 0.93469
  -1   4  -5 27.0803 0.53866
   1  -4   5 26.4467 0.53532
  -2   4  -5 200.015 1.34829
   2  -4   5 203.009 1.40279
  -3   4  -5 141.479 0.97066
   3  -4   5 143.045 1.10943
  -4   4  -5 62.8573 0.94876
   4  -4   5 61.3271 0.95628
  -5   4  -5 73.0887 0.85470
   5  -4   5 71.9670 0.92772
  -6   4  -5 36.3898 1.26373
   6  -4   5 34.0709 0.97811
  -7   4  -5 12.0055 0.75714
   7  -4   5 14.0850 0.81627
  -8   4  -5 52.8217 1.47774
   8  -4   5 52.3166 1.28505
  -9   4  -5 79.8972 1.84064
   9  -4   5 81.3504 1.62495
 -10   4  -5 61.5094 2.00313
  10  -4   5 60.3138 1.49338
 -11   4  -5 0.97223 1.36794
  11  -4   5 3.86596 1.11112
 -12   4  -5 6.56127 1.83609
  12  -4   5 1.38545 2.35163
 -13   4  -5 5.26280 2.30901
  13  -4   5 2.79962 1.72267
  13   3  -5 11.0774 2.17493
 -13  -3   5 8.85610 2.34891
  12   3  -5 57.6837 2.94185
 -12  -3   5 56.4586 5.57089
  11   3  -5 51.1754 2.25815
 -11  -3   5 51.7120 2.85483
  10   3  -5 16.8876 1.59504
 -10  -3   5 12.8604 1.79200
   9   3  -5 12.3986 1.10954
  -9  -3   5 10.8430 0.76571
   8   3  -5 77.2381 1.50633
  -8  -3   5 75.3068 1.21221
   7   3  -5 141.033 1.61631
  -7  -3   5 139.119 1.40549
   6   3  -5 90.2006 1.44009
  -6  -3   5 88.7092 1.43390
   5   3  -5 92.7140 0.98567
  -5  -3   5 92.1189 0.81389
   4   3  -5 105.287 1.27722
  -4  -3   5 105.036 1.24873
   3   3  -5 228.394 1.55543
  -3  -3   5 226.262 1.37301
   2   3  -5 5.65898 0.51907
  -2  -3   5 7.29841 0.57720
   1   3  -5 265.981 1.72622
  -1  -3   5 265.934 1.56071
   0   3  -5 78.1977 0.77816
   0  -3   5 80.4109 0.78843
  -1   3  -5 81.2630 0.69721
   1  -3   5 80.4128 0.73440
  -2   3  -5 23.5919 0.63756
   2  -3   5 22.5217 0.63813
  -3   3  -5 96.2430 0.82085
   3  -3   5 96.8397 0.84080
  -4   3  -5 54.8093 0.90991
   4  -3   5 54.5864 0.96308
  -5   3  -5 49.0801 0.87012
   5  -3   5 48.3712 0.68025
  -6   3  -5 128.802 1.66659
   6  -3   5 127.051 1.57711
  -7   3  -5 33.3803 1.08181
   7  -3   5 34.3749 0.80416
  -8   3  -5 64.3526 1.55414
   8  -3   5 64.9489 1.29245
  -9   3  -5 4.96403 1.15442
   9  -3   5 6.52487 0.73615
 -10   3  -5 27.9572 1.82223
  10  -3   5 27.6892 1.30715
 -11   3  -5 7.35567 1.49191
  11  -3   5 4.91070 1.18342
 -12   3  -5 4.55613 1.69417
  12  -3   5 0.92335 2.00287
 -13   3  -5 2.45821 2.75756
  13  -3   5 6.25837 1.62152
  13   2  -5 3.15254 1.73057
 -13  -2   5 1.38742 1.85517
  12   2  -5 6.71764 1.89869
 -12  -2   5 1.76604 2.16678
  11   2  -5 17.6036 1.36450
 -11  -2   5 16.8812 1.80559
  10   2  -5 23.1339 1.58957
 -10  -2   5 21.7538 1.67426
   9   2  -5 61.8441 1.60531
  -9  -2   5 59.2412 1.42828
   8   2  -5 39.1344 1.41759
  -8  -2   5 40.5158 1.45162
   7   2  -5 79.1692 1.13638
  -7  -2   5 78.0023 0.99800
   6   2  -5 36.4689 0.85881
  -6  -2   5 37.5080 0.90259
   5   2  -5 10.9462 0.63194
  -5  -2   5 13.2466 0.54656
   4   2  -5 9.01814 0.94672
  -4  -2   5 7.77489 0.73651
   3   2  -5 100.648 0.88965
  -3  -2   5 102.636 0.88306
   2   2  -5 52.0030 0.70146
  -2  -2   5 50.9867 0.68242
   1   2  -5 623.421 3.37218
  -1  -2   5 634.452 3.20265
   0   2  -5 29.7094 0.67072
   0  -2   5 37.2123 0.69428
  -1   2  -5 340.255 1.82231
   1  -2   5 347.944 1.90082
  -2   2  -5 2.63964 0.40438
   2  -2   5 1.43424 0.40911
  -3   2  -5 173.107 1.19396
   3  -2   5 174.316 1.23051
  -4   2  -5 63.9388 1.18622
   4  -2   5 62.1501 1.14954
  -5   2  -5 6.71375 0.48499
   5  -2   5 7.12781 0.65282
  -6   2  -5 8.34790 0.65475
   6  -2   5 8.36197 0.84575
  -7   2  -5 29.5007 1.10501
   7  -2   5 31.6411 1.26850
  -8   2  -5 72.5502 1.60765
   8  -2   5 72.6392 1.87158
  -9   2  -5 71.3210 2.00766
   9  -2   5 65.6894 1.32103
 -10   2  -5 5.93820 1.14852
  10  -2   5 5.89715 1.17599
 -11   2  -5 59.4308 2.55997
  11  -2   5 52.3500 1.90798
 -12   2  -5 6.29777 2.03955
  12  -2   5 9.47870 2.17434
 -13   2  -5 5.00516 3.67286
  13  -2   5 9.19297 1.55270
  13   1  -5 1.97578 1.67564
 -13  -1   5 0.60676 1.79790
  12   1  -5 2.36907 1.52641
 -12  -1   5 5.27481 2.42240
  11   1  -5 14.8837 1.39437
 -11  -1   5 16.1005 1.60534
  10   1  -5 34.3222 1.87095
 -10  -1   5 39.3072 1.79413
   9   1  -5 150.647 2.11491
  -9  -1   5 151.859 2.05593
   8   1  -5 47.4549 1.25494
  -8  -1   5 50.3009 1.41556
   7   1  -5 16.0231 0.90388
  -7  -1   5 16.5340 0.95546
   6   1  -5 13.8252 0.85630
  -6  -1   5 17.0034 1.15346
   5   1  -5 67.4965 0.85896
  -5  -1   5 67.2219 0.80129
   4   1  -5 20.1140 0.81693
  -4  -1   5 22.8121 0.78294
   3   1  -5 135.707 0.99725
  -3  -1   5 135.517 1.01535
   2   1  -5 56.2275 0.68093
  -2  -1   5 57.3147 0.64076
   1   1  -5 511.428 2.71259
  -1  -1   5 517.679 2.51229
   0   1  -5 954.895 5.68774
   0  -1   5 962.576 6.01574
  -1   1  -5 764.068 3.57927
   1  -1   5 771.065 4.04469
  -2   1  -5 369.868 2.54120
   2  -1   5 368.928 2.50183
  -3   1  -5 45.9818 0.70055
   3  -1   5 43.9287 0.59750
  -4   1  -5 124.357 1.45167
   4  -1   5 125.115 1.76562
  -5   1  -5 71.9530 0.90433
   5  -1   5 71.4788 1.09009
  -6   1  -5 4.10719 0.56252
   6  -1   5 4.80740 0.55726
  -7   1  -5 84.1913 1.58187
   7  -1   5 85.9367 1.51643
  -8   1  -5 18.2207 1.30736
   8  -1   5 16.2622 1.30840
  -9   1  -5 11.3360 1.26128
   9  -1   5 12.0707 1.09973
 -10   1  -5 23.6492 1.80249
  10  -1   5 26.6437 1.42378
 -11   1  -5 16.3179 2.06705
  11  -1   5 13.7792 1.65006
 -12   1  -5 3.16926 2.46950
  12  -1   5 6.21914 1.87104
 -13   1  -5 3.98328 3.95204
  13  -1   5 1.75328 1.55117
  13   0  -5 41.6413 2.65338
 -13   0   5 39.4483 2.97247
  12   0  -5 1.66006 1.23098
 -12   0   5 6.43629 2.25968
  11   0  -5 1.13451 1.19596
 -11   0   5 1.24541 1.04149
  10   0  -5 14.6277 1.36733
 -10   0   5 13.9677 1.36262
   9   0  -5 83.6018 1.60977
  -9   0   5 80.8499 1.81462
   8   0  -5 33.6150 1.17673
  -8   0   5 33.3618 1.29907
   7   0  -5 20.7071 0.92894
  -7   0   5 21.4877 1.03819
   6   0  -5 5.42998 0.58642
  -6   0   5 5.68388 0.67700
   5   0  -5 195.767 1.96184
  -5   0   5 197.476 1.51027
   4   0  -5 96.2578 1.15692
  -4   0   5 105.429 1.40405
   3   0  -5 92.4187 0.79413
  -3   0   5 94.3562 0.82364
   2   0  -5 345.524 2.39039
  -2   0   5 345.271 2.42261
   1   0  -5 37.1595 0.60311
  -1   0   5 38.0700 0.46469
   0   0  -5 99.9597 0.99938
   0   0   5 103.929 1.02105
  -1   0  -5 216.664 1.20367
   1   0   5 221.028 1.37706
  -2   0  -5 254.908 2.06450
   2   0   5 253.902 1.97813
  -3   0  -5 171.507 1.35066
   3   0   5 174.527 1.26008
  -4   0  -5 57.7797 1.34825
   4   0   5 54.6144 1.19989
  -5   0  -5 51.6842 0.87455
   5   0   5 54.7943 1.12757
  -6   0  -5 23.4244 1.07539
   6   0   5 25.6443 1.10274
  -7   0  -5 8.94356 1.03202
   7   0   5 11.1471 0.88763
  -8   0  -5 20.2137 1.27828
   8   0   5 15.2552 0.73885
  -9   0  -5 0.09704 1.16199
   9   0   5 2.20614 0.65840
 -10   0  -5 40.5830 1.97394
  10   0   5 37.9932 1.37979
 -11   0  -5 4.11158 2.36304
  11   0   5 3.42776 1.65811
 -12   0  -5 2.20748 2.35737
  12   0   5 6.20117 1.96063
 -13   0  -5 0.99542 5.04990
  13   0   5 0.25613 2.05236
  13  -1  -5 4.69526 1.51498
 -13   1   5 5.54576 1.73868
  12  -1  -5 16.7565 2.20155
 -12   1   5 11.4410 1.86188
  11  -1  -5 16.3891 1.42169
 -11   1   5 15.7927 1.42058
  10  -1  -5 38.6165 1.33757
 -10   1   5 40.3325 1.78235
   9  -1  -5 88.1972 1.58694
  -9   1   5 85.7694 1.80918
   8  -1  -5 63.9304 1.25410
  -8   1   5 64.9602 1.63792
   7  -1  -5 16.2833 0.55521
  -7   1   5 17.4669 0.94970
   6  -1  -5 105.801 1.60941
  -6   1   5 103.846 1.16160
   5  -1  -5 278.436 1.94238
  -5   1   5 273.787 1.70569
   4  -1  -5 330.300 2.86437
  -4   1   5 322.437 2.26732
   3  -1  -5 480.697 2.58240
  -3   1   5 489.991 2.55867
   2  -1  -5 250.747 1.96097
  -2   1   5 250.931 2.03283
   1  -1  -5 9.22602 0.41962
  -1   1   5 9.19030 0.40165
   0  -1  -5 495.357 3.18980
   0   1   5 503.576 3.22324
  -1  -1  -5 80.9403 0.75985
   1   1   5 81.8902 0.79776
  -2  -1  -5 472.448 2.61026
   2   1   5 467.829 2.66175
  -3  -1  -5 111.851 1.01933
   3   1   5 111.905 1.07556
  -4  -1  -5 557.452 3.32538
   4   1   5 561.759 4.00606
  -5  -1  -5 40.9836 0.91132
   5   1   5 41.5467 1.02350
  -6  -1  -5 27.2279 1.21199
   6   1   5 24.6529 0.80749
  -7  -1  -5 14.5260 1.24798
   7   1   5 14.5952 0.80440
  -8  -1  -5 5.78374 0.86065
   8   1   5 4.98318 0.60013
  -9  -1  -5 2.83868 1.27727
   9   1   5 1.05255 0.94998
 -10  -1  -5 3.43437 1.26493
  10   1   5 5.71933 0.99670
 -11  -1  -5 8.20249 2.59675
  11   1   5 12.2390 2.59740
 -12  -1  -5 10.0202 2.77728
  12   1   5 11.6140 2.09356
  13  -2  -5 0.42278 1.53514
 -13   2   5 3.67449 1.83553
  12  -2  -5 22.3849 2.47991
 -12   2   5 25.6783 2.65038
  11  -2  -5 27.6623 1.68397
 -11   2   5 26.5769 2.15733
  10  -2  -5 66.2676 1.51773
 -10   2   5 66.2475 1.91399
   9  -2  -5 2.17656 0.63391
  -9   2   5 4.36096 1.08625
   8  -2  -5 33.9179 0.82730
  -8   2   5 34.8620 1.45788
   7  -2  -5 1.15825 0.70328
  -7   2   5 1.91237 0.61451
   6  -2  -5 1.76087 0.51232
  -6   2   5 1.59829 0.52679
   5  -2  -5 170.910 1.53796
  -5   2   5 171.338 1.30940
   4  -2  -5 777.729 5.49627
  -4   2   5 779.396 4.29456
   3  -2  -5 240.936 1.68499
  -3   2   5 245.723 1.58863
   2  -2  -5 13.1778 0.76352
  -2   2   5 12.8902 0.90570
   1  -2  -5 45.8743 0.65115
  -1   2   5 47.2071 0.67083
   0  -2  -5 37.8605 0.71446
   0   2   5 40.1712 0.72814
  -1  -2  -5 59.6619 0.73773
   1   2   5 58.2458 0.75238
  -2  -2  -5 19.4752 1.03771
   2   2   5 21.2075 0.91914
  -3  -2  -5 10.9051 0.61572
   3   2   5 10.1612 0.64536
  -4  -2  -5 144.067 1.72301
   4   2   5 137.575 1.66103
  -5  -2  -5 17.6865 0.90052
   5   2   5 16.9937 0.89307
  -6  -2  -5 22.2584 1.15748
   6   2   5 20.4796 0.96956
  -7  -2  -5 19.9625 1.52499
   7   2   5 20.2104 1.08184
  -8  -2  -5 16.5071 1.28919
   8   2   5 13.5217 0.93521
  -9  -2  -5 17.3088 2.39068
   9   2   5 14.9724 1.41409
 -10  -2  -5 2.55849 1.38734
  10   2   5 0.98971 1.30353
 -11  -2  -5 5.51679 2.51830
  11   2   5 3.25613 3.38231
 -12  -2  -5 7.43754 2.95847
  12   2   5 8.57935 2.51253
  13  -3  -5 5.91606 1.57382
 -13   3   5 4.94737 2.38250
  12  -3  -5 1.82013 1.94999
 -12   3   5 2.47237 1.62864
  11  -3  -5 23.7116 1.74818
 -11   3   5 26.0845 2.02091
  10  -3  -5 11.5384 1.23091
 -10   3   5 13.3224 1.29681
   9  -3  -5 5.19114 0.68707
  -9   3   5 6.88199 1.20486
   8  -3  -5 21.8781 1.52153
  -8   3   5 21.4866 1.30369
   7  -3  -5 4.58991 0.76813
  -7   3   5 4.58659 0.76894
   6  -3  -5 26.2340 1.13570
  -6   3   5 25.8679 1.04015
   5  -3  -5 81.1152 1.29530
  -5   3   5 80.1537 0.94769
   4  -3  -5 179.071 2.28900
  -4   3   5 179.061 1.70563
   3  -3  -5 225.200 1.70268
  -3   3   5 232.647 1.54603
   2  -3  -5 514.170 2.87015
  -2   3   5 529.010 2.80383
   1  -3  -5 38.8295 0.78155
  -1   3   5 38.9769 0.77573
   0  -3  -5 545.986 3.91386
   0   3   5 570.867 3.98249
  -1  -3  -5 64.9674 0.89562
   1   3   5 64.1808 0.95734
  -2  -3  -5 18.3819 0.71909
   2   3   5 17.4776 0.91571
  -3  -3  -5 31.4062 0.60971
   3   3   5 32.8444 0.94124
  -4  -3  -5 353.139 3.03905
   4   3   5 351.264 3.07390
  -5  -3  -5 1.27421 0.63385
   5   3   5 1.48706 0.66547
  -6  -3  -5 87.1957 1.54567
   6   3   5 90.8264 1.57008
  -7  -3  -5 9.81744 1.21907
   7   3   5 11.0925 1.14806
  -8  -3  -5 41.9681 1.69839
   8   3   5 41.8958 1.39540
  -9  -3  -5 3.62358 2.29685
   9   3   5 3.24933 1.45709
 -10  -3  -5 12.0845 2.09878
  10   3   5 16.4520 1.90811
 -11  -3  -5 12.1550 2.89976
  11   3   5 2.60628 3.27881
 -12  -3  -5 51.9079 3.54520
  12   3   5 46.2099 3.39437
  13  -4  -5 4.43320 1.54145
 -13   4   5 1.86230 2.49115
  12  -4  -5 10.0853 1.85105
 -12   4   5 11.3789 2.22230
  11  -4  -5 7.25450 1.12002
 -11   4   5 10.7317 1.74248
  10  -4  -5 8.24794 0.97961
 -10   4   5 9.20990 1.35613
   9  -4  -5 14.2858 0.96673
  -9   4   5 16.1041 1.37126
   8  -4  -5 3.03011 0.54805
  -8   4   5 4.37824 0.78627
   7  -4  -5 10.8566 0.56540
  -7   4   5 11.3274 1.12278
   6  -4  -5 78.2671 1.07477
  -6   4   5 80.1111 1.36964
   5  -4  -5 150.787 1.44317
  -5   4   5 153.591 1.42706
   4  -4  -5 170.547 1.73071
  -4   4   5 175.094 1.69775
   3  -4  -5 461.978 2.77555
  -3   4   5 460.507 2.71180
   2  -4  -5 29.9108 0.79806
  -2   4   5 31.3357 0.76529
   1  -4  -5 77.2057 1.61269
  -1   4   5 91.0090 1.44283
   0  -4  -5 475.680 3.06806
   0   4   5 480.739 3.20565
  -1  -4  -5 98.0336 1.05139
   1   4   5 97.9753 1.21170
  -2  -4  -5 51.5834 0.96573
   2   4   5 53.3503 0.99396
  -3  -4  -5 79.2862 1.11549
   3   4   5 82.2507 1.37775
  -4  -4  -5 36.5915 1.18261
   4   4   5 36.3565 1.18182
  -5  -4  -5 182.655 2.14654
   5   4   5 188.050 2.14776
  -6  -4  -5 205.469 2.39573
   6   4   5 212.022 2.46639
  -7  -4  -5 132.075 2.37474
   7   4   5 132.807 2.20013
  -8  -4  -5 14.8899 1.54932
   8   4   5 12.9724 1.35425
  -9  -4  -5 28.8248 3.31540
   9   4   5 29.3034 2.85615
 -10  -4  -5 9.37774 2.21316
  10   4   5 9.79146 1.90532
 -11  -4  -5 26.2326 6.12086
  11   4   5 31.0683 4.26480
  13  -5  -5 7.91770 1.43386
 -13   5   5 6.48142 3.67589
  12  -5  -5 6.07364 2.03127
 -12   5   5 6.36854 2.37712
  11  -5  -5 1.17458 0.97889
 -11   5   5 4.26010 1.73919
  10  -5  -5 28.4559 1.43725
 -10   5   5 37.6252 1.82591
   9  -5  -5 14.3738 1.12064
  -9   5   5 14.2227 1.41915
   8  -5  -5 19.4382 0.86328
  -8   5   5 20.7299 1.42719
   7  -5  -5 48.5339 1.09024
  -7   5   5 50.8414 1.42476
   6  -5  -5 10.1558 0.94128
  -6   5   5 10.2613 0.82418
   5  -5  -5 35.6862 0.94646
  -5   5   5 38.2986 0.99708
   4  -5  -5 107.832 1.71843
  -4   5   5 108.441 1.74778
   3  -5  -5 90.5354 1.25707
  -3   5   5 91.1562 1.00691
   2  -5  -5 41.8629 0.93808
  -2   5   5 43.7983 0.81911
   1  -5  -5 111.444 1.39185
  -1   5   5 113.177 1.32095
   0  -5  -5 11.8857 0.74261
   0   5   5 12.3170 0.73119
  -1  -5  -5 89.4025 1.32349
   1   5   5 88.1378 1.27323
  -2  -5  -5 68.9328 1.56097
   2   5   5 67.4350 1.20617
  -3  -5  -5 162.215 1.88196
   3   5   5 163.220 1.89252
  -4  -5  -5 14.2255 0.95946
   4   5   5 15.3217 1.17711
  -5  -5  -5 110.076 1.91087
   5   5   5 109.286 1.94343
  -6  -5  -5 56.6601 1.72694
   6   5   5 59.5369 1.69779
  -7  -5  -5 1.28394 1.61352
   7   5   5 2.06477 1.38049
  -8  -5  -5 4.05691 1.97667
   8   5   5 5.24726 1.41611
  -9  -5  -5 3.38503 2.51076
   9   5   5 8.07661 2.39947
 -10  -5  -5 2.65417 2.84555
  10   5   5 8.17060 2.93112
 -11  -5  -5 0.00000 6.07072
  11   5   5 18.5587 4.50424
  13  -6  -5 3.36103 1.87178
 -13   6   5 8.89013 5.47846
  12  -6  -5 2.59643 2.00888
 -12   6   5 2.19511 2.66758
  11  -6  -5 3.66054 3.84151
 -11   6   5 8.46533 2.22801
  10  -6  -5 21.5822 1.43796
 -10   6   5 23.7554 1.60752
   9  -6  -5 53.2762 1.57118
  -9   6   5 53.0521 2.14827
   8  -6  -5 19.8005 1.03397
  -8   6   5 20.1906 1.37980
   7  -6  -5 100.701 1.57448
  -7   6   5 98.1687 1.86845
   6  -6  -5 24.7615 1.13261
  -6   6   5 26.0391 1.24343
   5  -6  -5 17.9534 1.04441
  -5   6   5 21.3865 1.06388
   4  -6  -5 70.5865 1.31511
  -4   6   5 70.6288 1.30187
   3  -6  -5 116.267 1.57626
  -3   6   5 119.803 1.25454
   2  -6  -5 116.971 1.51631
  -2   6   5 118.158 1.78625
   1  -6  -5 5.81958 0.72496
  -1   6   5 6.45495 0.79032
   0  -6  -5 34.2916 0.91714
   0   6   5 35.6648 1.23631
  -1  -6  -5 23.2541 1.12184
   1   6   5 21.9399 1.17324
  -2  -6  -5 19.6681 1.22022
   2   6   5 22.9153 1.14937
  -3  -6  -5 88.3893 1.60183
   3   6   5 87.5526 1.70153
  -4  -6  -5 112.828 2.16141
   4   6   5 114.083 2.04431
  -5  -6  -5 6.07636 1.70293
   5   6   5 9.36769 1.28092
  -6  -6  -5 73.0458 1.91280
   6   6   5 75.8632 1.94304
  -7  -6  -5 17.5487 2.15698
   7   6   5 25.8977 2.08722
  -8  -6  -5 3.07200 1.91356
   8   6   5 1.25906 1.63474
  -9  -6  -5 45.3823 5.40886
   9   6   5 44.0864 4.30266
 -10  -6  -5 26.2947 3.62671
  10   6   5 35.4282 3.57639
  13  -7  -5 3.66281 2.14775
 -13   7   5 6.06536 5.64852
  12  -7  -5 5.25345 2.12981
 -12   7   5 5.05181 2.67077
  11  -7  -5 17.6199 2.86472
 -11   7   5 18.3258 2.27532
  10  -7  -5 3.96172 1.08831
 -10   7   5 3.14646 1.35739
   9  -7  -5 19.6408 1.56007
  -9   7   5 25.7200 2.17352
   8  -7  -5 14.3531 1.01864
  -8   7   5 17.0304 1.39759
   7  -7  -5 66.5897 1.57663
  -7   7   5 69.4161 1.75533
   6  -7  -5 71.7332 1.55229
  -6   7   5 77.8912 1.65912
   5  -7  -5 28.9560 1.34400
  -5   7   5 30.2858 1.33417
   4  -7  -5 33.6024 1.27806
  -4   7   5 35.2484 0.95662
   3  -7  -5 59.5574 1.43186
  -3   7   5 63.7612 1.44744
   2  -7  -5 5.50493 0.72740
  -2   7   5 4.54076 0.86646
   1  -7  -5 28.1601 1.22998
  -1   7   5 27.0199 1.18387
   0  -7  -5 2.72714 0.89819
   0   7   5 3.68288 0.92181
  -1  -7  -5 2.36705 0.67681
   1   7   5 3.22303 0.83121
  -2  -7  -5 40.3115 1.62109
   2   7   5 40.3427 1.44229
  -3  -7  -5 2.29350 1.04260
   3   7   5 4.19057 1.15512
  -4  -7  -5 65.9618 1.86732
   4   7   5 68.0912 1.86246
  -5  -7  -5 46.8284 2.65416
   5   7   5 43.9102 2.18970
  -6  -7  -5 26.7289 1.78743
   6   7   5 30.9540 2.13676
  -7  -7  -5 0.00000 3.35315
   7   7   5 9.57234 2.13999
  -8  -7  -5 0.00000 6.70366
   8   7   5 6.99467 2.74532
  -9  -7  -5 0.00000 5.07827
   9   7   5 3.62037 4.58859
 -10  -7  -5 3.69258 2.47398
  10   7   5 6.69673 2.07310
  12  -8  -5 4.26023 2.31219
 -12   8   5 1.29065 2.74487
  11  -8  -5 0.00005 3.11040
 -11   8   5 6.07148 2.51965
  10  -8  -5 19.7222 2.15693
 -10   8   5 20.2310 2.55512
   9  -8  -5 42.8130 3.04949
  -9   8   5 40.4292 2.94217
   8  -8  -5 14.6003 1.25309
  -8   8   5 14.7125 1.19316
   7  -8  -5 185.856 2.56961
  -7   8   5 187.520 2.49449
   6  -8  -5 64.8112 1.79418
  -6   8   5 62.8120 1.59736
   5  -8  -5 64.5661 1.70068
  -5   8   5 60.1221 1.63203
   4  -8  -5 82.2135 1.74678
  -4   8   5 87.4203 2.04529
   3  -8  -5 39.7643 1.47403
  -3   8   5 41.8896 1.45951
   2  -8  -5 105.182 1.76892
  -2   8   5 104.641 1.87709
   1  -8  -5 6.59950 0.92671
  -1   8   5 6.41851 0.74301
   0  -8  -5 24.6507 1.63651
   0   8   5 23.3942 1.47229
  -1  -8  -5 8.57218 0.83360
   1   8   5 7.92683 1.13515
  -2  -8  -5 21.6301 1.39580
   2   8   5 23.1475 1.31707
  -3  -8  -5 12.4287 1.55149
   3   8   5 8.81215 1.67601
  -4  -8  -5 24.0131 1.91975
   4   8   5 25.1845 1.70189
  -5  -8  -5 13.6512 2.32244
   5   8   5 16.1616 1.86413
  -6  -8  -5 4.27326 2.10099
   6   8   5 9.84891 2.03402
  -7  -8  -5 1.92711 3.91763
   7   8   5 8.43144 3.12285
  -8  -8  -5 13.0704 7.00247
   8   8   5 17.3833 2.62213
  -9  -8  -5 18.5346 5.58933
   9   8   5 24.5907 7.37426
  12  -9  -5 3.56230 2.43663
 -12   9   5 4.97071 2.86248
  11  -9  -5 9.57790 3.61260
 -11   9   5 19.7641 4.00894
  10  -9  -5 12.4250 2.75256
 -10   9   5 12.7078 2.07925
   9  -9  -5 12.4117 2.49942
  -9   9   5 4.20231 2.62344
   8  -9  -5 32.2017 1.70873
  -8   9   5 31.9961 2.23913
   7  -9  -5 22.5210 1.68529
  -7   9   5 20.4285 1.99816
   6  -9  -5 65.4859 1.76568
  -6   9   5 66.0444 1.67979
   5  -9  -5 31.9220 1.66643
  -5   9   5 30.1552 1.39748
   4  -9  -5 84.0755 2.03502
  -4   9   5 83.2026 1.87453
   3  -9  -5 14.4696 1.59142
  -3   9   5 15.7548 1.41793
   2  -9  -5 57.4298 1.60861
  -2   9   5 56.6731 1.59298
   1  -9  -5 5.88061 1.07681
  -1   9   5 5.88352 0.70819
   0  -9  -5 35.7479 1.75864
   0   9   5 30.6473 1.70717
  -1  -9  -5 20.9651 1.50513
   1   9   5 24.2648 1.64315
  -2  -9  -5 53.6106 1.63988
   2   9   5 54.8060 1.96297
  -3  -9  -5 14.9717 1.79893
   3   9   5 18.7729 1.99320
  -4  -9  -5 6.28116 1.46714
   4   9   5 7.29432 1.22629
  -5  -9  -5 0.00000 3.25195
   5   9   5 5.20140 2.16571
  -6  -9  -5 2.98490 2.56129
   6   9   5 4.54818 1.69881
  -7  -9  -5 14.2359 5.14650
   7   9   5 10.1560 3.42648
  -8  -9  -5 7.09130 6.10161
   8   9   5 18.9308 2.72318
  11 -10  -5 12.8732 4.27545
 -11  10   5 26.4154 7.29787
  10 -10  -5 4.96359 2.68517
 -10  10   5 2.61034 2.85509
   9 -10  -5 0.00000 2.86782
  -9  10   5 19.5733 5.47538
   8 -10  -5 12.5219 1.75111
  -8  10   5 15.6431 2.23472
   7 -10  -5 7.21956 2.07625
  -7  10   5 10.0348 2.12468
   6 -10  -5 86.8296 2.29676
  -6  10   5 85.3929 2.04823
   5 -10  -5 137.659 2.80316
  -5  10   5 129.821 3.08239
   4 -10  -5 12.6346 1.17348
  -4  10   5 14.2564 1.43326
   3 -10  -5 7.19158 1.48803
  -3  10   5 6.65933 1.29178
   2 -10  -5 41.5412 1.91114
  -2  10   5 35.5519 1.61638
   1 -10  -5 33.9156 1.74955
  -1  10   5 34.6682 1.78856
   0 -10  -5 104.993 2.45718
   0  10   5 102.719 2.41259
  -1 -10  -5 7.86890 1.43510
   1  10   5 6.76568 1.25188
  -2 -10  -5 11.3299 1.39468
   2  10   5 14.6476 1.39812
  -3 -10  -5 20.1634 4.02311
   3  10   5 26.9310 2.69554
  -4 -10  -5 26.6438 2.40585
   4  10   5 33.6704 2.93419
  -5 -10  -5 1.73413 4.17791
   5  10   5 2.00101 4.35517
  -6 -10  -5 6.37847 3.40543
   6  10   5 2.48497 2.52178
  -7 -10  -5 13.5032 5.65483
   7  10   5 8.09800 6.15510
  11 -11  -5 5.33425 4.61501
 -11  11   5 21.5394 5.84890
  10 -11  -5 6.04588 2.83776
 -10  11   5 5.02663 3.23572
   9 -11  -5 3.64926 4.31934
  -9  11   5 7.97318 5.15860
   8 -11  -5 5.19876 2.55834
  -8  11   5 0.00000 7.85581
   7 -11  -5 35.2144 2.59146
  -7  11   5 37.2320 3.48270
   6 -11  -5 10.5554 2.31994
  -6  11   5 17.9718 2.48452
   5 -11  -5 56.5008 2.79850
  -5  11   5 54.8749 2.64089
   4 -11  -5 3.22106 1.11111
  -4  11   5 2.37151 1.37288
   3 -11  -5 92.2644 2.67029
  -3  11   5 98.5812 2.87130
   2 -11  -5 28.4202 1.93402
  -2  11   5 28.2817 1.97101
   1 -11  -5 30.0249 2.05118
  -1  11   5 33.2767 2.49572
   0 -11  -5 3.46026 1.46193
   0  11   5 2.63389 1.49360
  -1 -11  -5 3.91207 1.62655
   1  11   5 2.90043 1.62337
  -2 -11  -5 38.0368 2.71945
   2  11   5 41.1326 2.35587
  -3 -11  -5 1.00576 2.88494
   3  11   5 4.91069 2.94322
  -4 -11  -5 9.98190 1.95551
   4  11   5 8.94566 2.21929
  -5 -11  -5 1.01833 6.25751
   5  11   5 1.61450 4.67446
  -6 -11  -5 16.5844 6.15169
   6  11   5 0.00000 5.83725
  10 -12  -5 3.29105 3.26377
 -10  12   5 10.6957 4.37755
   9 -12  -5 21.5747 4.42691
  -9  12   5 13.6375 4.71378
   8 -12  -5 10.4685 2.65860
  -8  12   5 2.95814 6.62979
   7 -12  -5 33.4014 3.23794
  -7  12   5 27.7381 4.79409
   6 -12  -5 19.9384 2.07001
  -6  12   5 17.5477 3.02315
   5 -12  -5 26.8524 2.83093
  -5  12   5 35.4122 3.13620
   4 -12  -5 30.5023 2.65551
  -4  12   5 40.2535 2.50771
   3 -12  -5 2.13990 2.58712
  -3  12   5 0.00000 4.04505
   2 -12  -5 1.24783 1.38759
  -2  12   5 0.77493 1.51850
   1 -12  -5 7.40723 1.88950
  -1  12   5 4.99917 1.87268
   0 -12  -5 13.3368 1.84318
   0  12   5 12.5747 1.76654
  -1 -12  -5 4.56742 2.28532
   1  12   5 6.50490 2.26061
  -2 -12  -5 1.66524 1.57613
   2  12   5 2.73132 1.76411
  -3 -12  -5 3.88488 2.55896
   3  12   5 4.17683 5.03616
  -4 -12  -5 3.31635 2.23570
   4  12   5 4.16958 2.40930
  -5 -12  -5 5.41938 7.21412
   5  12   5 0.48672 5.72472
   9 -13  -5 8.94223 5.36532
  -9  13   5 10.7097 5.60096
   8 -13  -5 7.17298 2.71266
  -8  13   5 17.7429 5.78684
   7 -13  -5 2.80552 4.27102
  -7  13   5 3.17243 5.00293
   6 -13  -5 14.4564 1.99888
  -6  13   5 17.3988 5.16411
   5 -13  -5 19.9137 4.26350
  -5  13   5 17.6522 3.80465
   4 -13  -5 51.3541 3.93980
  -4  13   5 58.6644 3.17289
   3 -13  -5 16.5379 4.33333
  -3  13   5 8.45608 3.31438
   2 -13  -5 26.9917 2.85822
  -2  13   5 31.3877 2.56263
   1 -13  -5 16.2399 2.93955
  -1  13   5 17.2529 2.74091
   0 -13  -5 10.6384 2.11198
   0  13   5 15.0583 1.98532
  -1 -13  -5 26.1232 3.34986
   1  13   5 21.8013 3.56273
  -2 -13  -5 3.95443 2.19283
   2  13   5 2.98185 1.96145
  -3 -13  -5 4.24398 2.87989
   3  13   5 5.86942 2.80121
  -4 -13  -5 0.00000 3.09200
   4  13   5 2.67380 2.23941
   8 -14  -5 22.4442 2.86321
  -8  14   5 20.3136 3.37274
   7 -14  -5 5.03154 5.10348
  -7  14   5 0.00000 5.86131
   6 -14  -5 30.0868 5.93731
  -6  14   5 6.79405 6.05745
   5 -14  -5 23.5351 5.48485
  -5  14   5 14.4238 7.90470
   4 -14  -5 1.08227 2.38142
  -4  14   5 5.43664 2.20506
   3 -14  -5 12.5559 4.68074
  -3  14   5 7.18307 2.84108
   2 -14  -5 37.9116 3.11221
  -2  14   5 32.0293 2.67284
   1 -14  -5 30.5992 5.72308
  -1  14   5 42.7313 5.28490
   0 -14  -5 9.03191 2.28196
   0  14   5 9.81948 2.40071
  -1 -14  -5 12.7395 7.34573
   1  14   5 0.00000 6.12571
  -2 -14  -5 7.23538 2.40274
   2  14   5 4.08378 2.14940
   6 -15  -5 9.82757 3.47244
  -6  15   5 5.61272 3.69711
   5 -15  -5 13.4720 4.82210
  -5  15   5 9.61519 5.51666
   4 -15  -5 7.50018 2.62406
  -4  15   5 5.96592 4.39979
   3 -15  -5 5.15198 3.55819
  -3  15   5 8.78815 3.35948
   2 -15  -5 6.11704 2.43086
  -2  15   5 4.60301 2.26253
   1 -15  -5 0.00000 6.48280
  -1  15   5 0.00000 6.82355
   0 -15  -5 13.2834 2.28262
   0  15   5 15.7193 2.29243
   1  19  -6 3.12125 2.69633
  -1 -19   6 5.34775 3.18752
   0  19  -6 9.14488 4.52405
   0 -19   6 20.2229 12.3647
  -1  19  -6 43.0593 5.65492
   1 -19   6 48.4615 3.84973
  -2  19  -6 11.0680 7.38949
   2 -19   6 1.09037 2.38189
  -3  19  -6 0.00000 2.80655
   3 -19   6 4.18749 3.11790
  -4  19  -6 0.30195 5.40417
   4 -19   6 0.00000 5.00771
  -5  19  -6 5.96970 2.71002
   5 -19   6 1.21724 2.61241
  -6  19  -6 24.7712 7.18603
   6 -19   6 0.00000 5.64007
   3  18  -6 8.57555 3.02014
  -3 -18   6 7.83650 3.44475
   2  18  -6 2.14340 2.42997
  -2 -18   6 10.4844 10.7229
   1  18  -6 11.0116 2.18038
  -1 -18   6 16.0814 3.66114
   0  18  -6 5.57257 1.99412
   0 -18   6 3.52624 2.00930
  -1  18  -6 44.0031 4.11407
   1 -18   6 49.5401 3.13468
  -2  18  -6 30.8150 7.34472
   2 -18   6 14.2981 1.96416
  -3  18  -6 21.1398 2.76174
   3 -18   6 26.0107 2.42019
  -4  18  -6 8.97237 5.45297
   4 -18   6 16.0249 6.65775
  -5  18  -6 8.59121 3.25717
   5 -18   6 15.8744 2.55707
  -6  18  -6 5.57315 4.30679
   6 -18   6 4.98946 5.00631
  -7  18  -6 6.25461 3.73329
   7 -18   6 8.19662 3.57730
  -8  18  -6 6.93522 4.55360
   8 -18   6 17.3121 4.77022
   5  17  -6 3.61573 3.16551
  -5 -17   6 4.41234 2.86079
   4  17  -6 8.95249 5.16018
  -4 -17   6 7.60251 6.00253
   3  17  -6 4.32098 2.38312
  -3 -17   6 6.11828 2.48865
   2  17  -6 63.8305 3.57922
  -2 -17   6 67.2625 7.15295
   1  17  -6 7.12997 1.69785
  -1 -17   6 7.44399 1.61031
   0  17  -6 27.0483 2.62432
   0 -17   6 22.7079 2.32198
  -1  17  -6 21.8241 1.99848
   1 -17   6 22.2765 1.89646
  -2  17  -6 33.8937 2.87706
   2 -17   6 38.9968 2.44060
  -3  17  -6 61.6821 3.49368
   3 -17   6 62.5988 2.57875
  -4  17  -6 11.7121 5.64132
   4 -17   6 28.9414 3.61192
  -5  17  -6 32.5281 3.30184
   5 -17   6 28.5946 2.63961
  -6  17  -6 0.02437 4.77951
   6 -17   6 12.3738 3.54490
  -7  17  -6 8.31248 3.11154
   7 -17   6 13.1775 2.66813
  -8  17  -6 15.4910 4.18299
   8 -17   6 11.9777 3.72650
  -9  17  -6 13.9455 6.77637
   9 -17   6 22.1873 3.06765
   6  16  -6 14.0471 5.08888
  -6 -16   6 0.00000 5.98738
   5  16  -6 7.93501 2.56280
  -5 -16   6 7.45430 2.37860
   4  16  -6 0.00000 6.37684
  -4 -16   6 0.00000 5.42800
   3  16  -6 6.83980 1.63321
  -3 -16   6 5.84835 2.09968
   2  16  -6 13.7827 1.87081
  -2 -16   6 19.9831 3.60762
   1  16  -6 1.14296 1.30154
  -1 -16   6 1.05234 1.37604
   0  16  -6 64.6087 2.56869
   0 -16   6 62.9576 2.55886
  -1  16  -6 3.52499 1.22529
   1 -16   6 2.86906 1.30137
  -2  16  -6 102.272 2.79391
   2 -16   6 102.437 2.86983
  -3  16  -6 0.57737 1.19105
   3 -16   6 2.51541 1.32166
  -4  16  -6 71.6421 4.63141
   4 -16   6 66.8521 3.47382
  -5  16  -6 4.21244 1.90831
   5 -16   6 3.78600 1.77784
  -6  16  -6 20.8664 3.79515
   6 -16   6 31.3696 4.42466
  -7  16  -6 50.4858 3.65895
   7 -16   6 45.6870 3.40262
  -8  16  -6 8.81276 3.27411
   8 -16   6 7.94009 3.88114
  -9  16  -6 3.91942 2.69538
   9 -16   6 3.45196 2.60064
 -10  16  -6 0.00172 5.24312
  10 -16   6 0.00000 4.68798
   7  15  -6 9.55283 2.83904
  -7 -15   6 3.11716 3.22740
   6  15  -6 13.8256 5.34517
  -6 -15   6 8.68479 4.29568
   5  15  -6 0.68799 2.21975
  -5 -15   6 1.68758 2.01794
   4  15  -6 16.1565 4.37499
  -4 -15   6 18.1648 4.33680
   3  15  -6 68.0332 2.45554
  -3 -15   6 64.5191 2.61946
   2  15  -6 60.4767 2.63633
  -2 -15   6 61.2655 2.44949
   1  15  -6 180.185 2.80580
  -1 -15   6 180.528 2.82598
   0  15  -6 1.39732 1.31896
   0 -15   6 3.52248 1.34805
  -1  15  -6 106.215 2.27536
   1 -15   6 103.076 2.15169
  -2  15  -6 337.338 4.30243
   2 -15   6 329.689 3.91765
  -3  15  -6 144.361 2.43976
   3 -15   6 146.401 2.10881
  -4  15  -6 33.8077 2.76632
   4 -15   6 32.4344 2.84249
  -5  15  -6 97.0448 2.93691
   5 -15   6 98.4738 2.29448
  -6  15  -6 20.9301 3.97445
   6 -15   6 30.7304 3.84198
  -7  15  -6 63.9192 3.13269
   7 -15   6 67.9481 3.04454
  -8  15  -6 2.34768 3.40864
   8 -15   6 2.56812 3.75302
  -9  15  -6 3.94853 1.67586
   9 -15   6 7.45360 2.47254
 -10  15  -6 24.6312 4.13372
  10 -15   6 0.00000 5.42883
 -11  15  -6 8.35872 3.14059
  11 -15   6 25.1196 5.05799
   8  14  -6 4.10612 5.06950
  -8 -14   6 0.18113 4.68967
   7  14  -6 25.7981 4.35865
  -7 -14   6 21.0021 3.69795
   6  14  -6 1.22280 3.39624
  -6 -14   6 14.6256 4.12830
   5  14  -6 103.408 3.40324
  -5 -14   6 109.971 4.71028
   4  14  -6 13.9558 2.90126
  -4 -14   6 21.4534 5.00395
   3  14  -6 6.31777 1.21452
  -3 -14   6 6.44451 1.05566
   2  14  -6 5.83475 1.44052
  -2 -14   6 5.89600 1.60793
   1  14  -6 49.9250 1.80552
  -1 -14   6 51.6306 1.89037
   0  14  -6 96.7597 2.50621
   0 -14   6 92.6196 2.45969
  -1  14  -6 130.419 2.36523
   1 -14   6 130.919 2.11223
  -2  14  -6 103.747 2.39669
   2 -14   6 101.049 2.49764
  -3  14  -6 13.4519 1.10971
   3 -14   6 12.4742 0.98540
  -4  14  -6 3.50125 1.48645
   4 -14   6 6.16596 1.49733
  -5  14  -6 15.2190 1.21587
   5 -14   6 16.3134 1.12006
  -6  14  -6 135.173 3.33394
   6 -14   6 141.016 3.59766
  -7  14  -6 55.9250 2.54466
   7 -14   6 56.8674 2.76050
  -8  14  -6 26.3643 3.77527
   8 -14   6 31.6297 4.51467
  -9  14  -6 18.8358 1.84469
   9 -14   6 24.6087 2.80454
 -10  14  -6 11.8079 4.35216
  10 -14   6 14.0413 4.16913
 -11  14  -6 2.75154 2.35766
  11 -14   6 3.03571 2.98491
   9  13  -6 2.87104 4.36404
  -9 -13   6 24.9038 14.0268
   8  13  -6 3.48258 3.70346
  -8 -13   6 0.00000 4.04144
   7  13  -6 23.8646 3.44308
  -7 -13   6 26.6836 3.15268
   6  13  -6 24.7007 5.32565
  -6 -13   6 32.9523 3.71562
   5  13  -6 5.56179 1.23732
  -5 -13   6 7.49283 1.48213
   4  13  -6 78.7268 2.96848
  -4 -13   6 76.1727 2.83783
   3  13  -6 19.6052 1.29315
  -3 -13   6 17.3736 1.19271
   2  13  -6 252.593 3.32479
  -2 -13   6 252.465 3.31471
   1  13  -6 115.058 1.93364
  -1 -13   6 113.389 2.21265
   0  13  -6 74.8809 1.91264
   0 -13   6 75.7190 1.84569
  -1  13  -6 8.31501 1.37711
   1 -13   6 8.90801 0.92269
  -2  13  -6 9.86264 1.20444
   2 -13   6 6.88414 1.16705
  -3  13  -6 60.1317 1.67178
   3 -13   6 62.1671 1.21495
  -4  13  -6 57.7765 1.86383
   4 -13   6 56.6267 1.90785
  -5  13  -6 24.6437 1.48144
   5 -13   6 26.3466 1.27485
  -6  13  -6 53.9992 2.11608
   6 -13   6 53.9877 2.17844
  -7  13  -6 33.3821 2.08375
   7 -13   6 35.1746 2.29507
  -8  13  -6 68.0036 4.20368
   8 -13   6 77.0403 4.61869
  -9  13  -6 20.0613 1.75044
   9 -13   6 19.8151 2.36325
 -10  13  -6 1.81029 3.96199
  10 -13   6 7.21951 3.98230
 -11  13  -6 2.44193 2.00084
  11 -13   6 2.84306 2.82362
 -12  13  -6 19.1925 5.14084
  12 -13   6 37.4462 4.79827
   9  12  -6 1.68278 2.72584
  -9 -12   6 12.4146 7.53449
   8  12  -6 0.00000 4.35157
  -8 -12   6 6.72744 3.30786
   7  12  -6 4.14860 2.02525
  -7 -12   6 2.56295 2.50445
   6  12  -6 53.6743 3.95208
  -6 -12   6 50.7563 4.15900
   5  12  -6 14.1922 1.27975
  -5 -12   6 16.2301 1.46563
   4  12  -6 142.722 2.17136
  -4 -12   6 141.526 2.74026
   3  12  -6 16.2238 1.16739
  -3 -12   6 17.5741 1.10957
   2  12  -6 50.0339 1.57687
  -2 -12   6 51.1275 1.60002
   1  12  -6 10.9844 0.92814
  -1 -12   6 12.0270 1.23922
   0  12  -6 141.866 2.35658
   0 -12   6 140.078 2.30401
  -1  12  -6 57.2143 1.60605
   1 -12   6 57.9644 1.33540
  -2  12  -6 198.701 2.60415
   2 -12   6 195.104 2.29211
  -3  12  -6 35.9306 1.56839
   3 -12   6 35.2301 1.12321
  -4  12  -6 25.0936 1.46228
   4 -12   6 26.5214 1.38246
  -5  12  -6 24.3214 1.57803
   5 -12   6 24.8854 1.03083
  -6  12  -6 32.8879 1.99995
   6 -12   6 31.5819 1.93653
  -7  12  -6 15.2725 1.17143
   7 -12   6 14.6821 1.38377
  -8  12  -6 19.1577 1.99704
   8 -12   6 16.9922 2.97775
  -9  12  -6 6.63800 1.44059
   9 -12   6 8.66184 2.15016
 -10  12  -6 2.11291 3.88584
  10 -12   6 5.64452 3.85655
 -11  12  -6 23.0143 2.19576
  11 -12   6 22.7192 2.73195
 -12  12  -6 14.5515 4.88584
  12 -12   6 3.34906 4.63118
  10  11  -6 18.5061 4.61898
 -10 -11   6 24.5155 5.19727
   9  11  -6 29.9146 3.98548
  -9 -11   6 32.7268 4.16825
   8  11  -6 26.9402 3.97497
  -8 -11   6 27.1088 3.63675
   7  11  -6 13.7480 2.26669
  -7 -11   6 17.4642 1.94549
   6  11  -6 50.4274 3.08313
  -6 -11   6 47.7271 2.80419
   5  11  -6 39.7179 1.39314
  -5 -11   6 42.1554 1.68894
   4  11  -6 56.9235 1.84231
  -4 -11   6 52.9098 1.88392
   3  11  -6 14.2009 0.89940
  -3 -11   6 13.4756 1.08812
   2  11  -6 41.3955 1.65770
  -2 -11   6 39.1085 1.65862
   1  11  -6 2.63934 0.77174
  -1 -11   6 2.76704 0.89613
   0  11  -6 73.8729 1.36147
   0 -11   6 70.6417 1.32230
  -1  11  -6 6.18531 0.78232
   1 -11   6 7.06334 0.89994
  -2  11  -6 8.18523 0.79487
   2 -11   6 7.47496 0.86428
  -3  11  -6 34.8776 1.14736
   3 -11   6 35.9981 1.02172
  -4  11  -6 64.3973 1.57335
   4 -11   6 65.2310 1.55696
  -5  11  -6 40.4329 1.29211
   5 -11   6 40.2206 1.13996
  -6  11  -6 209.819 3.00005
   6 -11   6 199.058 2.51278
  -7  11  -6 7.65166 0.92941
   7 -11   6 7.21118 1.11314
  -8  11  -6 74.1423 2.26448
   8 -11   6 74.3665 2.63982
  -9  11  -6 33.0793 2.03244
   9 -11   6 35.4056 2.61425
 -10  11  -6 8.26728 5.59827
  10 -11   6 1.45546 3.50438
 -11  11  -6 48.7389 3.17074
  11 -11   6 48.3654 3.19868
 -12  11  -6 0.00000 4.71688
  12 -11   6 4.75865 2.69987
 -13  11  -6 23.6726 4.51600
  13 -11   6 33.9981 4.40090
  10  10  -6 24.2190 4.84826
 -10 -10   6 1.03328 4.01611
   9  10  -6 8.60723 2.41020
  -9 -10   6 7.59766 2.01980
   8  10  -6 0.00000 4.35077
  -8 -10   6 5.22077 4.08516
   7  10  -6 23.6426 2.37004
  -7 -10   6 21.4821 1.93190
   6  10  -6 11.1516 1.63406
  -6 -10   6 12.4150 1.68627
   5  10  -6 42.3018 1.14594
  -5 -10   6 41.5377 1.57051
   4  10  -6 2.28322 1.01617
  -4 -10   6 3.43152 1.01402
   3  10  -6 65.4767 1.17456
  -3 -10   6 64.1783 1.40965
   2  10  -6 4.33347 0.83877
  -2 -10   6 2.77386 0.74851
   1  10  -6 67.3824 1.48001
  -1 -10   6 65.6103 1.24662
   0  10  -6 6.60108 0.70069
   0 -10   6 5.98423 0.64047
  -1  10  -6 41.8099 1.21719
   1 -10   6 39.3027 1.56100
  -2  10  -6 25.4856 0.97251
   2 -10   6 24.9761 0.98700
  -3  10  -6 4.62353 0.61489
   3 -10   6 3.51792 0.56616
  -4  10  -6 52.2084 1.29197
   4 -10   6 52.4314 1.25197
  -5  10  -6 45.9531 1.35416
   5 -10   6 43.7324 1.11765
  -6  10  -6 46.6282 1.63372
   6 -10   6 45.3581 1.57749
  -7  10  -6 3.20419 0.89262
   7 -10   6 4.48775 0.96278
  -8  10  -6 85.6260 2.39818
   8 -10   6 86.2182 1.74509
  -9  10  -6 10.0822 1.21088
   9 -10   6 9.53098 0.91935
 -10  10  -6 7.24818 6.65953
  10 -10   6 5.67557 7.22300
 -11  10  -6 13.7689 1.93089
  11 -10   6 14.4297 1.85403
 -12  10  -6 19.1390 4.45428
  12 -10   6 14.1560 2.48230
 -13  10  -6 8.20597 2.53866
  13 -10   6 7.23355 2.27084
  11   9  -6 13.4289 2.98723
 -11  -9   6 16.7246 3.36627
  10   9  -6 7.70597 3.75844
 -10  -9   6 0.00000 4.30660
   9   9  -6 2.42358 2.07534
  -9  -9   6 3.27696 1.35375
   8   9  -6 95.5812 5.09839
  -8  -9   6 95.8939 4.85821
   7   9  -6 13.9128 1.57588
  -7  -9   6 14.9133 1.27965
   6   9  -6 75.1352 2.09540
  -6  -9   6 73.7628 2.27889
   5   9  -6 6.64207 0.62372
  -5  -9   6 6.49294 0.93975
   4   9  -6 41.7159 1.49058
  -4  -9   6 41.0380 1.40977
   3   9  -6 54.8236 1.05871
  -3  -9   6 55.6186 1.18784
   2   9  -6 26.0074 1.09670
  -2  -9   6 25.7205 0.97645
   1   9  -6 176.604 1.96303
  -1  -9   6 177.824 1.72365
   0   9  -6 26.3241 0.91521
   0  -9   6 27.5280 0.92135
  -1   9  -6 82.4335 1.27851
   1  -9   6 80.7126 1.43197
  -2   9  -6 17.0907 0.92463
   2  -9   6 16.0300 0.90120
  -3   9  -6 289.732 2.12091
   3  -9   6 291.660 2.19608
  -4   9  -6 39.6799 1.38747
   4  -9   6 38.9262 0.98201
  -5   9  -6 83.3633 1.40413
   5  -9   6 81.7559 1.08766
  -6   9  -6 3.68471 0.64284
   6  -9   6 3.60823 0.66515
  -7   9  -6 4.11983 0.64090
   7  -9   6 5.33057 0.76247
  -8   9  -6 109.133 1.86275
   8  -9   6 110.175 1.89712
  -9   9  -6 8.41656 0.85249
   9  -9   6 10.2436 0.92384
 -10   9  -6 31.9800 4.94161
  10  -9   6 22.9858 3.05027
 -11   9  -6 11.3295 1.77040
  11  -9   6 9.78441 1.31627
 -12   9  -6 9.74052 4.10608
  12  -9   6 3.42648 2.18328
 -13   9  -6 1.51458 2.08629
  13  -9   6 7.07027 2.11704
  11   8  -6 6.12582 2.62885
 -11  -8   6 1.93313 2.23757
  10   8  -6 18.2252 3.67713
 -10  -8   6 15.3464 4.00488
   9   8  -6 13.6542 2.25178
  -9  -8   6 10.7516 1.39122
   8   8  -6 19.4791 2.86887
  -8  -8   6 20.7300 2.15833
   7   8  -6 3.33361 1.16390
  -7  -8   6 1.60465 0.84461
   6   8  -6 46.2974 1.95605
  -6  -8   6 41.2486 2.14879
   5   8  -6 54.2643 1.10616
  -5  -8   6 51.6114 1.26979
   4   8  -6 11.1300 0.97893
  -4  -8   6 10.2299 1.04266
   3   8  -6 82.3401 1.14273
  -3  -8   6 80.3423 1.23793
   2   8  -6 266.014 1.88089
  -2  -8   6 268.679 1.93357
   1   8  -6 34.1394 1.06696
  -1  -8   6 36.3565 0.97230
   0   8  -6 342.320 2.55989
   0  -8   6 349.567 2.47357
  -1   8  -6 337.573 2.34744
   1  -8   6 338.190 2.30705
  -2   8  -6 1273.73 8.11120
   2  -8   6 1273.86 7.93851
  -3   8  -6 127.825 1.25293
   3  -8   6 132.744 1.32826
  -4   8  -6 147.443 1.59839
   4  -8   6 154.808 1.50106
  -5   8  -6 53.4067 0.99702
   5  -8   6 56.7120 0.96164
  -6   8  -6 31.0108 1.10733
   6  -8   6 33.4149 1.11795
  -7   8  -6 43.3477 0.99143
   7  -8   6 45.2725 1.30011
  -8   8  -6 181.968 2.18266
   8  -8   6 185.130 2.13404
  -9   8  -6 13.9998 0.99378
   9  -8   6 13.7365 1.28217
 -10   8  -6 27.3167 3.11575
  10  -8   6 33.7663 2.13454
 -11   8  -6 5.07704 1.60669
  11  -8   6 6.05250 1.14504
 -12   8  -6 15.3909 4.02200
  12  -8   6 22.4612 2.43069
 -13   8  -6 8.11451 2.15147
  13  -8   6 10.0257 2.18763
  12   7  -6 0.00000 5.61611
 -12  -7   6 0.00000 5.49484
  11   7  -6 5.23316 2.04064
 -11  -7   6 2.19133 1.73722
  10   7  -6 7.78507 3.48664
 -10  -7   6 8.68813 3.77213
   9   7  -6 7.23887 2.08755
  -9  -7   6 7.47717 1.24409
   8   7  -6 43.3391 2.81814
  -8  -7   6 29.5973 1.96739
   7   7  -6 33.8065 1.65679
  -7  -7   6 33.2649 1.41578
   6   7  -6 25.0476 1.51892
  -6  -7   6 22.2449 1.47820
   5   7  -6 2.97674 0.57181
  -5  -7   6 3.31404 0.69280
   4   7  -6 283.572 2.36973
  -4  -7   6 281.346 2.50749
   3   7  -6 29.5751 0.80777
  -3  -7   6 31.4149 0.75389
   2   7  -6 778.540 5.57697
  -2  -7   6 800.342 5.99144
   1   7  -6 128.855 1.48483
  -1  -7   6 125.166 1.36269
   0   7  -6 1494.07 8.98956
   0  -7   6 1503.19 9.09417
  -1   7  -6 51.0025 0.84846
   1  -7   6 51.7352 0.91463
  -2   7  -6 1635.00 9.13117
   2  -7   6 1636.66 9.80934
  -3   7  -6 75.8564 0.94045
   3  -7   6 76.6466 1.00806
  -4   7  -6 319.705 2.28195
   4  -7   6 317.084 2.27517
  -5   7  -6 42.0414 0.88404
   5  -7   6 42.0215 0.92347
  -6   7  -6 14.5414 0.94249
   6  -7   6 14.3608 0.86121
  -7   7  -6 4.34107 0.54942
   7  -7   6 4.74079 0.68213
  -8   7  -6 118.726 1.89686
   8  -7   6 123.909 2.06487
  -9   7  -6 1.63030 0.77909
   9  -7   6 0.21635 0.85884
 -10   7  -6 37.1372 2.83475
  10  -7   6 37.9238 1.74127
 -11   7  -6 8.06280 1.40664
  11  -7   6 5.54400 1.13727
 -12   7  -6 53.3307 3.54324
  12  -7   6 58.1628 2.83402
 -13   7  -6 1.69669 2.07581
  13  -7   6 4.56220 1.74173
  12   6  -6 14.1980 4.48235
 -12  -6   6 7.98651 4.82108
  11   6  -6 3.57531 2.15395
 -11  -6   6 3.83685 1.70935
  10   6  -6 0.82668 3.28686
 -10  -6   6 1.57032 5.48083
   9   6  -6 60.4195 2.57777
  -9  -6   6 57.3487 2.25020
   8   6  -6 34.8215 1.95307
  -8  -6   6 30.9588 2.34861
   7   6  -6 83.1300 1.60494
  -7  -6   6 79.7731 1.67482
   6   6  -6 101.262 1.39748
  -6  -6   6 98.7686 1.45003
   5   6  -6 51.7600 0.91203
  -5  -6   6 51.8381 1.06559
   4   6  -6 35.0178 0.94778
  -4  -6   6 38.2936 1.17099
   3   6  -6 630.036 3.64152
  -3  -6   6 630.543 3.56786
   2   6  -6 225.582 2.44080
  -2  -6   6 223.888 2.67891
   1   6  -6 2145.49 10.6392
  -1  -6   6 2166.83 10.6606
   0   6  -6 540.762 3.18131
   0  -6   6 538.646 3.17731
  -1   6  -6 116.165 1.02148
   1  -6   6 119.512 1.06716
  -2   6  -6 684.964 4.03128
   2  -6   6 685.755 4.64040
  -3   6  -6 450.647 2.48661
   3  -6   6 458.735 2.69074
  -4   6  -6 196.276 1.47714
   4  -6   6 198.698 1.75225
  -5   6  -6 154.012 1.37511
   5  -6   6 155.674 1.37746
  -6   6  -6 50.7310 1.24076
   6  -6   6 49.2679 1.12119
  -7   6  -6 53.5595 1.30968
   7  -6   6 53.4592 1.07096
  -8   6  -6 10.7986 1.06018
   8  -6   6 11.9120 1.13466
  -9   6  -6 7.65902 0.95977
   9  -6   6 7.34680 0.95661
 -10   6  -6 36.4201 2.23809
  10  -6   6 38.1166 1.62268
 -11   6  -6 39.9535 1.96226
  11  -6   6 39.3241 1.93676
 -12   6  -6 6.48115 3.09559
  12  -6   6 6.38479 1.43428
 -13   6  -6 4.53448 2.00649
  13  -6   6 9.16838 1.67529
  12   5  -6 12.3027 2.73468
 -12  -5   6 2.34933 4.65473
  11   5  -6 5.26858 1.87281
 -11  -5   6 4.39460 1.67895
  10   5  -6 49.7126 7.82485
 -10  -5   6 39.4255 7.10447
   9   5  -6 13.6168 1.08232
  -9  -5   6 11.7561 1.08622
   8   5  -6 12.7553 1.19122
  -8  -5   6 11.8570 1.21807
   7   5  -6 8.39865 0.77163
  -7  -5   6 8.49490 0.57890
   6   5  -6 81.5766 1.24043
  -6  -5   6 80.6740 1.27275
   5   5  -6 126.646 1.30372
  -5  -5   6 127.054 1.32078
   4   5  -6 85.7152 1.40793
  -4  -5   6 83.3871 1.56678
   3   5  -6 168.153 1.37971
  -3  -5   6 170.879 1.25729
   2   5  -6 126.256 1.85112
  -2  -5   6 129.717 1.64041
   1   5  -6 1273.26 6.52713
  -1  -5   6 1294.50 6.78852
   0   5  -6 131.620 1.05046
   0  -5   6 132.589 1.06257
  -1   5  -6 975.057 4.92927
   1  -5   6 966.486 4.83876
  -2   5  -6 470.085 3.49792
   2  -5   6 472.554 3.54232
  -3   5  -6 59.5979 0.72734
   3  -5   6 56.2540 0.82446
  -4   5  -6 511.203 3.65980
   4  -5   6 511.941 3.70732
  -5   5  -6 167.573 1.39437
   5  -5   6 169.567 1.57467
  -6   5  -6 33.4834 0.94855
   6  -5   6 31.9192 0.89406
  -7   5  -6 30.7724 1.18853
   7  -5   6 29.7901 1.04815
  -8   5  -6 94.9443 1.96393
   8  -5   6 92.5816 1.71186
  -9   5  -6 112.089 2.22333
   9  -5   6 110.392 1.91176
 -10   5  -6 79.1849 2.30586
  10  -5   6 78.0436 1.80888
 -11   5  -6 0.00000 1.77543
  11  -5   6 1.04401 1.27634
 -12   5  -6 19.3283 2.13493
  12  -5   6 19.3139 2.21511
 -13   5  -6 1.87403 1.85129
  13  -5   6 4.50551 1.73407
  13   4  -6 14.6996 2.62097
 -13  -4   6 15.8440 2.50042
  12   4  -6 2.91116 2.28880
 -12  -4   6 0.77499 4.27921
  11   4  -6 12.5432 1.69723
 -11  -4   6 12.8190 1.77471
  10   4  -6 5.75705 2.07458
 -10  -4   6 0.00000 4.79701
   9   4  -6 55.4770 1.49477
  -9  -4   6 55.1374 1.08469
   8   4  -6 37.3640 1.46130
  -8  -4   6 35.3082 1.50352
   7   4  -6 152.523 1.72622
  -7  -4   6 149.045 1.53860
   6   4  -6 2.44045 0.62337
  -6  -4   6 2.15395 0.64946
   5   4  -6 195.979 1.61998
  -5  -4   6 196.041 1.45590
   4   4  -6 59.1047 1.12881
  -4  -4   6 61.1537 1.03786
   3   4  -6 380.061 2.42693
  -3  -4   6 383.400 2.08673
   2   4  -6 399.679 3.19666
  -2  -4   6 408.214 3.01301
   1   4  -6 30.8730 0.60550
  -1  -4   6 31.1768 0.62489
   0   4  -6 13.5806 0.49411
   0  -4   6 14.4206 0.50236
  -1   4  -6 14.9935 0.53654
   1  -4   6 15.3091 0.57507
  -2   4  -6 159.810 1.74527
   2  -4   6 159.180 1.74288
  -3   4  -6 20.8547 0.48790
   3  -4   6 19.8228 0.66101
  -4   4  -6 18.7694 0.76569
   4  -4   6 19.3638 0.81657
  -5   4  -6 35.8696 0.74924
   5  -4   6 35.2644 0.79442
  -6   4  -6 71.8762 1.52366
   6  -4   6 75.8083 1.47652
  -7   4  -6 9.48265 0.81420
   7  -4   6 11.0353 0.76861
  -8   4  -6 83.1742 1.74289
   8  -4   6 81.9368 1.28548
  -9   4  -6 8.97742 1.20837
   9  -4   6 8.14624 0.92658
 -10   4  -6 23.1134 1.82477
  10  -4   6 26.2428 1.33072
 -11   4  -6 19.0247 1.85718
  11  -4   6 18.8477 1.60663
 -12   4  -6 4.55841 1.84415
  12  -4   6 6.11256 2.08595
 -13   4  -6 13.7998 2.89817
  13  -4   6 8.26656 1.54383
  13   3  -6 16.0806 2.30686
 -13  -3   6 15.0277 2.40829
  12   3  -6 11.6355 3.38885
 -12  -3   6 0.94489 4.39830
  11   3  -6 13.9700 1.43529
 -11  -3   6 14.7742 1.75490
  10   3  -6 12.4845 1.61939
 -10  -3   6 11.1051 2.79802
   9   3  -6 33.5174 1.56382
  -9  -3   6 33.6470 1.34387
   8   3  -6 42.5562 1.67734
  -8  -3   6 46.4060 1.31641
   7   3  -6 69.2002 1.18536
  -7  -3   6 68.8256 1.22714
   6   3  -6 97.8891 1.30936
  -6  -3   6 100.259 1.44922
   5   3  -6 2.61838 0.48778
  -5  -3   6 3.03673 0.44394
   4   3  -6 325.867 3.04257
  -4  -3   6 325.412 2.91930
   3   3  -6 13.4038 0.63993
  -3  -3   6 14.0693 0.84756
   2   3  -6 514.070 3.41455
  -2  -3   6 516.070 3.29241
   1   3  -6 24.8887 0.58010
  -1  -3   6 26.4421 0.51483
   0   3  -6 10.4257 0.52497
   0  -3   6 10.3952 0.49646
  -1   3  -6 42.6865 0.59224
   1  -3   6 43.0357 0.63985
  -2   3  -6 29.0036 0.80231
   2  -3   6 31.5519 0.77852
  -3   3  -6 96.3933 0.91076
   3  -3   6 97.9007 0.96968
  -4   3  -6 17.3040 1.10890
   4  -3   6 12.8908 0.95474
  -5   3  -6 11.8311 0.66218
   5  -3   6 11.7022 0.55127
  -6   3  -6 47.6417 1.22822
   6  -3   6 42.6033 0.82061
  -7   3  -6 125.818 1.92048
   7  -3   6 124.981 1.65771
  -8   3  -6 18.5724 1.23883
   8  -3   6 17.2062 0.73952
  -9   3  -6 65.7466 2.11856
   9  -3   6 67.0111 1.38122
 -10   3  -6 55.8293 2.15869
  10  -3   6 54.8147 1.46051
 -11   3  -6 19.3100 2.13232
  11  -3   6 13.4618 1.64151
 -12   3  -6 4.38056 1.70673
  12  -3   6 2.13844 2.10780
 -13   3  -6 7.67546 3.62286
  13  -3   6 16.3909 1.82630
  13   2  -6 6.33141 1.88525
 -13  -2   6 2.92957 1.95163
  12   2  -6 17.2741 1.96150
 -12  -2   6 17.6462 3.68674
  11   2  -6 26.9333 1.70161
 -11  -2   6 28.3694 2.30901
  10   2  -6 42.9693 1.95049
 -10  -2   6 45.6821 2.21011
   9   2  -6 42.8407 1.45202
  -9  -2   6 40.5439 1.43525
   8   2  -6 0.22434 0.93817
  -8  -2   6 0.84630 0.88130
   7   2  -6 3.64940 0.72686
  -7  -2   6 5.50030 0.68809
   6   2  -6 23.2611 0.88685
  -6  -2   6 25.6943 0.93202
   5   2  -6 62.6935 1.00246
  -5  -2   6 63.6435 0.86706
   4   2  -6 23.4692 0.82927
  -4  -2   6 26.4778 0.77665
   3   2  -6 15.9769 0.56112
  -3  -2   6 15.1727 0.51909
   2   2  -6 79.3411 0.92298
  -2  -2   6 80.8808 0.92869
   1   2  -6 21.0721 0.53749
  -1  -2   6 22.5565 0.50763
   0   2  -6 21.6317 0.54889
   0  -2   6 23.0940 0.54667
  -1   2  -6 19.8539 0.50523
   1  -2   6 20.8541 0.51174
  -2   2  -6 35.1194 0.65558
   2  -2   6 38.1368 0.71243
  -3   2  -6 45.5000 0.67958
   3  -2   6 45.8034 0.75347
  -4   2  -6 93.7699 1.66847
   4  -2   6 93.0158 1.17341
  -5   2  -6 97.8962 1.07209
   5  -2   6 100.711 1.21721
  -6   2  -6 71.7411 1.22556
   6  -2   6 71.1668 1.06377
  -7   2  -6 13.5856 1.09671
   7  -2   6 13.7539 1.03189
  -8   2  -6 35.7188 1.51971
   8  -2   6 34.3757 1.67737
  -9   2  -6 27.7620 1.75327
   9  -2   6 29.2837 2.21738
 -10   2  -6 9.25667 1.25623
  10  -2   6 10.7972 1.19636
 -11   2  -6 9.08555 1.81294
  11  -2   6 6.08952 1.04876
 -12   2  -6 19.1449 2.29638
  12  -2   6 18.4705 1.97140
 -13   2  -6 2.91962 5.71109
  13  -2   6 10.6503 1.52937
  13   1  -6 1.26602 1.74152
 -13  -1   6 0.90550 1.84162
  12   1  -6 4.78270 1.73668
 -12  -1   6 2.42308 2.05533
  11   1  -6 10.5517 1.20144
 -11  -1   6 9.40519 1.27449
  10   1  -6 25.2240 1.46269
 -10  -1   6 30.9362 2.14824
   9   1  -6 14.1135 1.18282
  -9  -1   6 15.8958 1.19983
   8   1  -6 92.9469 1.60390
  -8  -1   6 98.6385 2.19457
   7   1  -6 54.4378 1.11928
  -7  -1   6 51.2625 1.19507
   6   1  -6 24.5573 1.28422
  -6  -1   6 26.8107 1.46858
   5   1  -6 18.3165 0.67080
  -5  -1   6 18.3937 0.66181
   4   1  -6 11.5687 0.64881
  -4  -1   6 11.7082 0.73791
   3   1  -6 77.8964 0.80859
  -3  -1   6 80.6595 0.83381
   2   1  -6 13.0354 0.93965
  -2  -1   6 16.3679 0.76552
   1   1  -6 56.4034 0.70037
  -1  -1   6 57.6092 0.60015
   0   1  -6 73.3651 0.92368
   0  -1   6 76.1318 0.94637
  -1   1  -6 9.21152 0.35614
   1  -1   6 9.73143 0.51036
  -2   1  -6 178.035 1.40077
   2  -1   6 182.282 1.63378
  -3   1  -6 405.599 2.42723
   3  -1   6 410.695 2.47732
  -4   1  -6 2.99014 0.55106
   4  -1   6 2.77646 0.50772
  -5   1  -6 47.1534 0.90699
   5  -1   6 48.5665 1.05800
  -6   1  -6 2.67669 0.61087
   6  -1   6 3.22151 0.58962
  -7   1  -6 11.1498 1.09648
   7  -1   6 12.3808 0.78717
  -8   1  -6 104.605 1.95456
   8  -1   6 102.323 2.19335
  -9   1  -6 21.3105 1.63412
   9  -1   6 23.2766 2.23283
 -10   1  -6 19.1364 1.65539
  10  -1   6 18.8779 1.01899
 -11   1  -6 3.69520 2.16500
  11  -1   6 0.53231 0.97077
 -12   1  -6 1.39819 2.81459
  12  -1   6 3.00861 1.39426
 -13   1  -6 21.4762 6.29670
  13  -1   6 19.1715 3.08175
  13   0  -6 17.4221 1.92365
 -13   0   6 20.9877 2.21231
  12   0  -6 57.7171 2.35163
 -12   0   6 52.6924 3.18124
  11   0  -6 16.7058 1.79040
 -11   0   6 15.7379 1.51833
  10   0  -6 65.5755 1.62193
 -10   0   6 69.0393 2.21339
   9   0  -6 68.4212 1.55762
  -9   0   6 68.0785 1.93866
   8   0  -6 68.5466 1.25466
  -8   0   6 67.0688 1.61890
   7   0  -6 140.240 1.49664
  -7   0   6 140.327 1.65610
   6   0  -6 1.12556 0.41481
  -6   0   6 1.83755 0.71658
   5   0  -6 172.026 1.80387
  -5   0   6 170.494 1.35767
   4   0  -6 422.786 2.96518
  -4   0   6 430.365 2.70657
   3   0  -6 627.294 3.51210
  -3   0   6 630.819 3.19268
   2   0  -6 135.921 1.33374
  -2   0   6 139.839 1.24499
   1   0  -6 333.752 2.04887
  -1   0   6 331.642 1.75250
   0   0  -6 7.80886 0.56899
   0   0   6 8.63725 0.55456
  -1   0  -6 328.050 1.82520
   1   0   6 357.285 2.17954
  -2   0  -6 9.18238 0.92364
   2   0   6 8.44554 0.70591
  -3   0  -6 200.898 1.42531
   3   0   6 202.704 1.47549
  -4   0  -6 55.7827 1.02058
   4   0   6 53.0731 1.17828
  -5   0  -6 23.4386 0.92153
   5   0   6 22.2050 0.84550
  -6   0  -6 23.4165 1.13196
   6   0   6 23.3363 1.13947
  -7   0  -6 41.3552 1.55852
   7   0   6 42.5321 1.42478
  -8   0  -6 84.4450 1.70892
   8   0   6 82.9714 1.48930
  -9   0  -6 21.5417 1.64851
   9   0   6 20.3139 1.31434
 -10   0  -6 38.3018 1.95089
  10   0   6 38.3754 1.40294
 -11   0  -6 2.59111 2.59125
  11   0   6 10.4469 5.19855
 -12   0  -6 4.66415 2.50130
  12   0   6 3.06251 1.43889
  13  -1  -6 8.70826 1.58745
 -13   1   6 8.32857 1.80099
  12  -1  -6 19.9654 2.25649
 -12   1   6 24.9501 2.49621
  11  -1  -6 7.39425 1.07231
 -11   1   6 7.49335 1.44751
  10  -1  -6 67.1059 1.47975
 -10   1   6 71.8972 2.22408
   9  -1  -6 46.5435 1.28826
  -9   1   6 49.0357 1.75079
   8  -1  -6 27.5575 0.82554
  -8   1   6 27.6625 1.40077
   7  -1  -6 59.8677 1.71734
  -7   1   6 55.0115 1.33823
   6  -1  -6 9.95688 1.03441
  -6   1   6 10.5126 0.75412
   5  -1  -6 15.6057 0.86843
  -5   1   6 15.7893 0.68746
   4  -1  -6 222.359 1.58218
  -4   1   6 229.351 1.65112
   3  -1  -6 66.6210 0.83745
  -3   1   6 69.8330 0.86417
   2  -1  -6 277.907 1.88238
  -2   1   6 288.162 2.03103
   1  -1  -6 272.725 1.72143
  -1   1   6 260.382 1.67171
   0  -1  -6 62.7387 0.77095
   0   1   6 62.2952 0.75951
  -1  -1  -6 332.295 2.29434
   1   1   6 338.970 2.11585
  -2  -1  -6 393.155 2.77200
   2   1   6 395.960 2.55128
  -3  -1  -6 272.264 1.86945
   3   1   6 275.829 1.88173
  -4  -1  -6 83.6603 1.33509
   4   1   6 83.6806 1.21685
  -5  -1  -6 9.97505 0.96288
   5   1   6 9.93423 0.88809
  -6  -1  -6 3.60363 0.73986
   6   1   6 3.49247 0.57289
  -7  -1  -6 3.19084 1.16383
   7   1   6 3.12055 0.61549
  -8  -1  -6 3.51967 0.94380
   8   1   6 2.90519 0.60586
  -9  -1  -6 81.5322 2.28779
   9   1   6 80.2258 1.67550
 -10  -1  -6 3.80631 1.29268
  10   1   6 3.81128 0.95557
 -11  -1  -6 5.70454 2.73137
  11   1   6 3.62140 3.14253
 -12  -1  -6 5.58394 3.00399
  12   1   6 6.13903 2.13597
  13  -2  -6 4.28714 1.64530
 -13   2   6 3.74259 1.94159
  12  -2  -6 6.42974 2.44570
 -12   2   6 2.86169 1.80428
  11  -2  -6 2.03595 1.00198
 -11   2   6 3.51666 1.38631
  10  -2  -6 19.2939 1.11880
 -10   2   6 16.8906 1.27210
   9  -2  -6 111.043 1.62589
  -9   2   6 114.098 2.36544
   8  -2  -6 4.70396 1.07774
  -8   2   6 5.15870 0.86869
   7  -2  -6 5.74056 0.81612
  -7   2   6 7.04819 0.86278
   6  -2  -6 7.24050 0.68773
  -6   2   6 6.17656 0.65717
   5  -2  -6 64.9351 1.22219
  -5   2   6 63.6285 0.97489
   4  -2  -6 288.370 2.29128
  -4   2   6 296.523 2.10635
   3  -2  -6 143.081 1.20057
  -3   2   6 145.712 1.24637
   2  -2  -6 445.404 2.76110
  -2   2   6 446.557 3.13602
   1  -2  -6 68.9106 0.88209
  -1   2   6 71.1263 0.93812
   0  -2  -6 682.127 4.47174
   0   2   6 695.951 4.32681
  -1  -2  -6 234.205 1.65609
   1   2   6 239.444 1.80611
  -2  -2  -6 205.183 1.70757
   2   2   6 210.086 1.71632
  -3  -2  -6 33.8283 0.90949
   3   2   6 33.9836 0.95041
  -4  -2  -6 10.4460 1.03022
   4   2   6 10.7932 0.83614
  -5  -2  -6 16.1152 1.19007
   5   2   6 14.8901 1.00809
  -6  -2  -6 24.5295 1.29340
   6   2   6 22.0772 1.10091
  -7  -2  -6 37.0454 1.58397
   7   2   6 36.5492 1.24697
  -8  -2  -6 5.73993 1.00344
   8   2   6 5.76486 0.76470
  -9  -2  -6 15.2534 2.33072
   9   2   6 13.3064 1.57045
 -10  -2  -6 12.6930 1.81412
  10   2   6 13.3934 1.64811
 -11  -2  -6 5.20991 3.44758
  11   2   6 2.06901 3.19454
 -12  -2  -6 2.05843 3.17399
  12   2   6 12.8882 2.75131
  13  -3  -6 1.88088 1.43823
 -13   3   6 0.99509 2.70944
  12  -3  -6 2.20358 2.02509
 -12   3   6 1.72358 1.65744
  11  -3  -6 51.0727 2.36107
 -11   3   6 49.4412 2.55559
  10  -3  -6 0.95640 0.88246
 -10   3   6 1.62989 1.10625
   9  -3  -6 48.5092 2.59681
  -9   3   6 44.2316 1.82910
   8  -3  -6 50.2533 1.92989
  -8   3   6 51.4835 1.58445
   7  -3  -6 8.46663 0.74906
  -7   3   6 8.51713 1.03453
   6  -3  -6 3.75790 0.70551
  -6   3   6 2.91532 0.67564
   5  -3  -6 64.8648 0.97101
  -5   3   6 67.6493 1.09553
   4  -3  -6 183.061 1.66137
  -4   3   6 185.031 1.64974
   3  -3  -6 185.944 1.75277
  -3   3   6 184.208 1.46446
   2  -3  -6 109.306 1.21933
  -2   3   6 110.015 1.36026
   1  -3  -6 83.4526 1.00134
  -1   3   6 87.2955 0.98746
   0  -3  -6 76.1702 1.00611
   0   3   6 74.9307 0.99217
  -1  -3  -6 35.2847 0.96772
   1   3   6 35.6236 1.08496
  -2  -3  -6 134.843 1.48636
   2   3   6 135.142 1.33583
  -3  -3  -6 17.0773 0.67140
   3   3   6 16.0944 0.98031
  -4  -3  -6 41.3332 1.29773
   4   3   6 39.9662 1.18753
  -5  -3  -6 17.0959 1.24874
   5   3   6 19.2070 1.10280
  -6  -3  -6 42.0036 1.47195
   6   3   6 42.0874 1.46822
  -7  -3  -6 2.03277 1.08764
   7   3   6 0.20010 0.89833
  -8  -3  -6 4.06309 1.09310
   8   3   6 1.78043 0.97515
  -9  -3  -6 50.6057 2.76347
   9   3   6 58.3892 3.50126
 -10  -3  -6 17.5802 2.28952
  10   3   6 16.5021 1.79991
 -11  -3  -6 4.96136 4.52327
  11   3   6 13.1642 5.20378
  13  -4  -6 11.9063 1.79596
 -13   4   6 17.9392 3.61228
  12  -4  -6 0.00000 2.13874
 -12   4   6 0.45402 1.95264
  11  -4  -6 14.0701 1.50130
 -11   4   6 13.3341 1.80835
  10  -4  -6 3.46101 0.86396
 -10   4   6 3.71655 1.15446
   9  -4  -6 22.1761 1.20032
  -9   4   6 18.6842 1.69247
   8  -4  -6 6.19069 0.75301
  -8   4   6 8.32958 0.89993
   7  -4  -6 46.1634 0.89109
  -7   4   6 47.9385 1.52209
   6  -4  -6 15.1862 0.77079
  -6   4   6 15.6420 1.02788
   5  -4  -6 59.4421 1.08208
  -5   4   6 59.8252 1.17699
   4  -4  -6 196.931 1.81646
  -4   4   6 200.722 1.94373
   3  -4  -6 109.165 1.33263
  -3   4   6 112.676 1.28549
   2  -4  -6 76.4877 1.09302
  -2   4   6 78.2918 1.20807
   1  -4  -6 106.877 1.27989
  -1   4   6 108.807 1.26752
   0  -4  -6 64.7026 1.03587
   0   4   6 65.0927 1.04332
  -1  -4  -6 29.1500 0.99343
   1   4   6 30.2230 1.06082
  -2  -4  -6 67.6608 1.19936
   2   4   6 66.4876 1.11545
  -3  -4  -6 23.0924 0.93757
   3   4   6 21.0447 1.20661
  -4  -4  -6 55.4556 1.31136
   4   4   6 52.9180 1.33287
  -5  -4  -6 36.1700 1.58494
   5   4   6 36.6265 1.48747
  -6  -4  -6 4.02442 0.86627
   6   4   6 2.28656 0.90146
  -7  -4  -6 17.0973 1.58429
   7   4   6 18.9838 1.53409
  -8  -4  -6 1.85451 1.23052
   8   4   6 0.77515 1.38439
  -9  -4  -6 0.91008 2.28389
   9   4   6 0.41498 2.49700
 -10  -4  -6 8.13587 2.24925
  10   4   6 14.8495 2.88914
 -11  -4  -6 5.98136 4.80994
  11   4   6 3.21772 5.47337
  13  -5  -6 9.17194 1.71660
 -13   5   6 19.3327 3.89165
  12  -5  -6 6.50294 1.85567
 -12   5   6 2.43604 2.42378
  11  -5  -6 5.38413 4.42198
 -11   5   6 3.48196 2.07058
  10  -5  -6 23.8366 1.28728
 -10   5   6 22.0835 1.79275
   9  -5  -6 3.83876 0.90808
  -9   5   6 2.58682 1.19059
   8  -5  -6 19.1263 0.92142
  -8   5   6 20.1398 1.45464
   7  -5  -6 72.7478 1.18667
  -7   5   6 74.4940 1.64859
   6  -5  -6 76.5750 1.34162
  -6   5   6 80.5255 1.48011
   5  -5  -6 109.628 1.47887
  -5   5   6 110.666 1.51312
   4  -5  -6 61.4184 1.28641
  -4   5   6 61.7592 1.29888
   3  -5  -6 155.027 1.60817
  -3   5   6 160.464 1.53970
   2  -5  -6 29.1733 0.90018
  -2   5   6 31.1511 0.84684
   1  -5  -6 120.959 1.38586
  -1   5   6 120.413 1.28119
   0  -5  -6 6.96958 0.76661
   0   5   6 8.06692 0.75390
  -1  -5  -6 11.6169 0.66166
   1   5   6 10.8384 0.86073
  -2  -5  -6 10.5080 1.12584
   2   5   6 8.40714 0.79741
  -3  -5  -6 5.89180 0.89570
   3   5   6 6.92311 0.97484
  -4  -5  -6 25.1633 1.10682
   4   5   6 24.5618 1.39673
  -5  -5  -6 97.6157 1.90524
   5   5   6 97.3202 1.94307
  -6  -5  -6 50.6050 1.67801
   6   5   6 55.3053 1.78917
  -7  -5  -6 7.99885 2.12909
   7   5   6 10.6734 1.65884
  -8  -5  -6 0.00000 1.33135
   8   5   6 1.63259 1.55322
  -9  -5  -6 15.9221 5.94921
   9   5   6 8.98795 3.64867
 -10  -5  -6 13.8545 3.08543
  10   5   6 14.3530 2.92489
  13  -6  -6 2.31945 1.97951
 -13   6   6 0.00000 4.91976
  12  -6  -6 3.16444 1.91378
 -12   6   6 2.20547 2.48271
  11  -6  -6 6.62794 2.75952
 -11   6   6 7.46173 2.63688
  10  -6  -6 38.3672 1.58467
 -10   6   6 37.2449 2.04721
   9  -6  -6 18.4089 1.42580
  -9   6   6 18.1560 2.03534
   8  -6  -6 16.2008 0.99418
  -8   6   6 18.4892 1.40584
   7  -6  -6 7.39571 0.86276
  -7   6   6 7.52421 1.10844
   6  -6  -6 49.6664 1.39257
  -6   6   6 51.0159 1.45184
   5  -6  -6 32.7444 1.22414
  -5   6   6 37.4339 1.30048
   4  -6  -6 11.7974 0.93778
  -4   6   6 12.7118 0.99561
   3  -6  -6 122.006 1.70911
  -3   6   6 127.329 1.39155
   2  -6  -6 23.0978 1.07786
  -2   6   6 28.7479 1.37688
   1  -6  -6 39.5665 1.31946
  -1   6   6 39.2920 1.26840
   0  -6  -6 27.4224 1.13312
   0   6   6 27.7884 1.02102
  -1  -6  -6 7.87703 0.91574
   1   6   6 8.41182 0.92701
  -2  -6  -6 3.37752 1.01692
   2   6   6 3.08058 0.81338
  -3  -6  -6 81.7038 1.91231
   3   6   6 80.2174 2.03592
  -4  -6  -6 147.921 2.45329
   4   6   6 146.261 2.20917
  -5  -6  -6 32.6674 2.11932
   5   6   6 37.6137 1.96184
  -6  -6  -6 4.32773 1.22080
   6   6   6 4.39396 1.16509
  -7  -6  -6 1.56139 3.28882
   7   6   6 2.94361 2.07006
  -8  -6  -6 0.17139 2.28502
   8   6   6 3.45038 2.17139
  -9  -6  -6 6.64035 5.07616
   9   6   6 9.06663 4.33913
 -10  -6  -6 2.27305 2.81610
  10   6   6 7.10776 3.06074
  12  -7  -6 0.36785 2.01004
 -12   7   6 5.51987 2.74481
  11  -7  -6 0.00000 3.28579
 -11   7   6 1.22153 2.45811
  10  -7  -6 2.10285 1.25880
 -10   7   6 2.61756 1.47756
   9  -7  -6 9.16261 1.32876
  -9   7   6 8.48545 2.09170
   8  -7  -6 34.2733 1.33949
  -8   7   6 34.0764 1.68587
   7  -7  -6 1.90732 1.13139
  -7   7   6 0.79850 1.03105
   6  -7  -6 62.7605 1.56386
  -6   7   6 60.4694 1.56906
   5  -7  -6 60.8022 1.60034
  -5   7   6 60.8892 1.63584
   4  -7  -6 46.3567 1.46784
  -4   7   6 46.1659 1.28708
   3  -7  -6 14.9139 1.22262
[truncated: 419,012 more chars]
