# Supplementary material for: (1S,3R)-N-{(3S,10S,12S,13R,17R)-12-Hy­droxy-17-[(R)-5-hy­droxy­pentan-2-yl]-10,13-di­methyl­hexa­deca­hydro-1H-cyclo­penta­[a]phenanthren-3-yl}adamantane-1-carboxamide 0.25-hydrate
Source: IUCrdata. 2022 Oct 11;7(Pt 10):x220947. doi: 10.1107/S2414314622009476 (PMC9638062; doi:10.1107/S2414314622009476)
Supplement: Supplementary file 2 [file x-07-x220947-Isup7.hkl]

data_I                                                                          
_shelx_title ' mo_JCSad_02_0m_4 in P1'                                          
_shelx_refln_list_code          4                                               
_shelx_F_calc_maximum      299.69                                               
_exptl_crystal_F_000      1202.00                                               
_reflns_d_resolution_high  0.8255                                               
                                                                                
loop_                                                                           
 _space_group_symop_operation_xyz                                               
 'x, y, z'                                                                      
                                                                                
_cell_length_a    11.8289                                                       
_cell_length_b    16.7287                                                       
_cell_length_c    17.7234                                                       
_cell_angle_alpha 116.207                                                       
_cell_angle_beta   91.006                                                       
_cell_angle_gamma 100.454                                                       
                                                                                
_shelx_F_squared_multiplier     1.000                                           
                                                                                
loop_                                                                           
 _refln_index_h                                                                 
 _refln_index_k                                                                 
 _refln_index_l                                                                 
 _refln_F_squared_calc                                                          
 _refln_F_squared_meas                                                          
 _refln_F_squared_sigma                                                         
 _refln_observed_status                                                         
   0   6 -21         63.90         45.59        19.49 o                         
   1   6 -21         80.42        105.42        21.74 o                         
   2   6 -21         40.96         57.37        21.45 o                         
  -1   7 -21          3.13        101.07        37.60 o                         
   0   7 -21          5.70         34.40        24.32 o                         
   1   7 -21          7.48          0.00        46.88 o                         
   2   7 -21         13.43         39.62        24.53 o                         
  -2   8 -21        109.78        131.43        26.62 o                         
  -1   8 -21         65.39        126.39        43.71 o                         
   0   8 -21         95.35        116.56        21.42 o                         
   1   8 -21         19.35          0.00        36.45 o                         
   2   8 -21         25.61          5.18        22.95 o                         
  -2   9 -21         50.39         66.61        21.46 o                         
  -1   9 -21          5.26          0.00        66.90 o                         
   0   9 -21         31.90         32.11        19.88 o                         
   1   9 -21         12.56         22.42        33.92 o                         
   2   9 -21         34.45         24.31        24.59 o                         
  -2  10 -21          4.43         32.55        27.46 o                         
  -1  10 -21         11.76         10.61        44.32 o                         
   0  10 -21         26.78          2.99        21.18 o                         
   1  10 -21         11.67         47.14        39.99 o                         
   2  10 -21         12.89         37.98        20.68 o                         
  -2  11 -21         20.03         23.58        43.24 o                         
  -1  11 -21         37.56          5.18        35.89 o                         
   0  11 -21         55.17         55.02        22.18 o                         
   1  11 -21         11.18          0.00        37.31 o                         
  -1  12 -21         55.89        130.99        36.20 o                         
   0  12 -21          1.47         29.76        22.43 o                         
   1   2 -20         75.08        146.40        31.44 o                         
   2   2 -20          5.33          0.00       106.60 o                         
  -1   3 -20        100.23        114.60        27.63 o                         
   0   3 -20          7.64         11.22        16.21 o                         
   1   3 -20         20.70          0.00        44.36 o                         
   2   3 -20         14.08         31.69        19.36 o                         
   3   3 -20          2.62         43.50        19.56 o                         
  -2   4 -20         28.62         23.27        20.36 o                         
  -1   4 -20         33.48        111.08        34.55 o                         
   0   4 -20         18.77         17.85        16.18 o                         
   1   4 -20          7.59          0.00        38.67 o                         
   2   4 -20          9.85         18.48        19.92 o                         
   3   4 -20         77.79        171.21        39.10 o                         
   4   4 -20         74.71         52.42        20.63 o                         
  -3   5 -20         79.23        125.25        40.19 o                         
  -2   5 -20         43.49         48.21        17.34 o                         
  -1   5 -20        176.36        258.00        38.10 o                         
   0   5 -20        104.82        100.00        17.34 o                         
   1   5 -20        259.80        325.78        39.28 o                         
   2   5 -20         86.06         95.35        20.43 o                         
   3   5 -20          2.21          0.00        33.39 o                         
   4   5 -20        179.25        255.66        44.40 o                         
   5   5 -20        101.23        158.23        53.52 o                         
  -3   6 -20         56.54         66.13        35.86 o                         
  -2   6 -20        132.95        119.13        17.75 o                         
  -1   6 -20        298.74        323.46        38.61 o                         
   0   6 -20         34.61         55.79        17.79 o                         
   1   6 -20        146.45        253.23        33.51 o                         
   2   6 -20         93.36         90.05        20.10 o                         
   3   6 -20        211.27        241.71        38.43 o                         
   4   6 -20        120.81        136.11        29.24 o                         
   5   6 -20         57.94         49.24        17.66 o                         
  -4   7 -20         39.56          0.00        27.70 o                         
  -3   7 -20         37.86         10.75        36.44 o                         
  -2   7 -20         66.15         71.58        20.47 o                         
  -1   7 -20        152.33        184.73        35.59 o                         
   0   7 -20        138.71        156.38        20.24 o                         
   1   7 -20        191.21        260.18        35.12 o                         
   2   7 -20         16.09         19.85        22.13 o                         
   3   7 -20          8.72        162.21        53.07 o                         
   4   7 -20         48.44          0.00        51.82 o                         
   5   7 -20         26.74         34.04        18.00 o                         
  -4   8 -20         34.91         34.39        49.72 o                         
  -3   8 -20         18.01        143.58        48.95 o                         
  -2   8 -20         50.66         35.12        18.89 o                         
  -1   8 -20         54.53         37.52        33.50 o                         
   0   8 -20         74.31        106.69        18.16 o                         
   1   8 -20         86.83        115.53        34.31 o                         
   2   8 -20         76.08         84.05        22.67 o                         
   3   8 -20         55.42         50.46        35.96 o                         
   4   8 -20         28.70         58.50        48.69 o                         
   5   8 -20         19.28         81.56        21.11 o                         
  -4   9 -20         54.65          0.08        77.77 o                         
  -3   9 -20          6.26          0.00        50.06 o                         
  -2   9 -20          6.59          1.91        19.87 o                         
  -1   9 -20          9.34        139.79        33.19 o                         
   0   9 -20         19.83         18.52        17.09 o                         
   1   9 -20         15.87         45.37        37.20 o                         
   2   9 -20         57.90         94.83        23.81 o                         
   3   9 -20         28.60          0.05        36.13 o                         
   4   9 -20          6.14        119.90        55.07 o                         
   5   9 -20        258.70        227.41        26.24 o                         
  -4  10 -20         22.28         64.29        33.65 o                         
  -3  10 -20         14.78         23.57        51.59 o                         
  -2  10 -20         56.57         39.33        20.31 o                         
  -1  10 -20         30.51         45.63        32.78 o                         
   0  10 -20         14.02         28.74        19.34 o                         
   1  10 -20          3.81          6.76        43.08 o                         
   2  10 -20         17.79         11.46        39.41 o                         
   3  10 -20         53.07         11.29        37.19 o                         
   4  10 -20         74.35        111.98        29.41 o                         
  -4  11 -20         14.11         49.93        23.05 o                         
  -3  11 -20         37.78         18.07        44.37 o                         
  -2  11 -20          4.47         37.22        23.89 o                         
  -1  11 -20         22.66         97.49        37.59 o                         
   0  11 -20         11.07         16.08        19.18 o                         
   1  11 -20         11.55         93.47        37.12 o                         
   2  11 -20         59.99         40.83        21.50 o                         
   3  11 -20         27.02          0.67        36.92 o                         
   4  11 -20        135.26        118.87        19.52 o                         
  -4  12 -20         14.84          0.00        30.42 o                         
  -3  12 -20        106.36        165.13        43.30 o                         
  -2  12 -20         41.81         39.78        23.97 o                         
  -1  12 -20          3.36         74.25        44.16 o                         
   0  12 -20          1.03         32.39        19.07 o                         
   1  12 -20         11.26          0.00        39.10 o                         
   2  12 -20         36.61         73.10        24.46 o                         
   3  12 -20          4.94         23.89        29.43 o                         
  -3  13 -20        125.65        177.57        37.60 o                         
  -2  13 -20         89.65        108.32        22.57 o                         
  -1  13 -20          2.87          0.00        54.35 o                         
   0  13 -20         72.38         85.54        20.62 o                         
   1  13 -20        110.78        171.09        39.75 o                         
   2  13 -20         95.39        123.16        21.98 o                         
  -3  14 -20         20.26         49.91        33.79 o                         
  -2  14 -20        138.25        142.52        23.54 o                         
  -1  14 -20        176.46        212.23        40.48 o                         
   0  14 -20         23.94         42.33        21.91 o                         
   1  14 -20         26.99         27.96        33.08 o                         
   0   0 -19         21.99         21.50        17.04 o                         
   1   0 -19        356.88        496.06        32.73 o                         
   2   0 -19        244.02        214.89        33.55 o                         
   3   0 -19         76.93        165.36        35.02 o                         
  -2   1 -19         17.69          0.00        19.92 o                         
  -1   1 -19          2.99         49.84        43.88 o                         
   0   1 -19         15.16         37.27        18.24 o                         
   1   1 -19        103.38         58.91        45.73 o                         
   2   1 -19         58.93         70.12        22.06 o                         
   3   1 -19         26.50        163.85        50.59 o                         
   4   1 -19         96.79        133.90        27.94 o                         
  -3   2 -19         21.27          0.00        46.72 o                         
  -2   2 -19         36.40         56.39        20.39 o                         
  -1   2 -19          2.42         67.28        50.80 o                         
   0   2 -19        232.54        256.45        29.27 o                         
   1   2 -19        111.18        195.52        36.24 o                         
   2   2 -19        359.61        366.36        28.99 o                         
   3   2 -19         20.72          0.00        44.90 o                         
   4   2 -19         83.47        122.50        26.82 o                         
   5   2 -19         79.28         66.55        19.35 o                         
  -4   3 -19         25.52         63.97        22.21 o                         
  -3   3 -19         73.80         69.64        51.41 o                         
  -2   3 -19         49.83         31.98        26.31 o                         
  -1   3 -19         27.85        120.89        34.44 o                         
   0   3 -19         20.33         27.78        15.24 o                         
   1   3 -19         83.55        130.76        34.77 o                         
   2   3 -19        267.76        356.75        28.65 o                         
   3   3 -19          4.72          0.00        42.32 o                         
   4   3 -19        166.62        158.91        29.45 o                         
   5   3 -19         78.04        174.80        43.07 o                         
   6   3 -19         42.80         40.79        18.50 o                         
  -4   4 -19        172.73        221.23        26.95 o                         
  -3   4 -19        280.41        315.41        46.04 o                         
  -2   4 -19        391.72        427.46        26.09 o                         
  -1   4 -19         10.35        121.67        36.74 o                         
   0   4 -19        259.73        214.99        20.58 o                         
   1   4 -19         25.22         71.41        34.05 o                         
   2   4 -19          8.74         22.44        21.19 o                         
   3   4 -19          3.84          0.00        36.29 o                         
   4   4 -19         71.96         43.83        39.03 o                         
   5   4 -19         30.63        158.80        38.30 o                         
   6   4 -19         14.50         29.17        19.40 o                         
  -5   5 -19        114.54        147.53        41.60 o                         
  -4   5 -19         52.41         21.91        24.09 o                         
  -3   5 -19        254.43        316.83        39.95 o                         
  -2   5 -19        145.49        131.36        18.25 o                         
  -1   5 -19         32.15         47.25        30.74 o                         
   0   5 -19        232.99        242.32        22.15 o                         
   1   5 -19        104.17        252.05        29.37 o                         
   2   5 -19        208.66        199.46        22.70 o                         
   3   5 -19         64.50        104.18        37.09 o                         
   4   5 -19         22.43          0.00        39.25 o                         
   5   5 -19         13.47          0.00        33.46 o                         
   6   5 -19        142.26        189.67        46.95 o                         
  -5   6 -19        108.21         90.94        36.74 o                         
  -4   6 -19        210.52        189.90        27.20 o                         
  -3   6 -19        173.06        132.54        51.68 o                         
  -2   6 -19        163.45        222.37        25.07 o                         
  -1   6 -19        138.44        159.01        28.44 o                         
   0   6 -19         86.00         73.58        18.79 o                         
   1   6 -19        204.83        305.68        34.10 o                         
   2   6 -19         95.93         87.72        21.26 o                         
   3   6 -19          7.21          0.00        34.97 o                         
   4   6 -19         56.27         38.93        47.49 o                         
   5   6 -19         74.84         52.71        37.05 o                         
   6   6 -19         37.00         11.58        42.14 o                         
  -5   7 -19         13.12         42.07        47.62 o                         
  -4   7 -19        102.39         55.01        23.29 o                         
  -3   7 -19        307.47        287.23        35.80 o                         
  -2   7 -19        112.36        100.93        20.46 o                         
  -1   7 -19        495.34        510.54        40.51 o                         
   0   7 -19         51.26         52.73        17.87 o                         
   1   7 -19        147.42        187.30        34.67 o                         
   2   7 -19        121.83        181.49        25.53 o                         
   3   7 -19        155.86        241.95        35.32 o                         
   4   7 -19        335.87        358.95        42.88 o                         
   5   7 -19        115.87        148.48        47.39 o                         
   6   7 -19         79.27         44.49        41.15 o                         
  -6   8 -19         98.84          0.00        51.94 o                         
  -5   8 -19         67.21         55.32        39.25 o                         
  -4   8 -19         13.49         37.79        26.05 o                         
  -3   8 -19         34.43         26.96        38.93 o                         
  -2   8 -19        107.47         80.63        19.55 o                         
  -1   8 -19        133.64        230.97        37.42 o                         
   0   8 -19        165.10        127.03        18.62 o                         
   1   8 -19         29.16         20.27        36.43 o                         
   2   8 -19         32.72         24.67        19.91 o                         
   3   8 -19         80.71         94.36        37.04 o                         
   4   8 -19          5.24         60.82        42.63 o                         
   5   8 -19         82.25         44.14        40.86 o                         
   6   8 -19         16.51          0.00        45.85 o                         
  -6   9 -19         88.73         97.65        67.42 o                         
  -5   9 -19         32.38         32.60        32.95 o                         
  -4   9 -19        149.87        166.89        22.78 o                         
  -3   9 -19          5.49          6.01        32.94 o                         
  -2   9 -19         16.76         11.01        17.45 o                         
  -1   9 -19          6.39         58.11        51.52 o                         
   0   9 -19        182.46        201.35        21.44 o                         
   1   9 -19         24.52          0.00        34.83 o                         
   2   9 -19         14.68         34.17        18.96 o                         
   3   9 -19         32.36         76.86        39.06 o                         
   4   9 -19         87.55        187.61        47.34 o                         
   5   9 -19         25.55         17.36        51.02 o                         
   6   9 -19         59.36         68.75        21.27 o                         
  -6  10 -19          5.69         21.42        66.80 o                         
  -5  10 -19         25.86        111.81        44.22 o                         
  -4  10 -19          9.03         17.28        21.05 o                         
  -3  10 -19         43.37         27.26        40.46 o                         
  -2  10 -19          0.91         29.81        22.84 o                         
  -1  10 -19        278.93        294.71        39.24 o                         
   0  10 -19          9.19         24.33        17.65 o                         
   1  10 -19         67.21         21.83        31.87 o                         
   2  10 -19         41.17         67.25        21.85 o                         
   3  10 -19        233.38        315.54        40.18 o                         
   4  10 -19        135.56        154.86        47.02 o                         
   5  10 -19         77.67          0.00        47.57 o                         
   6  10 -19         11.41         62.97        18.65 o                         
  -6  11 -19          1.87          0.00        76.42 o                         
  -5  11 -19         41.83         90.14        44.79 o                         
  -4  11 -19        332.81        272.95        27.21 o                         
  -3  11 -19         71.74         90.88        41.00 o                         
  -2  11 -19        227.16        250.14        23.85 o                         
  -1  11 -19         68.00        220.16        40.39 o                         
   0  11 -19         92.58         89.33        20.62 o                         
   1  11 -19         71.73         57.92        34.64 o                         
   2  11 -19         71.92         60.27        17.31 o                         
   3  11 -19         20.56        100.27        38.80 o                         
   4  11 -19        134.89        248.21        42.69 o                         
   5  11 -19        214.93        413.94        58.23 o                         
  -6  12 -19          5.24          0.00       115.85 o                         
  -5  12 -19         42.41         44.14        52.05 o                         
  -4  12 -19         14.60          4.40        21.63 o                         
  -3  12 -19        113.28        143.76        42.15 o                         
  -2  12 -19         62.95         88.09        19.97 o                         
  -1  12 -19         49.57        129.53        46.05 o                         
   0  12 -19          4.63          8.20        19.66 o                         
   1  12 -19         40.25         90.68        39.14 o                         
   2  12 -19         27.51         18.51        21.16 o                         
   3  12 -19          3.35          0.00        33.95 o                         
   4  12 -19         39.84         58.46        30.20 o                         
   5  12 -19          8.06         91.90        29.68 o                         
  -5  13 -19         93.54        253.89        66.92 o                         
  -4  13 -19        163.57        129.26        24.96 o                         
  -3  13 -19          4.20         21.51        39.36 o                         
  -2  13 -19          4.77         12.92        19.10 o                         
  -1  13 -19         59.43         49.49        49.72 o                         
   0  13 -19          5.84         33.40        21.37 o                         
   1  13 -19         47.85         36.22        39.63 o                         
   2  13 -19         28.54         12.84        18.96 o                         
   3  13 -19         71.38         13.38        37.24 o                         
   4  13 -19         93.73        103.11        35.29 o                         
  -5  14 -19         47.73          0.00        54.13 o                         
  -4  14 -19          1.43         26.42        23.91 o                         
  -3  14 -19        162.36        170.61        39.21 o                         
  -2  14 -19         21.72         22.37        20.91 o                         
  -1  14 -19        125.08        106.90        48.97 o                         
   0  14 -19          0.45         38.98        18.23 o                         
   1  14 -19        102.67        173.95        45.71 o                         
   2  14 -19         63.40         97.12        20.61 o                         
   3  14 -19        144.29        163.83        25.05 o                         
  -4  15 -19         40.22         23.22        25.58 o                         
  -3  15 -19        132.80        254.00        44.49 o                         
  -2  15 -19         13.52         43.61        21.17 o                         
  -1  15 -19         95.98          0.00        48.28 o                         
   0  15 -19          7.34         14.80        18.61 o                         
   1  15 -19         16.22        142.75        56.27 o                         
   2  15 -19         84.12         86.36        28.75 o                         
  -2  16 -19         22.24         13.15        22.00 o                         
  -1  16 -19         52.69         76.24        33.47 o                         
   0  16 -19         24.79         36.57        20.17 o                         
   0  -2 -18         53.83         62.55        28.36 o                         
   1  -2 -18          5.79         24.38        24.47 o                         
   2  -2 -18          4.07         12.39        25.06 o                         
   3  -2 -18        176.31        302.89        90.54 o                         
  -2  -1 -18          4.10         12.98        19.63 o                         
  -1  -1 -18         26.80          0.00        46.59 o                         
   0  -1 -18          0.07          8.79        19.67 o                         
   1  -1 -18         65.14         67.66        57.44 o                         
   2  -1 -18         22.05          0.00        22.91 o                         
   3  -1 -18        153.58        271.99        78.73 o                         
   4  -1 -18          1.31        307.94       103.03 o                         
   5  -1 -18         43.61        190.71        58.96 o                         
  -3   0 -18          0.16         10.06        55.12 o                         
  -2   0 -18        142.68        136.85        21.55 o                         
  -1   0 -18         43.61         55.15        40.22 o                         
   0   0 -18         17.57         29.61        18.30 o                         
   1   0 -18         99.40        107.71        49.62 o                         
   2   0 -18         45.99         31.64        31.37 o                         
   3   0 -18         29.90         92.15        70.14 o                         
   4   0 -18          9.20         66.19        24.68 o                         
   5   0 -18        111.31         81.85        42.02 o                         
   6   0 -18         14.08         20.97        17.85 o                         
  -4   1 -18         16.19         30.89        20.02 o                         
  -3   1 -18        279.47        282.50        44.50 o                         
  -2   1 -18        234.51        237.51        24.97 o                         
  -1   1 -18         10.18         16.94        42.05 o                         
   0   1 -18        129.97        109.82        28.40 o                         
   1   1 -18         75.80          0.00        34.04 o                         
   2   1 -18        167.12        199.67        21.54 o                         
   3   1 -18        354.46        403.41        43.52 o                         
   4   1 -18        260.93        345.50        31.85 o                         
   5   1 -18         71.95         37.20        39.97 o                         
   6   1 -18        140.34        142.08        47.73 o                         
  -5   2 -18         70.87          0.00        60.41 o                         
  -4   2 -18        100.34        119.61        21.85 o                         
  -3   2 -18         22.83         51.04        41.64 o                         
  -2   2 -18         60.85         42.80        18.89 o                         
  -1   2 -18         56.61        107.40        31.49 o                         
   0   2 -18        568.85        600.42        26.02 o                         
   1   2 -18        130.96        107.75        35.07 o                         
   2   2 -18         24.37         39.77        16.24 o                         
   3   2 -18        131.49         57.47        34.59 o                         
   4   2 -18        118.04        149.76        26.60 o                         
   5   2 -18         62.09         17.81        35.34 o                         
   6   2 -18          4.62         27.73        47.01 o                         
   7   2 -18         44.62         95.34        33.51 o                         
  -5   3 -18         25.87         80.21        53.58 o                         
  -4   3 -18          2.32         12.96        20.76 o                         
  -3   3 -18          1.98         71.38        43.26 o                         
  -2   3 -18         56.81         49.35        18.69 o                         
  -1   3 -18        360.20        409.69        31.42 o                         
   0   3 -18         33.88          3.69        14.68 o                         
   1   3 -18        329.73        367.93        33.47 o                         
   2   3 -18        170.38        231.85        24.02 o                         
   3   3 -18         67.02         81.27        32.33 o                         
   4   3 -18         39.82         35.10        18.65 o                         
   5   3 -18        118.65         33.52        34.86 o                         
   6   3 -18         19.04          0.00        41.10 o                         
   7   3 -18         42.05         85.41        18.75 o                         
  -6   4 -18         31.02          0.00        35.55 o                         
  -5   4 -18          0.86         70.47        53.26 o                         
  -4   4 -18         16.29         21.73        31.21 o                         
  -3   4 -18         41.18        116.21        30.27 o                         
  -2   4 -18        265.69        314.62        24.47 o                         
  -1   4 -18         10.51          0.00        35.59 o                         
   0   4 -18        837.34        793.13        26.80 o                         
   1   4 -18        171.59        193.34        29.57 o                         
   2   4 -18        373.89        394.74        24.16 o                         
   3   4 -18        131.93        158.99        31.60 o                         
   4   4 -18        263.48        273.44        33.44 o                         
   5   4 -18         68.84        102.58        38.62 o                         
   6   4 -18        120.66          0.00        46.03 o                         
   7   4 -18        114.31        124.61        22.60 o                         
  -6   5 -18         43.23         44.79        32.60 o                         
  -5   5 -18         52.00          0.00        55.81 o                         
  -4   5 -18        178.03        208.34        21.23 o                         
  -3   5 -18         88.87        174.77        31.24 o                         
  -2   5 -18        173.50        175.28        17.39 o                         
  -1   5 -18        849.18        859.60        46.10 o                         
   0   5 -18         82.75        109.30        18.80 o                         
   1   5 -18         24.95        151.47        33.07 o                         
   2   5 -18        322.37        332.28        25.36 o                         
   3   5 -18        204.40        353.12        34.03 o                         
   4   5 -18          7.92          0.85        26.46 o                         
   5   5 -18        186.56        172.51        35.59 o                         
   6   5 -18        201.63        239.44        34.65 o                         
   7   5 -18         24.29         30.78        22.26 o                         
  -6   6 -18         10.76          0.00        54.33 o                         
  -5   6 -18        257.13        330.02        40.65 o                         
  -4   6 -18        248.45        267.78        27.41 o                         
  -3   6 -18        105.72        138.79        34.78 o                         
  -2   6 -18        421.59        421.22        28.45 o                         
  -1   6 -18        119.80        140.40        30.77 o                         
   0   6 -18         13.94         32.48        17.44 o                         
   1   6 -18         64.44        149.43        52.17 o                         
   2   6 -18         46.82         71.90        18.16 o                         
   3   6 -18         95.47        343.97        38.64 o                         
   4   6 -18        577.62        646.71        46.76 o                         
   5   6 -18        182.07        244.16        40.88 o                         
   6   6 -18        217.93        329.29        41.19 o                         
   7   6 -18         21.77         53.65        23.85 o                         
  -7   7 -18         58.30         43.41        35.28 o                         
  -6   7 -18        264.74        133.68        50.73 o                         
  -5   7 -18        206.53        330.20        39.59 o                         
  -4   7 -18          1.87         19.30        16.62 o                         
  -3   7 -18        376.79        361.60        31.28 o                         
  -2   7 -18        864.57        913.71        32.65 o                         
  -1   7 -18          8.60          0.00        29.96 o                         
   0   7 -18        421.88        414.56        32.33 o                         
   1   7 -18        276.61        311.53        47.73 o                         
   2   7 -18         47.15         36.23        16.28 o                         
   3   7 -18          8.40          0.00        51.19 o                         
   4   7 -18        134.94        121.23        45.11 o                         
   5   7 -18         20.42         56.06        46.49 o                         
   6   7 -18         99.68         13.69        44.15 o                         
   7   7 -18        110.57        112.49        26.13 o                         
  -7   8 -18         25.99          0.00        55.50 o                         
  -6   8 -18        348.99        388.80        59.49 o                         
  -5   8 -18        109.94         50.69        31.48 o                         
  -4   8 -18        127.42        121.59        18.04 o                         
  -3   8 -18        426.66        416.68        29.61 o                         
  -2   8 -18         71.13         31.51        16.74 o                         
  -1   8 -18        384.03        384.57        30.70 o                         
   0   8 -18        233.66        295.58        28.42 o                         
   1   8 -18         10.72          6.09        45.95 o                         
   2   8 -18         29.14         32.39        16.16 o                         
   3   8 -18        108.95        106.66        39.69 o                         
   4   8 -18         38.98         54.88        21.25 o                         
   5   8 -18         69.18         20.36        42.22 o                         
   6   8 -18         48.14         35.30        30.88 o                         
   7   8 -18         36.16          0.00        51.37 o                         
  -7   9 -18          4.90         35.76        77.66 o                         
  -6   9 -18        138.91        117.50        29.26 o                         
  -5   9 -18        139.40        156.22        31.22 o                         
  -4   9 -18        391.75        489.08        28.05 o                         
  -3   9 -18         25.09         15.04        31.56 o                         
  -2   9 -18         82.97         80.95        19.49 o                         
  -1   9 -18        214.05        297.71        40.66 o                         
   0   9 -18          8.34         38.64        18.24 o                         
   1   9 -18         42.08          0.00        60.42 o                         
   2   9 -18         73.88         77.86        14.11 o                         
   3   9 -18        321.44        354.33        40.03 o                         
   4   9 -18         19.60         33.67        22.99 o                         
   5   9 -18         42.10          0.00        35.48 o                         
   6   9 -18         17.26         52.48        27.52 o                         
   7   9 -18         59.39         91.07        32.62 o                         
  -7  10 -18         68.12          0.00        55.09 o                         
  -6  10 -18          9.87         22.31        23.40 o                         
  -5  10 -18          4.05         47.17        33.95 o                         
  -4  10 -18         29.80         12.20        14.50 o                         
  -3  10 -18         99.94         94.72        32.40 o                         
  -2  10 -18        246.77        227.82        23.43 o                         
  -1  10 -18        111.84         89.90        44.13 o                         
   0  10 -18         13.74         33.62        13.15 o                         
   1  10 -18         18.29         80.80        37.03 o                         
   2  10 -18         31.14         41.76        13.87 o                         
   3  10 -18        203.13        237.38        34.25 o                         
   4  10 -18        181.97        157.92        35.05 o                         
   5  10 -18        210.55        149.62        33.38 o                         
   6  10 -18         28.62          0.02        27.72 o                         
   7  10 -18         61.11         95.95        20.33 o                         
  -7  11 -18         84.40        117.31        63.80 o                         
  -6  11 -18          0.70         26.96        19.12 o                         
  -5  11 -18         66.51         89.14        40.28 o                         
  -4  11 -18        125.16        139.95        16.42 o                         
  -3  11 -18        121.55        201.97        33.06 o                         
  -2  11 -18         52.53         48.44        17.61 o                         
  -1  11 -18         44.20         32.93        34.89 o                         
   0  11 -18         45.23         61.12        16.91 o                         
   1  11 -18         17.16         64.94        47.02 o                         
   2  11 -18         20.29         47.35        18.07 o                         
   3  11 -18         26.32         90.15        38.17 o                         
   4  11 -18         51.20         48.01        20.52 o                         
   5  11 -18        226.36        142.97        36.99 o                         
   6  11 -18         22.34         87.36        42.26 o                         
  -7  12 -18          4.56         55.18        58.29 o                         
  -6  12 -18         64.53         69.69        18.42 o                         
  -5  12 -18         61.47        105.73        37.56 o                         
  -4  12 -18         30.78         24.61        17.82 o                         
  -3  12 -18        113.46        176.51        29.85 o                         
  -2  12 -18         46.87         45.65        18.39 o                         
  -1  12 -18         37.63         60.90        43.89 o                         
   0  12 -18         26.51         14.64        17.47 o                         
   1  12 -18        126.11         63.61        49.26 o                         
   2  12 -18          5.07         14.73        20.78 o                         
   3  12 -18         62.57         89.94        33.98 o                         
   4  12 -18         95.21         88.96        23.88 o                         
   5  12 -18         60.39        151.29        41.52 o                         
   6  12 -18          7.99         32.47        22.45 o                         
  -6  13 -18         70.56         35.03        18.56 o                         
  -5  13 -18        245.45        254.88        39.42 o                         
  -4  13 -18         62.70         43.90        17.36 o                         
  -3  13 -18         66.56         41.76        33.26 o                         
  -2  13 -18         14.46         45.22        17.45 o                         
  -1  13 -18          3.53        149.55        34.06 o                         
   0  13 -18        233.50        280.40        25.82 o                         
   1  13 -18         41.58         42.83        51.58 o                         
   2  13 -18         65.63         28.89        22.22 o                         
   3  13 -18         43.32        139.41        38.77 o                         
   4  13 -18        104.39        118.34        28.93 o                         
   5  13 -18        109.79        291.05        34.91 o                         
  -6  14 -18         32.16         33.99        18.26 o                         
  -5  14 -18         13.15         84.47        44.23 o                         
  -4  14 -18         26.67         11.28        21.92 o                         
  -3  14 -18         62.25         90.25        36.39 o                         
  -2  14 -18         22.31         24.21        18.67 o                         
  -1  14 -18         70.53        132.95        38.26 o                         
   0  14 -18        236.30        249.14        21.45 o                         
   1  14 -18          3.24          0.00        38.28 o                         
   2  14 -18          5.55          0.00        22.45 o                         
   3  14 -18          0.74          0.00        49.32 o                         
   4  14 -18         30.94         26.64        40.77 o                         
  -5  15 -18         54.45         62.43        55.70 o                         
  -4  15 -18        109.93        151.77        32.44 o                         
  -3  15 -18         63.51         12.34        40.10 o                         
  -2  15 -18         27.68         27.99        19.22 o                         
  -1  15 -18         38.01          0.00        39.12 o                         
   0  15 -18         20.94         36.49        20.03 o                         
   1  15 -18         21.27          0.00        38.10 o                         
   2  15 -18         68.77        171.40        40.62 o                         
   3  15 -18         45.93        124.84        36.06 o                         
  -4  16 -18         15.93         15.88        24.93 o                         
  -3  16 -18        134.48         42.38        56.72 o                         
  -2  16 -18         27.91         25.82        20.31 o                         
  -1  16 -18         31.34         93.72        40.80 o                         
   0  16 -18          0.09          3.62        21.47 o                         
   1  16 -18        109.69         94.02        40.93 o                         
   2  16 -18         14.90         12.01        33.77 o                         
  -3  17 -18         90.66         69.07        38.55 o                         
  -2  17 -18        101.71        115.00        30.15 o                         
  -1  17 -18         40.71         52.03        30.15 o                         
   0  17 -18         78.29         32.79        21.67 o                         
   2  -4 -17         39.06         70.48        31.35 o                         
  -1  -3 -17         11.02         16.79        21.47 o                         
   0  -3 -17         17.75         36.13        17.79 o                         
   1  -3 -17         50.59         18.72        47.87 o                         
   2  -3 -17         41.68         58.10        21.92 o                         
   3  -3 -17         10.88         25.72        85.40 o                         
   4  -3 -17        104.75        120.12        23.20 o                         
   5  -3 -17         46.15         43.50        79.14 o                         
  -3  -2 -17         16.92         60.67        37.54 o                         
  -2  -2 -17         66.09         72.19        18.95 o                         
  -1  -2 -17        126.71        117.48        40.41 o                         
   0  -2 -17          0.78         26.80        18.34 o                         
   1  -2 -17         83.28        155.57        58.01 o                         
   2  -2 -17         28.23         26.14        17.30 o                         
   3  -2 -17          0.95         98.40        76.87 o                         
   4  -2 -17         45.51         83.97        21.78 o                         
   5  -2 -17         46.98         94.24        55.17 o                         
   6  -2 -17          9.81         54.91        22.11 o                         
  -4  -1 -17         57.00         54.21        20.56 o                         
  -3  -1 -17         91.97        138.03        51.88 o                         
  -2  -1 -17         31.80         44.11        19.57 o                         
  -1  -1 -17         80.60        145.05        46.83 o                         
   0  -1 -17         75.38         46.38        20.46 o                         
   1  -1 -17         92.04         79.50        53.85 o                         
   2  -1 -17          7.75          1.77        15.95 o                         
   3  -1 -17        145.78        289.11        65.56 o                         
   4  -1 -17         55.21        110.00        54.86 o                         
   5  -1 -17         66.52        101.73        47.86 o                         
   6  -1 -17         33.18         34.09        22.94 o                         
   7  -1 -17         25.96         43.93        27.75 o                         
  -5   0 -17         20.69         19.89        71.91 o                         
  -4   0 -17        172.89        180.20        22.90 o                         
  -3   0 -17         17.88          0.00        57.55 o                         
  -2   0 -17         25.35         28.08        17.37 o                         
  -1   0 -17          8.11         86.00        43.20 o                         
   0   0 -17         10.14         33.92        15.79 o                         
   1   0 -17         28.56         75.91        46.44 o                         
   2   0 -17         43.09         49.49        17.50 o                         
   3   0 -17         34.14         38.49        37.22 o                         
   4   0 -17         20.93         42.32        19.31 o                         
   5   0 -17         51.14         67.90        33.92 o                         
   6   0 -17         38.70          9.77        48.07 o                         
   7   0 -17          1.37         44.09        39.79 o                         
  -5   1 -17        157.06        110.66        49.46 o                         
  -4   1 -17         58.85         47.50        17.87 o                         
  -3   1 -17        294.40        212.53        47.19 o                         
  -2   1 -17        155.94        161.14        21.84 o                         
  -1   1 -17         60.76         28.88        35.45 o                         
   0   1 -17         47.25         41.47        15.69 o                         
   1   1 -17         64.12         11.24        31.98 o                         
   2   1 -17         84.73        102.69        15.19 o                         
   3   1 -17        255.31        275.57        30.24 o                         
   4   1 -17        251.78        187.74        25.91 o                         
   5   1 -17         24.29          0.00        32.10 o                         
   6   1 -17         68.71         78.30        42.44 o                         
   7   1 -17         36.44        126.07        43.65 o                         
   8   1 -17         19.73         14.47        16.98 o                         
  -6   2 -17         47.71          0.00        26.08 o                         
  -5   2 -17          4.61          0.00        55.37 o                         
  -4   2 -17        126.42        126.68        20.00 o                         
  -3   2 -17        149.43        154.37        36.39 o                         
  -2   2 -17         11.61          3.55        18.32 o                         
  -1   2 -17        152.47        131.40        37.22 o                         
   0   2 -17        416.47        397.58        24.58 o                         
   1   2 -17         21.96          0.46        27.33 o                         
   2   2 -17        502.31        502.34        22.40 o                         
   3   2 -17         11.84          0.00        26.52 o                         
   4   2 -17        309.92        225.96        33.71 o                         
   5   2 -17        138.09        172.06        31.03 o                         
   6   2 -17         43.99        190.36        38.68 o                         
   7   2 -17          3.11         37.17        20.68 o                         
   8   2 -17         37.82         84.92        23.06 o                         
  -6   3 -17         10.60         16.87        21.16 o                         
  -5   3 -17        189.05        145.20        46.97 o                         
  -4   3 -17        154.94        198.71        25.94 o                         
  -3   3 -17        198.30        248.47        35.08 o                         
  -2   3 -17        237.33        254.92        21.30 o                         
  -1   3 -17         32.16          0.00        36.13 o                         
   0   3 -17        106.28         97.96        14.07 o                         
   1   3 -17        334.51        288.96        35.15 o                         
   2   3 -17         13.27         18.77        12.85 o                         
   3   3 -17          2.24          7.27        27.47 o                         
   4   3 -17        184.96        167.95        25.65 o                         
   5   3 -17         14.47         46.42        20.46 o                         
   6   3 -17          1.15         47.41        38.46 o                         
   7   3 -17         18.64         32.84        17.64 o                         
   8   3 -17        169.45        127.79        43.50 o                         
  -7   4 -17         23.16          3.52        36.34 o                         
  -6   4 -17          0.24          3.88        21.20 o                         
  -5   4 -17         11.11         51.13        76.13 o                         
  -4   4 -17        254.61        282.79        25.60 o                         
  -3   4 -17         57.70        100.66        27.65 o                         
  -2   4 -17        105.37        125.47        15.86 o                         
  -1   4 -17        334.20        371.21        34.15 o                         
   0   4 -17        333.41        300.32        21.49 o                         
   1   4 -17         88.79        129.56        41.05 o                         
   2   4 -17        116.56        105.87        14.65 o                         
   3   4 -17        216.68        272.44        32.06 o                         
   4   4 -17          9.09          0.00        24.80 o                         
   5   4 -17         22.58         13.56        19.71 o                         
   6   4 -17        131.41         96.86        41.89 o                         
   7   4 -17        278.79        309.71        29.33 o                         
   8   4 -17        183.80         76.12        45.80 o                         
  -7   5 -17         60.36         48.62        34.45 o                         
  -6   5 -17         70.68         78.95        22.16 o                         
  -5   5 -17         63.81         52.03        51.28 o                         
  -4   5 -17        124.79        114.07        15.88 o                         
  -3   5 -17        156.77        185.08        29.69 o                         
  -2   5 -17        107.65        102.66        15.87 o                         
  -1   5 -17        303.48        350.07        32.16 o                         
   0   5 -17         81.57        109.06        20.39 o                         
   1   5 -17         28.22        130.71        44.78 o                         
   2   5 -17         22.31         16.12        17.65 o                         
   3   5 -17        313.15        285.22        40.90 o                         
   4   5 -17        162.56        115.54        23.10 o                         
   5   5 -17        106.39          0.00        38.89 o                         
   6   5 -17         46.65         96.33        18.14 o                         
   7   5 -17        129.74        261.39        50.40 o                         
   8   5 -17         48.79          0.00        53.44 o                         
  -8   6 -17         86.49        103.01       110.88 o                         
  -7   6 -17         35.72         66.22        33.66 o                         
  -6   6 -17        313.65        337.49        55.47 o                         
  -5   6 -17          5.53          0.00        43.84 o                         
  -4   6 -17        215.48        208.75        19.49 o                         
  -3   6 -17        145.75        189.16        24.83 o                         
  -2   6 -17        185.48        228.94        23.92 o                         
  -1   6 -17        139.74        177.34        28.40 o                         
   0   6 -17         73.78         61.11        15.44 o                         
   1   6 -17        117.40        150.79        32.67 o                         
   2   6 -17         22.90         53.08        13.11 o                         
   3   6 -17         29.29         31.03        41.78 o                         
   4   6 -17        316.54        342.12        23.28 o                         
   5   6 -17        623.71        591.52        41.18 o                         
   6   6 -17        144.78        128.38        22.91 o                         
   7   6 -17         86.59         45.78        21.84 o                         
   8   6 -17         73.07         82.55        28.11 o                         
  -8   7 -17         41.34         35.15        31.61 o                         
  -7   7 -17         32.15         19.69        35.04 o                         
  -6   7 -17        242.78        217.21        22.65 o                         
  -5   7 -17        456.31        474.05        39.78 o                         
  -4   7 -17        111.53        111.86        15.91 o                         
  -3   7 -17         74.32         87.95        25.25 o                         
  -2   7 -17         53.22         18.81        15.48 o                         
  -1   7 -17        256.69        229.45        26.76 o                         
   0   7 -17        129.54        171.29        20.72 o                         
   1   7 -17         30.59         31.31        24.31 o                         
   2   7 -17         61.81         33.16        15.06 o                         
   3   7 -17        221.03        226.27        35.37 o                         
   4   7 -17        245.93        249.53        22.41 o                         
   5   7 -17         85.38         66.13        30.63 o                         
   6   7 -17        161.45        144.58        17.64 o                         
   7   7 -17         71.97         83.31        22.16 o                         
   8   7 -17         12.13         75.71        23.79 o                         
  -8   8 -17        141.17        176.38        53.78 o                         
  -7   8 -17        155.64         79.09        34.56 o                         
  -6   8 -17        304.46        278.28        23.31 o                         
  -5   8 -17        364.35        292.83        29.84 o                         
  -4   8 -17        215.57        235.57        20.96 o                         
  -3   8 -17        363.28        390.83        28.22 o                         
  -2   8 -17        493.34        516.90        28.53 o                         
  -1   8 -17        412.47        387.31        24.89 o                         
   0   8 -17        316.91        316.45        19.38 o                         
   1   8 -17        237.24        206.52        39.74 o                         
   2   8 -17        313.15        299.07        20.52 o                         
   3   8 -17        136.64        137.09        32.80 o                         
   4   8 -17        207.61        195.60        21.59 o                         
   5   8 -17        145.84        191.16        30.47 o                         
   6   8 -17        182.57        228.07        20.76 o                         
   7   8 -17        165.61        231.99        37.85 o                         
   8   8 -17         57.43         57.21        39.79 o                         
  -8   9 -17         67.23         70.84        32.36 o                         
  -7   9 -17         25.10         23.73        36.06 o                         
  -6   9 -17        358.89        363.19        23.53 o                         
  -5   9 -17        237.37        116.65        31.39 o                         
  -4   9 -17        172.31        190.19        17.80 o                         
  -3   9 -17        382.06        410.67        27.61 o                         
  -2   9 -17         33.35         53.34        15.73 o                         
  -1   9 -17         40.22         44.73        26.13 o                         
   0   9 -17        146.37        133.69        15.55 o                         
   1   9 -17         62.66        144.26        30.59 o                         
   2   9 -17         15.60         46.38        14.17 o                         
   3   9 -17        339.79        350.48        32.54 o                         
   4   9 -17         78.63         62.39        18.10 o                         
   5   9 -17         65.77         43.02        29.40 o                         
   6   9 -17         33.89         78.10        20.69 o                         
   7   9 -17         54.91         60.66        27.70 o                         
   8   9 -17         44.15         59.29        18.52 o                         
  -8  10 -17        162.89        128.73        27.04 o                         
  -7  10 -17        243.62        327.76        59.12 o                         
  -6  10 -17          1.56          9.03        15.62 o                         
  -5  10 -17        539.96        539.07        28.80 o                         
  -4  10 -17        135.60        128.46        14.66 o                         
  -3  10 -17        480.90        500.55        27.39 o                         
  -2  10 -17        317.70        363.35        19.51 o                         
  -1  10 -17        496.88        461.30        25.59 o                         
   0  10 -17         38.79         29.63        13.12 o                         
   1  10 -17         16.27         29.55        27.94 o                         
   2  10 -17          4.16         30.65        14.79 o                         
   3  10 -17         96.68         68.99        27.11 o                         
   4  10 -17        176.07        144.04        20.50 o                         
   5  10 -17          2.96          0.00        30.18 o                         
   6  10 -17        104.97         66.21        21.90 o                         
   7  10 -17         35.04         34.40        34.76 o                         
  -8  11 -17         30.08         20.77        25.11 o                         
  -7  11 -17         88.36         19.44        56.26 o                         
  -6  11 -17         45.14          7.51        15.68 o                         
  -5  11 -17         67.70        104.02        26.80 o                         
  -4  11 -17        162.54        153.82        15.41 o                         
  -3  11 -17          7.28          0.00        27.03 o                         
  -2  11 -17        325.94        290.43        21.73 o                         
  -1  11 -17         97.89         38.60        29.34 o                         
   0  11 -17          0.36         10.75        15.29 o                         
   1  11 -17         80.58         48.39        33.92 o                         
   2  11 -17          4.67         24.82        15.53 o                         
   3  11 -17         33.89          0.00        30.17 o                         
   4  11 -17         12.45         38.13        17.23 o                         
   5  11 -17         13.89         55.55        30.88 o                         
   6  11 -17         91.31        147.62        38.07 o                         
   7  11 -17         50.14          0.00        63.61 o                         
  -8  12 -17         86.28         51.78        25.31 o                         
  -7  12 -17         17.76         14.38        28.17 o                         
  -6  12 -17         30.96         31.50        16.35 o                         
  -5  12 -17         32.13          2.05        26.04 o                         
  -4  12 -17        242.30        246.19        19.61 o                         
  -3  12 -17         30.53         91.92        29.74 o                         
  -2  12 -17          0.03         11.47        12.83 o                         
  -1  12 -17          9.62          0.00        35.48 o                         
   0  12 -17         10.39          9.68        14.76 o                         
   1  12 -17         35.20         24.58        30.60 o                         
   2  12 -17         12.00         14.29        19.26 o                         
   3  12 -17         27.22         17.26        30.18 o                         
   4  12 -17         93.99        184.49        31.63 o                         
   5  12 -17        158.95        313.01        40.71 o                         
   6  12 -17         10.72          0.00        58.39 o                         
  -7  13 -17         79.53         60.09        23.79 o                         
  -6  13 -17         79.63         47.67        18.65 o                         
  -5  13 -17         18.65          0.00        33.87 o                         
  -4  13 -17         18.89         22.04        13.89 o                         
  -3  13 -17         24.87         34.71        35.19 o                         
  -2  13 -17         40.09         72.81        18.89 o                         
  -1  13 -17         40.91          0.00        45.20 o                         
   0  13 -17         66.80         59.49        19.03 o                         
   1  13 -17         86.49        120.11        35.09 o                         
   2  13 -17        206.60        160.69        19.89 o                         
   3  13 -17         35.07         51.46        37.10 o                         
   4  13 -17         61.63         90.54        38.14 o                         
   5  13 -17          8.85          0.00        39.41 o                         
   6  13 -17         11.95        251.05        82.14 o                         
  -7  14 -17         16.67         12.35        26.41 o                         
  -6  14 -17         29.30          0.00        23.64 o                         
  -5  14 -17         50.04         12.02        31.44 o                         
  -4  14 -17         38.47         22.70        16.47 o                         
  -3  14 -17         15.66         40.45        35.82 o                         
  -2  14 -17         22.51         65.45        18.05 o                         
  -1  14 -17         10.70         69.96        35.68 o                         
   0  14 -17         22.81         20.13        16.31 o                         
   1  14 -17         16.52         73.27        44.85 o                         
   2  14 -17         11.04         27.88        25.57 o                         
   3  14 -17          7.98         39.88        41.42 o                         
   4  14 -17         24.15        101.54        48.83 o                         
   5  14 -17          6.29          0.00        65.09 o                         
  -6  15 -17         33.49          8.51        28.05 o                         
  -5  15 -17         18.13         31.99        22.43 o                         
  -4  15 -17         33.05         39.06        34.27 o                         
  -3  15 -17         11.45         16.61        38.30 o                         
  -2  15 -17         14.98         22.99        18.77 o                         
  -1  15 -17         11.61         26.78        43.17 o                         
   0  15 -17         26.79         40.91        19.78 o                         
   1  15 -17         53.76          0.00        60.80 o                         
   2  15 -17          7.81          1.42        34.31 o                         
   3  15 -17         14.42         77.77        39.06 o                         
   4  15 -17         31.31         63.23        54.89 o                         
  -6  16 -17         29.15         43.61        26.05 o                         
  -5  16 -17         24.54         63.69        29.11 o                         
  -4  16 -17          0.89          0.00        54.17 o                         
  -3  16 -17         26.08         35.34        46.28 o                         
  -2  16 -17          5.62          4.88        30.49 o                         
  -1  16 -17         34.14         61.03        44.59 o                         
   0  16 -17         40.53         56.07        21.89 o                         
   1  16 -17         23.47        255.40        77.12 o                         
   2  16 -17         25.43         19.35        32.98 o                         
   3  16 -17         41.20         88.38        29.54 o                         
  -5  17 -17         41.25         41.89        26.04 o                         
  -4  17 -17         80.94         83.72        27.66 o                         
  -3  17 -17         53.64        154.95        47.41 o                         
  -2  17 -17        157.29        220.17        48.03 o                         
  -1  17 -17          5.61         62.48        50.60 o                         
   0  17 -17         80.66         75.66        19.84 o                         
   1  17 -17        126.98        244.05        63.33 o                         
   2  17 -17         20.58         16.47        26.83 o                         
  -2  18 -17         76.56         72.99        28.20 o                         
  -1  18 -17        256.82        275.18        35.69 o                         
   0  -5 -16          4.15         34.73        21.80 o                         
   1  -5 -16        152.43        242.06        81.00 o                         
   2  -5 -16         23.76         28.38        21.28 o                         
   3  -5 -16         34.07          0.00        61.05 o                         
   4  -5 -16          3.36         37.30        22.87 o                         
  -2  -4 -16         81.03         57.02        19.43 o                         
  -1  -4 -16         10.90         87.34        61.86 o                         
   0  -4 -16        154.80        185.57        22.52 o                         
   1  -4 -16         15.21         54.77        47.12 o                         
   2  -4 -16         31.68         24.65        20.63 o                         
   3  -4 -16          2.08         21.91       538.33 o                         
   4  -4 -16         10.23         47.84        20.61 o                         
   5  -4 -16         74.83         36.25        50.61 o                         
   6  -4 -16          3.37         13.94        20.60 o                         
  -3  -3 -16        115.70        156.12        55.17 o                         
  -2  -3 -16         64.10         46.80        19.68 o                         
  -1  -3 -16         19.59         39.62        39.64 o                         
   0  -3 -16         89.72         56.75        17.71 o                         
   1  -3 -16         28.58         34.33        43.38 o                         
   2  -3 -16         26.68         38.48        19.71 o                         
   3  -3 -16         68.58         76.08        71.21 o                         
   4  -3 -16          8.85          0.00        27.52 o                         
   5  -3 -16          7.37          0.00        70.83 o                         
   6  -3 -16         51.41         29.28        23.92 o                         
   7  -3 -16         26.30         41.47        64.01 o                         
  -4  -2 -16         86.33         62.82        20.11 o                         
  -3  -2 -16         19.89         82.33        51.02 o                         
  -2  -2 -16        113.73        118.26        21.31 o                         
  -1  -2 -16         24.37          0.00        46.39 o                         
   0  -2 -16         47.50         58.63        17.59 o                         
   1  -2 -16         43.75          0.00        46.46 o                         
   2  -2 -16         72.20         32.32        16.05 o                         
   3  -2 -16         77.56         34.85        67.08 o                         
   4  -2 -16          7.49         31.77        18.53 o                         
   5  -2 -16         23.13        182.73        53.78 o                         
   6  -2 -16         16.06         74.90        51.06 o                         
   7  -2 -16          8.82         44.24        98.93 o                         
   8  -2 -16         14.81          6.64       104.86 o                         
  -5  -1 -16         20.11        191.33        44.98 o                         
  -4  -1 -16         13.48         65.35        20.75 o                         
  -3  -1 -16         23.16         13.06        66.30 o                         
  -2  -1 -16         19.26         28.44        17.04 o                         
  -1  -1 -16        140.72        112.26        44.10 o                         
   0  -1 -16        109.39         79.10        16.60 o                         
   1  -1 -16        102.70        233.77        45.88 o                         
   2  -1 -16         23.50         64.88        18.83 o                         
   3  -1 -16        355.55        361.24        43.77 o                         
   4  -1 -16        182.65        219.42        25.27 o                         
   5  -1 -16        352.22        375.13        49.75 o                         
   6  -1 -16         59.43          0.00        33.18 o                         
   7  -1 -16         40.82         41.08        35.50 o                         
   8  -1 -16         21.09         46.54        15.30 o                         
  -6   0 -16         14.98         30.69        20.44 o                         
  -5   0 -16         59.30         54.11        43.24 o                         
  -4   0 -16          5.15          9.74        16.92 o                         
  -3   0 -16         29.53          0.00        47.30 o                         
  -2   0 -16        106.51         84.94        16.14 o                         
  -1   0 -16        248.60        231.46        40.35 o                         
   0   0 -16         99.50         88.96        23.31 o                         
   1   0 -16        165.67        124.00        38.47 o                         
   2   0 -16        153.09        135.30        15.58 o                         
   3   0 -16        500.94        566.94        29.31 o                         
   4   0 -16        114.70        102.39        16.04 o                         
   5   0 -16         65.35         53.81        19.71 o                         
   6   0 -16         30.06         30.80        31.38 o                         
   7   0 -16         84.91        106.50        39.47 o                         
   8   0 -16          6.95         25.62        43.90 o                         
  -7   1 -16         18.53          0.00        43.68 o                         
  -6   1 -16          8.75         15.39        17.50 o                         
  -5   1 -16        124.15          0.00        47.16 o                         
  -4   1 -16          4.27          0.06        14.87 o                         
  -3   1 -16          3.92         68.60        35.96 o                         
  -2   1 -16        110.72         98.00        16.06 o                         
  -1   1 -16         92.44         93.05        38.65 o                         
   0   1 -16        175.18        138.75        14.64 o                         
   1   1 -16        527.77        486.79        38.11 o                         
   2   1 -16        229.87        194.93        19.02 o                         
   3   1 -16         14.09          0.04        31.82 o                         
   4   1 -16         99.89         68.19        16.34 o                         
   5   1 -16         33.77         48.84        18.35 o                         
   6   1 -16         48.85         29.34        21.81 o                         
   7   1 -16         27.29         48.03        28.00 o                         
   8   1 -16         74.45         65.58        47.29 o                         
   9   1 -16         57.36         81.25        26.41 o                         
  -7   2 -16          0.08         38.60        35.53 o                         
  -6   2 -16        100.42         63.18        17.58 o                         
  -5   2 -16         58.74         51.46        42.66 o                         
  -4   2 -16        554.58        538.92        29.31 o                         
  -3   2 -16         46.34         33.83        38.37 o                         
  -2   2 -16       1121.03       1128.26        28.74 o                         
  -1   2 -16        115.45        157.72        41.59 o                         
   0   2 -16        159.44        125.12        14.88 o                         
   1   2 -16         97.34          8.39        39.29 o                         
   2   2 -16        132.04        161.98        16.93 o                         
   3   2 -16        306.67        266.41        39.59 o                         
   4   2 -16         77.00         34.91        18.00 o                         
   5   2 -16         74.55         74.91        18.63 o                         
   6   2 -16         90.44         88.37        19.66 o                         
   7   2 -16          1.42          5.04        17.10 o                         
   8   2 -16         57.97        115.39        37.47 o                         
   9   2 -16        120.72        214.29        44.10 o                         
  -8   3 -16         89.47         24.77        39.89 o                         
  -7   3 -16         26.37          5.01        27.52 o                         
  -6   3 -16         28.05         32.21        18.59 o                         
  -5   3 -16        125.30        110.05        48.12 o                         
  -4   3 -16         91.36         71.00        16.75 o                         
  -3   3 -16        351.18        410.72        33.19 o                         
  -2   3 -16         35.52         80.04        14.42 o                         
  -1   3 -16        193.38        257.04        35.79 o                         
   0   3 -16         43.19         29.34        11.80 o                         
   1   3 -16        892.12        795.12        29.57 o                         
   2   3 -16        747.15        711.02        21.12 o                         
   3   3 -16         48.27         16.00        31.25 o                         
   4   3 -16         67.59         71.07        15.83 o                         
   5   3 -16        156.71        164.83        22.79 o                         
   6   3 -16         24.09         29.19        13.11 o                         
   7   3 -16         31.97         41.18        17.21 o                         
   8   3 -16        124.98        168.11        33.26 o                         
   9   3 -16         18.18         21.43        27.18 o                         
  -8   4 -16          9.26          9.21        34.77 o                         
  -7   4 -16         10.70          7.87        33.37 o                         
  -6   4 -16        280.49        277.83        24.25 o                         
  -5   4 -16         43.79          0.00        32.62 o                         
  -4   4 -16         78.37         36.19        12.93 o                         
  -3   4 -16         73.13         73.28        29.67 o                         
  -2   4 -16        391.52        367.71        21.86 o                         
  -1   4 -16        330.16        382.83        29.62 o                         
   0   4 -16        133.61        158.55        17.36 o                         
   1   4 -16        483.45        379.40        25.58 o                         
   2   4 -16        283.72        259.06        17.69 o                         
   3   4 -16        302.07        291.24        34.33 o                         
   4   4 -16        144.98        123.39        17.27 o                         
   5   4 -16         25.21          3.78        16.29 o                         
   6   4 -16        110.15        108.93        14.54 o                         
   7   4 -16        335.19        348.03        25.76 o                         
   8   4 -16         84.10         66.67        20.12 o                         
   9   4 -16        177.39        245.36        27.68 o                         
  -8   5 -16          9.17         21.25        56.28 o                         
  -7   5 -16        142.09         82.14        25.82 o                         
  -6   5 -16         33.62          9.48        20.13 o                         
  -5   5 -16          3.60         77.30        30.44 o                         
  -4   5 -16        150.04        126.41        14.66 o                         
  -3   5 -16        164.42        199.30        26.84 o                         
  -2   5 -16        531.73        519.62        23.38 o                         
  -1   5 -16          4.42          0.00        23.66 o                         
   0   5 -16        180.19        153.14        16.08 o                         
   1   5 -16         32.62         35.32        22.97 o                         
   2   5 -16        189.84        178.16        13.52 o                         
   3   5 -16        107.24        106.26        23.47 o                         
   4   5 -16         18.49          0.87        13.23 o                         
   5   5 -16        131.34        138.39        21.31 o                         
   6   5 -16        115.72        118.66        17.01 o                         
   7   5 -16        186.84        215.05        20.86 o                         
   8   5 -16         44.55         26.24        19.42 o                         
   9   5 -16        116.35        136.02        21.96 o                         
  -8   6 -16         14.16          2.16        29.46 o                         
  -7   6 -16        158.03        139.37        27.34 o                         
  -6   6 -16         52.82         53.30        13.91 o                         
  -5   6 -16        155.72        161.42        25.99 o                         
  -4   6 -16         91.58         85.32        11.26 o                         
  -3   6 -16        529.74        514.91        25.29 o                         
  -2   6 -16        350.76        311.56        13.60 o                         
  -1   6 -16       1113.56       1089.41        24.95 o                         
   0   6 -16         19.47          8.34         8.10 o                         
   1   6 -16        348.76        329.81        23.82 o                         
   2   6 -16         75.94         62.76        10.97 o                         
   3   6 -16        455.50        452.30        23.81 o                         
   4   6 -16        412.21        433.78        23.47 o                         
   5   6 -16        242.43        144.11        20.70 o                         
   6   6 -16        363.76        410.61        21.84 o                         
   7   6 -16         80.59         71.06        16.62 o                         
   8   6 -16        110.13        206.72        26.61 o                         
   9   6 -16         94.92        112.49        17.19 o                         
  -9   7 -16          2.71         30.08        28.92 o                         
  -8   7 -16         82.81         52.98        22.91 o                         
  -7   7 -16          8.17         26.35        33.38 o                         
  -6   7 -16        255.20        243.09        18.77 o                         
  -5   7 -16         78.66         42.49        21.14 o                         
  -4   7 -16         14.64          3.13         9.96 o                         
  -3   7 -16        304.43        382.83        26.49 o                         
  -2   7 -16        124.91        153.76        15.34 o                         
  -1   7 -16        107.04        151.24        19.25 o                         
   0   7 -16         48.16         45.64        10.00 o                         
   1   7 -16         93.33         83.72        18.57 o                         
   2   7 -16        265.93        295.15        12.86 o                         
   3   7 -16          4.87          0.00        26.04 o                         
   4   7 -16          7.54         18.77        13.96 o                         
   5   7 -16        135.29        108.46        24.42 o                         
   6   7 -16         82.54        117.86        16.64 o                         
   7   7 -16         11.04         26.95        19.53 o                         
   8   7 -16         34.85         57.74        17.96 o                         
   9   7 -16        223.28        277.50        28.64 o                         
  -9   8 -16         10.00         52.73        28.60 o                         
  -8   8 -16        355.35        352.94        32.19 o                         
  -7   8 -16          5.19         32.78        30.98 o                         
  -6   8 -16        233.47        259.25        17.57 o                         
  -5   8 -16        173.57         94.43        24.95 o                         
  -4   8 -16         34.80         34.99        12.40 o                         
  -3   8 -16        366.70        388.83        28.96 o                         
  -2   8 -16        341.97        305.47        18.62 o                         
  -1   8 -16        267.64        257.32        24.91 o                         
   0   8 -16        590.20        671.73        20.53 o                         
   1   8 -16         17.02         45.67        18.53 o                         
   2   8 -16        227.90        281.61        18.14 o                         
   3   8 -16         58.27         49.04        27.92 o                         
   4   8 -16         22.07         15.01        13.86 o                         
   5   8 -16        209.34        173.19        25.33 o                         
   6   8 -16         54.21         54.74        14.72 o                         
   7   8 -16        246.68        331.81        34.19 o                         
   8   8 -16         19.02         33.67        29.47 o                         
   9   8 -16         14.02          9.83        17.69 o                         
  -9   9 -16         32.22        111.39        27.33 o                         
  -8   9 -16         45.88         68.64        19.12 o                         
  -7   9 -16         57.14         63.16        33.39 o                         
  -6   9 -16         19.42         17.76        12.53 o                         
  -5   9 -16         27.08         29.56        27.36 o                         
  -4   9 -16          2.55         26.54        12.31 o                         
  -3   9 -16        119.62         74.27        22.36 o                         
  -2   9 -16        808.64        693.35        20.62 o                         
  -1   9 -16        135.62        143.91        24.31 o                         
   0   9 -16        464.94        431.11        18.59 o                         
   1   9 -16        421.64        399.40        25.14 o                         
   2   9 -16         54.84         23.15        11.90 o                         
   3   9 -16        537.27        546.00        30.76 o                         
   4   9 -16         51.87         72.22        14.72 o                         
   5   9 -16        110.81         39.89        25.90 o                         
   6   9 -16        104.35         93.41        17.41 o                         
   7   9 -16         17.08         67.25        26.72 o                         
   8   9 -16         16.09         36.43        29.36 o                         
  -9  10 -16          9.83         23.09        19.98 o                         
  -8  10 -16        111.06        101.96        24.78 o                         
  -7  10 -16         37.88         39.59        30.19 o                         
  -6  10 -16          7.08         14.04        12.68 o                         
  -5  10 -16         65.40          0.05        24.89 o                         
  -4  10 -16        235.95        205.91        18.23 o                         
  -3  10 -16        470.16        404.04        26.15 o                         
  -2  10 -16         34.17         24.59        11.36 o                         
  -1  10 -16        110.28         85.94        20.65 o                         
   0  10 -16        276.32        298.01        20.42 o                         
   1  10 -16        458.62        477.43        27.88 o                         
   2  10 -16        133.33        155.38        17.37 o                         
   3  10 -16         44.95         80.17        34.13 o                         
   4  10 -16         35.89         17.16        14.12 o                         
   5  10 -16         55.48         16.75        28.40 o                         
   6  10 -16         66.90         47.78        17.67 o                         
   7  10 -16         20.42         73.56        29.44 o                         
   8  10 -16         93.37         53.37        41.76 o                         
  -9  11 -16         43.79         32.85        21.60 o                         
  -8  11 -16         98.61         76.58        29.47 o                         
  -7  11 -16        145.49         50.28        39.95 o                         
  -6  11 -16         25.21         16.14        14.15 o                         
  -5  11 -16         95.17         73.42        28.77 o                         
  -4  11 -16         13.20          8.79        12.04 o                         
  -3  11 -16         12.74         23.49        26.71 o                         
  -2  11 -16        666.74        682.61        21.62 o                         
  -1  11 -16        166.43        185.44        29.89 o                         
   0  11 -16        350.27        393.98        24.33 o                         
   1  11 -16        808.26        757.40        32.04 o                         
   2  11 -16         28.50         12.76        14.79 o                         
   3  11 -16         50.11         76.36        36.73 o                         
   4  11 -16         50.35         58.19        14.42 o                         
   5  11 -16         23.07        118.94        32.50 o                         
   6  11 -16         37.67         38.53        25.92 o                         
   7  11 -16         27.36         20.17        31.95 o                         
   8  11 -16         45.75        102.04        21.43 o                         
  -8  12 -16         38.15         24.61        28.24 o                         
  -7  12 -16         14.65         13.51        21.38 o                         
  -6  12 -16         59.36         37.31        14.96 o                         
  -5  12 -16          0.85          7.89        26.50 o                         
  -4  12 -16         21.09         30.33        12.32 o                         
  -3  12 -16          4.68         21.88        25.79 o                         
  -2  12 -16         91.39         92.34        14.89 o                         
  -1  12 -16          8.83          7.53        33.87 o                         
   0  12 -16         50.83         38.87        15.84 o                         
   1  12 -16          1.67          7.68        37.50 o                         
   2  12 -16         50.05         53.81        17.59 o                         
   3  12 -16         12.76         52.33        34.82 o                         
   4  12 -16          6.43          2.35        16.83 o                         
   5  12 -16         46.13         52.10        24.39 o                         
   6  12 -16         15.36         79.02        40.94 o                         
   7  12 -16        102.08        147.38        33.32 o                         
  -8  13 -16        148.14         75.28        49.05 o                         
  -7  13 -16         40.05         14.03        21.72 o                         
  -6  13 -16         11.13          0.00        22.42 o                         
  -5  13 -16         36.99         29.24        28.11 o                         
  -4  13 -16         97.24         77.49        13.37 o                         
  -3  13 -16         13.73         26.43        27.48 o                         
  -2  13 -16         56.54         54.84        16.34 o                         
  -1  13 -16          0.73          0.83        35.62 o                         
   0  13 -16         89.55         94.66        18.34 o                         
   1  13 -16         12.58          0.00        41.75 o                         
   2  13 -16         18.19          1.33        15.75 o                         
   3  13 -16          6.24          0.00        42.21 o                         
   4  13 -16         47.23         45.15        18.86 o                         
   5  13 -16        124.41         23.31        25.94 o                         
   6  13 -16         60.73        202.33        46.02 o                         
   7  13 -16        143.00        156.14        41.12 o                         
  -8  14 -16         98.82        111.67        25.45 o                         
  -7  14 -16        109.78         54.92        23.17 o                         
  -6  14 -16          9.69         16.03        23.05 o                         
  -5  14 -16         46.91         53.55        19.20 o                         
  -4  14 -16          8.02         16.31        15.50 o                         
  -3  14 -16         72.61          5.05        27.96 o                         
  -2  14 -16         16.10         12.49        15.37 o                         
  -1  14 -16         35.91        101.75        40.03 o                         
   0  14 -16         58.16         58.07        15.84 o                         
   1  14 -16        116.61        104.03        31.59 o                         
   2  14 -16        132.48        138.07        30.18 o                         
   3  14 -16        107.20        101.86        35.84 o                         
   4  14 -16        147.05        128.52        38.97 o                         
   5  14 -16         73.95         56.05        55.35 o                         
   6  14 -16          0.64         85.79        45.77 o                         
  -7  15 -16          8.84         43.03        24.86 o                         
  -6  15 -16          0.79          0.00        44.22 o                         
  -5  15 -16         44.72         42.77        18.06 o                         
  -4  15 -16         25.36         31.96        23.43 o                         
  -3  15 -16         53.23          0.00        37.46 o                         
  -2  15 -16          5.35         16.34        17.35 o                         
  -1  15 -16         67.52        102.09        40.87 o                         
   0  15 -16         38.19         51.01        16.92 o                         
   1  15 -16        224.28        211.43        37.51 o                         
   2  15 -16         33.77         19.16        28.70 o                         
   3  15 -16         94.54        183.14        40.11 o                         
   4  15 -16         73.61        232.63        55.10 o                         
   5  15 -16        103.98         97.87        42.66 o                         
  -7  16 -16         31.74         39.42        33.84 o                         
  -6  16 -16         53.71          6.08        51.27 o                         
  -5  16 -16         22.97         26.56        19.12 o                         
  -4  16 -16        124.64         90.24        58.39 o                         
  -3  16 -16        321.79        277.97        46.62 o                         
  -2  16 -16        113.58         98.58        20.56 o                         
  -1  16 -16        213.71         48.41        39.95 o                         
   0  16 -16        149.77        143.73        21.45 o                         
   1  16 -16         54.45        170.51        49.51 o                         
   2  16 -16         50.31         75.12        32.98 o                         
   3  16 -16         25.98         41.84        41.67 o                         
   4  16 -16         22.38          0.00        52.09 o                         
  -6  17 -16         36.55         29.26        20.37 o                         
  -5  17 -16         10.46         19.80        23.47 o                         
  -4  17 -16         78.41        110.51        47.15 o                         
  -3  17 -16        118.69         87.17        30.33 o                         
  -2  17 -16         80.55        103.37        26.81 o                         
  -1  17 -16        172.41        180.77        49.68 o                         
   0  17 -16         81.75        137.21        21.84 o                         
   1  17 -16        146.50        444.09        82.95 o                         
   2  17 -16        152.41        232.72        37.85 o                         
   3  17 -16         59.93         97.75        44.68 o                         
  -4  18 -16        365.91        487.13        38.20 o                         
  -3  18 -16         12.27          5.69        32.57 o                         
  -2  18 -16        515.03        570.09        51.26 o                         
  -1  18 -16        197.07        230.39        53.63 o                         
   0  18 -16         83.97         35.58        21.96 o                         
   1  18 -16        229.01        307.49        46.59 o                         
  -1  -6 -15        198.30        390.71        59.53 o                         
   0  -6 -15          0.93         19.50        21.01 o                         
   1  -6 -15         87.54         92.33        99.35 o                         
   2  -6 -15        114.16        139.59        24.48 o                         
   3  -6 -15         21.23          0.00        56.94 o                         
   4  -6 -15         56.31         88.96        24.27 o                         
   5  -6 -15         18.51         97.91        54.41 o                         
  -2  -5 -15         12.85         33.07        21.07 o                         
  -1  -5 -15         54.19        100.28        58.95 o                         
   0  -5 -15        205.12        220.25        21.02 o                         
   1  -5 -15        112.40        172.97        71.70 o                         
   2  -5 -15         72.99        107.04        20.75 o                         
   3  -5 -15          5.08          0.00        57.48 o                         
   4  -5 -15        106.45        138.00        21.10 o                         
   5  -5 -15        117.27         98.90        39.22 o                         
   6  -5 -15          0.47         12.15        22.38 o                         
   7  -5 -15        142.89          0.00        62.41 o                         
  -4  -4 -15         87.32         91.89        21.31 o                         
  -3  -4 -15         58.04         47.23        53.89 o                         
  -2  -4 -15         80.04         61.49        20.57 o                         
  -1  -4 -15         16.77          0.00        46.86 o                         
   0  -4 -15         17.95         36.83        19.66 o                         
   1  -4 -15        117.55         66.02        51.21 o                         
   2  -4 -15          6.92         27.31        15.41 o                         
   3  -4 -15         20.00         75.96       386.51 o                         
   4  -4 -15          1.02         22.33        18.48 o                         
   5  -4 -15         64.23        136.26        28.93 o                         
   6  -4 -15          7.90          0.00        20.67 o                         
   7  -4 -15          0.06         39.28        37.97 o                         
   8  -4 -15          1.55          9.03        21.87 o                         
  -5  -3 -15        189.26        217.14        34.02 o                         
  -4  -3 -15        126.85         86.69        23.63 o                         
  -3  -3 -15          9.11          0.48        74.81 o                         
  -2  -3 -15        126.95        155.34        21.44 o                         
  -1  -3 -15         10.62         39.14        36.88 o                         
   0  -3 -15        138.92        123.63        18.54 o                         
   1  -3 -15        124.67        149.17        38.84 o                         
   2  -3 -15         49.72         62.56        15.32 o                         
   3  -3 -15         10.29         61.02        44.03 o                         
   4  -3 -15         23.84         21.75        15.92 o                         
   5  -3 -15          8.48         77.06        42.30 o                         
   6  -3 -15         47.32         53.19        20.96 o                         
   7  -3 -15         45.87          0.00        48.52 o                         
   8  -3 -15          1.95         35.00        19.14 o                         
  -6  -2 -15         99.61         90.42        24.48 o                         
  -5  -2 -15         31.37         75.92        41.50 o                         
  -4  -2 -15         46.63         51.30        19.93 o                         
  -3  -2 -15         11.14          0.00        44.09 o                         
  -2  -2 -15         10.91         18.71        14.72 o                         
  -1  -2 -15         88.74        114.34        48.16 o                         
   0  -2 -15         37.19         28.71        16.08 o                         
   1  -2 -15        148.04         46.82        38.15 o                         
   2  -2 -15         95.89        106.52        18.52 o                         
   3  -2 -15        496.52        654.56        50.04 o                         
   4  -2 -15         40.70         17.58        17.46 o                         
   5  -2 -15        135.27        110.70        36.02 o                         
   6  -2 -15         48.05         72.38        27.01 o                         
   7  -2 -15         53.93          0.00        33.87 o                         
   8  -2 -15         56.19         66.71        17.81 o                         
   9  -2 -15         66.88        158.17        38.11 o                         
  -6  -1 -15         53.18         74.39        18.25 o                         
  -5  -1 -15         50.03          0.00        42.52 o                         
  -4  -1 -15         87.05         53.92        16.26 o                         
  -3  -1 -15         13.11          0.00        37.81 o                         
  -2  -1 -15         16.31         11.57        14.26 o                         
  -1  -1 -15        172.57        275.01        54.04 o                         
   0  -1 -15         20.51         26.48        15.11 o                         
   1  -1 -15         12.65          2.02        41.31 o                         
   2  -1 -15         23.18         60.18        17.16 o                         
   3  -1 -15        106.06         97.94        36.39 o                         
   4  -1 -15         14.06         11.86        13.02 o                         
   5  -1 -15         31.59         55.78        18.37 o                         
   6  -1 -15         18.21         18.03        30.43 o                         
   7  -1 -15         20.76         84.33        42.94 o                         
   8  -1 -15         18.11          0.00        48.94 o                         
   9  -1 -15          1.05          0.00        38.95 o                         
  -7   0 -15         17.46        172.13        86.13 o                         
  -6   0 -15        225.34        208.78        19.38 o                         
  -5   0 -15         75.23          0.00        36.80 o                         
  -4   0 -15        157.35        148.19        18.79 o                         
  -3   0 -15        660.20        590.02        52.78 o                         
  -2   0 -15         95.33         90.32        16.10 o                         
  -1   0 -15        649.89        518.10        49.70 o                         
   0   0 -15        233.68        207.08        22.40 o                         
   1   0 -15        194.57        145.19        33.87 o                         
   2   0 -15        630.96        536.09        20.67 o                         
   3   0 -15        453.58        456.85        44.89 o                         
   4   0 -15        348.76        344.14        21.41 o                         
   5   0 -15         28.90         12.50        17.50 o                         
   6   0 -15         58.97         48.56        19.53 o                         
   7   0 -15         43.31        134.06        35.41 o                         
   8   0 -15        213.32        196.82        28.07 o                         
   9   0 -15         28.44         30.48        37.22 o                         
  -8   1 -15         19.85          0.00        30.20 o                         
  -7   1 -15         39.76         19.74        47.80 o                         
  -6   1 -15         78.76         55.28        15.13 o                         
  -5   1 -15        133.53        137.57        40.11 o                         
  -4   1 -15          7.02          0.00        18.98 o                         
  -3   1 -15        241.02        313.11        61.53 o                         
  -2   1 -15        106.19         91.36        21.08 o                         
  -1   1 -15        263.50        230.73        31.61 o                         
   0   1 -15        431.43        395.44        18.69 o                         
   1   1 -15        447.56        340.27        29.30 o                         
   2   1 -15         63.28         45.68         9.93 o                         
   3   1 -15         94.51         93.21        31.52 o                         
   4   1 -15        215.54        237.13        17.04 o                         
   5   1 -15         14.43         18.26        13.27 o                         
   6   1 -15          6.54         28.56        12.85 o                         
   7   1 -15         65.51         88.86        23.87 o                         
   8   1 -15         76.08         74.36        28.00 o                         
   9   1 -15         27.42        112.74        34.78 o                         
  10   1 -15         53.93         59.10        13.85 o                         
  -8   2 -15          8.13         15.28        22.00 o                         
  -7   2 -15         23.09         12.22        27.21 o                         
  -6   2 -15         78.63         79.08        16.40 o                         
  -5   2 -15         21.25          4.94        32.88 o                         
  -4   2 -15        316.28        356.00        28.15 o                         
  -3   2 -15        471.55        503.56        59.20 o                         
  -2   2 -15        620.41        607.88        20.92 o                         
  -1   2 -15       1113.66       1079.36        34.73 o                         
   0   2 -15          1.81         11.16         9.66 o                         
   1   2 -15       1349.73       1247.94        35.81 o                         
   2   2 -15       1289.16       1274.28        22.29 o                         
   3   2 -15        425.67        390.29        20.63 o                         
   4   2 -15        752.76        725.80        20.56 o                         
   5   2 -15        288.51        296.97        19.95 o                         
   6   2 -15        231.22        231.10        17.44 o                         
   7   2 -15         49.35         33.45        10.78 o                         
   8   2 -15         42.56         43.36        26.98 o                         
   9   2 -15         15.96          4.02        26.42 o                         
  10   2 -15          1.20          9.56        13.75 o                         
  -8   3 -15         17.58         33.85        20.22 o                         
  -7   3 -15        164.46        126.02        27.57 o                         
  -6   3 -15         57.43         28.53        16.93 o                         
  -5   3 -15        526.95        504.98        38.03 o                         
  -4   3 -15         46.24         22.31        14.17 o                         
  -3   3 -15        220.51        204.69        26.51 o                         
  -2   3 -15        368.45        367.94        18.80 o                         
  -1   3 -15        663.38        616.74        31.16 o                         
   0   3 -15        356.17        352.27        16.23 o                         
   1   3 -15        815.14        757.17        23.57 o                         
   2   3 -15        207.60        171.75        13.65 o                         
   3   3 -15        469.09        483.73        19.63 o                         
   4   3 -15        200.93        204.31        14.08 o                         
   5   3 -15        190.49        216.89        17.04 o                         
   6   3 -15         49.49         49.39        12.31 o                         
   7   3 -15         62.98         47.62        12.03 o                         
   8   3 -15         22.46         27.81        17.72 o                         
   9   3 -15          1.07          0.00        15.55 o                         
  10   3 -15          4.14         14.27        12.91 o                         
  -9   4 -15        114.51         86.20        26.65 o                         
  -8   4 -15         57.06         98.37        44.55 o                         
  -7   4 -15         15.21          0.00        26.60 o                         
  -6   4 -15        140.49        142.62        16.09 o                         
  -5   4 -15          8.06          0.00        20.84 o                         
  -4   4 -15         18.94         15.73         9.65 o                         
  -3   4 -15          1.15          0.00        17.13 o                         
  -2   4 -15        193.12        160.18        13.76 o                         
  -1   4 -15        249.87        202.14        20.98 o                         
   0   4 -15        252.03        228.25        14.49 o                         
   1   4 -15        673.01        583.71        21.87 o                         
   2   4 -15        329.84        355.94        14.47 o                         
   3   4 -15        689.90        727.62        21.78 o                         
   4   4 -15        315.72        267.79        15.37 o                         
   5   4 -15        190.95        195.67        15.39 o                         
   6   4 -15         30.62         31.47        12.40 o                         
   7   4 -15        152.14        150.50        15.55 o                         
   8   4 -15         37.75         64.80        17.94 o                         
   9   4 -15        126.14        123.66        17.85 o                         
  10   4 -15        110.83        128.94        15.60 o                         
  -9   5 -15          0.54        117.43        32.72 o                         
  -8   5 -15         61.06         87.94        20.99 o                         
  -7   5 -15         35.53         74.81        23.56 o                         
  -6   5 -15         21.01          2.14        13.62 o                         
  -5   5 -15         64.68         42.55        21.85 o                         
  -4   5 -15        214.37        222.11        14.71 o                         
  -3   5 -15        396.97        406.21        17.86 o                         
  -2   5 -15       1035.72        950.53        15.43 o                         
  -1   5 -15        150.27        179.03        20.45 o                         
   0   5 -15       1960.62       1933.63        25.04 o                         
   1   5 -15       1347.05       1305.72        25.39 o                         
   2   5 -15        590.12        522.88        13.32 o                         
   3   5 -15       1384.03       1443.62        21.49 o                         
   4   5 -15        534.99        537.14        18.54 o                         
   5   5 -15         20.69         20.13        11.65 o                         
   6   5 -15        555.12        536.95        22.74 o                         
   7   5 -15        452.90        472.46        23.36 o                         
   8   5 -15         85.69         68.41        18.62 o                         
   9   5 -15         31.06         31.01        14.33 o                         
  10   5 -15        171.77        193.81        19.68 o                         
  -9   6 -15          6.46         28.87        27.80 o                         
  -8   6 -15          4.86         44.19        20.73 o                         
  -7   6 -15         25.62         10.98        15.69 o                         
  -6   6 -15         68.67         78.81        10.83 o                         
  -5   6 -15         54.53         82.58        21.70 o                         
  -4   6 -15         28.87         35.36         9.83 o                         
  -3   6 -15         76.18         85.69        17.82 o                         
  -2   6 -15         63.36         58.28         8.49 o                         
  -1   6 -15        631.47        615.22        21.09 o                         
   0   6 -15        802.14        867.56        15.53 o                         
   1   6 -15       1282.87       1308.10        21.89 o                         
   2   6 -15         58.97         55.35         7.40 o                         
   3   6 -15         29.11          1.33        16.31 o                         
   4   6 -15        358.32        349.15        18.84 o                         
   5   6 -15        327.41        317.51        20.16 o                         
   6   6 -15        317.29        349.52        20.66 o                         
   7   6 -15        256.58        240.95        21.58 o                         
   8   6 -15          9.02         40.44        16.44 o                         
   9   6 -15         26.73         28.38        14.02 o                         
  10   6 -15         33.39         33.39        16.84 o                         
  -9   7 -15         36.29         36.18        32.39 o                         
  -8   7 -15        118.26        226.03        24.67 o                         
  -7   7 -15         13.42          6.68        24.49 o                         
  -6   7 -15        269.86        258.23        16.05 o                         
  -5   7 -15         34.44          0.00        26.86 o                         
  -4   7 -15        433.15        443.68        15.14 o                         
  -3   7 -15         60.37         40.49        18.50 o                         
  -2   7 -15        240.42        214.48        12.23 o                         
  -1   7 -15        491.33        500.50        17.73 o                         
   0   7 -15        100.40        126.83        11.39 o                         
   1   7 -15         15.16          0.04        16.29 o                         
   2   7 -15        438.96        439.78        11.46 o                         
   3   7 -15        536.67        443.54        27.35 o                         
   4   7 -15        408.18        409.58        20.05 o                         
   5   7 -15         91.29        128.28        33.20 o                         
   6   7 -15        215.29        210.62        17.21 o                         
   7   7 -15        143.38        162.35        18.47 o                         
   8   7 -15        260.34        276.52        23.00 o                         
   9   7 -15          9.02         21.25        16.19 o                         
  -9   8 -15        105.27         72.94        19.80 o                         
  -8   8 -15         98.48         74.45        17.95 o                         
  -7   8 -15         38.67         39.30        23.84 o                         
  -6   8 -15         71.05         58.00        12.02 o                         
  -5   8 -15        355.68        328.67        27.62 o                         
  -4   8 -15        369.81        334.32        16.94 o                         
  -3   8 -15       1010.54       1044.71        21.68 o                         
  -2   8 -15        550.68        503.34        17.27 o                         
  -1   8 -15        655.48        636.46        21.60 o                         
   0   8 -15        188.48        210.78        11.77 o                         
   1   8 -15       1703.57       1620.51        25.07 o                         
   2   8 -15        253.92        245.57        14.41 o                         
   3   8 -15       1905.93       1835.18        33.91 o                         
   4   8 -15         50.94         43.73        13.05 o                         
   5   8 -15        434.04        471.51        36.98 o                         
   6   8 -15         20.79         26.38        14.01 o                         
   7   8 -15         46.81         88.00        16.05 o                         
   8   8 -15          9.54         19.87        30.67 o                         
   9   8 -15         12.41         16.57        17.77 o                         
  -9   9 -15         89.82         80.88        18.23 o                         
  -8   9 -15         73.99         90.58        17.79 o                         
  -7   9 -15         44.41          5.86        26.39 o                         
  -6   9 -15        304.56        265.65        19.41 o                         
  -5   9 -15         35.25         54.91        27.09 o                         
  -4   9 -15        496.63        517.37        19.52 o                         
  -3   9 -15       1436.67       1468.38        32.57 o                         
  -2   9 -15        767.37        773.68        19.04 o                         
  -1   9 -15       1322.74       1283.12        29.75 o                         
   0   9 -15       2434.93       2535.88        25.31 o                         
   1   9 -15        326.12        242.96        24.18 o                         
   2   9 -15        218.28        211.99        15.48 o                         
   3   9 -15        917.81        868.60        30.92 o                         
   4   9 -15        640.65        627.13        21.85 o                         
   5   9 -15         42.28         33.93        34.98 o                         
   6   9 -15         18.58         19.75        15.79 o                         
   7   9 -15         59.59         31.62        18.44 o                         
   8   9 -15         34.25          0.00        43.99 o                         
   9   9 -15         51.44         95.97        19.20 o                         
  -9  10 -15         11.70         17.65        16.46 o                         
  -8  10 -15        383.86        304.83        34.54 o                         
  -7  10 -15         64.95         27.11        26.77 o                         
  -6  10 -15          9.76         17.13        11.79 o                         
  -5  10 -15         68.00         16.24        28.89 o                         
  -4  10 -15        213.79        225.80        17.39 o                         
  -3  10 -15        347.69        394.92        30.13 o                         
  -2  10 -15       1002.94       1027.04        19.00 o                         
  -1  10 -15        353.33        276.61        18.17 o                         
   0  10 -15       2045.52       1866.78        23.91 o                         
   1  10 -15        728.80        699.28        25.73 o                         
   2  10 -15        146.52        131.96        14.39 o                         
   3  10 -15        265.51        302.75        29.96 o                         
   4  10 -15        361.90        394.14        23.06 o                         
   5  10 -15          9.51        121.78        26.20 o                         
   6  10 -15        105.43        134.20        20.09 o                         
   7  10 -15          4.58         59.01        27.84 o                         
   8  10 -15         12.17         73.80        38.89 o                         
   9  10 -15        151.34        173.87        22.30 o                         
  -9  11 -15         51.97         36.78        19.23 o                         
  -8  11 -15         43.43          3.71        25.97 o                         
  -7  11 -15          8.71         44.97        24.42 o                         
  -6  11 -15          1.19          8.54        11.86 o                         
  -5  11 -15        145.57         79.21        32.43 o                         
  -4  11 -15         85.13         87.98        12.51 o                         
  -3  11 -15        444.19        527.00        26.87 o                         
  -2  11 -15        873.13        887.89        20.35 o                         
  -1  11 -15        976.16        834.36        27.05 o                         
   0  11 -15         61.04         58.77        11.55 o                         
   1  11 -15        948.92        854.22        31.43 o                         
   2  11 -15         74.35         89.16        15.08 o                         
   3  11 -15        165.79        109.30        31.09 o                         
   4  11 -15        316.62        248.73        23.07 o                         
   5  11 -15         81.72         98.11        26.41 o                         
   6  11 -15         25.63         30.02        27.64 o                         
   7  11 -15         28.41         51.23        31.19 o                         
   8  11 -15         62.25          0.00        39.58 o                         
  -9  12 -15         97.55        130.35        23.37 o                         
  -8  12 -15        117.50         91.48        27.31 o                         
  -7  12 -15        259.07        292.01        26.04 o                         
  -6  12 -15         86.86         95.52        15.27 o                         
  -5  12 -15        194.85        175.19        34.22 o                         
  -4  12 -15         65.91         58.66        13.08 o                         
  -3  12 -15         87.79         37.09        23.82 o                         
  -2  12 -15         33.45         30.55        13.94 o                         
  -1  12 -15        672.61        517.62        29.05 o                         
   0  12 -15        264.67        268.67        20.11 o                         
   1  12 -15        690.30        567.16        33.54 o                         
   2  12 -15        172.46        170.64        18.54 o                         
   3  12 -15        136.05        117.85        30.12 o                         
   4  12 -15          4.31          3.14        17.20 o                         
   5  12 -15         12.15         31.18        23.75 o                         
   6  12 -15          7.65          2.97        38.95 o                         
   7  12 -15          9.07         20.28        32.98 o                         
   8  12 -15         14.45         18.97        20.69 o                         
  -9  13 -15         66.84        105.94        24.03 o                         
  -8  13 -15        257.46        186.70        51.26 o                         
  -7  13 -15         56.43        102.92        20.94 o                         
  -6  13 -15          2.80          3.51        20.35 o                         
  -5  13 -15         18.36         18.99        25.65 o                         
  -4  13 -15          3.79          0.00        11.72 o                         
  -3  13 -15          1.42          5.09        27.58 o                         
  -2  13 -15         84.37        119.48        19.33 o                         
  -1  13 -15          7.43          0.00        25.97 o                         
   0  13 -15         21.20         25.14        13.85 o                         
   1  13 -15          8.22          0.00        40.88 o                         
   2  13 -15         89.73         78.92        14.75 o                         
   3  13 -15         20.27         10.00        38.49 o                         
   4  13 -15         20.85         83.13        21.34 o                         
   5  13 -15         63.96        107.72        25.51 o                         
   6  13 -15         86.05        195.18        36.87 o                         
   7  13 -15         12.10         11.68        32.96 o                         
  -9  14 -15         81.70         77.42        26.98 o                         
  -8  14 -15        105.32        140.61        43.50 o                         
  -7  14 -15         11.32          7.52        15.69 o                         
  -6  14 -15         12.86         48.36        23.01 o                         
  -5  14 -15         60.84        103.24        19.20 o                         
  -4  14 -15         55.76         67.42        15.01 o                         
  -3  14 -15          5.72         18.55        33.05 o                         
  -2  14 -15        131.74        116.80        13.90 o                         
  -1  14 -15         15.21        149.50        49.13 o                         
   0  14 -15        213.05        214.37        23.11 o                         
   1  14 -15         72.50         60.80        33.75 o                         
   2  14 -15          7.25         15.72        18.32 o                         
   3  14 -15         29.50         62.70        45.44 o                         
   4  14 -15         53.37         83.95        35.79 o                         
   5  14 -15         16.88         32.37        28.22 o                         
   6  14 -15         11.92         45.95        36.79 o                         
  -8  15 -15         92.65         88.19        42.14 o                         
  -7  15 -15         29.69         29.90        16.06 o                         
  -6  15 -15         29.44         70.18        44.31 o                         
  -5  15 -15          8.25         17.03        15.80 o                         
  -4  15 -15         28.48         33.89        18.10 o                         
  -3  15 -15         31.35          0.00        28.77 o                         
  -2  15 -15         53.60         49.16        15.76 o                         
  -1  15 -15         47.81          0.00        40.88 o                         
   0  15 -15         65.48         42.12        16.64 o                         
   1  15 -15         48.32         48.48        34.20 o                         
   2  15 -15        426.41        435.42        34.34 o                         
   3  15 -15        195.42        146.48        47.38 o                         
   4  15 -15         52.84         44.53        61.02 o                         
   5  15 -15        110.30         76.80        29.26 o                         
   6  15 -15         59.29        111.75        27.56 o                         
  -7  16 -15         24.28         50.42        19.85 o                         
  -6  16 -15         13.74          0.00        44.82 o                         
  -5  16 -15         51.25         51.78        17.39 o                         
  -4  16 -15         52.58         44.87        23.46 o                         
  -3  16 -15         96.57         60.44        46.25 o                         
  -2  16 -15        651.41        780.45        34.23 o                         
  -1  16 -15         47.85         51.40        47.11 o                         
   0  16 -15         87.66         97.90        18.85 o                         
   1  16 -15          3.32         52.91        36.77 o                         
   2  16 -15         27.64         33.34        26.66 o                         
   3  16 -15         92.43        133.58        50.11 o                         
   4  16 -15        150.75        110.68        44.41 o                         
   5  16 -15         41.07         97.46        31.51 o                         
  -7  17 -15         79.30          8.75        16.80 o                         
  -6  17 -15          9.58          0.00        48.73 o                         
  -5  17 -15         65.10         92.28        18.61 o                         
  -4  17 -15         12.63         20.79        57.39 o                         
  -3  17 -15        122.65        137.89        24.41 o                         
  -2  17 -15         74.33         93.38        24.70 o                         
  -1  17 -15         83.53         78.07        43.11 o                         
   0  17 -15        139.07        154.17        23.63 o                         
   1  17 -15         30.17        140.15        41.74 o                         
   2  17 -15        238.50        297.42        48.31 o                         
   3  17 -15        178.54        219.51        61.54 o                         
  -5  18 -15         92.98         58.28        24.10 o                         
  -4  18 -15         21.30         15.04        48.85 o                         
  -3  18 -15        330.45        373.54        35.18 o                         
  -2  18 -15        659.62        708.96        45.34 o                         
  -1  18 -15        205.11        172.71        45.14 o                         
   0  18 -15        618.93        632.83        37.12 o                         
   1  18 -15         84.14        203.01        53.19 o                         
   2  18 -15         20.89         60.16        31.51 o                         
  -3  19 -15         33.14         25.24        21.06 o                         
  -2  19 -15        289.94        372.73        40.21 o                         
  -1  19 -15         72.13         81.22        29.36 o                         
  -1  -7 -14        118.30        102.00        28.58 o                         
   0  -7 -14          5.05         28.35        19.14 o                         
   1  -7 -14         94.50         35.29        67.26 o                         
   2  -7 -14         48.54         56.72        20.44 o                         
   3  -7 -14        232.38        323.34        47.75 o                         
   4  -7 -14        105.78        128.14        26.78 o                         
   5  -7 -14         64.82          0.00        61.88 o                         
   6  -7 -14         33.78         24.55        27.06 o                         
  -3  -6 -14         66.28         80.13        21.86 o                         
  -2  -6 -14         42.34         73.19        19.97 o                         
  -1  -6 -14        134.92          0.02        56.13 o                         
   0  -6 -14        202.59        114.04        19.62 o                         
   1  -6 -14        110.34         66.87        80.76 o                         
   2  -6 -14         88.46        113.67        20.88 o                         
   3  -6 -14         39.00         37.25        64.27 o                         
   4  -6 -14         80.11         62.73        18.08 o                         
   5  -6 -14        144.28        244.63        36.09 o                         
   6  -6 -14         57.41         52.75        18.34 o                         
   7  -6 -14         34.42         45.46        36.53 o                         
  -4  -5 -14         40.90         47.51        22.24 o                         
  -3  -5 -14        102.68        127.89        51.96 o                         
  -2  -5 -14        272.96        356.50        30.73 o                         
  -1  -5 -14         71.79         74.82        52.60 o                         
   0  -5 -14         19.14         30.18        15.61 o                         
   1  -5 -14         33.94        118.25        54.45 o                         
   2  -5 -14         97.38        144.31        17.98 o                         
   3  -5 -14          8.02          0.00        56.20 o                         
   4  -5 -14         57.29         34.50        15.85 o                         
   5  -5 -14          7.92         72.77        31.77 o                         
   6  -5 -14         47.51         35.28        18.62 o                         
   7  -5 -14        129.34        300.39        54.09 o                         
   8  -5 -14          0.09          8.56        16.37 o                         
  -5  -4 -14         70.69        101.19        48.52 o                         
  -4  -4 -14         52.44         28.77        21.56 o                         
  -3  -4 -14         18.90         50.48        74.91 o                         
  -2  -4 -14        129.68        151.99        20.61 o                         
  -1  -4 -14         11.04          0.05        59.19 o                         
   0  -4 -14         27.87         22.34        16.11 o                         
   1  -4 -14         79.08          0.00        70.77 o                         
   2  -4 -14         26.65         31.86        14.00 o                         
   3  -4 -14         18.33          6.65        66.10 o                         
   4  -4 -14         37.24         63.91        14.60 o                         
   5  -4 -14         35.26         42.70        29.63 o                         
   6  -4 -14         13.65         67.15        26.59 o                         
   7  -4 -14         27.26          0.00        42.76 o                         
   8  -4 -14         20.88          7.24        19.22 o                         
   9  -4 -14         32.86         48.21        26.60 o                         
  -6  -3 -14         29.94         82.63        23.13 o                         
  -5  -3 -14        121.41        271.32        39.81 o                         
  -4  -3 -14          2.23         41.60        19.37 o                         
  -3  -3 -14         62.37         81.22        44.98 o                         
  -2  -3 -14         54.63         44.08        13.44 o                         
  -1  -3 -14        147.74        285.94        60.77 o                         
   0  -3 -14         17.30         46.81        12.71 o                         
   1  -3 -14          2.19         66.86        38.88 o                         
   2  -3 -14         39.25         28.99        13.12 o                         
   3  -3 -14         34.20         66.93        44.19 o                         
   4  -3 -14         46.94         67.23        13.96 o                         
   5  -3 -14        107.65         83.49        33.58 o                         
   6  -3 -14         84.50         85.99        17.24 o                         
   7  -3 -14         23.91         21.32        19.07 o                         
   8  -3 -14        103.19         79.89        19.21 o                         
   9  -3 -14         83.91        286.75        73.64 o                         
  -7  -2 -14        222.40        369.71        37.04 o                         
  -6  -2 -14         45.83         38.80        16.90 o                         
  -5  -2 -14        111.53         88.75        37.61 o                         
  -4  -2 -14         80.69         66.50        16.74 o                         
  -3  -2 -14         47.68          0.00        68.86 o                         
  -2  -2 -14        105.96        134.90        19.08 o                         
  -1  -2 -14         66.58        127.52        54.11 o                         
   0  -2 -14         32.56         44.29        12.68 o                         
   1  -2 -14         80.41        157.01        38.27 o                         
   2  -2 -14         13.60          4.78        12.91 o                         
   3  -2 -14         27.88          0.00        51.30 o                         
   4  -2 -14         67.20         35.29        14.71 o                         
   5  -2 -14         66.18         66.94        20.01 o                         
   6  -2 -14        232.75        281.81        19.88 o                         
   7  -2 -14         57.44         98.67        29.85 o                         
   8  -2 -14         23.09         36.14        12.02 o                         
   9  -2 -14        100.51        117.68        36.55 o                         
  10  -2 -14        117.70        148.91        13.34 o                         
  -7  -1 -14         95.21         38.33        43.67 o                         
  -6  -1 -14         60.57         34.63        15.76 o                         
  -5  -1 -14        128.19        111.79        58.05 o                         
  -4  -1 -14         44.47         43.05        16.14 o                         
  -3  -1 -14        283.44        380.90        59.72 o                         
  -2  -1 -14         60.77         55.07        13.93 o                         
  -1  -1 -14         30.57         71.76        32.32 o                         
   0  -1 -14        114.69        105.69        14.24 o                         
   1  -1 -14        460.41        440.17        28.89 o                         
   2  -1 -14        114.22        103.27        10.91 o                         
   3  -1 -14        401.69        357.73        23.06 o                         
   4  -1 -14         74.97         63.81        10.56 o                         
   5  -1 -14         52.96         33.51        16.35 o                         
   6  -1 -14        173.96        150.60        17.55 o                         
   7  -1 -14         86.37         85.25        23.52 o                         
   8  -1 -14         42.95         39.02        14.84 o                         
   9  -1 -14         99.91         87.37        26.35 o                         
  10  -1 -14         21.50         24.75        11.69 o                         
  -8   0 -14         27.27         33.59        17.88 o                         
  -7   0 -14          2.05          0.00        40.62 o                         
  -6   0 -14         94.49         95.72        14.90 o                         
  -5   0 -14        197.94        197.46        29.73 o                         
  -4   0 -14         57.31         23.43        15.56 o                         
  -3   0 -14        468.62        473.31        38.95 o                         
  -2   0 -14        298.01        317.35        21.11 o                         
  -1   0 -14         71.31         56.80        29.13 o                         
   0   0 -14         32.84         40.09        10.01 o                         
   1   0 -14         39.93         69.20        19.18 o                         
   2   0 -14        117.18        111.62        10.28 o                         
   3   0 -14       1589.78       1538.37        25.68 o                         
   4   0 -14        226.67        188.02        15.52 o                         
   5   0 -14        388.25        362.08        18.05 o                         
   6   0 -14          0.71         10.67        12.20 o                         
   7   0 -14         63.75         93.13        17.63 o                         
   8   0 -14         61.73         50.56        16.74 o                         
   9   0 -14        145.77        152.36        28.08 o                         
  10   0 -14          4.91          3.72        12.02 o                         
  -8   1 -14         29.59         47.05        17.20 o                         
  -7   1 -14        128.28        118.46        27.48 o                         
  -6   1 -14        205.66        174.77        16.08 o                         
  -5   1 -14         22.20         18.25        22.43 o                         
  -4   1 -14        251.56        163.47        17.17 o                         
  -3   1 -14        207.81        402.86        35.61 o                         
  -2   1 -14        115.94        128.87        15.25 o                         
  -1   1 -14        209.81        135.79        19.87 o                         
   0   1 -14         42.49         36.00         8.93 o                         
   1   1 -14          9.42          0.00        18.13 o                         
   2   1 -14        244.95        255.67        13.78 o                         
   3   1 -14        166.91        125.10        17.84 o                         
   4   1 -14         34.61         23.99        10.21 o                         
   5   1 -14        261.40        283.30        16.22 o                         
   6   1 -14        109.27        115.73        12.23 o                         
   7   1 -14         30.31         34.62        10.83 o                         
   8   1 -14         26.21         34.75        21.72 o                         
   9   1 -14         30.28         32.77        16.04 o                         
  10   1 -14         24.42         16.05        30.47 o                         
  -9   2 -14        107.53        123.62        36.66 o                         
  -8   2 -14         17.09         16.54        14.80 o                         
  -7   2 -14         63.35         50.17        26.65 o                         
  -6   2 -14         10.12          5.55        13.04 o                         
  -5   2 -14        529.57        492.34        28.67 o                         
  -4   2 -14        506.80        429.60        17.85 o                         
  -3   2 -14        246.40         75.59        29.40 o                         
  -2   2 -14        483.49        505.90        16.21 o                         
  -1   2 -14          2.89         11.44        19.28 o                         
   0   2 -14        100.87        106.99        10.96 o                         
   1   2 -14          0.69         15.13        15.42 o                         
   2   2 -14        158.67        154.05        12.70 o                         
   3   2 -14          9.35         14.05        12.33 o                         
   4   2 -14        311.41        285.96        15.86 o                         
   5   2 -14        204.31        190.25        13.70 o                         
   6   2 -14        182.46        153.62        13.45 o                         
   7   2 -14         16.76          9.60         9.06 o                         
   8   2 -14        199.16        185.85        19.21 o                         
   9   2 -14         56.54         82.73        12.14 o                         
  10   2 -14         34.08         42.48        27.18 o                         
  -9   3 -14         63.98         34.93        34.12 o                         
  -8   3 -14          4.12          9.98        17.49 o                         
  -7   3 -14          1.56          0.00        26.15 o                         
  -6   3 -14         21.36         20.84        11.54 o                         
  -5   3 -14        550.34        488.47        25.54 o                         
  -4   3 -14         22.29         10.93         8.73 o                         
  -3   3 -14         20.89          0.00        15.84 o                         
  -2   3 -14        214.63        184.68        14.04 o                         
  -1   3 -14         14.00          0.00        15.81 o                         
   0   3 -14         20.42         13.49         8.25 o                         
   1   3 -14        305.12        299.26        17.18 o                         
   2   3 -14        446.10        443.82        17.51 o                         
   3   3 -14        364.00        369.01        18.05 o                         
   4   3 -14        114.85        104.73        11.00 o                         
   5   3 -14        415.07        432.82        18.30 o                         
   6   3 -14        178.73        177.77        15.57 o                         
   7   3 -14         93.35         79.87        11.53 o                         
   8   3 -14         48.07         41.87        15.94 o                         
   9   3 -14         30.22         11.46        12.30 o                         
  10   3 -14         29.64         37.31        22.24 o                         
  -9   4 -14        131.67        134.63        28.86 o                         
  -8   4 -14         58.08         35.25        13.61 o                         
  -7   4 -14         16.07          2.44        14.82 o                         
  -6   4 -14         99.83        105.20        13.20 o                         
  -5   4 -14        633.10        645.64        22.26 o                         
  -4   4 -14        610.79        556.49        15.08 o                         
  -3   4 -14        150.22        124.53        12.10 o                         
  -2   4 -14        205.56        204.39        10.18 o                         
  -1   4 -14        120.07         89.64        16.35 o                         
   0   4 -14        339.75        305.03        13.47 o                         
   1   4 -14        165.61        162.77        16.80 o                         
   2   4 -14         82.71         96.37         9.97 o                         
   3   4 -14        514.05        522.95        18.35 o                         
   4   4 -14         97.27        109.98        11.53 o                         
   5   4 -14        537.51        500.25        16.84 o                         
   6   4 -14        325.63        365.49        18.96 o                         
   7   4 -14         28.57         19.94        12.83 o                         
   8   4 -14         18.07         43.29        15.17 o                         
   9   4 -14         51.95         80.71        14.59 o                         
  10   4 -14        101.85         78.39        19.56 o                         
 -10   5 -14         63.65         60.88        17.10 o                         
  -9   5 -14        126.96        107.77        21.54 o                         
  -8   5 -14         55.56         11.92        13.94 o                         
  -7   5 -14        189.42        172.35        20.93 o                         
  -6   5 -14        426.58        408.39        22.89 o                         
  -5   5 -14         46.00         77.37        18.06 o                         
  -4   5 -14        259.06        211.69        12.37 o                         
  -3   5 -14         25.20         26.87         9.31 o                         
  -2   5 -14        327.22        301.74        10.03 o                         
  -1   5 -14        909.87        858.06        18.00 o                         
   0   5 -14        222.32        230.10        11.16 o                         
   1   5 -14        503.32        474.78        18.32 o                         
   2   5 -14        359.83        341.10        11.79 o                         
   3   5 -14        128.98        132.71        24.14 o                         
   4   5 -14        356.81        358.08        15.55 o                         
   5   5 -14        481.76        492.13        16.23 o                         
   6   5 -14         49.27         42.80        13.15 o                         
   7   5 -14        280.73        310.35        17.87 o                         
   8   5 -14        378.46        402.21        22.29 o                         
   9   5 -14        150.55        132.71        15.65 o                         
  10   5 -14          6.64          0.68        27.39 o                         
 -10   6 -14        123.99        125.03        18.22 o                         
  -9   6 -14        226.11        146.67        21.34 o                         
  -8   6 -14        391.90        394.40        23.66 o                         
  -7   6 -14         28.49         75.15        22.43 o                         
  -6   6 -14        319.67        279.19        16.03 o                         
  -5   6 -14        686.82        673.91        18.77 o                         
  -4   6 -14        435.44        406.43        14.37 o                         
  -3   6 -14       2109.36       2088.64        24.67 o                         
  -2   6 -14         93.45         84.36        10.69 o                         
  -1   6 -14        744.34        699.44        16.89 o                         
   0   6 -14        409.27        396.65        12.35 o                         
   1   6 -14        254.42        257.49        16.36 o                         
   2   6 -14        789.25        727.05        13.95 o                         
   3   6 -14        443.01        447.96        13.03 o                         
   4   6 -14       1240.47       1316.56        22.19 o                         
   5   6 -14        144.14        143.18        14.57 o                         
   6   6 -14        163.72        148.38        15.56 o                         
   7   6 -14        365.72        376.51        18.09 o                         
   8   6 -14         10.21         27.06        15.16 o                         
   9   6 -14        702.71        863.83        25.41 o                         
  10   6 -14         18.23         70.41        35.18 o                         
 -10   7 -14         87.41         45.89        17.71 o                         
  -9   7 -14        123.04        140.27        22.20 o                         
  -8   7 -14        422.00        461.63        27.67 o                         
  -7   7 -14         50.58         51.48        15.26 o                         
  -6   7 -14        231.30        229.09        14.15 o                         
  -5   7 -14        565.09        489.89        19.79 o                         
  -4   7 -14        217.71        187.71        10.48 o                         
  -3   7 -14        628.84        604.55        17.09 o                         
  -2   7 -14         21.22         29.70         8.17 o                         
  -1   7 -14        631.64        642.60        18.40 o                         
   0   7 -14        463.38        492.56        12.67 o                         
   1   7 -14        941.27       1039.72        22.55 o                         
   2   7 -14        241.61        240.01        13.73 o                         
   3   7 -14        260.06        260.26        18.29 o                         
   4   7 -14        196.83        165.39        13.85 o                         
   5   7 -14        377.96        362.44        17.57 o                         
   6   7 -14         80.62         74.70        14.54 o                         
   7   7 -14         42.14         53.31        14.35 o                         
   8   7 -14          1.95         18.59        16.39 o                         
   9   7 -14         11.36          3.44        15.47 o                         
  10   7 -14        129.06        223.02        36.92 o                         
 -10   8 -14         34.49         39.68        19.15 o                         
  -9   8 -14         61.58         67.52        18.92 o                         
  -8   8 -14         54.85         39.17        17.07 o                         
  -7   8 -14        467.33        506.59        27.59 o                         
  -6   8 -14        953.05        926.49        21.90 o                         
  -5   8 -14        219.84        245.66        19.49 o                         
  -4   8 -14        652.72        646.81        18.18 o                         
  -3   8 -14         34.68          0.00        15.81 o                         
  -2   8 -14       1807.59       1835.98        22.62 o                         
  -1   8 -14       1432.39       1451.79        25.27 o                         
   0   8 -14        716.58        718.17        14.48 o                         
   1   8 -14        286.97        266.45        18.08 o                         
   2   8 -14       1093.36       1048.61        17.87 o                         
   3   8 -14          7.35          3.86        17.71 o                         
   4   8 -14        703.42        631.37        20.46 o                         
   5   8 -14        182.02        190.92        18.61 o                         
   6   8 -14        395.13        375.45        23.67 o                         
   7   8 -14         69.48         98.52        17.65 o                         
   8   8 -14         27.11          9.15        36.33 o                         
   9   8 -14         18.17         50.56        17.99 o                         
  10   8 -14         42.75         67.49        21.96 o                         
 -10   9 -14         29.99         10.96        23.77 o                         
  -9   9 -14          2.67          8.30        15.77 o                         
  -8   9 -14         31.07         40.08        28.12 o                         
  -7   9 -14         43.82         52.57        23.94 o                         
  -6   9 -14         57.88         57.01        11.42 o                         
  -5   9 -14         19.94         17.63        21.19 o                         
  -4   9 -14         50.16         34.05         9.86 o                         
  -3   9 -14         17.73          0.00        17.90 o                         
  -2   9 -14        290.34        283.77        13.60 o                         
  -1   9 -14        696.32        601.48        18.19 o                         
   0   9 -14        144.19        162.65        10.29 o                         
   1   9 -14        336.54        301.92        21.56 o                         
   2   9 -14        252.14        296.18        17.19 o                         
   3   9 -14        179.29        188.36        22.54 o                         
   4   9 -14         24.64         27.64        12.03 o                         
   5   9 -14         51.44         26.77        28.19 o                         
   6   9 -14         24.85         21.47        14.27 o                         
   7   9 -14         39.05         38.47        12.60 o                         
   8   9 -14        102.55        171.73        34.20 o                         
   9   9 -14        316.02        438.02        29.35 o                         
 -10  10 -14         23.92         41.61        24.09 o                         
  -9  10 -14         13.85          1.46        15.17 o                         
  -8  10 -14         64.12         34.35        25.55 o                         
  -7  10 -14         16.92         14.66        24.81 o                         
  -6  10 -14        278.15        276.23        20.41 o                         
  -5  10 -14        178.45        118.65        23.84 o                         
  -4  10 -14        898.44        916.45        20.36 o                         
  -3  10 -14        302.04        275.80        18.97 o                         
  -2  10 -14        975.49        997.83        20.12 o                         
  -1  10 -14        875.71        821.32        24.57 o                         
   0  10 -14        328.17        321.16        12.48 o                         
   1  10 -14       3457.95       3356.71        40.56 o                         
   2  10 -14         56.50         62.88        12.18 o                         
   3  10 -14         80.91         42.12        23.06 o                         
   4  10 -14        271.55        239.92        18.63 o                         
   5  10 -14         30.08         69.40        33.06 o                         
   6  10 -14         74.20         49.59        15.20 o                         
   7  10 -14         74.05        126.47        25.12 o                         
   8  10 -14         18.25         87.77        30.77 o                         
   9  10 -14         62.26         95.51        20.29 o                         
 -10  11 -14         58.00         88.63        30.26 o                         
  -9  11 -14         62.09         69.98        19.10 o                         
  -8  11 -14         18.33         38.39        25.57 o                         
  -7  11 -14         33.24         34.55        15.68 o                         
  -6  11 -14         37.87         34.74        11.89 o                         
  -5  11 -14        179.39        123.83        27.89 o                         
  -4  11 -14        670.86        676.23        19.58 o                         
  -3  11 -14        313.39        335.22        20.27 o                         
  -2  11 -14       1408.95       1437.09        21.30 o                         
  -1  11 -14        253.56        219.98        26.04 o                         
   0  11 -14        704.54        613.39        17.11 o                         
   1  11 -14        765.06        711.02        25.25 o                         
   2  11 -14         40.90         45.92        13.03 o                         
   3  11 -14        389.88        368.38        25.53 o                         
   4  11 -14         94.86         73.00        14.32 o                         
   5  11 -14        109.71        109.73        23.32 o                         
   6  11 -14         13.85         14.70        23.22 o                         
   7  11 -14        113.93        105.80        27.82 o                         
   8  11 -14        116.12         69.38        35.91 o                         
   9  11 -14         57.25         61.85        26.76 o                         
 -10  12 -14         31.27         61.13        25.63 o                         
  -9  12 -14         39.74         40.32        21.61 o                         
  -8  12 -14        182.01        151.25        36.29 o                         
  -7  12 -14         87.76         92.38        19.49 o                         
  -6  12 -14         38.55         14.31        15.72 o                         
  -5  12 -14        335.96        226.55        31.38 o                         
  -4  12 -14         34.73         32.03        11.25 o                         
  -3  12 -14        244.00        252.19        21.49 o                         
  -2  12 -14        258.44        208.76        15.47 o                         
  -1  12 -14        158.18        175.17        18.45 o                         
   0  12 -14         50.62         39.45        10.80 o                         
   1  12 -14        103.86         46.85        22.12 o                         
   2  12 -14        127.32        108.18        18.33 o                         
   3  12 -14        296.67        220.77        30.32 o                         
   4  12 -14        160.46        153.65        22.85 o                         
   5  12 -14         67.77         90.03        25.59 o                         
   6  12 -14        242.72        255.22        33.84 o                         
   7  12 -14         64.48         69.74        29.60 o                         
   8  12 -14         77.42         76.31        35.69 o                         
 -10  13 -14        101.41          0.00        97.17 o                         
  -9  13 -14          1.48         19.40        21.87 o                         
  -8  13 -14         38.37          0.00        55.22 o                         
  -7  13 -14         65.41         62.11        15.79 o                         
  -6  13 -14        163.12        143.33        26.00 o                         
  -5  13 -14         40.52         33.98        20.18 o                         
  -4  13 -14         92.22         69.16        12.37 o                         
  -3  13 -14        197.22        159.95        26.13 o                         
  -2  13 -14        176.94        155.14        15.39 o                         
  -1  13 -14         15.64          0.00        20.96 o                         
   0  13 -14        118.46        107.81        10.42 o                         
   1  13 -14         59.06         14.01        24.92 o                         
   2  13 -14        107.45         98.92        18.69 o                         
   3  13 -14        307.69        344.85        32.12 o                         
   4  13 -14        140.50        128.34        23.21 o                         
   5  13 -14          1.04         47.43        23.97 o                         
   6  13 -14          0.68          0.00        32.38 o                         
   7  13 -14         62.73         88.07        32.77 o                         
   8  13 -14        141.35         58.47       115.92 o                         
  -9  14 -14        222.67        341.25        34.97 o                         
  -8  14 -14         86.98         27.02        45.76 o                         
  -7  14 -14         27.51         23.45        15.58 o                         
  -6  14 -14         26.63         46.75        30.58 o                         
  -5  14 -14        139.10        119.72        16.64 o                         
  -4  14 -14         15.29         21.56        15.61 o                         
  -3  14 -14         71.86         15.76        28.59 o                         
  -2  14 -14        244.45        235.40        18.50 o                         
  -1  14 -14        104.71         47.63        24.12 o                         
   0  14 -14          3.49          6.76        12.18 o                         
   1  14 -14        114.87         63.78        38.10 o                         
   2  14 -14        132.25         94.58        21.13 o                         
   3  14 -14         10.40          0.00        22.62 o                         
   4  14 -14         36.25         64.89        29.18 o                         
   5  14 -14          5.29          0.00        28.76 o                         
   6  14 -14         14.40          0.00        40.13 o                         
   7  14 -14        280.94        463.02        39.88 o                         
  -9  15 -14         35.21         62.57        24.43 o                         
  -8  15 -14        137.70        208.00        41.47 o                         
  -7  15 -14         29.13         28.00        15.95 o                         
  -6  15 -14        158.73        119.42        36.06 o                         
  -5  15 -14          0.59         22.93        15.18 o                         
  -4  15 -14         49.06         79.05        17.55 o                         
  -3  15 -14         46.07         12.66        28.32 o                         
  -2  15 -14         91.28         54.77        12.20 o                         
  -1  15 -14        153.53        115.19        37.99 o                         
   0  15 -14         12.89         28.75        14.67 o                         
   1  15 -14         23.26         69.35        36.39 o                         
   2  15 -14          5.63          2.82        18.54 o                         
   3  15 -14         79.94         53.56        24.42 o                         
   4  15 -14        100.94         30.84        31.39 o                         
   5  15 -14         62.73         65.97        29.20 o                         
   6  15 -14         33.95         71.95        48.00 o                         
  -8  16 -14        103.70        173.67        46.54 o                         
  -7  16 -14         70.87         50.36        18.23 o                         
  -6  16 -14        124.16          3.86        44.40 o                         
  -5  16 -14         71.41         65.31        17.05 o                         
  -4  16 -14        137.03        173.66        43.22 o                         
  -3  16 -14         63.32         75.79        16.83 o                         
  -2  16 -14         50.92         57.24        14.81 o                         
  -1  16 -14         31.15         42.05        35.50 o                         
   0  16 -14         46.48         78.09        17.60 o                         
   1  16 -14         36.24          0.00        37.99 o                         
   2  16 -14         69.48         93.13        26.82 o                         
   3  16 -14          5.14         45.23        28.74 o                         
   4  16 -14         42.11        127.85        38.38 o                         
   5  16 -14         60.70        173.96        60.06 o                         
  -7  17 -14         57.08         74.23        20.57 o                         
  -6  17 -14         14.57          0.83        47.59 o                         
  -5  17 -14          3.68          0.37        19.52 o                         
  -4  17 -14          8.71          0.00        38.57 o                         
  -3  17 -14         62.07         57.78        17.28 o                         
  -2  17 -14         40.26         64.14        27.34 o                         
  -1  17 -14         20.23         84.47        40.77 o                         
   0  17 -14        131.40        127.99        19.69 o                         
   1  17 -14        238.29        147.01        41.25 o                         
   2  17 -14         98.48        125.08        29.53 o                         
   3  17 -14         35.01         83.24        50.19 o                         
   4  17 -14         77.31        155.66        42.90 o                         
  -6  18 -14         22.64         26.60        26.99 o                         
  -5  18 -14         13.62         25.29        19.34 o                         
  -4  18 -14         11.20          0.00        45.07 o                         
  -3  18 -14        152.81        151.16        25.73 o                         
  -2  18 -14         48.36          0.00        50.42 o                         
  -1  18 -14        102.83        123.50        44.21 o                         
   0  18 -14         71.60         75.64        17.32 o                         
   1  18 -14        199.88        260.59        45.59 o                         
   2  18 -14         80.74        123.26        34.41 o                         
   3  18 -14        160.44        152.66        48.66 o                         
  -4  19 -14         62.88         52.63        24.89 o                         
  -3  19 -14        241.96        304.67        29.84 o                         
  -2  19 -14          3.79         17.05        59.78 o                         
  -1  19 -14        197.86        215.43        27.51 o                         
   0  19 -14         38.32         50.79        27.84 o                         
   2  -9 -13         81.33         99.21        33.59 o                         
   3  -9 -13         38.37          0.00        76.17 o                         
  -1  -8 -13         70.27         84.38        27.53 o                         
   0  -8 -13         43.85         32.66        19.28 o                         
   1  -8 -13         48.29        294.22        51.71 o                         
   2  -8 -13         65.43         88.34        18.41 o                         
   3  -8 -13         48.26         85.94        54.29 o                         
   4  -8 -13         83.16         85.38        18.98 o                         
   5  -8 -13         69.84        121.02        45.56 o                         
   6  -8 -13        178.89        171.99        25.17 o                         
  -3  -7 -13        210.91        292.59        33.04 o                         
  -2  -7 -13         31.42         56.87        19.70 o                         
  -1  -7 -13        149.98          0.05        78.45 o                         
   0  -7 -13         42.60         19.20        16.06 o                         
   1  -7 -13         65.42        152.69        48.83 o                         
   2  -7 -13        146.62        135.10        22.88 o                         
   3  -7 -13         38.33          0.00        54.29 o                         
   4  -7 -13        111.49        175.62        21.68 o                         
   5  -7 -13         45.74          0.00        36.50 o                         
   6  -7 -13         32.48         61.30        17.92 o                         
   7  -7 -13         52.54         68.86        44.00 o                         
  -4  -6 -13         20.47         16.21        27.06 o                         
  -3  -6 -13          8.92         73.59        55.28 o                         
  -2  -6 -13         69.34         26.21        18.08 o                         
  -1  -6 -13         30.29         26.51        51.15 o                         
   0  -6 -13        235.74        237.26        23.24 o                         
   1  -6 -13        173.04        203.36       527.24 o                         
   2  -6 -13          1.72         10.23        17.93 o                         
   3  -6 -13         57.96          5.15        32.60 o                         
   4  -6 -13         14.43         26.90        13.92 o                         
   5  -6 -13        432.16        482.68        33.77 o                         
   6  -6 -13        126.51        161.46        23.28 o                         
   7  -6 -13        176.33        209.75        37.31 o                         
   8  -6 -13          3.98         32.45        18.97 o                         
  -5  -5 -13        131.17        184.71        37.45 o                         
  -4  -5 -13         23.60         22.81        17.99 o                         
  -3  -5 -13         55.20         83.61        61.59 o                         
  -2  -5 -13         15.80         38.81        16.66 o                         
  -1  -5 -13        124.82        123.64        74.52 o                         
   0  -5 -13        161.42        172.07        22.67 o                         
   1  -5 -13        101.31        156.86        52.27 o                         
   2  -5 -13         76.02         59.78        13.66 o                         
   3  -5 -13          4.52          8.89        32.63 o                         
   4  -5 -13        133.30         74.44        12.98 o                         
   5  -5 -13        248.08        245.32        29.07 o                         
   6  -5 -13        279.99        273.92        24.01 o                         
   7  -5 -13         50.12          0.00        37.21 o                         
   8  -5 -13         64.88         53.71        15.95 o                         
   9  -5 -13         14.94        214.86        54.86 o                         
  -6  -4 -13        182.37        203.38        22.14 o                         
  -5  -4 -13         42.90          3.05        44.02 o                         
  -4  -4 -13        110.20        174.19        22.59 o                         
  -3  -4 -13          1.28          0.00       367.55 o                         
  -2  -4 -13         28.91         26.12        21.01 o                         
  -1  -4 -13         27.31         11.94       345.95 o                         
   0  -4 -13        238.55        261.10        20.95 o                         
   1  -4 -13         89.16        186.73        39.91 o                         
   2  -4 -13         68.19         46.74        14.22 o                         
   3  -4 -13        104.91         77.90        54.73 o                         
   4  -4 -13         28.14         50.62        12.94 o                         
   5  -4 -13        127.12         62.66        45.06 o                         
   6  -4 -13        160.61        134.78        15.51 o                         
   7  -4 -13         11.59          2.10        33.32 o                         
   8  -4 -13        131.00        100.62        13.29 o                         
   9  -4 -13        121.15        174.73        81.27 o                         
  10  -4 -13         20.48         35.54        15.39 o                         
  -7  -3 -13         14.06         35.52        38.03 o                         
  -6  -3 -13         39.10         53.06        16.97 o                         
  -5  -3 -13         83.86        109.39        44.58 o                         
  -4  -3 -13         20.42          5.98        16.80 o                         
  -3  -3 -13         48.41         38.42       312.24 o                         
  -2  -3 -13         89.41         60.70        12.76 o                         
  -1  -3 -13          5.37         24.23        36.36 o                         
   0  -3 -13        442.54        447.87        20.73 o                         
   1  -3 -13         65.92         80.87        32.15 o                         
   2  -3 -13         29.79         30.77        10.83 o                         
   3  -3 -13        206.52        191.46        27.40 o                         
   4  -3 -13        489.73        498.98        20.39 o                         
   5  -3 -13        190.14        226.81        27.34 o                         
   6  -3 -13         40.96         43.96        11.59 o                         
   7  -3 -13         89.14        108.65        23.76 o                         
   8  -3 -13        101.88        103.84        14.92 o                         
   9  -3 -13         29.19         49.41        32.75 o                         
  10  -3 -13        141.50        191.85        16.92 o                         
  -8  -2 -13         14.79         16.76        17.63 o                         
  -7  -2 -13         47.48          0.00        45.83 o                         
  -6  -2 -13         46.74         67.15        16.10 o                         
  -5  -2 -13        493.97        474.30        55.17 o                         
  -4  -2 -13        110.29         77.54        12.98 o                         
  -3  -2 -13        240.70        142.41        34.15 o                         
  -2  -2 -13         75.72         72.36        13.11 o                         
  -1  -2 -13         57.17        137.04        29.47 o                         
   0  -2 -13        213.59        216.45        14.90 o                         
   1  -2 -13        108.93         82.89        24.04 o                         
   2  -2 -13        113.27        120.37        11.78 o                         
   3  -2 -13         28.30         46.57        17.21 o                         
   4  -2 -13        188.38        195.82        13.72 o                         
   5  -2 -13         47.22         84.31        14.31 o                         
   6  -2 -13         27.01         21.75        11.34 o                         
   7  -2 -13        126.27        119.53        21.55 o                         
   8  -2 -13        192.90        179.82        17.42 o                         
   9  -2 -13         41.33         55.20        24.15 o                         
  10  -2 -13        221.42        248.45        15.53 o                         
  -8  -1 -13         24.40         19.87        16.50 o                         
  -7  -1 -13         65.05         33.90        49.51 o                         
  -6  -1 -13         72.90         61.44        12.24 o                         
  -5  -1 -13        678.21        686.03        32.77 o                         
  -4  -1 -13        168.35        113.02        15.20 o                         
  -3  -1 -13        710.55        631.54        25.45 o                         
  -2  -1 -13        370.12        396.65        17.20 o                         
  -1  -1 -13        155.16        112.18        22.34 o                         
   0  -1 -13         22.65         17.79         9.44 o                         
   1  -1 -13        276.72        188.19        21.18 o                         
   2  -1 -13        119.33        100.18         9.68 o                         
   3  -1 -13         91.87         75.84        14.44 o                         
   4  -1 -13        260.24        230.53        15.32 o                         
   5  -1 -13         29.14         18.22         9.96 o                         
   6  -1 -13         59.99         53.42        11.16 o                         
   7  -1 -13         26.24         11.83        12.05 o                         
   8  -1 -13        242.98        183.85        18.41 o                         
   9  -1 -13         33.65          0.00        25.95 o                         
  10  -1 -13         99.42        100.09        12.65 o                         
  11  -1 -13         68.55        101.06        22.93 o                         
  -9   0 -13        139.21        129.30        42.26 o                         
  -8   0 -13         71.05         50.87        14.28 o                         
  -7   0 -13         54.90         48.84        32.04 o                         
  -6   0 -13        216.94        191.06        18.17 o                         
  -5   0 -13        166.39        166.56        20.66 o                         
  -4   0 -13         16.92          2.08        10.89 o                         
  -3   0 -13        464.04        431.92        21.80 o                         
  -2   0 -13        199.97        194.77        15.99 o                         
  -1   0 -13         49.56         21.98        20.86 o                         
   0   0 -13         65.90         68.39         9.56 o                         
   1   0 -13        110.24         50.51        16.70 o                         
   2   0 -13       1070.93       1074.30        17.52 o                         
   3   0 -13        185.15        156.46        15.65 o                         
   4   0 -13          3.03         10.30         9.48 o                         
   5   0 -13        138.36        127.89        12.52 o                         
   6   0 -13        115.55        107.57        10.40 o                         
   7   0 -13        215.12        217.94        18.63 o                         
   8   0 -13         72.65         74.85        19.07 o                         
   9   0 -13         23.76          0.00        23.70 o                         
  10   0 -13         66.57         87.45        11.46 o                         
  11   0 -13         23.91         19.37        15.75 o                         
  -9   1 -13        157.62         79.93        36.56 o                         
  -8   1 -13        211.64        192.45        18.30 o                         
  -7   1 -13        196.62        204.32        22.69 o                         
  -6   1 -13         79.12         75.54        13.57 o                         
  -5   1 -13        291.97        268.98        18.17 o                         
  -4   1 -13        244.76        221.80        11.36 o                         
  -3   1 -13          0.05          5.31        17.64 o                         
  -2   1 -13        193.65        227.68        15.45 o                         
  -1   1 -13         39.42         37.80        18.13 o                         
   0   1 -13        219.77        231.39        12.85 o                         
   1   1 -13        306.76        213.22        17.10 o                         
   2   1 -13        248.36        237.48        12.46 o                         
   3   1 -13        182.55        181.27        13.88 o                         
   4   1 -13         29.23         29.40         8.94 o                         
   5   1 -13        288.78        299.55        13.84 o                         
   6   1 -13         60.13         40.68         8.68 o                         
   7   1 -13        145.61        159.61        13.58 o                         
   8   1 -13         29.62         38.86        14.72 o                         
   9   1 -13         12.52         22.88        12.48 o                         
  10   1 -13         64.59         42.77        18.61 o                         
  11   1 -13         25.25         55.16        17.06 o                         
 -10   2 -13        108.64        139.46        19.78 o                         
  -9   2 -13          9.22         47.06        31.62 o                         
  -8   2 -13        168.07        170.42        15.97 o                         
  -7   2 -13         59.73         49.56        15.29 o                         
  -6   2 -13         54.90         77.70        11.77 o                         
  -5   2 -13        243.41        250.82        16.68 o                         
  -4   2 -13        438.68        366.33        13.42 o                         
  -3   2 -13         32.82         21.99        14.11 o                         
  -2   2 -13        391.54        370.99        14.68 o                         
  -1   2 -13         30.42          0.18        17.99 o                         
   0   2 -13         83.02         70.27         8.85 o                         
   1   2 -13        572.64        479.62        16.85 o                         
   2   2 -13          5.12         11.84         7.33 o                         
   3   2 -13       2036.34       1990.31        23.52 o                         
   4   2 -13        130.32        122.84        10.49 o                         
   5   2 -13         52.71         57.43         8.73 o                         
   6   2 -13         63.09         42.86         8.72 o                         
   7   2 -13        430.14        434.36        14.85 o                         
   8   2 -13         67.98         67.09        15.91 o                         
   9   2 -13         86.68         49.83        11.21 o                         
  10   2 -13          8.74         28.82        24.18 o                         
  11   2 -13         16.37         31.27        14.82 o                         
 -10   3 -13          5.84         15.51        14.80 o                         
  -9   3 -13         37.82          0.00        36.86 o                         
  -8   3 -13         55.47         41.10        13.99 o                         
  -7   3 -13         75.66         55.26        16.23 o                         
  -6   3 -13         54.41         18.37         9.90 o                         
  -5   3 -13        132.22        109.21        10.63 o                         
  -4   3 -13         50.84         48.18         7.11 o                         
  -3   3 -13        186.73        171.16        13.70 o                         
  -2   3 -13        275.14        240.17        13.28 o                         
  -1   3 -13         61.15         43.25        15.97 o                         
   0   3 -13         23.67         11.79         7.41 o                         
   1   3 -13         54.99          5.36        14.58 o                         
   2   3 -13        368.94        410.88        12.74 o                         
   3   3 -13        614.52        621.89        17.21 o                         
   4   3 -13        546.31        563.11        14.65 o                         
   5   3 -13         91.47         64.47         9.73 o                         
   6   3 -13         83.49         55.56         8.82 o                         
   7   3 -13        137.95        161.85        13.74 o                         
   8   3 -13        164.61        184.24        20.77 o                         
   9   3 -13         56.55         36.67        10.74 o                         
  10   3 -13         14.38         49.73        16.94 o                         
  11   3 -13         14.42         10.01        15.23 o                         
 -10   4 -13         10.92         20.27        13.12 o                         
  -9   4 -13         23.47         23.33        20.03 o                         
  -8   4 -13         38.89         38.52        13.62 o                         
  -7   4 -13        485.85        466.51        22.69 o                         
  -6   4 -13        506.88        476.14        16.82 o                         
  -5   4 -13        211.26        186.57        11.84 o                         
  -4   4 -13          6.71          6.73         6.77 o                         
  -3   4 -13         61.08         53.50         9.53 o                         
  -2   4 -13        664.99        591.71         9.17 o                         
  -1   4 -13        400.25        387.81        15.36 o                         
   0   4 -13        744.62        685.24        12.20 o                         
   1   4 -13        152.53        153.53         9.64 o                         
   2   4 -13       1371.22       1351.77        16.75 o                         
   3   4 -13        890.92        870.30        16.57 o                         
   4   4 -13       1687.55       1643.50        22.95 o                         
   5   4 -13        156.65        164.87        11.95 o                         
   6   4 -13        718.15        714.17        16.88 o                         
   7   4 -13        170.78        190.65        15.91 o                         
   8   4 -13         49.28         54.83        11.33 o                         
   9   4 -13         44.82         45.70        11.17 o                         
  10   4 -13        165.34        165.44        22.64 o                         
  11   4 -13         52.82         36.71        18.04 o                         
 -10   5 -13         48.53         28.70        15.46 o                         
  -9   5 -13        144.34         80.75        20.85 o                         
  -8   5 -13          1.33         26.29        15.69 o                         
  -7   5 -13        567.94        565.94        22.66 o                         
  -6   5 -13        188.45        154.66        14.65 o                         
  -5   5 -13        188.20        150.18        14.18 o                         
  -4   5 -13        183.95        196.85        11.33 o                         
  -3   5 -13        516.13        508.79        12.99 o                         
  -2   5 -13        621.15        619.34        15.62 o                         
  -1   5 -13        329.90        322.17        13.40 o                         
   0   5 -13        253.19        262.31         9.71 o                         
   1   5 -13        490.73        455.16        14.39 o                         
   2   5 -13        856.12        834.18        14.20 o                         
   3   5 -13       1232.71       1224.40        20.37 o                         
   4   5 -13       2203.44       2245.97        24.68 o                         
   5   5 -13        562.33        570.24        16.35 o                         
   6   5 -13        156.01        176.10        14.71 o                         
   7   5 -13        193.87        199.80        14.96 o                         
   8   5 -13        165.35        232.92        21.35 o                         
   9   5 -13        177.83        211.51        17.07 o                         
  10   5 -13          2.77          0.00        38.79 o                         
  11   5 -13         22.79         40.63        18.70 o                         
 -11   6 -13         75.95         29.58        23.77 o                         
 -10   6 -13        307.26        309.50        23.83 o                         
  -9   6 -13        183.71        145.43        21.80 o                         
  -8   6 -13         10.63         23.54        14.76 o                         
  -7   6 -13          9.55         21.91        13.98 o                         
  -6   6 -13        287.42        275.61        14.06 o                         
  -5   6 -13        188.27        194.77        13.31 o                         
  -4   6 -13        477.20        502.80        16.33 o                         
  -3   6 -13       1292.25       1235.22        18.15 o                         
  -2   6 -13        110.08        107.96        11.77 o                         
  -1   6 -13        644.78        626.74        16.07 o                         
   0   6 -13        608.10        599.64        12.24 o                         
   1   6 -13        352.30        283.97        14.41 o                         
   2   6 -13        232.97        217.95         9.13 o                         
   3   6 -13        930.80        718.40        19.38 o                         
   4   6 -13        189.02        204.52        14.67 o                         
   5   6 -13       1257.04       1229.92        19.81 o                         
   6   6 -13        265.53        239.95        14.52 o                         
   7   6 -13        185.88        173.56        15.00 o                         
   8   6 -13         13.20         34.93        15.52 o                         
   9   6 -13          7.96         21.65        12.69 o                         
  10   6 -13         50.73         12.52        32.81 o                         
  11   6 -13         53.93        104.53        18.81 o                         
 -11   7 -13         57.19         57.62        17.81 o                         
 -10   7 -13         46.70         52.87        17.11 o                         
  -9   7 -13        137.78        148.71        22.47 o                         
  -8   7 -13         73.41         39.65        16.23 o                         
  -7   7 -13         97.04         74.29        12.03 o                         
  -6   7 -13        390.36        385.81        16.00 o                         
  -5   7 -13         80.71        114.10        11.00 o                         
  -4   7 -13        570.83        605.13        13.87 o                         
  -3   7 -13        808.81        879.83        21.20 o                         
  -2   7 -13          1.51         18.81         7.64 o                         
  -1   7 -13        140.94        197.58        14.62 o                         
   0   7 -13        807.12        782.83        13.23 o                         
   1   7 -13        268.72        267.13        13.80 o                         
   2   7 -13        296.72        276.71        12.91 o                         
   3   7 -13          0.63          0.00        16.32 o                         
   4   7 -13         48.92         57.86        10.84 o                         
   5   7 -13        461.45        449.33        16.14 o                         
   6   7 -13        143.69        137.51        14.15 o                         
   7   7 -13        249.55        313.87        19.14 o                         
   8   7 -13         47.07         56.79        15.44 o                         
   9   7 -13         24.10         55.63        15.85 o                         
  10   7 -13          9.01         54.71        32.67 o                         
 -11   8 -13         16.91         15.37        15.07 o                         
 -10   8 -13          5.53         47.09        22.72 o                         
  -9   8 -13          5.73         34.30        18.39 o                         
  -8   8 -13         40.15         44.08        18.09 o                         
  -7   8 -13        803.69        707.91        22.01 o                         
  -6   8 -13       1444.31       1354.83        22.34 o                         
  -5   8 -13        765.84        749.35        24.20 o                         
  -4   8 -13        743.88        693.75        15.90 o                         
  -3   8 -13        716.23        692.32        17.99 o                         
  -2   8 -13        216.83        214.45        13.43 o                         
  -1   8 -13        133.57        136.35        14.42 o                         
   0   8 -13        337.21        347.00        11.32 o                         
   1   8 -13        324.30        341.45        15.00 o                         
   2   8 -13        363.58        378.17        13.34 o                         
   3   8 -13         99.47         87.77        14.27 o                         
   4   8 -13        398.22        394.68        16.47 o                         
   5   8 -13         38.35         60.71        13.70 o                         
   6   8 -13         57.10         34.11        11.52 o                         
   7   8 -13         32.32         31.70        12.63 o                         
   8   8 -13         34.76         22.96        29.01 o                         
   9   8 -13         30.27         55.61        16.22 o                         
  10   8 -13         28.48         30.47        34.72 o                         
 -11   9 -13        139.63        142.72        18.16 o                         
 -10   9 -13        303.23        282.51        33.35 o                         
  -9   9 -13          0.31         16.85        14.72 o                         
  -8   9 -13        116.82         80.22        25.79 o                         
  -7   9 -13         43.09         25.33        29.17 o                         
  -6   9 -13        141.84        136.40        14.05 o                         
  -5   9 -13          0.00         20.22        20.68 o                         
  -4   9 -13        771.30        685.22        16.52 o                         
  -3   9 -13         48.84         66.20        12.49 o                         
  -2   9 -13        310.47        309.08        12.89 o                         
  -1   9 -13        177.85        187.90        14.22 o                         
   0   9 -13         62.50         59.02         7.01 o                         
   1   9 -13         52.66         44.11        17.28 o                         
   2   9 -13        372.64        434.29        17.74 o                         
   3   9 -13        214.24        234.86        19.04 o                         
   4   9 -13        247.55        234.58        14.40 o                         
   5   9 -13        214.26        260.33        21.10 o                         
   6   9 -13        140.37        116.02        18.52 o                         
   7   9 -13         11.31         25.76        13.20 o                         
   8   9 -13          2.60         13.13        29.26 o                         
   9   9 -13         86.47         96.87        17.08 o                         
  10   9 -13         27.17          0.00        32.85 o                         
 -11  10 -13         27.66         15.07        16.79 o                         
 -10  10 -13         10.26         26.43        27.71 o                         
  -9  10 -13        125.92        145.71        17.20 o                         
  -8  10 -13         61.26         27.18        22.10 o                         
  -7  10 -13         42.27         33.29        23.86 o                         
  -6  10 -13       1057.92        959.45        21.99 o                         
  -5  10 -13        200.12        180.00        21.65 o                         
  -4  10 -13         57.27         58.98        10.00 o                         
  -3  10 -13         87.23         95.33        16.25 o                         
  -2  10 -13       1198.46       1177.36        17.57 o                         
  -1  10 -13        140.22        130.37        13.55 o                         
   0  10 -13        199.68        185.83        10.21 o                         
   1  10 -13        386.23        354.13        22.72 o                         
   2  10 -13         19.36         14.42        10.50 o                         
   3  10 -13         22.17         64.54        21.26 o                         
   4  10 -13        101.93         62.61        11.60 o                         
   5  10 -13        229.37        266.98        23.71 o                         
   6  10 -13         87.63         77.89        19.24 o                         
   7  10 -13         15.10         32.37        15.79 o                         
   8  10 -13        157.46        180.07        29.73 o                         
   9  10 -13          3.91         24.98        17.73 o                         
 -10  11 -13         32.78         59.37        48.69 o                         
  -9  11 -13         24.77         21.41        15.84 o                         
  -8  11 -13         10.42          8.83        35.24 o                         
  -7  11 -13        413.22        416.42        23.58 o                         
  -6  11 -13         12.80         15.14        10.69 o                         
  -5  11 -13        237.57        268.93        20.01 o                         
  -4  11 -13        124.30        115.81        12.62 o                         
  -3  11 -13        290.77        261.47        19.70 o                         
  -2  11 -13        207.62        194.02        11.89 o                         
  -1  11 -13       1774.78       1728.69        24.78 o                         
   0  11 -13        194.40        189.71        11.20 o                         
   1  11 -13        910.17        794.90        27.82 o                         
   2  11 -13        218.94        183.13        16.19 o                         
   3  11 -13        268.89        202.84        21.47 o                         
   4  11 -13        103.36         86.21        12.16 o                         
   5  11 -13         60.91         48.87        21.33 o                         
   6  11 -13         92.16        152.10        24.16 o                         
   7  11 -13         54.36         68.72        19.58 o                         
   8  11 -13        348.21        346.45        35.15 o                         
   9  11 -13         17.64         10.55        21.01 o                         
 -10  12 -13         30.81         69.00        43.55 o                         
  -9  12 -13        255.86        272.07        27.94 o                         
  -8  12 -13        150.44        115.00        51.41 o                         
  -7  12 -13        102.29        104.25        16.83 o                         
  -6  12 -13        159.48        139.26        16.70 o                         
  -5  12 -13        129.57        205.95        26.49 o                         
  -4  12 -13        128.36        129.40        12.86 o                         
  -3  12 -13         47.38         62.69        19.46 o                         
  -2  12 -13         56.02         50.85         9.50 o                         
  -1  12 -13        149.94        119.27        18.84 o                         
   0  12 -13         74.33         58.89         7.65 o                         
   1  12 -13        218.78        233.52        22.30 o                         
   2  12 -13        281.42        312.70        19.78 o                         
   3  12 -13        445.84        525.82        26.36 o                         
   4  12 -13        154.14        137.90        20.76 o                         
   5  12 -13        143.51        129.00        18.29 o                         
   6  12 -13         22.31          6.73        32.84 o                         
   7  12 -13        164.66        194.03        23.42 o                         
   8  12 -13         80.11        157.48        34.33 o                         
 -10  13 -13         33.42          0.00        41.52 o                         
  -9  13 -13          8.09         20.66        17.96 o                         
  -8  13 -13         31.25         12.27        50.15 o                         
  -7  13 -13         92.67        111.03        15.77 o                         
  -6  13 -13         87.38         69.98        30.23 o                         
  -5  13 -13        232.15        209.82        22.09 o                         
  -4  13 -13        301.60        328.46        20.46 o                         
  -3  13 -13          2.37         32.39        22.82 o                         
  -2  13 -13        272.65        307.57        14.21 o                         
  -1  13 -13        210.85        168.76        19.55 o                         
   0  13 -13         68.49         43.83         8.28 o                         
   1  13 -13        507.11        483.72        25.88 o                         
   2  13 -13         12.72          0.00        15.04 o                         
   3  13 -13         64.58          0.00        25.80 o                         
   4  13 -13         49.52         65.00        19.67 o                         
   5  13 -13        126.38        132.99        27.75 o                         
   6  13 -13         65.64         36.14        30.44 o                         
   7  13 -13          7.56         21.88        34.41 o                         
   8  13 -13         17.50         70.20        32.87 o                         
 -10  14 -13        136.34        191.23        32.37 o                         
  -9  14 -13        117.21        103.20        25.03 o                         
  -8  14 -13          0.79          0.00        52.26 o                         
  -7  14 -13        182.91        147.16        21.76 o                         
  -6  14 -13        200.98        137.63        37.40 o                         
  -5  14 -13          0.41         13.83        13.60 o                         
  -4  14 -13          5.48          4.22        11.34 o                         
  -3  14 -13        159.17        170.84        25.26 o                         
  -2  14 -13        195.47        184.73        15.54 o                         
  -1  14 -13         10.81          0.02        24.03 o                         
   0  14 -13        449.07        436.30        16.06 o                         
   1  14 -13        349.60        300.04        34.56 o                         
   2  14 -13        153.16        142.88        18.86 o                         
   3  14 -13         39.91         50.04        20.69 o                         
   4  14 -13         62.74        108.97        23.72 o                         
   5  14 -13         12.92         56.02        26.75 o                         
   6  14 -13         18.10          0.00        34.69 o                         
   7  14 -13         20.65         49.84        32.44 o                         
  -9  15 -13         73.64         69.32        24.88 o                         
  -8  15 -13         76.67        127.46        46.13 o                         
  -7  15 -13        147.71        190.37        23.07 o                         
  -6  15 -13         12.08         28.67        41.42 o                         
  -5  15 -13         66.14         62.49        15.79 o                         
  -4  15 -13         43.78         28.03        14.21 o                         
  -3  15 -13        419.78        382.53        23.15 o                         
  -2  15 -13         51.62         50.06        13.80 o                         
  -1  15 -13        492.73        489.87        34.89 o                         
   0  15 -13        149.27        108.49        11.54 o                         
   1  15 -13        251.24        234.37        37.77 o                         
   2  15 -13         24.70         21.78        17.16 o                         
   3  15 -13        244.78        306.53        28.00 o                         
   4  15 -13         18.38         96.46        66.68 o                         
   5  15 -13         14.07         12.98        26.88 o                         
   6  15 -13          9.63          0.00        39.99 o                         
  -9  16 -13        287.86        287.87        31.79 o                         
  -8  16 -13        209.11        313.08        46.91 o                         
  -7  16 -13        132.62        155.83        21.22 o                         
  -6  16 -13         33.56         58.85        34.56 o                         
  -5  16 -13        141.72        119.28        19.88 o                         
  -4  16 -13        102.91        147.35        30.33 o                         
  -3  16 -13         84.67         96.41        15.85 o                         
  -2  16 -13         52.23         26.71        15.05 o                         
  -1  16 -13         52.80         69.42        33.79 o                         
   0  16 -13          3.38         20.93        12.46 o                         
   1  16 -13         51.15         97.33        34.51 o                         
   2  16 -13         60.81         96.33        22.73 o                         
   3  16 -13        156.66        194.97        30.31 o                         
   4  16 -13         33.12         87.05        41.45 o                         
   5  16 -13        105.63        150.40        31.98 o                         
  -8  17 -13        207.64        227.21        37.54 o                         
  -7  17 -13         84.71        101.18        22.38 o                         
  -6  17 -13         70.20         21.38        43.29 o                         
  -5  17 -13         14.50         28.50        18.37 o                         
  -4  17 -13         81.08         60.59        38.44 o                         
  -3  17 -13         36.05         19.81        15.95 o                         
  -2  17 -13         63.63         65.57        15.74 o                         
  -1  17 -13         50.01         22.97        38.33 o                         
   0  17 -13         14.39         22.77        13.35 o                         
   1  17 -13         30.62         54.11        39.31 o                         
   2  17 -13         47.34         31.06        26.76 o                         
   3  17 -13         16.02         57.16        33.04 o                         
   4  17 -13         18.80         64.75        42.85 o                         
  -7  18 -13         48.72         42.54        21.63 o                         
  -6  18 -13        315.44        315.81        45.49 o                         
  -5  18 -13          2.12         13.23        20.62 o                         
  -4  18 -13          3.49         28.67        38.44 o                         
  -3  18 -13          3.51          2.18        17.05 o                         
  -2  18 -13          6.61         38.49        40.04 o                         
  -1  18 -13          2.45         12.83        31.24 o                         
   0  18 -13         41.54        190.45        29.23 o                         
   1  18 -13         30.33          0.00        37.31 o                         
   2  18 -13         46.96         79.04        23.30 o                         
   3  18 -13        138.68        147.94        43.86 o                         
  -5  19 -13         11.68         11.45        17.96 o                         
  -4  19 -13         36.56          0.00        48.38 o                         
  -3  19 -13         63.09         61.80        26.94 o                         
  -2  19 -13         19.42          0.00        71.15 o                         
  -1  19 -13         18.09         53.42        25.85 o                         
   0  19 -13         25.58         88.16        87.49 o                         
   1  19 -13        177.43          0.00       100.74 o                         
   2 -10 -12         83.84        108.31        35.32 o                         
   3 -10 -12          0.98         10.37        71.00 o                         
  -1  -9 -12        139.68        150.61        26.51 o                         
   0  -9 -12         65.15         73.77        17.70 o                         
   1  -9 -12        128.95        141.51        55.44 o                         
   2  -9 -12         89.03         80.68        17.84 o                         
   3  -9 -12         14.82         58.04        60.48 o                         
   4  -9 -12        226.40        211.77        22.62 o                         
   5  -9 -12         38.06          0.00        53.24 o                         
   6  -9 -12         71.44         69.39        20.33 o                         
  -3  -8 -12        181.46        193.39        21.42 o                         
  -2  -8 -12         81.37        100.35        19.91 o                         
  -1  -8 -12         83.76         17.33        59.55 o                         
   0  -8 -12        241.98        250.03        22.71 o                         
   1  -8 -12         52.38        289.35        70.17 o                         
   2  -8 -12         60.00         37.58        19.79 o                         
   3  -8 -12          1.51         44.44        51.08 o                         
   4  -8 -12         63.93         91.45        19.10 o                         
   5  -8 -12        248.74        227.03        37.42 o                         
   6  -8 -12         87.45        118.40        17.98 o                         
   7  -8 -12         60.13         45.38        37.42 o                         
   8  -8 -12         51.84         82.31        59.36 o                         
  -4  -7 -12        119.60        109.42        18.28 o                         
  -3  -7 -12         67.12        127.61        46.38 o                         
  -2  -7 -12        171.57        214.59        23.00 o                         
  -1  -7 -12        112.71        130.00        65.12 o                         
   0  -7 -12          3.22         33.48        16.46 o                         
   1  -7 -12          9.14         22.27        25.53 o                         
   2  -7 -12        155.73        149.04        22.10 o                         
   3  -7 -12        199.50        198.32        40.43 o                         
   4  -7 -12         26.18         45.92        13.68 o                         
   5  -7 -12        125.46        124.22        29.35 o                         
   6  -7 -12         25.49         24.13        15.78 o                         
   7  -7 -12         59.17         55.14        30.64 o                         
   8  -7 -12         30.72         32.10        26.30 o                         
   9  -7 -12         65.63         96.99        26.60 o                         
  -5  -6 -12          5.25         75.85        47.16 o                         
  -4  -6 -12         29.10         43.82        18.12 o                         
  -3  -6 -12        140.64        138.84        42.12 o                         
  -2  -6 -12         81.11         72.64        16.83 o                         
  -1  -6 -12        112.26        186.70       483.85 o                         
   0  -6 -12        197.76        165.18        20.91 o                         
   1  -6 -12        409.22        692.51        97.07 o                         
   2  -6 -12          7.35          8.86        12.61 o                         
   3  -6 -12         28.26         31.39        37.57 o                         
   4  -6 -12         15.84         28.73        12.97 o                         
   5  -6 -12        363.88        279.02        26.83 o                         
   6  -6 -12        167.29        165.03        18.15 o                         
   7  -6 -12         71.19         18.18        28.46 o                         
   8  -6 -12        121.70        143.52        19.07 o                         
   9  -6 -12         72.58        137.32        56.44 o                         
  -6  -5 -12        134.40        152.33        22.01 o                         
  -5  -5 -12        136.82        129.25        41.25 o                         
  -4  -5 -12         97.77         83.22        17.84 o                         
  -3  -5 -12        153.96        132.81        65.70 o                         
  -2  -5 -12         11.05         23.89        16.12 o                         
  -1  -5 -12          4.60          0.00       364.40 o                         
   0  -5 -12        221.14        244.29        18.67 o                         
   1  -5 -12         79.91         96.22        20.37 o                         
   2  -5 -12         28.64         17.87         9.32 o                         
   3  -5 -12         73.94         64.99        12.81 o                         
   4  -5 -12        321.30        232.09        15.31 o                         
   5  -5 -12         43.47         57.31        18.67 o                         
   6  -5 -12         48.52         38.74         9.92 o                         
   7  -5 -12        208.27        194.58        20.52 o                         
   8  -5 -12        131.37        108.09        12.40 o                         
   9  -5 -12        243.37        206.43        26.44 o                         
  10  -5 -12        317.14        331.51        21.45 o                         
  -7  -4 -12        100.60         95.72        46.28 o                         
  -6  -4 -12         95.61         90.83        16.68 o                         
  -5  -4 -12        116.09        195.87        37.69 o                         
  -4  -4 -12         26.70         34.41        17.27 o                         
  -3  -4 -12         76.80         64.17        54.27 o                         
  -2  -4 -12        127.89        141.92        14.67 o                         
  -1  -4 -12         36.48         13.56        32.05 o                         
   0  -4 -12        317.41        314.75        19.15 o                         
   1  -4 -12         30.43         15.69        24.32 o                         
   2  -4 -12        303.37        335.97        12.52 o                         
   3  -4 -12         24.60         22.63         9.84 o                         
   4  -4 -12        349.00        345.32        14.23 o                         
   5  -4 -12         13.18          9.08        10.70 o                         
   6  -4 -12         57.42         58.52         9.87 o                         
   7  -4 -12         10.92         27.80        14.64 o                         
   8  -4 -12         62.52         29.23        10.27 o                         
   9  -4 -12         14.66          0.00        22.14 o                         
  10  -4 -12        227.91        259.20        18.16 o                         
  -8  -3 -12         10.68         22.11        18.39 o                         
  -7  -3 -12         39.07          0.00        36.81 o                         
  -6  -3 -12         64.37         57.89        14.48 o                         
  -5  -3 -12         79.82        105.44        36.31 o                         
  -4  -3 -12         74.92         63.54        13.90 o                         
  -3  -3 -12         20.48          9.47        28.28 o                         
  -2  -3 -12        480.36        491.81        16.53 o                         
  -1  -3 -12        304.69        333.45        26.50 o                         
   0  -3 -12        116.04        101.65         9.82 o                         
   1  -3 -12        241.43        256.87        23.41 o                         
   2  -3 -12        761.81        717.10        16.75 o                         
   3  -3 -12        417.62        510.84        21.43 o                         
   4  -3 -12         87.38         85.50        11.34 o                         
   5  -3 -12         48.92         29.19        14.36 o                         
   6  -3 -12         35.43         23.79        11.18 o                         
   7  -3 -12         48.55         51.25        14.01 o                         
   8  -3 -12         85.68         85.14        18.08 o                         
   9  -3 -12         10.49          0.35        28.13 o                         
  10  -3 -12         34.86         52.16        11.60 o                         
  11  -3 -12        102.03         86.30        24.98 o                         
  -8  -2 -12        188.92        157.33        19.10 o                         
  -7  -2 -12        106.27         47.82        30.27 o                         
  -6  -2 -12        116.07        130.33        13.16 o                         
  -5  -2 -12         27.54          0.00        18.01 o                         
  -4  -2 -12         25.01         29.71         9.65 o                         
  -3  -2 -12        217.32        157.57        16.51 o                         
  -2  -2 -12        239.78        224.03        10.71 o                         
  -1  -2 -12        805.13        775.83        24.29 o                         
   0  -2 -12        244.85        219.45        13.78 o                         
   1  -2 -12         96.89         94.03        19.44 o                         
   2  -2 -12        310.61        333.08        15.20 o                         
   3  -2 -12        386.70        351.67        16.05 o                         
   4  -2 -12        321.06        293.18        13.90 o                         
   5  -2 -12         94.08         86.97        10.29 o                         
   6  -2 -12        438.40        431.25        14.89 o                         
   7  -2 -12        148.14        119.33        14.08 o                         
   8  -2 -12          5.52          2.05        11.82 o                         
   9  -2 -12        339.87        230.38        33.53 o                         
  10  -2 -12        279.97        283.25        14.06 o                         
  11  -2 -12         17.15        112.31        58.24 o                         
  -9  -1 -12         53.38         77.41        33.70 o                         
  -8  -1 -12        144.95        141.65        14.36 o                         
  -7  -1 -12        242.55        110.20        29.14 o                         
  -6  -1 -12         40.99         10.54         9.01 o                         
  -5  -1 -12         62.02         54.74        12.34 o                         
  -4  -1 -12         43.87         32.92         8.30 o                         
  -3  -1 -12        615.05        660.21        21.91 o                         
  -2  -1 -12         52.31         48.02        10.95 o                         
  -1  -1 -12         40.39          0.00        19.60 o                         
   0  -1 -12        171.59        154.78        15.56 o                         
   1  -1 -12         33.93          0.00        14.22 o                         
   2  -1 -12        176.31        159.65        10.52 o                         
   3  -1 -12        233.13        230.83        13.44 o                         
   4  -1 -12        222.05        214.89        13.77 o                         
   5  -1 -12        474.32        466.75        14.28 o                         
   6  -1 -12        242.65        184.50        11.88 o                         
   7  -1 -12        140.16        157.28        15.02 o                         
   8  -1 -12        358.32        314.71        23.79 o                         
   9  -1 -12        295.87        259.41        28.71 o                         
  10  -1 -12         45.31         46.13         8.61 o                         
  11  -1 -12        143.06        215.61        21.58 o                         
  -9   0 -12         34.76          0.00        39.62 o                         
  -8   0 -12         44.16         28.15        10.76 o                         
  -7   0 -12        160.77        114.46        19.52 o                         
  -6   0 -12        146.15        102.56        10.96 o                         
  -5   0 -12        602.76        548.14        18.13 o                         
  -4   0 -12        106.70         95.31        10.14 o                         
  -3   0 -12        422.92        438.54        17.51 o                         
  -2   0 -12         65.55         69.81        10.41 o                         
  -1   0 -12        118.25        100.87        18.07 o                         
   0   0 -12        458.04        446.37        13.02 o                         
   1   0 -12          2.05          0.00        17.34 o                         
   2   0 -12          8.50          8.67         7.80 o                         
   3   0 -12         89.86         90.83         9.95 o                         
   4   0 -12         23.28         21.07         8.89 o                         
   5   0 -12          6.17         16.15         7.56 o                         
   6   0 -12        425.76        379.19        12.39 o                         
   7   0 -12         14.55         12.67         8.32 o                         
   8   0 -12        374.77        295.97        26.89 o                         
   9   0 -12         51.48         68.96        12.27 o                         
  10   0 -12         12.63         19.64        10.92 o                         
  11   0 -12        151.23        151.71        19.87 o                         
 -10   1 -12         60.60         71.25        14.49 o                         
  -9   1 -12         71.06         73.76        28.51 o                         
  -8   1 -12         28.61         41.03        11.69 o                         
  -7   1 -12        307.86        255.84        19.40 o                         
  -6   1 -12         59.46         57.09        10.30 o                         
  -5   1 -12        649.37        606.50        15.65 o                         
  -4   1 -12        347.23        314.91        11.03 o                         
  -3   1 -12        247.94        232.60        14.69 o                         
  -2   1 -12         30.08         32.82         8.18 o                         
  -1   1 -12        224.20        221.89        15.32 o                         
   0   1 -12         24.45         24.41         7.24 o                         
   1   1 -12        593.83        593.46        19.42 o                         
   2   1 -12        204.53        208.29        10.73 o                         
   3   1 -12        658.38        696.81        14.96 o                         
   4   1 -12          4.84          4.09         7.33 o                         
   5   1 -12         21.33         10.91         7.27 o                         
   6   1 -12         60.77         56.41         9.11 o                         
   7   1 -12         72.20         78.36         7.96 o                         
   8   1 -12        195.12        208.84        14.97 o                         
   9   1 -12          6.60         14.78         9.90 o                         
  10   1 -12         42.99         29.76        10.90 o                         
  11   1 -12        116.06        113.27        14.85 o                         
 -10   2 -12        142.63        111.38        14.58 o                         
  -9   2 -12        164.83        220.34        26.16 o                         
  -8   2 -12        314.52        287.37        18.95 o                         
  -7   2 -12        106.05        102.76        14.69 o                         
  -6   2 -12         67.22         54.40         9.84 o                         
  -5   2 -12        266.00        300.36        14.69 o                         
  -4   2 -12         58.27         43.06         7.85 o                         
  -3   2 -12          1.78          0.00         9.15 o                         
  -2   2 -12        141.99        153.74         9.54 o                         
  -1   2 -12         79.76         91.14        13.05 o                         
   0   2 -12        135.90        139.76        10.81 o                         
   1   2 -12        191.06        202.45        15.13 o                         
   2   2 -12        146.18        131.23         9.80 o                         
   3   2 -12        167.94        179.83        13.61 o                         
   4   2 -12         59.18         68.94         8.15 o                         
   5   2 -12        332.82        335.00        12.61 o                         
   6   2 -12         13.82         19.12         8.38 o                         
   7   2 -12        255.25        263.71        12.97 o                         
   8   2 -12         68.26         63.37         9.99 o                         
   9   2 -12         89.53        106.25        12.26 o                         
  10   2 -12         81.69        107.45        12.35 o                         
  11   2 -12         70.84        116.26        16.20 o                         
 -10   3 -12        113.87         93.64        14.64 o                         
  -9   3 -12         18.29         18.98        17.88 o                         
  -8   3 -12         49.26         58.71        12.53 o                         
  -7   3 -12        136.69        116.27        17.45 o                         
  -6   3 -12          4.67          9.55         8.31 o                         
  -5   3 -12        142.58        104.38         9.90 o                         
  -4   3 -12        154.47        155.75         8.88 o                         
  -3   3 -12         76.81         48.75         6.56 o                         
  -2   3 -12        287.42        268.35         9.60 o                         
  -1   3 -12          3.90          6.95        10.82 o                         
   0   3 -12         15.14         18.80         7.03 o                         
   1   3 -12        377.67        363.97        16.38 o                         
   2   3 -12       1676.32       1591.66        16.92 o                         
   3   3 -12        416.39        447.48        13.48 o                         
   4   3 -12        179.71        159.13        12.07 o                         
   5   3 -12        874.63        864.02        15.80 o                         
   6   3 -12         42.80         35.63         8.83 o                         
   7   3 -12        181.19        162.89        11.01 o                         
   8   3 -12        239.65        219.28        13.70 o                         
   9   3 -12         75.28         77.61        10.22 o                         
  10   3 -12         63.13         62.13        17.65 o                         
  11   3 -12          4.66         30.99        14.30 o                         
 -11   4 -12         77.68        128.80        36.83 o                         
 -10   4 -12        176.26        147.65        15.18 o                         
  -9   4 -12        219.77        249.13        21.22 o                         
  -8   4 -12        366.89        414.95        23.17 o                         
  -7   4 -12        230.29        222.16        18.52 o                         
  -6   4 -12        144.25        155.17        12.70 o                         
  -5   4 -12         54.65         51.59         9.28 o                         
  -4   4 -12        144.83        149.05         9.27 o                         
  -3   4 -12        497.47        465.45        10.09 o                         
  -2   4 -12        240.87        267.87        10.63 o                         
  -1   4 -12        426.46        423.06        12.79 o                         
   0   4 -12        118.81        123.20         8.21 o                         
   1   4 -12         63.33         56.90         7.01 o                         
   2   4 -12        304.90        295.03        10.50 o                         
   3   4 -12        828.23        864.24        14.03 o                         
   4   4 -12         47.65         39.36         8.44 o                         
   5   4 -12        602.67        587.30        13.66 o                         
   6   4 -12        244.63        235.41        13.27 o                         
   7   4 -12         88.86        113.71        11.12 o                         
   8   4 -12        234.25        201.38        17.73 o                         
   9   4 -12        247.92        226.23        14.29 o                         
  10   4 -12         52.43         55.54        23.67 o                         
  11   4 -12        108.93        111.72        15.99 o                         
 -11   5 -12        423.22        463.74        38.13 o                         
 -10   5 -12        231.36        271.90        20.65 o                         
  -9   5 -12         30.18         44.15        15.03 o                         
  -8   5 -12         88.68         75.93        12.62 o                         
  -7   5 -12        140.32        161.33        14.78 o                         
  -6   5 -12         29.32         44.04         9.65 o                         
  -5   5 -12        111.11        129.32        14.11 o                         
  -4   5 -12        283.84        248.86        11.20 o                         
  -3   5 -12        720.42        725.36        12.99 o                         
  -2   5 -12        110.72        121.39        10.09 o                         
  -1   5 -12        399.17        443.63        11.93 o                         
   0   5 -12         35.25         41.58         5.61 o                         
   1   5 -12         32.78         42.60         9.00 o                         
   2   5 -12        108.25         96.31         9.57 o                         
   3   5 -12        433.46        424.24        10.54 o                         
   4   5 -12       1467.71       1400.84        19.05 o                         
   5   5 -12        867.42        901.30        15.87 o                         
   6   5 -12        737.40        680.37        14.54 o                         
   7   5 -12         92.10         83.30        10.19 o                         
   8   5 -12        205.54        249.64        20.06 o                         
   9   5 -12         17.18         22.09        10.18 o                         
  10   5 -12         21.31         20.49        52.79 o                         
  11   5 -12         47.09         68.85        18.35 o                         
 -11   6 -12         38.80        128.98        23.88 o                         
 -10   6 -12         27.92         19.28        13.72 o                         
  -9   6 -12         57.97         75.37        19.93 o                         
  -8   6 -12         43.02         47.98        13.11 o                         
  -7   6 -12        165.37        135.68        13.67 o                         
  -6   6 -12         29.95         27.56        10.27 o                         
  -5   6 -12       1352.82       1351.51        19.91 o                         
  -4   6 -12        278.13        261.47        10.65 o                         
  -3   6 -12        365.48        340.21        12.03 o                         
  -2   6 -12        609.83        613.05        12.96 o                         
  -1   6 -12        742.17        760.30        14.24 o                         
   0   6 -12       1131.50       1087.37        14.97 o                         
   1   6 -12        233.32        235.97        11.42 o                         
   2   6 -12        494.34        445.27        12.72 o                         
   3   6 -12         97.22         63.16         9.36 o                         
   4   6 -12        498.04        466.72        13.36 o                         
   5   6 -12        315.31        320.79        14.38 o                         
   6   6 -12        852.94        832.37        16.30 o                         
   7   6 -12        328.49        342.72        14.38 o                         
   8   6 -12        231.20        255.88        23.47 o                         
   9   6 -12        101.02         91.85        11.15 o                         
  10   6 -12         33.10          0.00        34.42 o                         
  11   6 -12         31.68         31.08        19.25 o                         
 -11   7 -12          2.37         17.33        17.84 o                         
 -10   7 -12         90.97        105.54        20.40 o                         
  -9   7 -12        277.89        317.46        23.91 o                         
  -8   7 -12          2.47         19.26        13.83 o                         
  -7   7 -12        236.54        210.69        17.48 o                         
  -6   7 -12        322.43        345.26        13.84 o                         
  -5   7 -12         74.77         74.73        11.59 o                         
  -4   7 -12        498.25        502.80        11.39 o                         
  -3   7 -12        643.48        660.22        16.31 o                         
  -2   7 -12        180.29        191.02        11.36 o                         
  -1   7 -12          5.89          9.53         6.57 o                         
   0   7 -12       1015.73        973.15        14.67 o                         
   1   7 -12         28.51         30.63         5.70 o                         
   2   7 -12         37.43         26.44         7.27 o                         
   3   7 -12        247.20        223.25        15.74 o                         
   4   7 -12        284.26        280.47        12.70 o                         
   5   7 -12        269.84        292.14        13.95 o                         
   6   7 -12        151.22        136.53        10.72 o                         
   7   7 -12        416.29        407.91        16.34 o                         
   8   7 -12        248.02        288.11        24.63 o                         
   9   7 -12         76.76         55.64        13.69 o                         
  10   7 -12         63.87         94.78        31.50 o                         
  11   7 -12         12.38         70.85        18.43 o                         
 -11   8 -12         16.10          4.80        17.44 o                         
 -10   8 -12        103.62        101.44        21.98 o                         
  -9   8 -12        171.29        134.14        14.89 o                         
  -8   8 -12        381.77        383.28        35.28 o                         
  -7   8 -12        274.01        247.52        15.65 o                         
  -6   8 -12         17.86         34.14         9.44 o                         
  -5   8 -12        700.12        575.69        24.64 o                         
  -4   8 -12        158.20        143.10        10.64 o                         
  -3   8 -12        149.34        133.95        12.18 o                         
  -2   8 -12         21.14         24.46         7.70 o                         
  -1   8 -12        195.16        143.31        12.64 o                         
   0   8 -12        102.63         98.05         7.46 o                         
   1   8 -12        115.54        117.83        14.15 o                         
   2   8 -12        526.40        496.01        14.53 o                         
   3   8 -12        426.21        427.03        18.45 o                         
   4   8 -12        394.12        399.89        15.16 o                         
   5   8 -12        560.98        594.72        16.96 o                         
   6   8 -12        285.26        267.72        13.46 o                         
   7   8 -12        574.35        545.11        19.80 o                         
   8   8 -12        109.03         78.73        33.05 o                         
   9   8 -12         83.87         71.53        16.57 o                         
  10   8 -12         44.16         42.08        32.13 o                         
 -11   9 -12         77.15        105.50        18.39 o                         
 -10   9 -12         73.69         35.81        28.21 o                         
  -9   9 -12         39.37         40.31        14.38 o                         
  -8   9 -12          2.18          1.94        15.48 o                         
  -7   9 -12         81.69         95.80        13.85 o                         
  -6   9 -12        282.22        236.03        15.94 o                         
  -5   9 -12        455.10        474.00        21.24 o                         
  -4   9 -12         77.06         58.76         9.05 o                         
  -3   9 -12        679.77        672.19        17.47 o                         
  -2   9 -12        102.36        120.38         9.63 o                         
  -1   9 -12       1342.61       1353.53        19.38 o                         
   0   9 -12        253.68        252.62         9.57 o                         
   1   9 -12        501.86        506.36        22.39 o                         
   2   9 -12        201.77        188.93        12.94 o                         
   3   9 -12         51.55         48.43        14.56 o                         
   4   9 -12        152.23        144.97        12.96 o                         
   5   9 -12        296.71        328.61        20.48 o                         
   6   9 -12         32.46         16.17        12.22 o                         
   7   9 -12         52.50        100.08        12.83 o                         
   8   9 -12         65.22         34.65        37.33 o                         
   9   9 -12          9.32         14.09        17.17 o                         
  10   9 -12         49.50         46.37        40.99 o                         
 -11  10 -12         48.10         50.56        19.12 o                         
 -10  10 -12          0.48          0.00        54.33 o                         
  -9  10 -12        125.57        113.49        15.84 o                         
  -8  10 -12        467.36        425.96        24.69 o                         
  -7  10 -12        253.12        244.44        17.28 o                         
  -6  10 -12        369.08        343.97        15.17 o                         
  -5  10 -12         14.36          0.38        11.73 o                         
  -4  10 -12        588.13        608.36        15.28 o                         
  -3  10 -12        651.79        640.25        17.79 o                         
  -2  10 -12         11.96         13.32         6.62 o                         
  -1  10 -12        301.08        303.78        15.29 o                         
   0  10 -12        269.38        239.44        10.82 o                         
   1  10 -12         18.38          0.00        17.99 o                         
   2  10 -12       1384.42       1368.59        20.41 o                         
   3  10 -12         21.53         39.14        15.43 o                         
   4  10 -12        296.26        285.20        14.40 o                         
   5  10 -12        482.77        498.61        21.89 o                         
   6  10 -12         33.82         68.68        13.85 o                         
   7  10 -12        172.77        168.50        20.42 o                         
   8  10 -12         10.52         67.64        30.22 o                         
   9  10 -12         11.15         20.33        18.06 o                         
  10  10 -12         16.11        106.41        33.02 o                         
 -11  11 -12         54.86         62.93        18.55 o                         
 -10  11 -12         76.68         69.29        40.16 o                         
  -9  11 -12        150.99        168.00        18.89 o                         
  -8  11 -12         21.04         87.81        34.42 o                         
  -7  11 -12         45.49         43.69        15.57 o                         
  -6  11 -12         79.45         62.62        11.10 o                         
  -5  11 -12        521.51        472.57        18.19 o                         
  -4  11 -12        857.05        827.85        19.14 o                         
  -3  11 -12        423.06        377.72        17.55 o                         
  -2  11 -12         41.06         44.38         7.55 o                         
  -1  11 -12        185.09        191.37        14.78 o                         
   0  11 -12        135.41        153.80         9.76 o                         
   1  11 -12          7.42          0.00        19.71 o                         
   2  11 -12        469.45        469.97        17.49 o                         
   3  11 -12        220.45        164.28        19.06 o                         
   4  11 -12         87.37         80.18        13.10 o                         
   5  11 -12         10.21          0.00        17.21 o                         
   6  11 -12         21.70        117.51        35.45 o                         
   7  11 -12         46.38         64.68        17.27 o                         
   8  11 -12         24.20         16.44        31.18 o                         
   9  11 -12        137.31        139.27        21.19 o                         
 -11  12 -12        112.37        106.27        18.83 o                         
 -10  12 -12         30.43        139.12        54.70 o                         
  -9  12 -12          2.21         17.54        17.43 o                         
  -8  12 -12        152.34         73.80        40.07 o                         
  -7  12 -12        203.52        179.48        18.79 o                         
  -6  12 -12        394.41        361.58        20.16 o                         
  -5  12 -12        224.78        194.87        15.64 o                         
  -4  12 -12         12.63         12.43        10.75 o                         
  -3  12 -12        457.65        435.03        19.76 o                         
  -2  12 -12        443.55        433.19        14.55 o                         
  -1  12 -12        542.75        593.64        18.12 o                         
   0  12 -12        607.66        653.64        14.47 o                         
   1  12 -12        658.63        648.48        26.37 o                         
   2  12 -12        340.74        336.78        16.04 o                         
   3  12 -12        275.11        239.32        19.53 o                         
   4  12 -12         35.53         36.84        18.57 o                         
   5  12 -12        227.24        205.75        17.69 o                         
   6  12 -12         87.77         12.63        45.90 o                         
   7  12 -12        121.92        118.83        21.47 o                         
   8  12 -12         58.75         73.22        30.36 o                         
   9  12 -12         75.46         92.04        28.10 o                         
 -10  13 -12          2.77          0.00        45.50 o                         
  -9  13 -12         29.80         15.11        17.80 o                         
  -8  13 -12        102.42         57.91        57.46 o                         
  -7  13 -12        107.97        120.92        16.43 o                         
  -6  13 -12         54.08         77.93        18.98 o                         
  -5  13 -12        163.75        145.63        15.52 o                         
  -4  13 -12        536.10        544.43        22.00 o                         
  -3  13 -12        402.69        346.34        22.09 o                         
  -2  13 -12        137.84        144.02        10.76 o                         
  -1  13 -12       1008.03       1038.03        24.43 o                         
   0  13 -12        183.01        190.30        11.26 o                         
   1  13 -12        126.17         40.28        22.13 o                         
   2  13 -12        301.72        303.14        16.96 o                         
   3  13 -12        111.13        105.70        21.99 o                         
   4  13 -12         81.50         64.19        18.96 o                         
   5  13 -12         10.55         16.45        40.45 o                         
   6  13 -12        118.97         41.02        31.01 o                         
   7  13 -12         43.51         58.34        28.09 o                         
   8  13 -12         76.26        151.93        42.62 o                         
 -10  14 -12          1.94          0.00        74.06 o                         
  -9  14 -12         59.11         59.88        24.17 o                         
  -8  14 -12        108.94         81.96        46.61 o                         
  -7  14 -12        159.48        148.55        18.85 o                         
  -6  14 -12         74.41         16.24        32.59 o                         
  -5  14 -12         39.71         29.86        14.24 o                         
  -4  14 -12        112.61        100.42        14.59 o                         
  -3  14 -12         53.57         45.95        16.12 o                         
  -2  14 -12          1.41          4.65         9.37 o                         
  -1  14 -12         20.69         26.29        24.60 o                         
   0  14 -12        144.29        141.53        11.43 o                         
   1  14 -12         98.04        107.61        20.34 o                         
   2  14 -12        207.52        209.85        16.91 o                         
   3  14 -12        141.05        123.26        21.71 o                         
   4  14 -12          1.76          0.00        21.17 o                         
   5  14 -12         90.03         88.72        32.12 o                         
   6  14 -12        103.25        298.84        41.84 o                         
   7  14 -12         22.63         48.22        25.75 o                         
 -10  15 -12          3.53          4.54        24.18 o                         
  -9  15 -12         87.93         93.58        25.73 o                         
  -8  15 -12         21.27         26.60        49.32 o                         
  -7  15 -12         34.79         51.47        15.60 o                         
  -6  15 -12        187.54         64.70        38.03 o                         
  -5  15 -12         66.60         67.54        15.77 o                         
  -4  15 -12        263.27        204.47        21.52 o                         
  -3  15 -12        115.48        128.40        15.05 o                         
  -2  15 -12        187.00        185.21        16.92 o                         
  -1  15 -12        241.11        218.55        24.90 o                         
   0  15 -12         56.73         42.16         9.83 o                         
   1  15 -12        271.67        269.31        24.14 o                         
   2  15 -12         99.97         93.48        17.60 o                         
   3  15 -12        152.39        139.10        22.66 o                         
   4  15 -12         37.87        103.34        37.81 o                         
   5  15 -12         59.84          8.94        29.58 o                         
   6  15 -12         50.20         17.92        38.45 o                         
   7  15 -12        160.62        179.42        35.74 o                         
  -9  16 -12         22.10          0.00        79.30 o                         
  -8  16 -12         17.13         55.57        44.44 o                         
  -7  16 -12         55.24         50.96        17.89 o                         
  -6  16 -12          4.48         29.20        32.60 o                         
  -5  16 -12        103.14         84.79        17.00 o                         
  -4  16 -12        135.02        140.54        30.47 o                         
  -3  16 -12         55.87         63.48        15.92 o                         
  -2  16 -12        100.92         85.52        16.06 o                         
  -1  16 -12        302.47        325.52        26.10 o                         
   0  16 -12         20.47         20.73         8.52 o                         
   1  16 -12        147.55        146.23        23.56 o                         
   2  16 -12         10.42         10.34        18.23 o                         
   3  16 -12         17.16         11.68        24.14 o                         
   4  16 -12         38.20         78.72        43.83 o                         
   5  16 -12        107.39        165.85        32.89 o                         
   6  16 -12          9.24          6.86        40.50 o                         
  -8  17 -12        142.07         50.31        46.36 o                         
  -7  17 -12         51.88         61.58        19.37 o                         
  -6  17 -12         91.92         51.52        35.79 o                         
  -5  17 -12         34.44         57.33        17.72 o                         
  -4  17 -12         34.69          9.27        40.13 o                         
  -3  17 -12        106.56         93.59        16.91 o                         
  -2  17 -12         59.72         57.52        17.19 o                         
  -1  17 -12        157.75        175.00        23.52 o                         
   0  17 -12          4.95          8.79        13.00 o                         
   1  17 -12          9.08         27.87        24.84 o                         
   2  17 -12         80.14         90.93        17.05 o                         
   3  17 -12         31.32        106.43        32.99 o                         
   4  17 -12         17.95         95.56        48.27 o                         
   5  17 -12         15.53         72.86        27.86 o                         
  -7  18 -12         99.09         60.65        22.44 o                         
  -6  18 -12        240.40        217.44        43.55 o                         
  -5  18 -12         25.50         25.25        18.58 o                         
  -4  18 -12         16.47         52.57        40.84 o                         
  -3  18 -12         81.25         75.60        18.73 o                         
  -2  18 -12         77.39         86.59        23.61 o                         
  -1  18 -12         12.92         49.81        25.71 o                         
   0  18 -12         33.93         38.53        20.74 o                         
   1  18 -12         34.44          0.00        39.27 o                         
   2  18 -12          2.48         48.45        21.38 o                         
   3  18 -12         30.59          7.94        26.75 o                         
  -6  19 -12        221.56        248.79        31.41 o                         
  -5  19 -12         72.19        101.54        21.53 o                         
  -4  19 -12        307.89        340.10        43.48 o                         
  -3  19 -12        124.56        129.87        21.31 o                         
  -2  19 -12         25.95          0.78        58.32 o                         
  -1  19 -12        115.32        124.54        27.95 o                         
   0  19 -12         39.88         44.13        34.17 o                         
   1  19 -12          8.90          0.16        40.98 o                         
   2  19 -12         44.01         63.14        42.39 o                         
  -2  20 -12        160.61        272.34        59.66 o                         
   2 -11 -11          2.10         18.64        36.39 o                         
   3 -11 -11        121.00         83.60        73.12 o                         
  -1 -10 -11         76.07         95.93        26.54 o                         
   0 -10 -11         92.48        100.97        18.46 o                         
   1 -10 -11         41.70          0.00        61.82 o                         
   2 -10 -11          8.18         22.90        16.67 o                         
   3 -10 -11        140.05        140.73        49.95 o                         
   4 -10 -11         33.31         47.79        18.56 o                         
   5 -10 -11        203.13        213.21        47.88 o                         
   6 -10 -11         71.22        106.94        26.95 o                         
  -3  -9 -11         62.12         54.56        19.90 o                         
  -2  -9 -11        176.26        165.34        18.58 o                         
  -1  -9 -11         35.92         46.05        58.52 o                         
   0  -9 -11        122.53        138.43        17.69 o                         
   1  -9 -11          5.59          0.00        76.40 o                         
   2  -9 -11         72.90         32.83        16.76 o                         
   3  -9 -11        110.41        180.89        43.48 o                         
   4  -9 -11         23.65         12.15        16.98 o                         
   5  -9 -11         97.47        209.16        42.42 o                         
   6  -9 -11        175.44        158.93        18.99 o                         
   7  -9 -11         49.90         85.39        41.61 o                         
   8  -9 -11        304.82        320.05        41.89 o                         
  -4  -8 -11         51.43         45.04        17.92 o                         
  -3  -8 -11         76.38         66.49        41.14 o                         
  -2  -8 -11        135.59        121.19        20.22 o                         
  -1  -8 -11         68.36          0.00        67.78 o                         
   0  -8 -11         44.61         66.18        15.26 o                         
   1  -8 -11         90.79          0.00       543.67 o                         
   2  -8 -11        219.40        202.15        23.27 o                         
   3  -8 -11         39.83         28.28        35.50 o                         
   4  -8 -11         92.94         77.14        12.47 o                         
   5  -8 -11         11.09         51.69        30.43 o                         
   6  -8 -11         63.07         71.58        12.78 o                         
   7  -8 -11          7.33          0.00        30.29 o                         
   8  -8 -11         63.13        102.31        36.03 o                         
   9  -8 -11        131.70        154.55        36.73 o                         
  -5  -7 -11        422.27        461.51        44.24 o                         
  -4  -7 -11        106.22         78.46        18.35 o                         
  -3  -7 -11         70.67        102.90        51.12 o                         
  -2  -7 -11        102.12        104.83        19.27 o                         
  -1  -7 -11        155.84        181.08       467.20 o                         
   0  -7 -11        186.63        197.21        19.19 o                         
   2  -7 -11         43.10         60.81        12.84 o                         
   3  -7 -11        290.04        231.87        28.88 o                         
   4  -7 -11        115.25         86.55        11.50 o                         
   5  -7 -11        313.58        257.81        23.42 o                         
   6  -7 -11        164.53        171.14        15.30 o                         
   7  -7 -11        134.07        126.72        27.81 o                         
   8  -7 -11         29.57         14.04        20.96 o                         
   9  -7 -11        117.86         98.09        31.59 o                         
  10  -7 -11        150.52         71.44        30.95 o                         
  -6  -6 -11        165.41        210.24        21.90 o                         
  -5  -6 -11         63.31        232.64        45.18 o                         
  -4  -6 -11         52.43         60.59        15.31 o                         
  -3  -6 -11        318.27        394.98        41.82 o                         
  -2  -6 -11         40.11         31.71        15.13 o                         
  -1  -6 -11        609.82        550.14       406.02 o                         
   0  -6 -11        138.72        157.01        13.39 o                         
   1  -6 -11        108.38         80.25        16.54 o                         
   2  -6 -11        151.29        145.26        14.05 o                         
   3  -6 -11        268.50        234.56        19.58 o                         
   4  -6 -11        207.12        199.78        17.13 o                         
   5  -6 -11        359.12        337.53        24.23 o                         
   6  -6 -11        249.98        241.34        14.69 o                         
   7  -6 -11         71.05         80.35        15.06 o                         
   8  -6 -11         42.74         29.08        10.24 o                         
   9  -6 -11          3.68          0.00        22.78 o                         
  10  -6 -11         30.20         42.64        19.85 o                         
  -7  -5 -11         17.00         47.00        37.71 o                         
  -6  -5 -11        419.87        386.61        24.05 o                         
  -5  -5 -11         95.45        118.15        32.50 o                         
  -4  -5 -11        289.90        264.46        21.88 o                         
  -3  -5 -11        321.38        154.78        36.96 o                         
  -2  -5 -11         61.90         93.47        12.56 o                         
  -1  -5 -11         37.54         22.30        20.31 o                         
   0  -5 -11         69.84         68.42         9.13 o                         
   1  -5 -11        129.51        126.15        15.79 o                         
   2  -5 -11         79.28         77.92         8.62 o                         
   3  -5 -11        191.40        156.86        12.94 o                         
   4  -5 -11         18.46         11.31         7.95 o                         
   5  -5 -11        177.17        168.89        14.36 o                         
   6  -5 -11         17.69         20.03         9.56 o                         
   7  -5 -11        205.75        206.02        19.11 o                         
   8  -5 -11          0.35         14.42         9.59 o                         
   9  -5 -11         56.77        121.10        20.91 o                         
  10  -5 -11         33.82         47.62        18.73 o                         
  11  -5 -11        235.69        270.09        14.79 o                         
  -8  -4 -11         16.72         10.85        17.94 o                         
  -7  -4 -11        134.80        135.78        32.88 o                         
  -6  -4 -11        115.94        125.43        15.07 o                         
  -5  -4 -11         47.14          0.00        27.24 o                         
  -4  -4 -11        156.36        171.82        18.95 o                         
  -3  -4 -11        612.12        554.74        42.26 o                         
  -2  -4 -11         37.90         39.47         8.20 o                         
  -1  -4 -11        568.60        512.29        19.42 o                         
   0  -4 -11        219.29        193.15        10.80 o                         
   1  -4 -11          2.82          9.52        13.99 o                         
   2  -4 -11        531.31        503.71        12.73 o                         
   3  -4 -11        357.88        370.19        12.46 o                         
   4  -4 -11        104.37        103.58         9.52 o                         
   5  -4 -11         11.18          3.47         9.08 o                         
   6  -4 -11        238.66        214.74        12.85 o                         
   7  -4 -11        154.37        127.52        11.50 o                         
   8  -4 -11        118.39        140.67        14.56 o                         
   9  -4 -11         31.34         30.68        11.18 o                         
  10  -4 -11         79.39         78.30        12.59 o                         
  11  -4 -11         11.61          0.00        93.26 o                         
  -9  -3 -11         91.00        218.41        44.63 o                         
  -8  -3 -11        182.42        213.04        18.26 o                         
  -7  -3 -11         41.53          0.00        30.42 o                         
  -6  -3 -11        176.26        163.83        12.68 o                         
  -5  -3 -11        408.06        371.05        25.12 o                         
  -4  -3 -11         14.00         28.76        11.35 o                         
  -3  -3 -11         46.95         40.95         9.73 o                         
  -2  -3 -11        555.24        547.87        14.13 o                         
  -1  -3 -11        479.65        492.34        17.30 o                         
   0  -3 -11         18.01         16.90         8.72 o                         
   1  -3 -11        111.90         93.77        15.35 o                         
   2  -3 -11        575.31        543.94        11.76 o                         
   3  -3 -11         14.23         13.10         7.17 o                         
   4  -3 -11        468.74        444.28        14.64 o                         
   5  -3 -11        467.75        405.70        15.66 o                         
   6  -3 -11        219.21        170.35        11.94 o                         
   7  -3 -11        262.69        208.48        15.98 o                         
   8  -3 -11        821.16        733.91        20.30 o                         
   9  -3 -11          8.55          7.63        11.46 o                         
  10  -3 -11        185.33        214.14        13.27 o                         
  11  -3 -11         99.75        156.54        63.13 o                         
  -9  -2 -11          0.62          0.00        31.34 o                         
  -8  -2 -11         28.41         19.33        13.15 o                         
  -7  -2 -11        140.55        101.92        21.60 o                         
  -6  -2 -11         97.16         89.43        10.55 o                         
  -5  -2 -11         99.18         67.98        14.68 o                         
  -4  -2 -11         89.32        103.88         9.20 o                         
  -3  -2 -11        116.01         84.72         9.15 o                         
  -2  -2 -11        379.74        384.91        12.96 o                         
  -1  -2 -11         41.50         74.22        19.13 o                         
   0  -2 -11        124.28        107.45        10.39 o                         
   1  -2 -11        104.10         89.05        18.49 o                         
   2  -2 -11         29.84         24.78         8.49 o                         
   3  -2 -11         95.58         88.66        10.58 o                         
   4  -2 -11         40.47         48.11         7.65 o                         
   5  -2 -11        332.08        357.08        12.53 o                         
   6  -2 -11       1306.30       1238.21        18.94 o                         
   7  -2 -11        257.52        315.91        14.73 o                         
   8  -2 -11        769.08        704.20        16.25 o                         
   9  -2 -11         84.01         91.95        14.23 o                         
  10  -2 -11        621.13        646.19        14.52 o                         
  11  -2 -11        123.89        431.25        55.27 o                         
  12  -2 -11         93.76         88.89        25.67 o                         
 -10  -1 -11         69.91         46.64        17.30 o                         
  -9  -1 -11        166.97        138.36        30.87 o                         
  -8  -1 -11          8.65         15.42        11.32 o                         
  -7  -1 -11        199.72        236.82        21.86 o                         
  -6  -1 -11        186.77        178.82        12.79 o                         
  -5  -1 -11        228.91        257.21        13.46 o                         
  -4  -1 -11        167.48        164.43         9.83 o                         
  -3  -1 -11        479.07        460.83        13.03 o                         
  -2  -1 -11        494.04        460.44        10.91 o                         
  -1  -1 -11        266.09        324.74        18.63 o                         
   0  -1 -11         10.56          6.55         8.21 o                         
   1  -1 -11        302.42        290.30        16.87 o                         
   2  -1 -11        214.36        192.15        10.26 o                         
   3  -1 -11         23.07         28.88         8.09 o                         
   4  -1 -11        414.15        400.97        12.76 o                         
   5  -1 -11        146.30        143.24        10.35 o                         
   6  -1 -11        194.19        183.90        12.38 o                         
   7  -1 -11       1417.14       1423.92        19.00 o                         
   8  -1 -11         79.59         86.85        11.92 o                         
   9  -1 -11        308.27        272.12        21.21 o                         
  10  -1 -11          5.12          5.54         7.80 o                         
  11  -1 -11          0.05         10.00        10.61 o                         
  12  -1 -11         21.28         68.71        25.05 o                         
 -10   0 -11         77.35         75.76        15.97 o                         
  -9   0 -11        199.62        198.52        27.10 o                         
  -8   0 -11         93.39         87.67        10.86 o                         
  -7   0 -11        568.41        545.76        21.00 o                         
  -6   0 -11        112.84        121.97        11.34 o                         
  -5   0 -11        103.65         74.08        10.65 o                         
  -4   0 -11         50.82         36.51         7.10 o                         
  -3   0 -11        730.87        708.20        12.16 o                         
  -2   0 -11         31.71         39.09         6.92 o                         
  -1   0 -11        201.15        173.08        15.59 o                         
   0   0 -11         27.64         33.78         6.45 o                         
   1   0 -11         14.04         32.31        10.58 o                         
   2   0 -11        150.58        154.23         9.23 o                         
   3   0 -11          2.32         14.42         7.33 o                         
   4   0 -11         27.88         44.84         7.47 o                         
   5   0 -11        118.70        113.28         8.31 o                         
   6   0 -11        586.12        560.99        12.39 o                         
   7   0 -11        508.06        467.22        11.28 o                         
   8   0 -11        274.72        280.39        11.91 o                         
   9   0 -11         36.20         27.24         8.03 o                         
  10   0 -11         62.32         58.11        10.04 o                         
  11   0 -11        311.29        314.16        16.51 o                         
  12   0 -11         79.83         85.41        12.60 o                         
 -10   1 -11        179.56        172.15        15.02 o                         
  -9   1 -11         51.55         15.24        25.56 o                         
  -8   1 -11        405.93        341.38        18.34 o                         
  -7   1 -11         82.00         67.80        14.07 o                         
  -6   1 -11       1135.52       1096.43        19.48 o                         
  -5   1 -11        462.42        438.84        14.60 o                         
  -4   1 -11        250.63        221.37        10.86 o                         
  -3   1 -11        496.06        472.16        10.73 o                         
  -2   1 -11         83.79         84.76         6.08 o                         
  -1   1 -11        502.06        474.36        14.32 o                         
   0   1 -11        357.67        375.18        11.07 o                         
   1   1 -11        458.43        406.49        12.82 o                         
   2   1 -11       1077.92       1032.92        14.79 o                         
   3   1 -11        141.23        138.21         9.32 o                         
   4   1 -11        694.39        704.53        12.48 o                         
   5   1 -11         32.31         28.99         6.85 o                         
   6   1 -11        207.10        190.22        11.60 o                         
   7   1 -11        121.00        115.40        10.48 o                         
   8   1 -11        334.84        337.88        11.18 o                         
   9   1 -11        114.98        137.68        11.88 o                         
  10   1 -11        233.74        211.36        15.01 o                         
  11   1 -11         85.89         82.59        13.71 o                         
  12   1 -11         26.42         29.76        15.65 o                         
 -11   2 -11         34.01        108.68        30.28 o                         
 -10   2 -11         45.52         34.31        11.52 o                         
  -9   2 -11        151.21        135.44        18.49 o                         
  -8   2 -11        384.22        366.25        17.69 o                         
  -7   2 -11        149.89        166.80        16.75 o                         
  -6   2 -11        268.84        247.37        13.69 o                         
  -5   2 -11        359.21        356.45        13.37 o                         
  -4   2 -11        140.23        129.15         9.91 o                         
  -3   2 -11        190.18        200.16         7.91 o                         
  -2   2 -11         74.34         65.77         7.23 o                         
  -1   2 -11        279.45        279.76        13.52 o                         
   0   2 -11        904.65        821.24        17.05 o                         
   1   2 -11        304.58        266.42        12.56 o                         
   2   2 -11         43.08         46.18         5.61 o                         
   3   2 -11        133.81        141.51         9.85 o                         
   4   2 -11        494.42        500.05        12.75 o                         
   5   2 -11        155.93        146.76        10.00 o                         
   6   2 -11        172.82        173.62        10.61 o                         
   7   2 -11        133.67        124.15         9.20 o                         
   8   2 -11         31.23         39.86         7.18 o                         
   9   2 -11          7.86          3.63         7.98 o                         
  10   2 -11         53.08         32.36        10.83 o                         
  11   2 -11         26.87         42.50        11.27 o                         
  12   2 -11         21.19         37.70        17.10 o                         
 -11   3 -11         66.31         44.19        37.09 o                         
 -10   3 -11          4.73          1.38        10.95 o                         
  -9   3 -11        236.42        194.82        20.28 o                         
  -8   3 -11        128.87        139.81        12.35 o                         
  -7   3 -11        451.13        427.08        19.65 o                         
  -6   3 -11         61.05         73.18         9.49 o                         
  -5   3 -11         26.27         18.47         8.28 o                         
  -4   3 -11         11.70          7.36         5.92 o                         
  -3   3 -11        158.56        167.84         7.78 o                         
  -2   3 -11         97.63         88.18         6.12 o                         
  -1   3 -11         14.35          9.91         5.12 o                         
   0   3 -11         89.20         76.67         6.53 o                         
   1   3 -11         89.48         83.66         5.86 o                         
   2   3 -11        291.36        293.39         8.98 o                         
   3   3 -11        147.09        150.58         8.58 o                         
   4   3 -11       1358.88       1308.80        15.65 o                         
   5   3 -11        146.60        156.05         9.31 o                         
   6   3 -11        178.40        194.18        11.52 o                         
   7   3 -11         72.22         54.80         8.06 o                         
   8   3 -11         15.01         11.39         7.64 o                         
   9   3 -11        179.66        164.17        13.58 o                         
  10   3 -11         20.35          9.52        14.37 o                         
  11   3 -11          9.95         13.15        12.49 o                         
  12   3 -11         96.97         86.55        19.47 o                         
 -11   4 -11         86.26         61.44        37.49 o                         
 -10   4 -11         71.34         55.71        12.48 o                         
  -9   4 -11         42.87         29.38        14.37 o                         
  -8   4 -11        187.34        173.08        13.30 o                         
  -7   4 -11         96.40         92.88        12.67 o                         
  -6   4 -11       1072.62       1042.59        17.49 o                         
  -5   4 -11        409.57        414.58        13.43 o                         
  -4   4 -11        491.88        458.53        10.87 o                         
  -3   4 -11         93.09         94.29         7.88 o                         
  -2   4 -11        421.72        405.27        10.72 o                         
  -1   4 -11        106.62         91.51         9.86 o                         
   0   4 -11         84.11         76.93         6.12 o                         
   1   4 -11        438.00        418.49         9.65 o                         
   2   4 -11       1125.45       1008.36        12.80 o                         
   3   4 -11         30.94         25.55         5.17 o                         
   4   4 -11         26.94         33.83         7.91 o                         
   5   4 -11       1061.95       1073.69        14.53 o                         
   6   4 -11        278.73        249.77        11.15 o                         
   7   4 -11        656.61        617.38        13.81 o                         
   8   4 -11        289.60        292.52        15.81 o                         
   9   4 -11         40.29         34.59         9.57 o                         
  10   4 -11         31.61         56.41        33.38 o                         
  11   4 -11         77.55         63.91        15.27 o                         
  12   4 -11         17.25         15.20        17.12 o                         
 -11   5 -11        338.32        423.10        34.41 o                         
 -10   5 -11        374.11        382.99        19.64 o                         
  -9   5 -11         57.37         52.74        14.41 o                         
  -8   5 -11         39.91         45.52        11.38 o                         
  -7   5 -11        216.47        231.84        15.36 o                         
  -6   5 -11        535.90        543.01        13.89 o                         
  -5   5 -11        210.15        233.54        11.49 o                         
  -4   5 -11        316.74        307.60        12.18 o                         
  -3   5 -11        318.70        339.52         9.54 o                         
  -2   5 -11         12.58         15.54         7.25 o                         
  -1   5 -11        605.66        598.25        11.37 o                         
   0   5 -11         57.01         53.52         5.21 o                         
   1   5 -11        168.70        156.53         8.82 o                         
   2   5 -11        130.96        113.38         7.65 o                         
   3   5 -11        720.51        782.01        14.29 o                         
   4   5 -11         93.30         87.67         7.48 o                         
   5   5 -11       1473.37       1441.61        16.79 o                         
   6   5 -11         14.08         25.36         8.08 o                         
   7   5 -11        257.66        248.47        12.22 o                         
   8   5 -11        234.01        226.41        16.80 o                         
   9   5 -11        190.64        206.00        14.00 o                         
  10   5 -11         16.72          7.27        35.61 o                         
  11   5 -11         40.71         13.57        15.09 o                         
  12   5 -11         21.46          0.00        60.97 o                         
 -12   6 -11        393.51        424.33        42.20 o                         
 -11   6 -11        127.47        115.78        25.14 o                         
 -10   6 -11        154.95        172.65        17.82 o                         
  -9   6 -11          9.65         17.22        13.81 o                         
  -8   6 -11         41.46         41.59        11.64 o                         
  -7   6 -11         62.67         58.51        10.59 o                         
  -6   6 -11        716.79        713.05        15.25 o                         
  -5   6 -11        214.76        207.32        11.93 o                         
  -4   6 -11        533.28        538.55        11.50 o                         
  -3   6 -11        761.60        801.65        11.19 o                         
  -2   6 -11        318.22        290.77         8.28 o                         
  -1   6 -11        125.30        119.74         9.08 o                         
   0   6 -11        377.36        352.38         9.25 o                         
   1   6 -11       1510.52       1424.77        15.83 o                         
   2   6 -11        270.61        272.40        11.33 o                         
   3   6 -11       1251.08       1266.53        16.77 o                         
   4   6 -11        545.61        530.25        11.76 o                         
   5   6 -11        377.11        371.95        12.71 o                         
   6   6 -11       1035.00        993.15        17.11 o                         
   7   6 -11        244.04        238.84        11.99 o                         
   8   6 -11        147.19        148.47        22.69 o                         
   9   6 -11        370.38        370.95        17.28 o                         
  10   6 -11        158.46        156.76        33.89 o                         
  11   6 -11          7.84         25.79        19.09 o                         
 -12   7 -11          5.21         15.77        17.33 o                         
 -11   7 -11         17.74         47.47        15.42 o                         
 -10   7 -11         31.12         38.46        16.17 o                         
  -9   7 -11        124.96        122.92        14.40 o                         
  -8   7 -11         58.07         76.31        15.55 o                         
  -7   7 -11        504.45        528.17        14.50 o                         
  -6   7 -11        122.11        109.08        10.31 o                         
  -5   7 -11        127.09        151.43        13.35 o                         
  -4   7 -11        235.81        269.62        10.50 o                         
  -3   7 -11       1166.57       1132.83        19.95 o                         
  -2   7 -11        629.24        628.39        12.89 o                         
  -1   7 -11        311.99        309.07        14.57 o                         
   0   7 -11         39.09         28.52         4.44 o                         
   1   7 -11        277.47        318.28        12.92 o                         
   2   7 -11        337.49        359.83        11.54 o                         
   3   7 -11        749.78        743.53        14.38 o                         
   4   7 -11        161.38        145.96         9.59 o                         
   5   7 -11        321.79        319.93        14.01 o                         
   6   7 -11        675.34        678.04        14.97 o                         
   7   7 -11        611.09        582.38        15.30 o                         
   8   7 -11        434.54        439.20        30.83 o                         
   9   7 -11        565.03        584.57        23.87 o                         
  10   7 -11         18.26         14.21        36.18 o                         
  11   7 -11        209.78        283.21        32.49 o                         
 -12   8 -11         75.86         68.58        17.51 o                         
 -11   8 -11         21.37         61.35        16.28 o                         
 -10   8 -11        116.89        143.53        25.24 o                         
  -9   8 -11        239.33        234.32        18.15 o                         
  -8   8 -11        478.12        453.83        16.04 o                         
  -7   8 -11        116.33        141.31        12.99 o                         
  -6   8 -11        548.40        531.45        13.37 o                         
  -5   8 -11        114.29        119.63        16.09 o                         
  -4   8 -11         33.75         43.00         7.57 o                         
  -3   8 -11         19.99          0.00        10.64 o                         
  -2   8 -11        545.03        552.17        11.05 o                         
  -1   8 -11        168.32        164.15        11.83 o                         
   0   8 -11         71.06         78.19         6.22 o                         
   1   8 -11         35.33         32.57        11.56 o                         
   2   8 -11        171.24        187.04        13.53 o                         
   3   8 -11        102.18         92.00        11.23 o                         
   4   8 -11         25.04         26.54         9.28 o                         
   5   8 -11        158.32        155.03        14.63 o                         
   6   8 -11        552.60        521.58        13.66 o                         
   7   8 -11        291.36        271.40        14.23 o                         
   8   8 -11        193.81        222.81        29.25 o                         
   9   8 -11         85.23        153.21        21.38 o                         
  10   8 -11         34.00         30.44        31.32 o                         
  11   8 -11          3.09         32.15        18.58 o                         
 -12   9 -11        215.49        229.26        22.86 o                         
 -11   9 -11         39.61         42.18        16.22 o                         
 -10   9 -11         80.39        117.15        28.41 o                         
  -9   9 -11         65.07         50.01        10.16 o                         
  -8   9 -11        921.37        932.02        22.35 o                         
  -7   9 -11         50.55         50.20         7.69 o                         
  -6   9 -11       1537.10       1460.43        20.25 o                         
  -5   9 -11        489.71        493.22        14.02 o                         
  -4   9 -11         99.35        125.09         9.45 o                         
  -3   9 -11        102.77         98.20        12.28 o                         
  -2   9 -11        408.02        437.68        11.45 o                         
  -1   9 -11         68.07         32.32        11.55 o                         
   0   9 -11        201.23        209.27         8.75 o                         
   1   9 -11        525.34        608.67        19.77 o                         
   2   9 -11        785.73        787.70        17.98 o                         
   3   9 -11        170.15        205.01        16.62 o                         
   4   9 -11        155.05        134.27         9.81 o                         
   5   9 -11        354.59        363.01        17.06 o                         
   6   9 -11         88.21         91.45        10.46 o                         
   7   9 -11         12.58         22.24         9.72 o                         
   8   9 -11        109.45         96.89        35.93 o                         
   9   9 -11         57.12         69.86        17.27 o                         
  10   9 -11         99.23        129.68        33.86 o                         
 -11  10 -11         22.27         25.09        16.19 o                         
 -10  10 -11         18.05         52.01        70.30 o                         
  -9  10 -11         52.69         44.64        10.90 o                         
  -8  10 -11       1853.04       1650.06        31.93 o                         
  -7  10 -11         17.85         15.18         8.80 o                         
  -6  10 -11        879.72        853.82        17.81 o                         
  -5  10 -11        110.43        120.42        11.51 o                         
  -4  10 -11        486.84        503.59        12.72 o                         
  -3  10 -11         51.74         51.97        10.97 o                         
  -2  10 -11        980.97        941.00        15.31 o                         
  -1  10 -11       1780.97       1790.75        23.10 o                         
   0  10 -11        309.64        337.07        10.01 o                         
   1  10 -11         82.13        122.59        21.62 o                         
   2  10 -11        514.95        520.17        15.26 o                         
   3  10 -11        635.64        741.74        23.83 o                         
   4  10 -11        182.52        173.56        11.83 o                         
   5  10 -11        337.89        336.11        18.72 o                         
   6  10 -11        395.43        402.70        18.08 o                         
   7  10 -11         86.48         85.50        15.30 o                         
   8  10 -11        156.81         87.52        33.34 o                         
   9  10 -11         30.42         43.37        17.46 o                         
  10  10 -11        158.24        217.85        32.43 o                         
 -11  11 -11         12.41          2.30        18.49 o                         
 -10  11 -11         31.52         27.30        43.21 o                         
  -9  11 -11         30.36         24.29        16.20 o                         
  -8  11 -11        123.86         15.87        57.30 o                         
  -7  11 -11        282.76        252.52        14.96 o                         
  -6  11 -11         71.59         67.03        10.10 o                         
  -5  11 -11        457.51        435.34        16.98 o                         
  -4  11 -11        485.94        462.08        15.00 o                         
  -3  11 -11        713.68        714.70        18.94 o                         
  -2  11 -11        782.58        783.27        14.35 o                         
  -1  11 -11       1715.40       1727.99        22.29 o                         
   0  11 -11       1407.89       1480.61        17.32 o                         
   1  11 -11        303.74        277.17        22.02 o                         
   2  11 -11        442.91        470.32        14.78 o                         
   3  11 -11         54.57         73.22        19.67 o                         
   4  11 -11        616.30        608.00        16.85 o                         
   5  11 -11          8.32          9.80        11.05 o                         
   6  11 -11         52.01         80.89        23.45 o                         
   7  11 -11         76.85         73.46        15.69 o                         
   8  11 -11         29.63          0.00        30.77 o                         
   9  11 -11         16.22         33.13        19.10 o                         
 -11  12 -11         10.44         12.14        18.80 o                         
 -10  12 -11         52.15         12.16        42.85 o                         
  -9  12 -11        180.78        128.49        18.61 o                         
  -8  12 -11         36.94         70.33        37.07 o                         
  -7  12 -11        936.26        918.90        27.44 o                         
  -6  12 -11        320.28        302.95        15.71 o                         
  -5  12 -11        928.81        883.76        18.39 o                         
  -4  12 -11        634.09        609.90        17.60 o                         
  -3  12 -11       3311.62       3280.29        40.27 o                         
  -2  12 -11        214.73        217.45        12.35 o                         
  -1  12 -11        635.74        615.07        19.42 o                         
   0  12 -11       1820.66       1845.48        20.25 o                         
   1  12 -11        375.04        344.62        17.07 o                         
   2  12 -11       3921.71       3960.89        32.86 o                         
   3  12 -11         61.40         49.32        21.54 o                         
   4  12 -11          9.50         14.94        14.49 o                         
   5  12 -11         82.62         88.99        20.62 o                         
   6  12 -11         63.22        168.33        62.47 o                         
   7  12 -11         49.21         71.91        18.35 o                         
   8  12 -11          2.87          0.00        28.24 o                         
   9  12 -11         54.65         76.04        23.08 o                         
 -11  13 -11         58.57         38.76        20.19 o                         
 -10  13 -11        128.22        221.34        46.22 o                         
  -9  13 -11        161.54        194.53        26.83 o                         
  -8  13 -11         12.49          0.45        32.89 o                         
  -7  13 -11        169.13        162.61        17.31 o                         
  -6  13 -11        425.93        420.85        23.85 o                         
  -5  13 -11        113.07         74.89        13.21 o                         
  -4  13 -11        766.78        768.69        19.52 o                         
  -3  13 -11       1017.69       1001.79        25.39 o                         
  -2  13 -11        923.11        859.29        18.13 o                         
  -1  13 -11         71.55          4.40        23.74 o                         
   0  13 -11        219.30        199.41        11.04 o                         
   1  13 -11        386.35        358.60        17.10 o                         
   2  13 -11        667.34        610.90        13.45 o                         
   3  13 -11         93.59         74.88        15.97 o                         
   4  13 -11        552.39        471.30        23.49 o                         
   5  13 -11         31.15         61.06        22.51 o                         
   6  13 -11         76.51        100.01        37.88 o                         
   7  13 -11        201.91        231.24        28.25 o                         
   8  13 -11        107.75        245.04        34.52 o                         
 -10  14 -11        225.42        308.09        48.35 o                         
  -9  14 -11         69.48         60.94        20.58 o                         
  -8  14 -11         85.73         61.76        33.94 o                         
  -7  14 -11          7.65          0.03        13.62 o                         
  -6  14 -11        131.31        133.89        23.28 o                         
  -5  14 -11        304.05        309.48        20.65 o                         
  -4  14 -11        207.34        183.91        17.19 o                         
  -3  14 -11        247.02        237.07        19.60 o                         
  -2  14 -11         10.80         19.31         8.94 o                         
  -1  14 -11        535.79        461.05        23.69 o                         
   0  14 -11         42.36         47.41         8.60 o                         
   1  14 -11        318.79        317.93        21.33 o                         
   2  14 -11        505.04        492.63        15.15 o                         
   3  14 -11        154.83        156.34        18.37 o                         
   4  14 -11         76.95         39.75        20.17 o                         
   5  14 -11         16.06         57.41        23.28 o                         
   6  14 -11         43.79         81.04        34.62 o                         
   7  14 -11        520.20        707.04        33.28 o                         
   8  14 -11        106.64         44.73        36.02 o                         
 -10  15 -11          5.97          0.00        45.63 o                         
  -9  15 -11        118.63        125.35        20.83 o                         
  -8  15 -11         13.29          0.08        34.74 o                         
  -7  15 -11         41.12         29.16        15.01 o                         
  -6  15 -11         39.67         23.78        32.38 o                         
  -5  15 -11         29.90         30.62        14.91 o                         
  -4  15 -11        254.26        273.37        21.32 o                         
  -3  15 -11        733.72        675.54        25.77 o                         
  -2  15 -11          9.54         17.72         9.84 o                         
  -1  15 -11        192.73        171.48        25.72 o                         
   0  15 -11         80.85         71.70         9.97 o                         
   1  15 -11        100.51         95.92        26.52 o                         
   2  15 -11        225.32        258.33        19.37 o                         
   3  15 -11        113.23        101.18        16.62 o                         
   4  15 -11         25.58         34.46        31.04 o                         
   5  15 -11        202.70        218.61        32.60 o                         
   6  15 -11        367.85        397.78        43.86 o                         
   7  15 -11         73.06         80.18        23.45 o                         
  -9  16 -11         30.24         28.84        28.25 o                         
  -8  16 -11         13.44        165.13        50.87 o                         
  -7  16 -11          2.67         11.99        15.95 o                         
  -6  16 -11         45.94         57.66        30.72 o                         
  -5  16 -11         85.03         40.54        16.21 o                         
  -4  16 -11        255.03        270.43        36.90 o                         
  -3  16 -11         55.52         53.83        15.39 o                         
  -2  16 -11        405.48        387.72        23.26 o                         
  -1  16 -11          5.05         14.24        17.11 o                         
   0  16 -11         71.20         77.45         9.57 o                         
   1  16 -11         58.29         59.42        23.06 o                         
   2  16 -11        210.13        238.70        19.57 o                         
   3  16 -11         98.69         73.10        18.16 o                         
   4  16 -11          6.85          0.00        38.57 o                         
   5  16 -11         43.81         58.56        26.68 o                         
   6  16 -11         74.03          0.23        40.77 o                         
  -9  17 -11         41.21         32.64        31.21 o                         
  -8  17 -11        332.83        412.74        36.63 o                         
  -7  17 -11        120.42        139.45        20.19 o                         
  -6  17 -11        436.84        454.01        35.04 o                         
  -5  17 -11         17.35         24.94        16.59 o                         
  -4  17 -11         11.95         20.20        46.10 o                         
  -3  17 -11        128.98        162.48        19.18 o                         
  -2  17 -11         24.61         18.64        15.65 o                         
  -1  17 -11          4.04          7.63        15.08 o                         
   0  17 -11         31.24         47.43        12.10 o                         
   1  17 -11         28.04         37.93        24.63 o                         
   2  17 -11         55.95         55.57        16.22 o                         
   3  17 -11         94.09         62.12        21.15 o                         
   4  17 -11         18.58        196.10        46.72 o                         
   5  17 -11        152.72        177.35        26.62 o                         
  -8  18 -11        296.52        348.41        32.88 o                         
  -7  18 -11         85.90         94.35        22.20 o                         
  -6  18 -11          2.14          0.00        41.42 o                         
  -5  18 -11         34.34         52.08        19.44 o                         
  -4  18 -11         19.82         25.95        40.53 o                         
  -3  18 -11         17.82         20.69        20.65 o                         
  -2  18 -11         56.77         54.88        40.55 o                         
  -1  18 -11          0.77          4.01        17.19 o                         
   0  18 -11         57.98         78.93        23.10 o                         
   1  18 -11         48.90         38.37        17.25 o                         
   2  18 -11          1.61         40.41        23.96 o                         
   3  18 -11         10.34         25.11        23.84 o                         
  -6  19 -11        316.40        404.81        38.95 o                         
  -5  19 -11         77.36         70.91        22.60 o                         
  -4  19 -11        109.28         33.17        45.18 o                         
  -3  19 -11          5.78          4.41        21.79 o                         
  -2  19 -11         19.54         18.54        77.26 o                         
  -1  19 -11         27.66         37.05        27.19 o                         
   0  19 -11          8.87          0.00        34.01 o                         
   1  19 -11         11.15          0.00        25.78 o                         
   2  19 -11         33.97         37.07        36.14 o                         
  -3  20 -11         62.90         64.93        20.26 o                         
  -2  20 -11         22.76          0.00        36.97 o                         
  -1  20 -11         42.80         67.73        40.11 o                         
  -1 -11 -10          0.03         14.78        25.10 o                         
   0 -11 -10         71.86         86.10        18.06 o                         
   1 -11 -10         41.45         25.94        75.81 o                         
   2 -11 -10         11.03         33.29        17.36 o                         
   3 -11 -10        146.26        276.20        51.06 o                         
   4 -11 -10         72.75        109.37        19.38 o                         
   5 -11 -10         78.44         32.91        45.65 o                         
   6 -11 -10         38.18         72.02        28.02 o                         
  -3 -10 -10         34.39         68.80        16.93 o                         
  -2 -10 -10         29.94         34.51        16.95 o                         
  -1 -10 -10         12.83          0.00        61.71 o                         
   0 -10 -10          0.51         12.61        17.53 o                         
   1 -10 -10         44.59         36.55        48.90 o                         
   2 -10 -10         44.98         47.77        16.96 o                         
   3 -10 -10         12.20         88.34        43.28 o                         
   4 -10 -10         52.04         36.80        14.70 o                         
   5 -10 -10         69.86          0.00        48.69 o                         
   6 -10 -10         28.00         41.61        15.54 o                         
   7 -10 -10         52.34          0.00        38.68 o                         
   8 -10 -10        193.71        171.07        38.59 o                         
  -4  -9 -10        123.61        153.62        21.99 o                         
  -3  -9 -10          1.98         13.59        47.82 o                         
  -2  -9 -10         46.51         69.31        17.12 o                         
  -1  -9 -10          7.83        143.24        55.65 o                         
   0  -9 -10          5.85         16.29        13.39 o                         
   1  -9 -10        215.97        363.04        89.36 o                         
   2  -9 -10         89.97         69.77        13.36 o                         
   3  -9 -10        249.16        295.59        35.15 o                         
   4  -9 -10         73.94         54.34        11.80 o                         
   5  -9 -10         15.48         50.20        29.31 o                         
   6  -9 -10         12.23         20.98        12.14 o                         
   7  -9 -10        289.68        347.96        29.17 o                         
   8  -9 -10          0.21          0.00        27.65 o                         
   9  -9 -10        127.53        152.82        33.63 o                         
  -5  -8 -10        101.39        198.37        57.23 o                         
  -4  -8 -10         30.48         58.95        16.72 o                         
  -3  -8 -10        145.70        174.53        47.02 o                         
  -2  -8 -10         47.02         22.99        15.13 o                         
  -1  -8 -10         99.72        266.36       102.15 o                         
   0  -8 -10         36.20         38.52        12.25 o                         
   1  -8 -10         56.20         49.61        20.69 o                         
   2  -8 -10         97.27        100.06        13.16 o                         
   3  -8 -10         48.28         95.73        31.86 o                         
   4  -8 -10         85.07         72.59        10.56 o                         
   5  -8 -10        117.86         92.51        25.43 o                         
   6  -8 -10         56.79         49.77        10.27 o                         
   7  -8 -10         19.51         37.03        23.15 o                         
   8  -8 -10         72.76         95.40        20.98 o                         
   9  -8 -10          9.41          0.00        28.02 o                         
  10  -8 -10        342.41        410.83        34.08 o                         
  -6  -7 -10        152.84        167.14        24.36 o                         
  -5  -7 -10          0.75          0.64        31.41 o                         
  -4  -7 -10         98.77         96.80        15.04 o                         
  -3  -7 -10         39.56         84.70        29.92 o                         
  -2  -7 -10        102.76        136.19        15.72 o                         
  -1  -7 -10        263.35        282.06        36.13 o                         
   0  -7 -10        101.41        101.86        13.26 o                         
   1  -7 -10        944.34        886.85        24.03 o                         
   2  -7 -10        379.45        314.41        18.83 o                         
   3  -7 -10        361.95        368.58        18.98 o                         
   4  -7 -10        144.67        127.87        11.18 o                         
   5  -7 -10         94.21         63.90        17.97 o                         
   6  -7 -10         47.39         71.67         9.66 o                         
   7  -7 -10        120.06        103.09        17.73 o                         
   8  -7 -10         16.55         10.47        13.39 o                         
   9  -7 -10         11.96          6.05        27.19 o                         
  10  -7 -10         66.76         44.75        19.58 o                         
  -7  -6 -10         24.95         88.16        34.75 o                         
  -6  -6 -10        248.89        315.49        21.63 o                         
  -5  -6 -10         56.17        184.59        35.19 o                         
  -4  -6 -10        214.98        198.18        17.50 o                         
  -3  -6 -10         72.70         76.96        32.97 o                         
  -2  -6 -10        263.17        238.75        19.81 o                         
  -1  -6 -10         92.92         63.25        16.76 o                         
   0  -6 -10        400.17        390.75        13.62 o                         
   1  -6 -10        262.23        280.23        15.95 o                         
   2  -6 -10         98.00        103.42         9.66 o                         
   3  -6 -10         95.54         96.06        10.69 o                         
   4  -6 -10         16.09         44.40         9.40 o                         
   5  -6 -10         49.41         44.62        10.25 o                         
   6  -6 -10        430.08        385.82        15.78 o                         
   7  -6 -10        774.06        771.39        18.35 o                         
   8  -6 -10         55.90         53.80        12.07 o                         
   9  -6 -10         76.49         83.29        14.26 o                         
  10  -6 -10         10.64          7.77        17.50 o                         
  11  -6 -10         11.19          8.90        12.09 o                         
  -8  -5 -10        103.22         99.28        19.79 o                         
  -7  -5 -10         94.23        155.37        34.51 o                         
  -6  -5 -10         16.63         30.56        14.14 o                         
  -5  -5 -10         35.01         33.92        28.02 o                         
  -4  -5 -10         94.60        106.91        16.99 o                         
  -3  -5 -10         85.01          1.74        29.15 o                         
  -2  -5 -10        232.24        239.95        11.74 o                         
  -1  -5 -10         22.15         39.65        16.43 o                         
   0  -5 -10        788.89        795.96        14.27 o                         
   1  -5 -10        270.40        269.53        14.87 o                         
   2  -5 -10       1655.84       1638.56        18.64 o                         
   3  -5 -10        327.43        325.51        12.35 o                         
   4  -5 -10         81.93         70.76         8.14 o                         
   5  -5 -10        636.99        593.82        14.78 o                         
   6  -5 -10         32.07         43.50         8.16 o                         
   7  -5 -10         87.79         63.58         8.84 o                         
   8  -5 -10         79.74         74.13        11.42 o                         
   9  -5 -10        108.42        138.97        14.07 o                         
  10  -5 -10          7.11         18.32        14.52 o                         
  11  -5 -10         22.49          5.36        61.57 o                         
  -9  -4 -10         19.93         85.29        55.14 o                         
  -8  -4 -10         14.68         39.90        16.32 o                         
  -7  -4 -10        162.95        198.63        28.69 o                         
  -6  -4 -10         75.24         99.12        14.41 o                         
  -5  -4 -10         60.34          0.00        28.80 o                         
  -4  -4 -10        320.81        285.62        17.65 o                         
  -3  -4 -10         57.71         59.21         9.23 o                         
  -2  -4 -10        169.30        201.99        11.59 o                         
  -1  -4 -10         78.47         86.03        14.35 o                         
   0  -4 -10         83.55         91.09         8.44 o                         
   1  -4 -10         94.37         89.78        12.44 o                         
   2  -4 -10        140.08        147.47         8.83 o                         
   3  -4 -10        449.78        438.68        12.68 o                         
   4  -4 -10        773.12        685.52        14.39 o                         
   5  -4 -10         75.93         65.61         8.55 o                         
   6  -4 -10        556.87        541.33        12.92 o                         
   7  -4 -10        433.57        429.31        12.92 o                         
   8  -4 -10        110.00        102.80         9.68 o                         
   9  -4 -10         25.07         27.58         7.97 o                         
  10  -4 -10        194.69        135.05        15.51 o                         
  11  -4 -10        139.65         56.22        61.08 o                         
  12  -4 -10        126.08        138.63        26.89 o                         
  -9  -3 -10        160.98        154.13        40.04 o                         
  -8  -3 -10        133.38        127.45        16.15 o                         
  -7  -3 -10        111.02        125.16        21.92 o                         
  -6  -3 -10          5.87         23.55        10.88 o                         
  -5  -3 -10        292.71        293.57        26.41 o                         
  -4  -3 -10        120.34        110.49         8.94 o                         
  -3  -3 -10         87.41         61.45         8.34 o                         
  -2  -3 -10         83.26         77.37         7.66 o                         
  -1  -3 -10        414.47        468.42        15.49 o                         
   0  -3 -10        264.69        264.05        10.02 o                         
   1  -3 -10        235.31        241.47        16.84 o                         
   2  -3 -10        590.63        584.49        11.36 o                         
   3  -3 -10        156.15        125.05         9.77 o                         
   4  -3 -10        122.53        107.50         9.79 o                         
   5  -3 -10         69.04         64.91         7.83 o                         
   6  -3 -10        538.35        456.34        12.83 o                         
   7  -3 -10         86.62        103.01         9.51 o                         
   8  -3 -10         97.71         83.36         7.24 o                         
   9  -3 -10        171.95        131.82        10.16 o                         
  10  -3 -10         51.97         44.60        17.48 o                         
  11  -3 -10         37.75         47.53        85.04 o                         
  12  -3 -10          8.67         16.55        23.59 o                         
 -10  -2 -10         43.83         27.61        17.72 o                         
  -9  -2 -10        119.30        135.52        26.76 o                         
  -8  -2 -10        240.49        172.93        15.59 o                         
  -7  -2 -10        158.93        137.64        23.69 o                         
  -6  -2 -10        189.25        203.54        13.59 o                         
  -5  -2 -10         80.92         70.28        10.17 o                         
  -4  -2 -10        441.37        419.71        13.56 o                         
  -3  -2 -10        562.02        532.29        11.68 o                         
  -2  -2 -10        120.81        110.32         7.83 o                         
  -1  -2 -10         49.66         99.13        14.89 o                         
   0  -2 -10        319.93        321.27        12.21 o                         
   1  -2 -10        311.70        318.60        17.40 o                         
   2  -2 -10         50.88         67.48         7.18 o                         
   3  -2 -10        369.74        388.67        10.18 o                         
   4  -2 -10        174.68        174.74         9.89 o                         
   5  -2 -10        113.21         99.49         9.09 o                         
   6  -2 -10         37.74         46.94         7.31 o                         
   7  -2 -10       1327.20       1294.86        17.71 o                         
   8  -2 -10         92.62         71.84         8.77 o                         
   9  -2 -10        472.47        436.11        15.34 o                         
  10  -2 -10         78.16         88.84        17.50 o                         
  11  -2 -10        115.10        332.52        64.47 o                         
  12  -2 -10        114.75        121.47        22.99 o                         
 -10  -1 -10         32.84         38.29        14.25 o                         
  -9  -1 -10         78.54         65.38        24.14 o                         
  -8  -1 -10        227.96        225.21        15.83 o                         
  -7  -1 -10         42.36         40.45        13.29 o                         
  -6  -1 -10        130.19        132.87        10.75 o                         
  -5  -1 -10         70.04         72.35         9.24 o                         
  -4  -1 -10        242.49        219.31        10.20 o                         
  -3  -1 -10        102.37         81.10         8.19 o                         
  -2  -1 -10         65.55         52.34         7.07 o                         
  -1  -1 -10        134.71        150.50        15.25 o                         
   0  -1 -10        125.81        107.67         8.61 o                         
   1  -1 -10        149.49        145.38        12.60 o                         
   2  -1 -10         84.26         76.42         6.82 o                         
   3  -1 -10        152.45        143.69         9.30 o                         
   4  -1 -10        128.47        118.18         8.76 o                         
   5  -1 -10        100.19        111.05         8.63 o                         
   6  -1 -10        258.33        244.55        10.17 o                         
   7  -1 -10        263.52        268.26         9.51 o                         
   8  -1 -10        575.58        487.32        15.83 o                         
   9  -1 -10        205.46        178.46         9.84 o                         
  10  -1 -10        347.36        373.51        11.68 o                         
  11  -1 -10        529.64        544.16        15.62 o                         
  12  -1 -10        129.48        141.70        14.24 o                         
 -11   0 -10         56.15          0.00        46.24 o                         
 -10   0 -10        160.41        113.49        15.88 o                         
  -9   0 -10         34.15         53.10        26.09 o                         
  -8   0 -10        545.96        506.00        16.99 o                         
  -7   0 -10        221.11        199.83        17.13 o                         
  -6   0 -10       1044.48        955.61        18.13 o                         
  -5   0 -10        617.05        549.12        13.09 o                         
  -4   0 -10        331.62        290.06        10.31 o                         
  -3   0 -10        385.15        326.72        10.11 o                         
  -2   0 -10         50.49         33.37         7.14 o                         
  -1   0 -10        154.23        155.08        11.80 o                         
   0   0 -10        214.75        194.20         9.10 o                         
   1   0 -10        217.42        204.94         9.97 o                         
   2   0 -10        206.26        210.88         8.48 o                         
   3   0 -10         53.07         50.59         6.69 o                         
   4   0 -10        798.72        757.48        12.48 o                         
   5   0 -10        182.06        147.00         8.53 o                         
   6   0 -10        728.57        721.48        14.01 o                         
   7   0 -10        315.36        273.47         9.58 o                         
   8   0 -10        416.53        398.12        11.93 o                         
   9   0 -10         92.31         73.36         9.33 o                         
  10   0 -10         29.02         25.06         8.56 o                         
  11   0 -10        104.78        147.25        15.55 o                         
  12   0 -10         80.77         99.03        12.50 o                         
 -11   1 -10         15.81         96.92        40.34 o                         
 -10   1 -10         37.91         20.58        12.68 o                         
  -9   1 -10        729.51        662.32        26.94 o                         
  -8   1 -10        279.31        278.67        15.02 o                         
  -7   1 -10        198.42        193.63        16.51 o                         
  -6   1 -10        134.63        119.23         9.66 o                         
  -5   1 -10        756.46        769.57        14.82 o                         
  -4   1 -10        347.12        342.05        10.08 o                         
  -3   1 -10        471.69        493.65        10.34 o                         
  -2   1 -10         64.00         76.70         5.75 o                         
  -1   1 -10         71.92         99.49        10.12 o                         
   0   1 -10        235.47        229.79         8.87 o                         
   1   1 -10        425.23        428.33        11.22 o                         
   2   1 -10        963.12       1016.76        12.07 o                         
   3   1 -10        488.74        483.99        11.20 o                         
   4   1 -10        591.12        612.62        10.67 o                         
   5   1 -10        322.92        298.96         9.80 o                         
   6   1 -10        241.66        230.03         9.87 o                         
   7   1 -10       1360.12       1367.91        14.85 o                         
   8   1 -10        196.54        198.10        10.88 o                         
   9   1 -10         77.75        103.65        10.31 o                         
  10   1 -10        206.89        225.12        16.73 o                         
  11   1 -10         84.53        131.88        16.35 o                         
  12   1 -10         94.81        104.20        14.54 o                         
 -11   2 -10         96.41         37.14        34.73 o                         
 -10   2 -10        127.49        122.51        12.98 o                         
  -9   2 -10        107.70        108.27        15.07 o                         
  -8   2 -10        665.88        625.01        16.32 o                         
  -7   2 -10        664.39        635.02        22.55 o                         
  -6   2 -10        386.58        398.25        14.12 o                         
  -5   2 -10        117.34        103.93         8.74 o                         
  -4   2 -10        412.18        428.36        11.93 o                         
  -3   2 -10        451.35        468.82        10.37 o                         
  -2   2 -10         47.48         39.94         4.46 o                         
  -1   2 -10        272.76        292.90         9.60 o                         
   0   2 -10         28.03         26.02         5.60 o                         
   1   2 -10        142.30        114.33         6.66 o                         
   2   2 -10        488.40        474.88         8.93 o                         
   3   2 -10         59.50         46.38         5.76 o                         
   4   2 -10        433.65        500.28        10.84 o                         
   5   2 -10        453.90        424.10         9.90 o                         
   6   2 -10        407.11        408.28        11.10 o                         
   7   2 -10        187.48        177.80        10.15 o                         
   8   2 -10         47.73         60.89        11.03 o                         
   9   2 -10         38.47         39.42         7.94 o                         
  10   2 -10         72.17         60.30        11.39 o                         
  11   2 -10          1.51          4.90         9.88 o                         
  12   2 -10         54.96         95.63        23.05 o                         
 -11   3 -10         24.40        105.04        32.95 o                         
 -10   3 -10         67.23         67.11        10.73 o                         
  -9   3 -10        285.06        313.13        20.23 o                         
  -8   3 -10        406.98        424.67        16.67 o                         
  -7   3 -10        268.88        267.10        16.69 o                         
  -6   3 -10       1292.93       1256.58        18.56 o                         
  -5   3 -10        199.44        175.68        11.29 o                         
  -4   3 -10        321.93        317.93        10.93 o                         
  -3   3 -10        463.14        460.19         8.72 o                         
  -2   3 -10        302.07        338.18         8.51 o                         
  -1   3 -10        238.36        224.78         7.06 o                         
   0   3 -10        115.19        110.09         6.37 o                         
   1   3 -10        123.43        125.71         6.87 o                         
   2   3 -10        344.45        375.63         7.99 o                         
   3   3 -10        321.24        317.56         7.78 o                         
   4   3 -10         87.72         85.70         7.75 o                         
   5   3 -10        406.58        410.13        10.07 o                         
   6   3 -10        120.90        106.63         9.36 o                         
   7   3 -10        271.09        271.74        11.88 o                         
   8   3 -10        214.96        231.25        10.31 o                         
   9   3 -10        136.62        141.34        12.50 o                         
  10   3 -10         93.14         73.50        14.19 o                         
  11   3 -10          4.86         14.66        12.95 o                         
  12   3 -10        125.80        172.83        24.49 o                         
 -12   4 -10         45.25         65.79        17.20 o                         
 -11   4 -10        202.32        187.47        25.52 o                         
 -10   4 -10        357.13        351.69        19.67 o                         
  -9   4 -10        113.17         96.51        14.49 o                         
  -8   4 -10         56.55         45.48         9.83 o                         
  -7   4 -10        751.57        705.29        17.83 o                         
  -6   4 -10        154.19        141.87        13.39 o                         
  -5   4 -10        340.83        340.79        11.26 o                         
  -4   4 -10        171.77        178.32         9.49 o                         
  -3   4 -10        214.58        220.30         8.67 o                         
  -2   4 -10        121.44        128.51         7.98 o                         
  -1   4 -10         94.77         99.89         7.37 o                         
   0   4 -10         94.16        100.42         5.81 o                         
   1   4 -10        392.54        395.86         7.62 o                         
   2   4 -10        647.17        628.89         9.85 o                         
   3   4 -10        224.35        206.00         7.21 o                         
   4   4 -10        121.13        110.97         7.78 o                         
   5   4 -10        116.80        126.60         9.07 o                         
   6   4 -10        140.68        142.34         9.76 o                         
   7   4 -10        287.89        297.58        11.35 o                         
   8   4 -10         34.79         29.38         7.94 o                         
   9   4 -10        369.22        369.79        14.23 o                         
  10   4 -10         83.94         92.30        23.82 o                         
  11   4 -10         22.34         22.03        14.25 o                         
  12   4 -10          5.04         55.51        28.92 o                         
 -12   5 -10        109.16        134.49        18.61 o                         
 -11   5 -10        231.89        201.61        23.82 o                         
 -10   5 -10         64.70         47.01        11.36 o                         
  -9   5 -10        172.80        186.17        15.43 o                         
  -8   5 -10        103.64        125.89        11.47 o                         
  -7   5 -10        281.87        289.34        16.48 o                         
  -6   5 -10        577.98        571.60        13.59 o                         
  -5   5 -10        180.66        202.72         9.98 o                         
  -4   5 -10        509.18        495.49        10.47 o                         
  -3   5 -10         27.82         16.72         6.82 o                         
  -2   5 -10        511.46        559.55        10.51 o                         
  -1   5 -10         31.89         26.62         5.09 o                         
   0   5 -10        480.65        458.46         8.14 o                         
   1   5 -10        148.93        128.60         6.70 o                         
   2   5 -10       1394.36       1396.87        13.35 o                         
   3   5 -10          1.02          3.03         5.14 o                         
   4   5 -10        307.58        317.85         9.71 o                         
   5   5 -10        381.85        394.84        11.11 o                         
   6   5 -10         36.59         28.14         7.06 o                         
   7   5 -10        185.28        146.63        11.14 o                         
   8   5 -10        132.18        117.90        10.38 o                         
   9   5 -10         98.19         68.45        12.13 o                         
  10   5 -10          1.19          0.00        33.57 o                         
  11   5 -10         80.56         94.05        21.31 o                         
  12   5 -10         58.82        113.55        40.63 o                         
 -12   6 -10         86.95         96.19        19.87 o                         
 -11   6 -10        103.18         96.48        24.78 o                         
 -10   6 -10        132.07        122.72        13.12 o                         
  -9   6 -10        116.11        141.54        15.62 o                         
  -8   6 -10        559.43        575.11        19.27 o                         
  -7   6 -10        967.82        971.58        20.63 o                         
  -6   6 -10       2321.22       2264.24        23.30 o                         
  -5   6 -10        113.43        126.82         7.86 o                         
  -4   6 -10         50.15         36.72         5.49 o                         
  -3   6 -10        133.43        124.76         5.81 o                         
  -2   6 -10        505.75        487.31        11.17 o                         
  -1   6 -10          2.34         12.95         7.00 o                         
   0   6 -10        328.65        288.31         7.28 o                         
   1   6 -10        644.48        680.61         8.56 o                         
   2   6 -10        210.13        187.87         8.56 o                         
   3   6 -10          5.58          8.10         5.58 o                         
   4   6 -10         41.11         23.56         6.61 o                         
   5   6 -10        518.83        561.19        13.85 o                         
   6   6 -10         60.13         52.49         8.28 o                         
   7   6 -10       1656.51       1677.33        22.18 o                         
   8   6 -10        242.41        248.64        16.69 o                         
   9   6 -10         83.66         64.49        10.95 o                         
  10   6 -10         63.24        109.28        29.43 o                         
  11   6 -10         11.60         16.45        26.78 o                         
  12   6 -10        107.44        118.78        20.46 o                         
 -12   7 -10         86.60        108.53        27.02 o                         
 -11   7 -10         88.88        104.93        14.62 o                         
 -10   7 -10         66.83         88.16        17.00 o                         
  -9   7 -10        191.52        217.40        16.32 o                         
  -8   7 -10        124.34         96.95        14.61 o                         
  -7   7 -10        998.27        997.79        16.97 o                         
  -6   7 -10        586.24        555.68        12.14 o                         
  -5   7 -10          4.33          7.98         6.03 o                         
  -4   7 -10         61.59         65.01         6.45 o                         
  -3   7 -10        457.76        491.17        11.68 o                         
  -2   7 -10        227.18        238.94         9.02 o                         
  -1   7 -10        644.72        630.39        11.36 o                         
   0   7 -10        150.69        156.94         6.90 o                         
   1   7 -10        536.31        568.22        14.14 o                         
   2   7 -10        680.06        687.95        10.90 o                         
   3   7 -10       1410.30       1424.69        18.08 o                         
   4   7 -10         46.61         40.75         6.71 o                         
   5   7 -10        132.96        121.81        12.00 o                         
   6   7 -10         10.18          9.90         7.43 o                         
   7   7 -10         73.44         74.84         8.22 o                         
   8   7 -10        197.72        181.05        18.02 o                         
   9   7 -10         33.79         47.61        14.93 o                         
  10   7 -10         44.56         48.20        31.42 o                         
  11   7 -10         79.46         64.17        28.28 o                         
 -12   8 -10         50.72         48.81        26.09 o                         
 -11   8 -10        147.97        126.85        14.31 o                         
 -10   8 -10         21.35          0.00        19.93 o                         
  -9   8 -10         24.91         48.32         9.94 o                         
  -8   8 -10         63.11         53.44         8.40 o                         
  -7   8 -10        105.46        106.91         9.79 o                         
  -6   8 -10        149.63        123.95         8.52 o                         
  -5   8 -10        207.36        203.89         8.50 o                         
  -4   8 -10        249.49        243.02         9.28 o                         
  -3   8 -10       1270.27       1307.59        16.34 o                         
  -2   8 -10        283.04        302.90         9.51 o                         
  -1   8 -10        524.49        532.67        11.09 o                         
   0   8 -10        198.67        209.22         6.95 o                         
   1   8 -10          0.95         12.11         9.45 o                         
   2   8 -10         10.85          8.34         7.81 o                         
   3   8 -10        109.74        117.61        10.39 o                         
   4   8 -10         91.74         73.44         7.91 o                         
   5   8 -10        297.44        320.23        15.29 o                         
   6   8 -10        213.25        196.33        11.40 o                         
   7   8 -10        288.73        294.09        11.44 o                         
   8   8 -10        451.39        420.86        39.78 o                         
   9   8 -10        413.66        381.12        22.72 o                         
  10   8 -10          7.64          0.00        32.88 o                         
  11   8 -10         54.55         86.83        36.84 o                         
 -12   9 -10        177.94        231.09        30.46 o                         
 -11   9 -10         10.57         21.99        13.08 o                         
 -10   9 -10          1.59         65.79        44.38 o                         
  -9   9 -10         20.15         24.49         9.49 o                         
  -8   9 -10        226.30        214.81        14.07 o                         
  -7   9 -10         45.53         35.13         7.00 o                         
  -6   9 -10        132.63        117.26         9.96 o                         
  -5   9 -10        580.96        579.41        14.74 o                         
  -4   9 -10        379.47        358.93        10.51 o                         
  -3   9 -10        472.23        431.31        14.48 o                         
  -2   9 -10        684.39        725.53        12.57 o                         
  -1   9 -10        614.44        544.72        12.43 o                         
   0   9 -10        426.38        489.27         9.91 o                         
   1   9 -10        807.96        802.27        17.52 o                         
   2   9 -10         61.87         63.17         9.85 o                         
   3   9 -10        314.08        331.76        14.61 o                         
   4   9 -10        434.37        420.31        13.55 o                         
   5   9 -10        229.32        198.82        12.20 o                         
   6   9 -10        544.10        547.57        12.25 o                         
   7   9 -10        169.42        157.68        13.46 o                         
   8   9 -10        122.14         87.17        27.92 o                         
   9   9 -10         87.09         80.12        17.39 o                         
  10   9 -10          0.02          0.00        35.53 o                         
  11   9 -10        117.93        170.64        21.31 o                         
 -12  10 -10         60.36         78.76        41.34 o                         
 -11  10 -10         26.99         30.76        18.23 o                         
 -10  10 -10         16.30         15.13        38.64 o                         
  -9  10 -10        263.94        208.25        18.26 o                         
  -8  10 -10        581.32        496.45        26.10 o                         
  -7  10 -10        633.45        521.66        12.89 o                         
  -6  10 -10        155.52        150.59         9.76 o                         
  -5  10 -10        406.16        411.51        14.03 o                         
  -4  10 -10        415.98        413.61        13.29 o                         
  -3  10 -10        182.37        181.91        12.52 o                         
  -2  10 -10        369.16        387.27        10.92 o                         
  -1  10 -10        158.82        148.46        16.72 o                         
   0  10 -10        705.58        708.35        11.23 o                         
   1  10 -10       1467.70       1517.74        20.41 o                         
   2  10 -10        698.66        715.74        15.00 o                         
   3  10 -10        390.38        398.01        16.34 o                         
   4  10 -10         72.24         67.61         8.73 o                         
   5  10 -10         10.17          4.11         6.78 o                         
   6  10 -10        299.72        285.23        16.46 o                         
   7  10 -10         11.05         11.36        14.45 o                         
   8  10 -10         51.86          0.00        31.20 o                         
   9  10 -10          2.08         15.57        18.43 o                         
  10  10 -10         45.22         24.21        31.91 o                         
 -12  11 -10         37.08         49.85        24.84 o                         
 -11  11 -10        154.77        112.89        20.03 o                         
 -10  11 -10         70.69         49.87        50.25 o                         
  -9  11 -10        244.57        196.10        17.04 o                         
  -8  11 -10        447.35        343.87        39.37 o                         
  -7  11 -10         66.88         38.71         6.44 o                         
  -6  11 -10       1324.76       1223.64        17.47 o                         
  -5  11 -10        482.31        498.01        15.16 o                         
  -4  11 -10       1969.28       1961.70        26.03 o                         
  -3  11 -10        334.68        322.05        14.82 o                         
  -2  11 -10        199.56        206.34        11.74 o                         
  -1  11 -10        501.71        428.97        22.68 o                         
   0  11 -10       1241.79       1282.67        15.17 o                         
   1  11 -10       1541.60       1598.86        19.93 o                         
   2  11 -10        105.29        106.42         9.25 o                         
   3  11 -10        182.73        161.61        13.78 o                         
   4  11 -10         78.32         55.61         9.21 o                         
   5  11 -10        133.68        140.77        10.19 o                         
   6  11 -10         72.08         82.55        16.38 o                         
   7  11 -10         28.84         19.57        14.14 o                         
   8  11 -10          4.91         43.21        30.92 o                         
   9  11 -10        228.01        295.32        34.88 o                         
  10  11 -10         35.20         75.82        35.40 o                         
 -11  12 -10         66.41         36.67        19.06 o                         
 -10  12 -10         37.03         47.34        42.54 o                         
  -9  12 -10         84.44         92.01        18.98 o                         
  -8  12 -10        222.25        227.86        29.51 o                         
  -7  12 -10        329.06        294.37        13.89 o                         
  -6  12 -10         35.32         38.58         9.65 o                         
  -5  12 -10        372.14        286.01        11.87 o                         
  -4  12 -10       1008.75       1016.22        18.14 o                         
  -3  12 -10        535.46        513.09        15.96 o                         
  -2  12 -10         76.94         79.39         7.30 o                         
  -1  12 -10         54.04          0.06        22.33 o                         
   0  12 -10        271.19        274.73         9.97 o                         
   1  12 -10        134.84        104.22        14.22 o                         
   2  12 -10          6.73         13.87         9.73 o                         
   3  12 -10         32.19         29.62        12.75 o                         
   4  12 -10         27.13         26.09        10.63 o                         
   5  12 -10         46.65         65.90        16.46 o                         
   6  12 -10          2.87          8.94        45.87 o                         
   7  12 -10        272.91        256.61        27.08 o                         
   8  12 -10        259.07        255.81        31.66 o                         
   9  12 -10          3.31          0.00        42.14 o                         
 -11  13 -10        170.95        167.10        23.41 o                         
 -10  13 -10         34.89          9.92        51.49 o                         
  -9  13 -10        228.20        181.24        20.54 o                         
  -8  13 -10         86.41        120.70        31.80 o                         
  -7  13 -10        104.40         99.72        12.59 o                         
  -6  13 -10         27.93         38.51        11.55 o                         
  -5  13 -10        754.39        779.99        16.14 o                         
  -4  13 -10       1043.67       1061.50        17.13 o                         
  -3  13 -10        564.47        545.64        15.71 o                         
  -2  13 -10       2729.55       2633.02        31.25 o                         
  -1  13 -10        536.88        550.55        21.75 o                         
   0  13 -10       2630.23       2514.26        23.81 o                         
   1  13 -10        324.54        289.25        18.96 o                         
   2  13 -10        253.57        222.53        13.08 o                         
   3  13 -10         55.81         86.65        11.49 o                         
   4  13 -10        517.31        445.62        18.55 o                         
   5  13 -10          7.43          0.00        23.32 o                         
   6  13 -10          4.52         38.61        38.99 o                         
   7  13 -10         65.05         65.69        18.61 o                         
   8  13 -10         76.63        132.06        33.00 o                         
 -11  14 -10         38.71          8.07        27.58 o                         
 -10  14 -10        106.56        110.02        57.68 o                         
  -9  14 -10         73.98         66.01        18.34 o                         
  -8  14 -10         38.66         12.81        32.31 o                         
  -7  14 -10         10.73          6.64        12.74 o                         
  -6  14 -10        237.70        242.68        29.95 o                         
  -5  14 -10        372.48        323.26        17.29 o                         
  -4  14 -10        256.75        225.19        14.55 o                         
  -3  14 -10        196.36        205.65        15.90 o                         
  -2  14 -10        393.44        372.84        15.63 o                         
  -1  14 -10          8.55         55.70        20.85 o                         
   0  14 -10        624.17        605.69        15.12 o                         
   1  14 -10         45.73         19.57        19.38 o                         
   2  14 -10        465.93        464.14        16.01 o                         
   3  14 -10        117.22        138.71        19.37 o                         
   4  14 -10        475.93        452.56        24.35 o                         
   5  14 -10        104.91        154.66        26.37 o                         
   6  14 -10        299.17        477.28        36.16 o                         
   7  14 -10         27.79         54.52        19.99 o                         
   8  14 -10          6.10         83.68        34.09 o                         
 -10  15 -10         51.73        120.08        44.42 o                         
  -9  15 -10         31.13         45.10        21.63 o                         
  -8  15 -10         50.40         65.21        33.50 o                         
  -7  15 -10         64.30         44.68        14.36 o                         
  -6  15 -10        197.74        154.44        36.46 o                         
  -5  15 -10        259.37        279.54        24.14 o                         
  -4  15 -10        664.06        610.52        21.54 o                         
  -3  15 -10        223.78        244.17        19.52 o                         
  -2  15 -10         36.99         23.38        10.60 o                         
  -1  15 -10        140.44        124.59        13.70 o                         
   0  15 -10        159.78        150.02        12.66 o                         
   1  15 -10        233.79        167.67        20.18 o                         
   2  15 -10        809.12        693.22        23.84 o                         
   3  15 -10        127.25         62.34        15.86 o                         
   4  15 -10          0.49          0.00        33.32 o                         
   5  15 -10         32.46         51.13        18.63 o                         
   6  15 -10         13.26        160.31        36.31 o                         
   7  15 -10         35.33        103.55        23.61 o                         
 -10  16 -10        123.40        144.38        28.27 o                         
  -9  16 -10         49.16         69.02        22.53 o                         
  -8  16 -10        162.99        172.94        34.45 o                         
  -7  16 -10         20.30          1.20        14.58 o                         
  -6  16 -10         56.77         57.23        32.35 o                         
  -5  16 -10        123.75        129.10        17.69 o                         
  -4  16 -10        352.35        297.73        34.27 o                         
  -3  16 -10        142.08        119.20        14.97 o                         
  -2  16 -10        196.91        163.85        16.97 o                         
  -1  16 -10        703.74        635.69        22.05 o                         
   0  16 -10        111.66        117.79        13.94 o                         
   1  16 -10         26.90         29.59        13.45 o                         
   2  16 -10         55.59         21.79        14.58 o                         
   3  16 -10         63.47         13.86        18.35 o                         
   4  16 -10         57.14         43.23        42.18 o                         
   5  16 -10        236.97        371.19        30.76 o                         
   6  16 -10          6.27          9.06        38.39 o                         
  -9  17 -10        284.32        272.66        29.47 o                         
  -8  17 -10         10.27         74.88        32.89 o                         
  -7  17 -10        142.59        145.75        21.58 o                         
  -6  17 -10         79.03        129.28        32.92 o                         
  -5  17 -10         20.49         16.82        16.49 o                         
  -4  17 -10          0.61          0.00        58.33 o                         
  -3  17 -10        103.07         73.50        18.89 o                         
  -2  17 -10         60.61         58.89        15.89 o                         
  -1  17 -10         25.15         19.52        11.15 o                         
   0  17 -10         64.75         63.63        12.32 o                         
   1  17 -10         43.54         58.82        13.63 o                         
   2  17 -10         36.12         37.91        16.19 o                         
   3  17 -10         51.70         71.15        19.33 o                         
   4  17 -10          5.67         10.09        39.22 o                         
   5  17 -10        298.00        339.87        27.49 o                         
  -8  18 -10        319.83        370.85        44.93 o                         
  -7  18 -10         20.82         17.01        19.64 o                         
  -6  18 -10        737.43        786.71        46.86 o                         
  -5  18 -10        219.27        253.46        27.27 o                         
  -4  18 -10         29.83         18.68        38.47 o                         
  -3  18 -10         16.28         58.06        26.53 o                         
  -2  18 -10        102.70         58.33        42.49 o                         
  -1  18 -10        189.46        195.48        23.84 o                         
   0  18 -10         53.07         45.10        14.63 o                         
   1  18 -10        196.82        257.69        21.78 o                         
   2  18 -10        130.00        126.97        25.77 o                         
   3  18 -10         91.46         64.22        17.95 o                         
   4  18 -10          0.60        101.57        51.97 o                         
  -6  19 -10         10.70         28.63        36.93 o                         
  -5  19 -10         40.53         78.56        24.33 o                         
  -4  19 -10        133.64         80.51        38.78 o                         
  -3  19 -10         50.79        154.23        61.84 o                         
  -2  19 -10          3.28         89.91        51.49 o                         
  -1  19 -10        116.47         90.46        83.90 o                         
   0  19 -10         34.56         20.46        25.27 o                         
   1  19 -10         28.22         44.33        17.93 o                         
   2  19 -10         15.42         37.14        34.24 o                         
  -4  20 -10          8.23         60.28        27.21 o                         
  -3  20 -10         29.76         25.15        19.45 o                         
  -2  20 -10         46.14        161.58        67.55 o                         
  -1  20 -10          0.58          7.01        38.51 o                         
   0 -12  -9        220.19        265.93        23.67 o                         
   1 -12  -9        190.40        176.56        58.99 o                         
   2 -12  -9         90.87         99.82        17.17 o                         
   3 -12  -9         36.58          0.04        61.69 o                         
   4 -12  -9          8.68         34.11        17.54 o                         
   5 -12  -9         50.84         45.71        43.97 o                         
   6 -12  -9         54.07         30.35        28.57 o                         
  -3 -11  -9          4.28         66.47        24.73 o                         
  -2 -11  -9         38.95         37.06        16.11 o                         
  -1 -11  -9         18.17         40.10        62.16 o                         
   0 -11  -9          1.16         34.33        13.19 o                         
   1 -11  -9          4.44          0.00        53.35 o                         
   2 -11  -9        231.21        275.80        21.75 o                         
   3 -11  -9        118.81        258.12        37.18 o                         
   4 -11  -9        226.72        272.83        21.85 o                         
   5 -11  -9         54.45         39.29        41.71 o                         
   6 -11  -9         37.79         63.76        19.79 o                         
   7 -11  -9        120.44         29.69        36.22 o                         
   8 -11  -9         38.54        106.36        26.14 o                         
  -4 -10  -9         84.87        117.86        19.05 o                         
  -3 -10  -9         50.30         32.52        74.37 o                         
  -2 -10  -9         44.02         68.97        16.48 o                         
  -1 -10  -9         42.10         64.76        28.66 o                         
   0 -10  -9        114.28        134.93        14.31 o                         
   1 -10  -9        169.19        128.48        48.44 o                         
   2 -10  -9         15.82         14.29        13.18 o                         
   3 -10  -9         86.31         96.98        44.22 o                         
   4 -10  -9         55.99         72.61        13.21 o                         
   5 -10  -9         21.17          0.00        26.33 o                         
   6 -10  -9        116.92        134.24        18.44 o                         
   7 -10  -9        114.02        107.20        27.75 o                         
   8 -10  -9         47.81         39.02        27.39 o                         
   9 -10  -9         83.98         30.57        50.84 o                         
  -5  -9  -9         81.37         57.73        44.42 o                         
  -4  -9  -9        140.71        151.23        17.78 o                         
  -3  -9  -9         44.70          0.00        42.70 o                         
  -2  -9  -9          8.12         30.89        13.64 o                         
  -1  -9  -9        102.88         94.98       127.12 o                         
   0  -9  -9        210.72        233.56        20.01 o                         
   1  -9  -9         73.44         77.77        63.85 o                         
   2  -9  -9          2.00          5.76        15.46 o                         
   3  -9  -9        134.96        133.47        59.95 o                         
   4  -9  -9        103.44        108.99        12.05 o                         
   5  -9  -9         42.84          0.00        27.14 o                         
   6  -9  -9          6.14         22.86        11.98 o                         
   7  -9  -9          1.55          0.00        22.88 o                         
   8  -9  -9         39.95         30.30        19.96 o                         
   9  -9  -9         93.07        210.15        29.54 o                         
  10  -9  -9         47.90         29.40        41.41 o                         
  -6  -8  -9         18.66         17.98        17.27 o                         
  -5  -8  -9         32.96         34.61        32.09 o                         
  -4  -8  -9         40.87         64.46        14.47 o                         
  -3  -8  -9         17.41         76.51        27.84 o                         
  -2  -8  -9        113.39         98.65        13.58 o                         
  -1  -8  -9         25.14          0.00        46.80 o                         
   0  -8  -9        502.03        449.52        22.58 o                         
   1  -8  -9        138.92        105.25        16.02 o                         
   2  -8  -9        405.39        368.02        15.94 o                         
   3  -8  -9        165.32        152.16        22.02 o                         
   4  -8  -9        259.98        246.38        14.32 o                         
   5  -8  -9         60.65         80.33        13.36 o                         
   6  -8  -9         36.22         51.59        10.06 o                         
   7  -8  -9        232.19        252.13        19.14 o                         
   8  -8  -9         11.04         30.67        11.88 o                         
   9  -8  -9        170.40        220.60        29.98 o                         
  10  -8  -9         40.26         76.62        23.65 o                         
  -7  -7  -9         21.47         16.28        42.63 o                         
  -6  -7  -9         35.90         34.64        16.31 o                         
  -5  -7  -9         10.28          0.00        29.35 o                         
  -4  -7  -9        206.96        265.09        20.07 o                         
  -3  -7  -9        240.53        242.22        33.74 o                         
  -2  -7  -9        403.82        372.25        21.25 o                         
  -1  -7  -9       1308.41       1390.98        34.85 o                         
   0  -7  -9        397.38        392.69        12.74 o                         
   1  -7  -9        558.85        489.54        16.18 o                         
   2  -7  -9       1398.40       1285.09        18.18 o                         
   3  -7  -9       1849.34       1747.09        28.55 o                         
   4  -7  -9        937.33        967.85        16.45 o                         
   5  -7  -9        392.37        390.87        17.02 o                         
   6  -7  -9         25.64         20.76         8.96 o                         
   7  -7  -9         13.63         19.46        10.75 o                         
   8  -7  -9         75.27         80.04        11.35 o                         
   9  -7  -9         87.93         81.27        21.20 o                         
  10  -7  -9        141.16        133.08        18.61 o                         
  11  -7  -9          6.35         17.11        25.40 o                         
  -8  -6  -9         86.27         36.94        21.95 o                         
  -7  -6  -9         53.10          1.06        32.84 o                         
  -6  -6  -9         46.74         32.90        13.08 o                         
  -5  -6  -9        101.28          0.00        26.19 o                         
  -4  -6  -9        701.43        655.85        23.91 o                         
  -3  -6  -9       1456.75       1464.36        34.32 o                         
  -2  -6  -9         80.52        102.18        10.85 o                         
  -1  -6  -9         46.79         63.80        10.05 o                         
   0  -6  -9        565.59        574.11        12.45 o                         
   1  -6  -9        652.85        609.52        19.28 o                         
   2  -6  -9        109.24        106.62        10.33 o                         
   3  -6  -9        870.82        864.28        15.84 o                         
   4  -6  -9        250.76        194.59        11.46 o                         
   5  -6  -9        846.32        844.91        16.83 o                         
   6  -6  -9        263.64        260.33        14.62 o                         
   7  -6  -9         43.88         32.76         9.40 o                         
   8  -6  -9          2.98          1.22         9.06 o                         
   9  -6  -9        178.85        137.13        12.57 o                         
  10  -6  -9          7.73         30.90        11.43 o                         
  11  -6  -9        128.85        155.02        21.53 o                         
  -9  -5  -9         37.41          0.00        42.63 o                         
  -8  -5  -9        142.13        132.53        16.84 o                         
  -7  -5  -9         37.88         43.18        30.07 o                         
  -6  -5  -9         88.81         77.17        13.14 o                         
  -5  -5  -9         36.79          0.00        30.03 o                         
  -4  -5  -9        280.46        278.41        15.11 o                         
  -3  -5  -9        957.48        911.55        17.64 o                         
  -2  -5  -9       1212.60       1142.44        15.39 o                         
  -1  -5  -9       2860.11       2924.22        30.76 o                         
   0  -5  -9        455.70        449.81        12.19 o                         
   1  -5  -9       2173.42       2272.15        26.55 o                         
   2  -5  -9       2471.29       2324.71        24.39 o                         
   3  -5  -9       1054.31       1030.93        16.17 o                         
   4  -5  -9        557.52        522.83        13.05 o                         
   5  -5  -9        307.62        278.04        12.47 o                         
   6  -5  -9        648.15        666.54        13.59 o                         
   7  -5  -9        240.40        237.44        11.12 o                         
   8  -5  -9         49.92         63.44         8.46 o                         
   9  -5  -9         90.08         54.80         8.36 o                         
  10  -5  -9        129.42        142.12        11.58 o                         
  11  -5  -9         62.77         10.82        27.77 o                         
  12  -5  -9         16.32         29.92        24.94 o                         
  -9  -4  -9        133.43         93.24        42.40 o                         
  -8  -4  -9         32.42         39.69        13.57 o                         
  -7  -4  -9        343.22        409.17        25.56 o                         
  -6  -4  -9         66.53         78.11        11.50 o                         
  -5  -4  -9        792.84        775.63        24.53 o                         
  -4  -4  -9        918.20        846.47        15.88 o                         
  -3  -4  -9         76.52         63.20         9.86 o                         
  -2  -4  -9       1123.53       1098.13        16.03 o                         
  -1  -4  -9          2.02         12.56        12.30 o                         
   0  -4  -9       1395.44       1398.61        16.25 o                         
   1  -4  -9        466.68        446.84        14.70 o                         
   2  -4  -9        649.22        665.56        12.08 o                         
   3  -4  -9        131.90        143.47         9.26 o                         
   4  -4  -9        179.29        160.73         9.79 o                         
   5  -4  -9        110.29        113.74         9.20 o                         
   6  -4  -9        139.36        123.72         9.43 o                         
   7  -4  -9        311.13        315.54        10.54 o                         
   8  -4  -9        130.59        128.26         8.43 o                         
   9  -4  -9        108.97        106.23         8.94 o                         
  10  -4  -9         47.69         63.06        16.97 o                         
  11  -4  -9         86.75        175.39        56.81 o                         
  12  -4  -9        112.13        148.00        25.00 o                         
 -10  -3  -9         58.88         59.90        21.68 o                         
  -9  -3  -9        327.06        378.02        30.14 o                         
  -8  -3  -9         22.55         11.65        10.06 o                         
  -7  -3  -9         34.42         11.67        21.76 o                         
  -6  -3  -9        283.22        255.31        14.01 o                         
  -5  -3  -9        162.16        147.96        14.44 o                         
  -4  -3  -9        215.45        203.06        12.01 o                         
  -3  -3  -9        724.91        619.12        14.35 o                         
  -2  -3  -9       1445.98       1370.26        17.19 o                         
  -1  -3  -9        601.05        568.33        15.68 o                         
   0  -3  -9       1200.35       1200.28        15.89 o                         
   1  -3  -9        286.66        279.19        12.51 o                         
   2  -3  -9        716.26        763.60        11.85 o                         
   3  -3  -9        420.76        412.49        10.15 o                         
   4  -3  -9        177.08        191.03        10.36 o                         
   5  -3  -9         56.35         44.49         6.31 o                         
   6  -3  -9         29.40         32.90         6.15 o                         
   7  -3  -9         33.27         29.61         5.90 o                         
   8  -3  -9        133.76        131.19         7.99 o                         
   9  -3  -9        269.89        324.61        30.66 o                         
  10  -3  -9         71.32         90.82        19.77 o                         
  11  -3  -9         31.12         12.67        84.38 o                         
  12  -3  -9         32.96         61.16        23.12 o                         
 -10  -2  -9         60.21         53.94        19.46 o                         
  -9  -2  -9          1.76          0.00        21.86 o                         
  -8  -2  -9        153.33        156.09        14.36 o                         
  -7  -2  -9         32.67         11.87        20.21 o                         
  -6  -2  -9        292.36        275.26        12.21 o                         
  -5  -2  -9        345.75        354.57        13.94 o                         
  -4  -2  -9        920.91        930.25        15.65 o                         
  -3  -2  -9         78.33         94.77         7.58 o                         
  -2  -2  -9        419.36        421.87        10.88 o                         
  -1  -2  -9        313.43        377.27        11.30 o                         
   0  -2  -9       1614.16       1651.65        18.14 o                         
   1  -2  -9         67.20         47.67         6.77 o                         
   2  -2  -9        154.99        148.14         7.16 o                         
   3  -2  -9        358.38        418.64         9.32 o                         
   4  -2  -9        388.73        350.37         8.69 o                         
   5  -2  -9        688.57        691.30        10.96 o                         
   6  -2  -9        256.35        232.72         8.72 o                         
   7  -2  -9        263.45        227.99         8.38 o                         
   8  -2  -9        802.10        736.06        14.99 o                         
   9  -2  -9        176.84        157.03        17.67 o                         
  10  -2  -9        100.81         97.04        14.56 o                         
  11  -2  -9        123.64        113.99        11.84 o                         
  12  -2  -9        108.97        135.93        14.59 o                         
 -11  -1  -9         18.37         14.87        49.66 o                         
 -10  -1  -9        121.52        112.72        14.96 o                         
  -9  -1  -9         22.06         11.50        23.48 o                         
  -8  -1  -9         61.51         33.77         9.04 o                         
  -7  -1  -9        115.93         79.39        11.75 o                         
  -6  -1  -9        524.31        564.77        14.32 o                         
  -5  -1  -9        134.69        132.75         9.68 o                         
  -4  -1  -9        369.01        337.41        10.38 o                         
  -3  -1  -9        127.97        125.21         8.55 o                         
  -2  -1  -9        154.19        162.00         7.31 o                         
  -1  -1  -9         95.75         85.77         7.22 o                         
   0  -1  -9         99.01         82.13         6.96 o                         
   1  -1  -9        590.07        609.89        12.27 o                         
   2  -1  -9         58.68         60.91         5.61 o                         
   3  -1  -9        317.67        345.09         8.56 o                         
   4  -1  -9        112.52        128.31         8.58 o                         
   5  -1  -9        551.42        521.12        10.73 o                         
   6  -1  -9        245.44        236.66         8.67 o                         
   7  -1  -9         61.01         50.53         4.90 o                         
   8  -1  -9        140.09        142.50         8.17 o                         
   9  -1  -9       1004.86        974.88        14.06 o                         
  10  -1  -9        137.98        133.87         9.05 o                         
  11  -1  -9        690.57        667.24        16.09 o                         
  12  -1  -9         10.29         13.23        11.28 o                         
  13  -1  -9         96.69         77.02        20.66 o                         
 -11   0  -9        102.29        149.55        40.58 o                         
 -10   0  -9          9.66          1.28        13.63 o                         
  -9   0  -9        322.23        237.13        22.43 o                         
  -8   0  -9          9.94          9.86         9.32 o                         
  -7   0  -9        145.91        146.52        13.87 o                         
  -6   0  -9         26.68         28.29         8.49 o                         
  -5   0  -9         16.18         12.97         7.42 o                         
  -4   0  -9          4.00          8.89         5.74 o                         
  -3   0  -9        142.61        149.19         8.59 o                         
  -2   0  -9        151.35        179.11         6.26 o                         
  -1   0  -9        460.71        454.68        11.37 o                         
   0   0  -9         33.27         36.30         5.21 o                         
   1   0  -9        584.14        550.68        10.64 o                         
   2   0  -9        455.27        515.82         9.36 o                         
   3   0  -9        373.85        369.78         8.65 o                         
   4   0  -9        397.59        388.90         9.59 o                         
   5   0  -9       2365.04       2345.90        19.79 o                         
   6   0  -9        356.94        336.81         9.68 o                         
   7   0  -9       1981.70       1961.29        17.78 o                         
   8   0  -9        999.17       1024.76        15.43 o                         
   9   0  -9        188.35        237.21        10.40 o                         
  10   0  -9        202.33        203.11        11.51 o                         
  11   0  -9        131.74        125.43        12.64 o                         
  12   0  -9         74.79         89.99        12.88 o                         
  13   0  -9        185.02        237.70        22.95 o                         
 -11   1  -9        103.78        127.79        32.95 o                         
 -10   1  -9         74.22         73.83        13.11 o                         
  -9   1  -9         21.63         17.48        15.43 o                         
  -8   1  -9         95.10         67.71         9.28 o                         
  -7   1  -9        351.60        331.36        14.47 o                         
  -6   1  -9         83.75         85.84         8.83 o                         
  -5   1  -9        202.13        171.14        10.11 o                         
  -4   1  -9         22.79         19.30         5.57 o                         
  -3   1  -9        115.92        116.18         7.94 o                         
  -2   1  -9        547.96        513.72         6.97 o                         
  -1   1  -9        117.05        109.36         7.30 o                         
   0   1  -9        717.05        697.20        10.27 o                         
   1   1  -9        434.66        425.64         8.95 o                         
   2   1  -9        392.85        395.39         9.19 o                         
   3   1  -9         98.07         90.99         5.68 o                         
   4   1  -9       1652.41       1632.52        15.85 o                         
   5   1  -9       2132.55       2147.14        17.80 o                         
   6   1  -9        241.44        229.68         9.36 o                         
   7   1  -9       1906.42       1810.40        17.88 o                         
   8   1  -9         68.16         64.35         8.27 o                         
   9   1  -9        789.29        773.83        14.54 o                         
  10   1  -9        202.39        190.47        11.28 o                         
  11   1  -9        143.90        153.65        13.69 o                         
  12   1  -9        150.59        169.06        15.35 o                         
  13   1  -9        123.05        173.09        23.27 o                         
 -12   2  -9         17.01          8.56        19.42 o                         
 -11   2  -9         12.44         45.92        43.59 o                         
 -10   2  -9        177.34        180.41        15.18 o                         
  -9   2  -9        103.87        112.64        13.69 o                         
  -8   2  -9        524.99        522.51        15.53 o                         
  -7   2  -9        708.99        659.05        17.54 o                         
  -6   2  -9        537.96        553.06        14.10 o                         
  -5   2  -9       1125.14       1080.71        15.62 o                         
  -4   2  -9        810.53        835.99        13.46 o                         
  -3   2  -9        113.18        123.80         8.31 o                         
  -2   2  -9       1957.54       1898.16        14.23 o                         
  -1   2  -9        479.89        493.45         7.26 o                         
   0   2  -9        261.86        309.11         7.77 o                         
   1   2  -9        581.56        604.01         8.38 o                         
   2   2  -9        783.40        768.09         8.82 o                         
   3   2  -9        326.11        321.41         7.08 o                         
   4   2  -9        521.46        611.59        12.53 o                         
   5   2  -9        529.79        560.28         9.89 o                         
   6   2  -9        389.29        376.08        10.73 o                         
   7   2  -9        960.15        989.40        13.12 o                         
   8   2  -9        103.72         83.22         9.68 o                         
   9   2  -9        155.27        161.85        10.87 o                         
  10   2  -9         20.02          8.89         8.69 o                         
  11   2  -9         64.32         75.70         9.71 o                         
  12   2  -9         33.08         49.00        16.17 o                         
 -12   3  -9        124.16        137.80        17.53 o                         
 -11   3  -9        184.74        197.65        29.97 o                         
 -10   3  -9        617.29        639.02        18.78 o                         
  -9   3  -9        394.91        420.74        18.66 o                         
  -8   3  -9         21.91         28.96         8.25 o                         
  -7   3  -9        136.03        105.61        12.04 o                         
  -6   3  -9        721.24        657.35        14.05 o                         
  -5   3  -9        264.12        253.85        12.76 o                         
  -4   3  -9        774.53        759.38        12.69 o                         
  -3   3  -9         18.05         27.91         3.42 o                         
  -2   3  -9         75.29         67.55         7.07 o                         
  -1   3  -9        129.94        133.88         5.85 o                         
   0   3  -9          4.82         26.42         4.37 o                         
   1   3  -9        108.10        151.08         5.83 o                         
   2   3  -9       1198.58       1188.74        11.84 o                         
   3   3  -9        262.66        260.90         6.96 o                         
   4   3  -9        416.38        430.45        10.93 o                         
   5   3  -9        876.37        877.65        12.33 o                         
   6   3  -9        756.95        710.88        12.72 o                         
   7   3  -9        263.44        250.36        11.17 o                         
   8   3  -9        311.15        277.82        14.10 o                         
   9   3  -9         84.76         73.80         8.11 o                         
  10   3  -9         23.53         26.88        19.38 o                         
  11   3  -9        153.84        170.37        13.99 o                         
  12   3  -9         80.26         76.61        18.27 o                         
 -12   4  -9          7.38         11.55        14.75 o                         
 -11   4  -9         57.00         31.01        21.39 o                         
 -10   4  -9         47.43         52.13        10.72 o                         
  -9   4  -9        108.91         95.23        12.29 o                         
  -8   4  -9        348.05        400.42        15.88 o                         
  -7   4  -9         89.80         98.88        11.15 o                         
  -6   4  -9        812.20        800.86        17.45 o                         
  -5   4  -9        396.03        436.07        11.55 o                         
  -4   4  -9       1294.01       1295.19        14.29 o                         
  -3   4  -9        398.39        405.75         7.26 o                         
  -2   4  -9        672.16        665.05        10.56 o                         
  -1   4  -9       1033.44        889.10         8.84 o                         
   0   4  -9        606.12        666.92         9.03 o                         
   1   4  -9        359.01        348.53         6.77 o                         
   2   4  -9        396.36        408.52         8.19 o                         
   3   4  -9        706.70        741.81         9.19 o                         
   4   4  -9        103.99         90.60         7.36 o                         
   5   4  -9        643.99        650.25        10.80 o                         
   6   4  -9        107.92        113.39         8.69 o                         
   7   4  -9          8.34          8.24         5.87 o                         
   8   4  -9        323.24        349.48        12.44 o                         
   9   4  -9         76.63         86.96        11.05 o                         
  10   4  -9        119.96         57.15        27.95 o                         
  11   4  -9          7.82         31.77        13.10 o                         
  12   4  -9         31.22          7.34        33.27 o                         
 -12   5  -9         55.58         44.04        15.51 o                         
 -11   5  -9         68.13         65.29        21.66 o                         
 -10   5  -9         65.30         66.13        12.43 o                         
  -9   5  -9        239.93        236.60        17.67 o                         
  -8   5  -9         12.21         23.35         9.81 o                         
  -7   5  -9        318.52        344.18        16.51 o                         
  -6   5  -9        659.61        676.92        13.71 o                         
  -5   5  -9        490.14        465.32         9.83 o                         
  -4   5  -9        731.37        748.99        10.95 o                         
  -3   5  -9        445.10        441.75        10.04 o                         
  -2   5  -9        225.13        217.76         8.54 o                         
  -1   5  -9        714.38        699.04         8.84 o                         
   0   5  -9        127.20        122.65         5.65 o                         
   1   5  -9       1920.47       1944.81        14.78 o                         
   2   5  -9        256.34        257.94         8.70 o                         
   3   5  -9          6.84         16.83         4.74 o                         
   4   5  -9        262.97        264.84        10.41 o                         
   5   5  -9        286.67        295.83         9.96 o                         
   6   5  -9         25.47         26.58         7.01 o                         
   7   5  -9         65.35         60.87         7.17 o                         
   8   5  -9        313.27        316.33        12.40 o                         
   9   5  -9         44.70         49.18        10.26 o                         
  10   5  -9        488.18        561.26        42.00 o                         
  11   5  -9        206.10        223.92        25.92 o                         
  12   5  -9         23.45        116.38        48.08 o                         
 -12   6  -9        385.37        409.18        40.90 o                         
 -11   6  -9        107.24        177.86        23.93 o                         
 -10   6  -9        169.31        176.37        15.43 o                         
  -9   6  -9        130.53        112.39        12.84 o                         
  -8   6  -9        407.99        415.62        15.29 o                         
  -7   6  -9         49.85         58.40         8.49 o                         
  -6   6  -9        904.97        939.37        14.50 o                         
  -5   6  -9        362.91        369.28         9.06 o                         
  -4   6  -9        440.04        432.17         8.49 o                         
  -3   6  -9        104.91        110.40         8.06 o                         
  -2   6  -9        534.35        622.28        10.49 o                         
  -1   6  -9        332.73        352.87         8.19 o                         
   0   6  -9       1132.29       1231.86        10.84 o                         
   1   6  -9       1095.51       1154.08        11.55 o                         
   2   6  -9        265.36        316.03         8.52 o                         
   3   6  -9         53.51         42.59         5.93 o                         
   4   6  -9        123.26        145.99         8.56 o                         
   5   6  -9        214.39        216.29        10.20 o                         
   6   6  -9        232.43        262.94         9.87 o                         
   7   6  -9        431.11        453.26        12.20 o                         
   8   6  -9        220.12        216.63        12.21 o                         
   9   6  -9         20.63         19.54        10.41 o                         
  10   6  -9          0.69          9.69        36.38 o                         
  11   6  -9         11.38         20.33        23.04 o                         
  12   6  -9         56.51         61.67        38.48 o                         
 -12   7  -9         62.29         78.38        21.01 o                         
 -11   7  -9        127.91        148.73        14.28 o                         
 -10   7  -9          4.73          1.58        16.42 o                         
  -9   7  -9        682.77        648.03        18.44 o                         
  -8   7  -9         95.36        105.22        13.40 o                         
  -7   7  -9       1604.45       1596.81        18.31 o                         
  -6   7  -9         55.52         48.11         7.29 o                         
  -5   7  -9         31.79         31.77         5.00 o                         
  -4   7  -9        810.90        806.57        10.63 o                         
  -3   7  -9        138.89        131.69         7.90 o                         
  -2   7  -9        299.63        342.57         8.43 o                         
  -1   7  -9        589.74        591.55        11.24 o                         
   0   7  -9       1941.99       2056.40        15.57 o                         
   1   7  -9        244.10        228.87         8.88 o                         
   2   7  -9        353.76        351.63         9.92 o                         
   3   7  -9         33.95         42.49         6.57 o                         
   4   7  -9        154.03        157.64         8.71 o                         
   5   7  -9         35.36         38.52         7.05 o                         
   6   7  -9        164.65        160.37         8.62 o                         
   7   7  -9        155.18        125.34         9.04 o                         
   8   7  -9         26.03         95.96        15.22 o                         
   9   7  -9        691.35        699.38        24.68 o                         
  10   7  -9        121.84        138.59        28.76 o                         
  11   7  -9         17.57          6.56        24.86 o                         
 -12   8  -9         83.34         72.17        19.21 o                         
 -11   8  -9         31.97         29.31        14.86 o                         
 -10   8  -9         33.10         46.34        28.01 o                         
  -9   8  -9        148.34        139.94        13.39 o                         
  -8   8  -9        605.41        596.69        13.02 o                         
  -7   8  -9        652.26        644.76        12.84 o                         
  -6   8  -9        417.36        424.83        10.62 o                         
  -5   8  -9        319.89        311.51         8.01 o                         
  -4   8  -9        292.37        308.88         9.23 o                         
  -3   8  -9         18.94         17.40         8.45 o                         
  -2   8  -9        312.31        312.47         8.90 o                         
  -1   8  -9         82.72         80.65         6.75 o                         
   0   8  -9        261.87        247.94         6.83 o                         
   1   8  -9         22.91         24.99         9.17 o                         
   2   8  -9        658.26        661.99        12.81 o                         
   3   8  -9        127.95        142.19        11.07 o                         
   4   8  -9        556.51        562.49        11.03 o                         
   5   8  -9         73.45         65.44         6.76 o                         
   6   8  -9         48.96         63.34         7.37 o                         
   7   8  -9        319.99        269.91        11.14 o                         
   8   8  -9         18.15          0.00        32.94 o                         
   9   8  -9         36.56         69.27        20.67 o                         
  10   8  -9         76.08         98.28        33.60 o                         
  11   8  -9         18.02         43.66        40.31 o                         
 -12   9  -9         42.98         87.39        34.36 o                         
 -11   9  -9          9.22          4.45        13.23 o                         
 -10   9  -9         27.19         15.40        36.60 o                         
  -9   9  -9        195.28        149.82        13.70 o                         
  -8   9  -9        422.78        421.37        14.02 o                         
  -7   9  -9         21.01         22.15         6.29 o                         
  -6   9  -9         67.63         75.54         7.45 o                         
  -5   9  -9        585.07        578.18        11.05 o                         
  -4   9  -9        153.27        142.89         8.85 o                         
  -3   9  -9         16.39         21.12         8.34 o                         
  -2   9  -9        543.20        538.74        11.29 o                         
  -1   9  -9       2332.25       2350.87        21.59 o                         
   0   9  -9        215.60        220.80         7.27 o                         
   1   9  -9       1799.25       1854.97        21.37 o                         
   2   9  -9        385.93        435.23        14.59 o                         
   3   9  -9        441.29        438.82        16.31 o                         
   4   9  -9        151.50        153.10        10.14 o                         
   5   9  -9        661.56        685.79        11.51 o                         
   6   9  -9         31.86         20.82        10.24 o                         
   7   9  -9        460.60        452.49        13.86 o                         
   8   9  -9        436.05        424.91        45.53 o                         
   9   9  -9         46.17         26.52        17.22 o                         
  10   9  -9         48.69         17.15        34.62 o                         
  11   9  -9          3.35          3.15        19.45 o                         
 -12  10  -9        195.43        201.42        43.40 o                         
 -11  10  -9         38.45          8.03        14.05 o                         
 -10  10  -9        247.48        274.18        47.79 o                         
  -9  10  -9        114.34        103.45        11.42 o                         
  -8  10  -9         84.41         72.06        13.56 o                         
  -7  10  -9        348.72        322.13        10.85 o                         
  -6  10  -9         12.15         11.62         6.41 o                         
  -5  10  -9        347.91        367.29        10.74 o                         
  -4  10  -9        518.10        500.04        13.85 o                         
  -3  10  -9       1302.29       1289.55        18.46 o                         
  -2  10  -9       3124.67       3256.10        27.30 o                         
  -1  10  -9        384.66        397.08        22.20 o                         
   0  10  -9        835.01        826.24        10.83 o                         
   1  10  -9        907.16        954.93        16.86 o                         
   2  10  -9        792.20        743.87        15.35 o                         
   3  10  -9       1348.64       1379.57        18.82 o                         
   4  10  -9       1282.95       1292.56        17.43 o                         
   5  10  -9         38.35         46.84         7.74 o                         
   6  10  -9        171.55        158.70        13.12 o                         
   7  10  -9        254.35        260.87        20.94 o                         
   8  10  -9        281.73        158.12        29.75 o                         
   9  10  -9         21.98         17.99        24.04 o                         
  10  10  -9         39.76          0.00        30.75 o                         
 -12  11  -9         37.47        122.66        47.85 o                         
 -11  11  -9          2.80         15.66        15.50 o                         
 -10  11  -9          0.11          0.00        39.90 o                         
  -9  11  -9        326.60        321.37        18.59 o                         
  -8  11  -9        236.08        198.25        22.32 o                         
  -7  11  -9        254.26        212.57         9.15 o                         
  -6  11  -9        111.80        130.40         9.05 o                         
  -5  11  -9        229.72        265.35         9.85 o                         
  -4  11  -9       1914.57       1951.92        21.02 o                         
  -3  11  -9       1844.16       1824.59        23.95 o                         
  -2  11  -9       1229.72       1271.23        17.45 o                         
  -1  11  -9       1639.36       1623.52        24.10 o                         
   0  11  -9        506.61        446.63        10.36 o                         
   1  11  -9         87.02         63.79        14.96 o                         
   2  11  -9       1685.90       1551.53        19.41 o                         
   3  11  -9       1053.19        994.33        17.12 o                         
   4  11  -9        181.17        196.79        11.39 o                         
   5  11  -9         43.70         48.27         7.98 o                         
   6  11  -9          6.97          0.00        15.02 o                         
   7  11  -9        168.94        154.97        16.66 o                         
   8  11  -9         57.98         26.92        36.67 o                         
   9  11  -9         45.62        117.30        45.64 o                         
  10  11  -9          4.96          0.00        33.87 o                         
 -12  12  -9          3.88         13.12        44.70 o                         
 -11  12  -9         94.33         92.52        18.98 o                         
 -10  12  -9         24.31         46.86        40.88 o                         
  -9  12  -9          0.97         36.25        20.33 o                         
  -8  12  -9        204.97        209.34        33.61 o                         
  -7  12  -9        112.16        108.87         8.95 o                         
  -6  12  -9         18.70         38.12         8.50 o                         
  -5  12  -9        116.21        118.12         9.56 o                         
  -4  12  -9       1676.02       1640.37        23.15 o                         
  -3  12  -9        292.96        295.21        15.17 o                         
  -2  12  -9       2007.67       1971.02        21.72 o                         
  -1  12  -9         61.77        140.07        21.17 o                         
   0  12  -9        240.21        247.22         9.84 o                         
   1  12  -9       1037.90       1007.91        18.73 o                         
   2  12  -9        641.47        607.61        15.32 o                         
   3  12  -9        892.41        875.23        15.81 o                         
   4  12  -9         45.86         68.37        10.17 o                         
   5  12  -9        227.51        200.94        15.53 o                         
   6  12  -9        190.81        164.34        33.29 o                         
   7  12  -9        241.67        316.61        28.82 o                         
   8  12  -9         35.87         49.63        25.37 o                         
   9  12  -9        172.01        262.61        35.90 o                         
 -11  13  -9         11.63         17.30        18.44 o                         
 -10  13  -9        116.15         77.03        41.92 o                         
  -9  13  -9         77.38         48.49        10.56 o                         
  -8  13  -9        313.69        381.82        31.31 o                         
  -7  13  -9        149.91        151.83        14.82 o                         
  -6  13  -9         97.58         65.78        11.67 o                         
  -5  13  -9        294.68        284.31        13.06 o                         
  -4  13  -9       1022.42        981.20        17.42 o                         
  -3  13  -9        923.61        939.00        20.36 o                         
  -2  13  -9       2418.22       2311.23        24.06 o                         
  -1  13  -9        469.52        535.76        21.28 o                         
   0  13  -9        391.92        410.48        14.64 o                         
   1  13  -9       1176.07       1133.01        23.08 o                         
   2  13  -9        236.59        222.36        13.18 o                         
   3  13  -9        788.65        730.81        15.20 o                         
   4  13  -9        216.95        221.54        19.94 o                         
   5  13  -9        141.96        141.11        13.94 o                         
   6  13  -9         45.71         73.55        28.25 o                         
   7  13  -9          0.65         11.96        17.80 o                         
   8  13  -9        206.95         87.92        32.89 o                         
   9  13  -9         99.35        105.92        27.35 o                         
 -11  14  -9         37.22         20.07        22.44 o                         
 -10  14  -9          5.43         74.61       111.09 o                         
  -9  14  -9         23.45         35.70        12.87 o                         
  -8  14  -9        219.63        240.25        32.84 o                         
  -7  14  -9        127.39        131.07        15.10 o                         
  -6  14  -9        348.34        339.38        20.28 o                         
  -5  14  -9        188.95        152.15        13.73 o                         
  -4  14  -9         34.41         38.21        11.17 o                         
  -3  14  -9       1064.21       1035.07        21.92 o                         
  -2  14  -9        249.98        197.20        14.65 o                         
  -1  14  -9        787.89        789.35        19.56 o                         
   0  14  -9         80.81         90.50        10.28 o                         
   1  14  -9        437.86        424.14        21.33 o                         
   2  14  -9        138.38         99.44        13.02 o                         
   3  14  -9         26.12         29.49        12.53 o                         
   4  14  -9          1.08         20.89        15.64 o                         
   5  14  -9         82.78        118.83        18.42 o                         
   6  14  -9         47.10        108.53        41.02 o                         
   7  14  -9         86.44         91.04        21.45 o                         
   8  14  -9         43.56         50.24        36.83 o                         
 -11  15  -9         24.58          4.83        45.49 o                         
 -10  15  -9         29.34         40.80        41.12 o                         
  -9  15  -9         41.03         55.29        14.55 o                         
  -8  15  -9         69.81         67.18        33.43 o                         
  -7  15  -9        174.13        137.88        15.06 o                         
  -6  15  -9        187.61        186.89        42.18 o                         
  -5  15  -9        103.58        177.65        28.44 o                         
  -4  15  -9         33.95          6.56        12.81 o                         
  -3  15  -9         14.13          5.56        12.33 o                         
  -2  15  -9        339.21        371.21        15.00 o                         
  -1  15  -9        447.27        410.28        17.84 o                         
   0  15  -9       1073.63       1080.97        21.49 o                         
   1  15  -9        218.70        216.37        21.76 o                         
   2  15  -9        100.78         70.12        13.75 o                         
   3  15  -9         32.12         17.25        14.03 o                         
   4  15  -9          6.20          0.00        29.58 o                         
   5  15  -9         16.35         32.02        17.49 o                         
   6  15  -9         16.66         23.44        36.23 o                         
   7  15  -9        195.21        248.07        24.92 o                         
 -10  16  -9         44.04        114.02        43.31 o                         
  -9  16  -9          2.02          8.86        15.00 o                         
  -8  16  -9         44.42         35.22        31.13 o                         
  -7  16  -9        106.74         79.35        15.73 o                         
  -6  16  -9        137.20        140.32        31.59 o                         
  -5  16  -9         35.51         27.67        15.01 o                         
  -4  16  -9         86.89         75.97        17.10 o                         
  -3  16  -9         50.76         37.10        12.71 o                         
  -2  16  -9         41.96         29.15        12.77 o                         
  -1  16  -9         31.58         28.19        10.57 o                         
   0  16  -9        232.91        250.83        17.21 o                         
   1  16  -9         41.52         51.10        12.60 o                         
   2  16  -9         12.33          0.00        15.15 o                         
   3  16  -9        184.95        211.23        20.26 o                         
   4  16  -9         37.15         14.41        37.09 o                         
   5  16  -9        139.96        199.25        25.34 o                         
   6  16  -9        104.11         54.37        36.14 o                         
  -9  17  -9        143.19        129.92        23.82 o                         
  -8  17  -9         40.07        100.78        33.09 o                         
  -7  17  -9         86.48        102.40        17.36 o                         
  -6  17  -9         24.43         54.88        37.88 o                         
  -5  17  -9         12.33         19.50        17.72 o                         
  -4  17  -9         73.59         35.58        46.74 o                         
  -3  17  -9         52.82         57.07        16.47 o                         
  -2  17  -9        262.49        272.13        23.19 o                         
  -1  17  -9         19.61         37.08        11.54 o                         
   0  17  -9        312.63        379.45        20.84 o                         
   1  17  -9         14.53         32.52        11.26 o                         
   2  17  -9         25.04          9.94        15.92 o                         
   3  17  -9         46.84         44.91        15.96 o                         
   4  17  -9        155.39        154.56        40.51 o                         
   5  17  -9         65.07         45.42        25.72 o                         
  -8  18  -9        207.56        188.68        43.52 o                         
  -7  18  -9         87.06        122.87        18.35 o
[truncated: 1,439,371 more chars]
