# Supplementary material for: (1S,3R)-N-{(3S,10S,12S,13R,17R)-12-Hy­droxy-17-[(R)-5-hy­droxy­pentan-2-yl]-10,13-di­methyl­hexa­deca­hydro-1H-cyclo­penta­[a]phenanthren-3-yl}adamantane-1-carboxamide 0.25-hydrate
Source: IUCrdata. 2022 Oct 11;7(Pt 10):x220947. doi: 10.1107/S2414314622009476 (PMC9638062; doi:10.1107/S2414314622009476)
Supplement: Supplementary file 3 [file x-07-x220947-sup3.txt]

  -2   0   0 9999.99 49.3769
   2   0   0 9906.74 57.2664
  -3   0   0 3.42313 0.20659
   3   0   0 2.46674 0.27817
  -4   0   0 899.317 5.33383
   4   0   0 899.908 5.55946
  -5   0   0 94.0772 0.87351
   5   0   0 98.0473 1.06093
  -6   0   0 458.475 2.69987
   6   0   0 461.505 3.10533
  -7   0   0 99.6345 1.10945
   7   0   0 100.524 1.18372
  -8   0   0 45.5042 0.93802
   8   0   0 42.7677 1.08183
  -9   0   0 10.9616 0.78950
   9   0   0 10.9108 0.77996
 -10   0   0 15.6770 1.07476
  10   0   0 17.4412 1.11674
 -11   0   0 6.49478 1.51971
  11   0   0 5.14451 1.02569
 -12   0   0 26.5591 3.35302
  12   0   0 14.7750 1.98096
 -13   0   0 15.7660 2.59149
  13   0   0 11.9388 1.88873
  14  -1   0 0.00107 4.46879
 -14   1   0 15.0685 6.34670
  13  -1   0 5.10539 1.55814
 -13   1   0 3.42674 1.92939
  12  -1   0 27.5892 2.38472
 -12   1   0 33.6862 4.22738
  11  -1   0 29.6427 1.72475
 -11   1   0 29.3249 1.73193
  10  -1   0 8.54665 0.93142
 -10   1   0 7.40053 0.66155
   9  -1   0 29.7813 1.08760
  -9   1   0 30.6107 0.99781
   8  -1   0 8.48707 0.75857
  -8   1   0 8.37187 0.57004
   7  -1   0 63.2434 0.96011
  -7   1   0 62.6856 0.87269
   6  -1   0 78.2730 1.02230
  -6   1   0 78.2506 0.80337
   5  -1   0 65.4967 0.82757
  -5   1   0 65.3448 0.59455
   4  -1   0 1006.85 5.82856
  -4   1   0 993.266 5.15626
   3  -1   0 175.656 1.05201
  -3   1   0 176.757 1.01754
   2  -1   0 3314.56 20.2962
  -2   1   0 3322.73 17.4815
   1   1   0 95.7698 2.19135
  -2  -1   0 1420.54 8.80312
   2   1   0 1405.67 8.48251
  -3  -1   0 333.320 1.89628
   3   1   0 330.997 1.84201
  -4  -1   0 146.274 1.11428
   4   1   0 148.034 1.23640
  -5  -1   0 51.8444 0.67315
   5   1   0 52.4368 0.81276
  -6  -1   0 41.6413 0.77824
   6   1   0 43.1322 0.87184
  -7  -1   0 50.3272 0.96754
   7   1   0 50.4047 0.95054
  -8  -1   0 38.6068 1.02112
   8   1   0 37.4984 1.07719
  -9  -1   0 40.5216 1.18033
   9   1   0 39.7077 1.25550
 -10  -1   0 28.0018 1.33473
  10   1   0 26.3904 1.53967
 -11  -1   0 5.44199 1.70692
  11   1   0 7.06731 1.65856
 -12  -1   0 3.01669 2.25525
  12   1   0 0.58103 1.96065
 -13  -1   0 13.2657 4.25253
  13   1   0 5.77965 2.22801
  14  -2   0 4.22017 5.62756
 -14   2   0 6.36051 6.28836
  13  -2   0 3.58051 1.49809
 -13   2   0 3.44063 1.72418
  12  -2   0 30.5333 2.55137
 -12   2   0 28.0843 3.90875
  11  -2   0 2.01230 1.00281
 -11   2   0 1.73424 0.90482
  10  -2   0 43.2446 1.46265
 -10   2   0 45.3034 1.08991
   9  -2   0 15.1445 0.99641
  -9   2   0 14.0712 0.75873
   8  -2   0 6.67680 0.69088
  -8   2   0 6.65167 0.57142
   7  -2   0 34.8300 0.81644
  -7   2   0 33.5750 0.70737
   6  -2   0 26.4247 0.80535
  -6   2   0 25.5178 0.44455
   5  -2   0 29.3211 0.78171
  -5   2   0 28.9287 0.42614
   4  -2   0 1038.52 6.29702
  -4   2   0 1029.17 5.65323
   3  -2   0 408.580 2.12301
  -3   2   0 412.758 2.01328
   2  -2   0 588.483 4.79988
  -2   2   0 586.085 4.13141
   1  -2   0 2510.59 18.8097
  -1   2   0 2519.09 16.5076
   0  -2   0 22.2668 0.79997
   0   2   0 25.7016 0.52616
  -1  -2   0 3126.92 14.8382
   1   2   0 3172.88 15.1781
  -2  -2   0 400.147 2.37164
   2   2   0 398.224 2.50140
  -3  -2   0 729.592 3.40029
   3   2   0 733.788 3.69169
  -4  -2   0 63.7612 0.89641
   4   2   0 64.2102 1.01537
  -5  -2   0 255.961 1.60869
   5   2   0 259.597 1.76796
  -6  -2   0 26.3891 0.88125
   6   2   0 28.5123 0.88838
  -7  -2   0 41.8641 0.98103
   7   2   0 39.7892 1.01524
  -8  -2   0 37.3217 1.14409
   8   2   0 31.9560 1.20447
  -9  -2   0 23.9826 1.05470
   9   2   0 25.5315 1.26797
 -10  -2   0 12.5268 1.09195
  10   2   0 12.4506 1.54209
 -11  -2   0 10.6152 1.65184
  11   2   0 13.8195 1.50068
 -12  -2   0 5.04690 2.66994
  12   2   0 9.00456 2.06972
 -13  -2   0 4.10438 3.40196
  13   2   0 0.71044 2.13023
  14  -3   0 7.99023 5.46249
 -14   3   0 0.75618 7.35934
  13  -3   0 11.6818 1.74581
 -13   3   0 11.6464 1.65597
  12  -3   0 12.8776 1.97291
 -12   3   0 12.9201 2.49473
  11  -3   0 7.78500 1.03176
 -11   3   0 7.19751 0.82426
  10  -3   0 19.3268 1.16027
 -10   3   0 21.0956 0.94822
   9  -3   0 7.98548 0.76813
  -9   3   0 7.12761 0.56594
   8  -3   0 39.8381 1.10876
  -8   3   0 37.6372 0.87673
   7  -3   0 1.81602 0.45518
  -7   3   0 2.67255 0.37801
   6  -3   0 259.054 2.14615
  -6   3   0 257.734 1.89362
   5  -3   0 324.463 2.04114
  -5   3   0 327.212 1.87416
   4  -3   0 38.6973 0.76734
  -4   3   0 39.9372 0.68961
   3  -3   0 501.856 2.74947
  -3   3   0 498.368 2.47051
   2  -3   0 160.623 1.47111
  -2   3   0 159.270 1.35707
   1  -3   0 2441.60 11.7343
  -1   3   0 2419.18 11.1890
   0  -3   0 792.797 4.42600
   0   3   0 787.461 4.40077
  -1  -3   0 375.601 1.85974
   1   3   0 375.590 2.04164
  -2  -3   0 73.9553 0.70696
   2   3   0 74.1993 0.73840
  -3  -3   0 10.8269 0.38857
   3   3   0 10.8521 0.48974
  -4  -3   0 193.794 1.57658
   4   3   0 190.932 1.67907
  -5  -3   0 47.7929 0.71024
   5   3   0 48.4295 0.83653
  -6  -3   0 109.096 1.43794
   6   3   0 107.821 1.42426
  -7  -3   0 14.1764 0.64540
   7   3   0 14.8899 0.73847
  -8  -3   0 10.6067 0.80725
   8   3   0 9.36381 0.93738
  -9  -3   0 48.6094 1.54345
   9   3   0 49.8381 1.65427
 -10  -3   0 40.9789 2.82229
  10   3   0 31.6507 2.77493
 -11  -3   0 1.19624 1.53929
  11   3   0 1.14502 1.44263
 -12  -3   0 15.1173 2.77393
  12   3   0 26.1754 3.44038
 -13  -3   0 9.44257 4.12560
  13   3   0 4.39400 2.23045
  14  -4   0 7.44180 4.91562
 -14   4   0 2.30278 5.99520
  13  -4   0 56.3665 2.71489
 -13   4   0 49.1057 3.13968
  12  -4   0 10.2185 2.10861
 -12   4   0 15.9006 2.83721
  11  -4   0 70.3873 1.90372
 -11   4   0 68.4930 1.66854
  10  -4   0 0.39569 0.83370
 -10   4   0 0.55153 0.59622
   9  -4   0 61.2690 1.27351
  -9   4   0 61.1471 1.15032
   8  -4   0 18.4213 0.93225
  -8   4   0 18.7134 0.79320
   7  -4   0 36.3293 0.88672
  -7   4   0 36.0443 0.78616
   6  -4   0 62.7383 0.96545
  -6   4   0 60.1346 0.85073
   5  -4   0 25.5440 0.68456
  -5   4   0 24.8957 0.57612
   4  -4   0 152.254 1.39410
  -4   4   0 149.466 1.18359
   3  -4   0 216.952 1.47095
  -3   4   0 217.363 1.25516
   2  -4   0 1.04677 0.38037
  -2   4   0 1.11845 0.37408
   1  -4   0 111.287 0.83923
  -1   4   0 113.120 0.78492
   0  -4   0 732.193 4.17230
   0   4   0 737.273 4.38627
  -1  -4   0 83.8845 0.69027
   1   4   0 83.2146 0.70631
  -2  -4   0 292.976 2.35917
   2   4   0 298.812 2.69589
  -3  -4   0 8.11022 0.38886
   3   4   0 8.47350 0.44761
  -4  -4   0 91.9950 1.10124
   4   4   0 88.8695 1.28099
  -5  -4   0 26.0409 0.54143
   5   4   0 27.7813 0.71977
  -6  -4   0 12.6681 0.83482
   6   4   0 12.1330 0.96148
  -7  -4   0 79.8756 1.35793
   7   4   0 80.6935 1.57561
  -8  -4   0 1.11662 0.98196
   8   4   0 0.78336 0.98838
  -9  -4   0 54.2736 1.78685
   9   4   0 55.8758 1.80586
 -10  -4   0 4.52628 2.81694
  10   4   0 10.2692 3.67814
 -11  -4   0 1.21022 2.44813
  11   4   0 1.87280 1.76481
 -12  -4   0 2.58990 3.53171
  12   4   0 10.6626 2.59238
  14  -5   0 9.59070 4.45774
 -14   5   0 7.48946 6.22051
  13  -5   0 27.5278 2.36047
 -13   5   0 26.8640 2.79838
  12  -5   0 8.50742 1.91588
 -12   5   0 6.16070 2.17575
  11  -5   0 91.6643 1.98280
 -11   5   0 96.2118 1.88926
  10  -5   0 9.17228 0.85891
 -10   5   0 10.4003 0.86597
   9  -5   0 13.2111 0.92783
  -9   5   0 13.4128 0.91534
   8  -5   0 1.95109 0.61273
  -8   5   0 2.37448 0.54371
   7  -5   0 6.28404 0.61672
  -7   5   0 5.43593 0.52245
   6  -5   0 43.1206 0.94157
  -6   5   0 44.1378 0.95860
   5  -5   0 23.5637 0.66310
  -5   5   0 24.2816 0.56519
   4  -5   0 96.9581 1.30051
  -4   5   0 100.579 2.03838
   3  -5   0 63.0434 0.70885
  -3   5   0 61.4800 0.62141
   2  -5   0 356.631 2.98023
  -2   5   0 358.142 2.64958
   1  -5   0 27.8749 0.51328
  -1   5   0 27.6710 0.48889
   0  -5   0 65.2838 0.87623
   0   5   0 66.1335 0.83685
  -1  -5   0 18.0925 0.47828
   1   5   0 19.1411 0.53417
  -2  -5   0 21.4833 0.72869
   2   5   0 18.4968 0.77339
  -3  -5   0 209.513 1.40898
   3   5   0 209.400 1.41736
  -4  -5   0 79.9383 0.95701
   4   5   0 77.2642 1.11979
  -5  -5   0 8.03965 0.62639
   5   5   0 6.79462 0.55978
  -6  -5   0 97.5518 1.44080
   6   5   0 97.2322 1.54970
  -7  -5   0 39.5275 1.25926
   7   5   0 40.3847 1.47384
  -8  -5   0 19.2745 1.60474
   8   5   0 17.9332 1.49621
  -9  -5   0 79.9518 2.48072
   9   5   0 80.3665 2.13040
 -10  -5   0 17.6958 4.84612
  10   5   0 17.5856 3.88716
 -11  -5   0 7.49223 2.64294
  11   5   0 3.38774 1.84589
 -12  -5   0 0.28370 3.36617
  12   5   0 3.46215 3.02489
  14  -6   0 16.7198 4.58387
 -14   6   0 24.3487 6.35114
  13  -6   0 11.3511 1.63670
 -13   6   0 5.86810 2.01719
  12  -6   0 0.89988 1.83542
 -12   6   0 7.91153 3.27722
  11  -6   0 9.79999 1.07125
 -11   6   0 11.3762 1.29485
  10  -6   0 15.6151 1.21599
 -10   6   0 14.4559 1.06503
   9  -6   0 19.5262 1.12952
  -9   6   0 20.1498 1.09561
   8  -6   0 36.1410 1.22582
  -8   6   0 38.0206 1.08387
   7  -6   0 10.4061 0.70610
  -7   6   0 10.3262 0.67003
   6  -6   0 184.081 1.77174
  -6   6   0 181.910 1.76925
   5  -6   0 67.3875 1.01860
  -5   6   0 68.8152 0.69431
   4  -6   0 120.297 1.41271
  -4   6   0 121.283 1.28735
   3  -6   0 71.2918 0.81719
  -3   6   0 74.3113 0.80634
   2  -6   0 52.5421 0.87225
  -2   6   0 51.3905 0.80933
   1  -6   0 27.5079 0.60641
  -1   6   0 28.0068 0.54762
   0  -6   0 57.3079 0.89207
   0   6   0 57.5127 0.90008
  -1  -6   0 44.7996 0.66505
   1   6   0 44.0919 0.76644
  -2  -6   0 66.8639 1.11675
   2   6   0 61.3885 1.04051
  -3  -6   0 2.52097 0.43595
   3   6   0 1.63636 0.41796
  -4  -6   0 27.3197 0.87067
   4   6   0 27.3734 0.80598
  -5  -6   0 13.0609 0.82880
   5   6   0 12.2382 0.99250
  -6  -6   0 170.625 1.97188
   6   6   0 164.391 2.13471
  -7  -6   0 90.3101 1.63627
   7   6   0 89.9088 1.89054
  -8  -6   0 26.5582 1.73352
   8   6   0 23.1546 1.79150
  -9  -6   0 13.7587 2.80071
   9   6   0 8.42389 1.59798
 -10  -6   0 11.1595 4.82729
  10   6   0 0.79889 3.30359
 -11  -6   0 9.47126 4.23002
  11   6   0 21.0250 2.74656
 -12  -6   0 2.44721 5.70338
  12   6   0 3.46616 3.27306
  14  -7   0 26.0975 3.72912
 -14   7   0 17.3900 4.32860
  13  -7   0 6.97824 1.99247
 -13   7   0 8.86810 2.42395
  12  -7   0 4.51070 2.04203
 -12   7   0 2.91699 2.48694
  11  -7   0 13.9333 1.60602
 -11   7   0 13.4338 1.95489
  10  -7   0 6.12104 1.26184
 -10   7   0 8.43599 0.88706
   9  -7   0 86.9272 1.72657
  -9   7   0 86.0985 1.30257
   8  -7   0 2.78410 0.83241
  -8   7   0 2.67882 0.68962
   7  -7   0 29.4828 1.07255
  -7   7   0 30.7889 1.03935
   6  -7   0 1.79017 0.64851
  -6   7   0 1.99924 0.57917
   5  -7   0 96.5686 1.12554
  -5   7   0 93.8570 0.95527
   4  -7   0 4.65299 0.65412
  -4   7   0 4.71163 0.52393
   3  -7   0 61.6154 0.86533
  -3   7   0 59.4095 0.78624
   2  -7   0 79.4118 1.11644
  -2   7   0 79.3064 1.14471
   1  -7   0 25.4381 0.67107
  -1   7   0 26.1139 0.69143
   0  -7   0 156.942 1.47430
   0   7   0 154.385 1.45314
  -1  -7   0 75.2911 0.86483
   1   7   0 74.5280 0.97488
  -2  -7   0 36.0685 1.08901
   2   7   0 33.2197 0.99400
  -3  -7   0 22.7704 0.83963
   3   7   0 22.2089 0.86397
  -4  -7   0 7.40471 0.81494
   4   7   0 9.13998 0.84783
  -5  -7   0 120.637 1.52533
   5   7   0 121.177 1.85068
  -6  -7   0 53.3134 1.37187
   6   7   0 53.7481 1.40054
  -7  -7   0 41.0037 1.52930
   7   7   0 43.8032 1.77549
  -8  -7   0 11.3559 3.20126
   8   7   0 9.35754 1.52208
  -9  -7   0 34.1297 3.31724
   9   7   0 27.9583 2.71296
 -10  -7   0 0.00000 4.32324
  10   7   0 13.6393 3.46231
 -11  -7   0 27.6875 5.01136
  11   7   0 25.3085 3.57063
  13  -8   0 18.7147 2.69771
 -13   8   0 14.6957 3.92704
  12  -8   0 0.44873 2.16653
 -12   8   0 2.14433 2.56178
  11  -8   0 3.13695 1.32862
 -11   8   0 1.31954 1.35009
  10  -8   0 22.8327 2.42506
 -10   8   0 22.8099 2.62262
   9  -8   0 36.3943 1.57111
  -9   8   0 34.6844 1.41531
   8  -8   0 5.38365 0.98785
  -8   8   0 3.68783 0.91784
   7  -8   0 21.8928 1.25705
  -7   8   0 17.9691 0.98741
   6  -8   0 10.7444 0.99460
  -6   8   0 10.8542 0.69246
   5  -8   0 52.1649 0.95237
  -5   8   0 52.0017 0.99237
   4  -8   0 2.77384 0.59864
  -4   8   0 3.03777 0.55993
   3  -8   0 8.99170 0.52637
  -3   8   0 8.12196 0.55414
   2  -8   0 90.1900 1.15370
  -2   8   0 86.4050 1.19105
   1  -8   0 30.0846 0.78752
  -1   8   0 28.9854 0.68848
   0  -8   0 108.993 1.27991
   0   8   0 107.222 1.27119
  -1  -8   0 66.4549 0.98605
   1   8   0 65.8517 0.94617
  -2  -8   0 34.5656 1.16661
   2   8   0 32.5186 1.02688
  -3  -8   0 79.1067 1.26139
   3   8   0 81.0315 1.29029
  -4  -8   0 22.6128 1.15520
   4   8   0 24.4031 1.15339
  -5  -8   0 5.93224 0.75833
   5   8   0 5.79361 1.03387
  -6  -8   0 83.3908 1.71610
   6   8   0 85.5388 1.94911
  -7  -8   0 4.71121 1.08999
   7   8   0 3.82928 1.38123
  -8  -8   0 52.2241 5.54403
   8   8   0 53.4920 3.62817
  -9  -8   0 4.37653 2.85164
   9   8   0 4.24270 2.52848
 -10  -8   0 20.3262 4.13595
  10   8   0 26.4332 4.35716
 -11  -8   0 5.76026 5.23349
  11   8   0 2.96466 2.85925
  13  -9   0 13.3537 2.29302
 -13   9   0 20.1174 5.07897
  12  -9   0 8.84447 2.69681
 -12   9   0 13.6908 2.92541
  11  -9   0 10.7947 1.90377
 -11   9   0 12.3923 2.30771
  10  -9   0 26.0849 3.40812
 -10   9   0 28.7776 2.92608
   9  -9   0 6.36188 1.14331
  -9   9   0 4.81543 1.04169
   8  -9   0 9.54496 1.12421
  -8   9   0 8.52042 1.31417
   7  -9   0 52.5441 1.57617
  -7   9   0 50.2290 1.24795
   6  -9   0 3.00933 0.88678
  -6   9   0 3.70991 0.64245
   5  -9   0 22.9999 0.96997
  -5   9   0 21.4254 0.98674
   4  -9   0 59.1244 1.15033
  -4   9   0 60.9416 1.27295
   3  -9   0 31.4691 0.88808
  -3   9   0 30.9786 0.93236
   2  -9   0 10.8767 0.87577
  -2   9   0 10.5484 0.93749
   1  -9   0 9.66623 0.58045
  -1   9   0 9.23092 0.60945
   0  -9   0 23.9804 0.96570
   0   9   0 23.2976 0.96784
  -1  -9   0 93.0255 1.32368
   1   9   0 93.4750 1.17869
  -2  -9   0 6.82454 0.89505
   2   9   0 6.62944 0.81601
  -3  -9   0 15.2975 0.92192
   3   9   0 17.2522 1.03199
  -4  -9   0 52.8610 1.42546
   4   9   0 53.9164 1.38435
  -5  -9   0 18.0096 1.53334
   5   9   0 15.8003 1.46565
  -6  -9   0 14.8081 1.40613
   6   9   0 14.5382 1.54342
  -7  -9   0 2.59209 2.15505
   7   9   0 6.82179 2.52644
  -8  -9   0 12.7407 4.09781
   8   9   0 13.3038 3.22688
  -9  -9   0 0.00000 4.64608
   9   9   0 8.89284 4.85633
 -10  -9   0 0.00978 5.21258
  10   9   0 4.77810 4.47341
  13 -10   0 1.53277 2.13055
 -13  10   0 2.51722 4.00393
  12 -10   0 0.89443 2.48801
 -12  10   0 0.00000 3.64276
  11 -10   0 21.5607 2.34516
 -11  10   0 19.7882 3.31340
  10 -10   0 0.00000 4.42795
 -10  10   0 0.00000 6.01951
   9 -10   0 14.1494 1.52566
  -9  10   0 12.8641 1.51075
   8 -10   0 52.9436 1.94900
  -8  10   0 51.8301 2.16075
   7 -10   0 47.2288 1.76568
  -7  10   0 45.5158 1.19446
   6 -10   0 61.5589 1.41777
  -6  10   0 62.9132 1.33583
   5 -10   0 129.187 1.92420
  -5  10   0 128.460 1.57531
   4 -10   0 33.1764 1.17152
  -4  10   0 32.4013 1.17837
   3 -10   0 12.1510 0.90359
  -3  10   0 10.0731 0.77364
   2 -10   0 6.68234 0.82632
  -2  10   0 7.38477 0.76997
   1 -10   0 0.63889 0.52868
  -1  10   0 1.75077 0.60547
   0 -10   0 34.2974 1.16602
   0  10   0 31.5239 1.18552
  -1 -10   0 13.8765 0.92863
   1  10   0 14.1843 0.79820
  -2 -10   0 37.7656 1.47101
   2  10   0 38.4373 1.14385
  -3 -10   0 8.39217 0.90324
   3  10   0 7.85909 0.86876
  -4 -10   0 12.2675 1.16277
   4  10   0 9.07030 0.96226
  -5 -10   0 12.8064 1.47680
   5  10   0 14.4941 1.64255
  -6 -10   0 25.9044 3.43952
   6  10   0 16.9875 2.13644
  -7 -10   0 51.9385 4.83332
   7  10   0 47.8460 4.24554
  -8 -10   0 10.9285 5.20698
   8  10   0 5.81608 3.74488
  -9 -10   0 0.00000 5.07929
   9  10   0 0.00000 5.41560
  12 -11   0 5.74162 3.05818
 -12  11   0 3.87046 3.61790
  11 -11   0 3.66467 1.86229
 -11  11   0 1.18405 4.79117
  10 -11   0 16.2089 3.48117
 -10  11   0 10.8145 4.20333
   9 -11   0 26.1737 2.39252
  -9  11   0 25.9949 4.10280
   8 -11   0 17.4902 2.21297
  -8  11   0 18.0571 3.12565
   7 -11   0 5.83308 1.22325
  -7  11   0 3.91995 1.38648
   6 -11   0 96.6191 2.19513
  -6  11   0 105.476 1.73579
   5 -11   0 187.065 2.30215
  -5  11   0 185.302 2.04814
   4 -11   0 38.3879 1.26421
  -4  11   0 35.2933 1.30849
   3 -11   0 26.0750 1.18334
  -3  11   0 26.1857 1.15150
   2 -11   0 22.0472 1.00912
  -2  11   0 20.1848 1.11520
   1 -11   0 2.21112 0.60653
  -1  11   0 3.62972 0.69319
   0 -11   0 6.73465 0.88385
   0  11   0 8.05651 1.00220
  -1 -11   0 15.3583 0.95385
   1  11   0 16.4223 1.03305
  -2 -11   0 9.55669 1.04657
   2  11   0 8.73099 1.09570
  -3 -11   0 11.0079 1.12569
   3  11   0 11.9838 1.18355
  -4 -11   0 29.2802 1.86689
   4  11   0 28.7972 1.45665
  -5 -11   0 20.4711 1.84343
   5  11   0 23.8051 3.64580
  -6 -11   0 38.5857 5.70882
   6  11   0 49.6660 4.53988
  -7 -11   0 0.00000 6.39012
   7  11   0 11.2511 4.08456
  -8 -11   0 13.0658 4.62643
   8  11   0 15.1216 4.13122
  -9 -11   0 4.19454 5.00232
   9  11   0 14.7011 5.57070
  12 -12   0 17.6388 3.42657
 -12  12   0 23.5343 5.74570
  11 -12   0 2.05104 2.05896
 -11  12   0 9.00127 4.17484
  10 -12   0 9.24226 3.11378
 -10  12   0 13.0994 4.05811
   9 -12   0 12.4196 3.30862
  -9  12   0 2.27367 2.41343
   8 -12   0 48.4951 4.18996
  -8  12   0 41.7305 5.62530
   7 -12   0 54.5094 2.26646
  -7  12   0 53.2549 2.69836
   6 -12   0 187.161 2.34395
  -6  12   0 184.409 2.30526
   5 -12   0 27.6769 1.58771
  -5  12   0 25.7416 1.42330
   4 -12   0 0.94303 0.85987
  -4  12   0 1.50618 0.84765
   3 -12   0 23.5219 1.20651
  -3  12   0 24.1473 1.23330
   2 -12   0 3.14166 0.71947
  -2  12   0 3.66058 1.00624
   1 -12   0 1.63982 0.68761
  -1  12   0 1.60637 0.77172
   0 -12   0 6.24105 1.08232
   0  12   0 5.56620 1.01066
  -1 -12   0 24.4995 1.36984
   1  12   0 25.5030 1.30041
  -2 -12   0 56.0054 1.87071
   2  12   0 52.2969 2.09221
  -3 -12   0 6.51653 1.02806
   3  12   0 7.47871 1.31552
  -4 -12   0 76.0749 3.33781
   4  12   0 73.8365 3.03616
  -5 -12   0 3.76393 6.41578
   5  12   0 9.65175 3.07455
  -6 -12   0 13.3601 5.20168
   6  12   0 22.8976 4.50542
  -7 -12   0 10.6599 4.73733
   7  12   0 8.36648 4.76759
  -8 -12   0 12.4900 5.64933
   8  12   0 17.8776 7.61956
  11 -13   0 10.4137 2.44629
 -11  13   0 0.00000 4.71038
  10 -13   0 2.97752 3.95948
 -10  13   0 4.56632 3.88884
   9 -13   0 29.9326 3.09574
  -9  13   0 19.5548 5.09878
   8 -13   0 27.4835 3.23262
  -8  13   0 29.2482 3.99658
   7 -13   0 29.0663 4.60176
  -7  13   0 29.9311 3.57938
   6 -13   0 5.37457 1.33584
  -6  13   0 3.50172 2.42912
   5 -13   0 27.3189 2.04434
  -5  13   0 25.6805 1.85055
   4 -13   0 5.55918 1.08387
  -4  13   0 4.70755 0.96207
   3 -13   0 20.0279 1.20971
  -3  13   0 20.8235 1.46471
   2 -13   0 4.72162 1.07441
  -2  13   0 4.63625 1.12509
   1 -13   0 41.5199 1.36782
  -1  13   0 41.3637 1.58646
   0 -13   0 19.6075 1.46276
   0  13   0 21.7500 1.51419
  -1 -13   0 11.2260 1.08571
   1  13   0 14.9342 1.49791
  -2 -13   0 2.33161 1.46685
   2  13   0 1.65373 1.52033
  -3 -13   0 6.70259 1.32906
   3  13   0 7.53155 1.49676
  -4 -13   0 145.186 4.96800
   4  13   0 140.994 6.38695
  -5 -13   0 3.11558 3.52241
   5  13   0 0.70029 4.37221
  -6 -13   0 32.8140 4.92575
   6  13   0 45.0182 4.51098
  -7 -13   0 0.00000 6.58164
   7  13   0 0.00000 5.20092
  11 -14   0 6.56617 2.43477
 -11  14   0 3.25384 2.45685
  10 -14   0 80.7585 4.70307
 -10  14   0 75.6549 4.64569
   9 -14   0 8.74596 5.08469
  -9  14   0 13.5684 5.41419
   8 -14   0 35.6433 3.81511
  -8  14   0 25.5595 4.52665
   7 -14   0 15.3443 4.13905
  -7  14   0 21.4547 4.77764
   6 -14   0 0.00000 4.95519
  -6  14   0 15.2986 5.78690
   5 -14   0 20.3595 3.61650
  -5  14   0 11.9511 1.90965
   4 -14   0 16.0116 1.78851
  -4  14   0 11.3298 2.38050
   3 -14   0 91.8821 2.58387
  -3  14   0 85.2422 2.30523
   2 -14   0 1.60906 1.55620
  -2  14   0 1.47574 1.37800
   1 -14   0 21.2957 1.50569
  -1  14   0 17.9641 1.63888
   0 -14   0 1.86474 1.25916
   0  14   0 2.36439 1.63652
  -1 -14   0 0.42649 1.24218
   1  14   0 0.52069 1.49147
  -2 -14   0 18.8684 2.66371
   2  14   0 23.2725 2.64078
  -3 -14   0 20.5358 2.26366
   3  14   0 21.5919 2.04000
  -4 -14   0 2.38063 3.98477
   4  14   0 2.23694 2.67099
  -5 -14   0 7.65430 6.12471
   5  14   0 0.00000 5.01321
  -6 -14   0 22.2638 8.63268
   6  14   0 39.7981 5.54642
  10 -15   0 9.41405 2.47105
 -10  15   0 12.2863 2.92739
   9 -15   0 19.6385 5.70445
  -9  15   0 21.9467 4.74711
   8 -15   0 8.23769 3.95735
  -8  15   0 3.38702 4.76428
   7 -15   0 3.10713 4.16201
  -7  15   0 12.1109 5.54792
   6 -15   0 54.1921 4.44314
  -6  15   0 58.6279 6.30221
   5 -15   0 16.9639 4.00245
  -5  15   0 18.9417 5.23041
   4 -15   0 14.5940 7.89208
  -4  15   0 23.1029 6.46923
   3 -15   0 3.66032 1.65601
  -3  15   0 3.68829 1.65452
   2 -15   0 44.2430 2.96177
  -2  15   0 41.4271 2.78862
   1 -15   0 3.35996 1.79491
  -1  15   0 1.89482 1.78170
   0 -15   0 54.3181 3.16842
   0  15   0 58.7382 3.27953
  -1 -15   0 52.3566 4.23481
   1  15   0 46.7234 3.14509
  -2 -15   0 3.66902 3.20579
   2  15   0 3.73571 2.03851
  -3 -15   0 12.2907 2.81787
   3  15   0 9.64515 2.53463
  -4 -15   0 0.00000 6.16763
   4  15   0 6.60629 5.04209
  -5 -15   0 2.96985 3.16339
   5  15   0 9.18007 3.51948
   9 -16   0 5.48020 2.62203
  -9  16   0 9.74217 2.59308
   8 -16   0 0.00000 5.51499
  -8  16   0 3.13046 4.73220
   7 -16   0 21.0946 4.76580
  -7  16   0 8.54209 4.87426
   6 -16   0 38.9802 4.51325
  -6  16   0 40.3476 5.02317
   5 -16   0 42.1341 4.17538
  -5  16   0 21.5605 4.04212
   4 -16   0 10.1639 2.66007
  -4  16   0 3.22891 3.30379
   3 -16   0 15.2061 2.05412
  -3  16   0 12.9002 2.45790
   2 -16   0 35.5618 3.42846
  -2  16   0 36.6729 3.59172
   1 -16   0 93.3041 3.64790
  -1  16   0 85.3605 4.61681
   0 -16   0 7.15947 2.26313
   0  16   0 3.28984 1.98120
  -1 -16   0 72.7789 4.36196
   1  16   0 69.8355 3.60925
  -2 -16   0 28.0616 4.08977
   2  16   0 31.3474 3.40507
  -3 -16   0 16.0970 8.04305
   3  16   0 7.72146 3.71383
   7 -17   0 11.8900 2.82755
  -7  17   0 12.7181 3.31066
   6 -17   0 19.5004 5.25112
  -6  17   0 31.1697 7.47447
   5 -17   0 13.9981 5.14349
  -5  17   0 17.9833 5.79772
   4 -17   0 0.00000 5.17643
  -4  17   0 27.1575 6.23125
   3 -17   0 59.1355 3.92701
  -3  17   0 74.6488 5.37121
   2 -17   0 8.07922 2.67030
  -2  17   0 16.5310 4.19620
   1 -17   0 175.249 6.08766
  -1  17   0 165.072 5.54834
   0 -17   0 26.6258 4.53919
   0  17   0 38.6564 3.87771
  -1 -17   0 11.9683 3.87689
   1  17   0 33.4073 6.72606
  -2 -17   0 7.93818 5.28004
   2  17   0 3.55832 3.58296
   4 -18   0 3.88674 3.36950
  -4  18   0 8.39543 3.68386
   3 -18   0 7.27990 2.81368
  -3  18   0 10.9509 3.95992
   2 -18   0 92.9906 4.36933
  -2  18   0 86.9772 5.09044
   0  18  -1 39.6557 7.36082
   0 -18   1 40.9412 6.03041
  -1  18  -1 12.3668 4.13999
   1 -18   1 14.4626 6.74013
  -2  18  -1 6.24235 4.19557
   2 -18   1 18.2810 3.18315
  -3  18  -1 47.9831 9.14019
   3 -18   1 69.6500 5.18753
  -4  18  -1 0.00000 6.10800
   4 -18   1 17.0805 5.32213
  -5  18  -1 39.5426 3.93643
   5 -18   1 46.0638 5.06694
  -6  18  -1 25.6651 5.26690
   6 -18   1 50.6274 4.70934
   2  17  -1 11.2560 2.66894
  -2 -17   1 30.2348 6.83333
   1  17  -1 0.00000 4.89219
  -1 -17   1 7.76711 3.69994
   0  17  -1 47.2109 3.57946
   0 -17   1 46.1040 4.40620
  -1  17  -1 23.0968 4.27230
   1 -17   1 26.3906 2.83155
  -2  17  -1 64.9128 5.61502
   2 -17   1 65.5070 4.40048
  -3  17  -1 21.1191 3.60557
   3 -17   1 22.2555 2.95465
  -4  17  -1 53.1097 6.18277
   4 -17   1 29.1664 5.74049
  -5  17  -1 23.4167 3.53258
   5 -17   1 27.6113 3.31705
  -6  17  -1 24.9388 5.08236
   6 -17   1 30.7713 4.58543
  -7  17  -1 8.73077 5.11450
   7 -17   1 8.39760 4.74661
  -8  17  -1 7.22943 2.78647
   8 -17   1 6.31584 2.74064
   4  16  -1 7.95818 5.22043
  -4 -16   1 8.88760 6.09329
   3  16  -1 36.5144 4.47396
  -3 -16   1 26.8436 6.74079
   2  16  -1 43.4795 3.68195
  -2 -16   1 40.4024 4.52674
   1  16  -1 103.265 3.77742
  -1 -16   1 107.631 4.74680
   0  16  -1 106.178 3.61536
   0 -16   1 97.9806 3.51147
  -1  16  -1 13.0285 3.12694
   1 -16   1 20.4224 2.18181
  -2  16  -1 9.32268 2.15416
   2 -16   1 8.37876 1.98662
  -3  16  -1 2.57307 1.90300
   3 -16   1 2.71894 1.83260
  -4  16  -1 45.6398 6.34777
   4 -16   1 33.2911 5.92941
  -5  16  -1 50.8653 5.24225
   5 -16   1 41.9753 4.19934
  -6  16  -1 50.5579 5.43496
   6 -16   1 55.1691 5.22617
  -7  16  -1 8.14108 5.68689
   7 -16   1 20.1626 5.77896
  -8  16  -1 10.5625 4.57709
   8 -16   1 31.7482 5.43624
  -9  16  -1 10.0242 5.08771
   9 -16   1 6.29794 5.43321
   5  15  -1 18.2233 3.98662
  -5 -15   1 13.5937 4.32244
   4  15  -1 40.0368 5.42318
  -4 -15   1 23.6821 6.28865
   3  15  -1 4.33824 1.92356
  -3 -15   1 3.87467 2.17874
   2  15  -1 0.21988 1.83089
  -2 -15   1 2.03860 2.43690
   1  15  -1 42.1797 3.03691
  -1 -15   1 41.6887 2.71911
   0  15  -1 7.23396 1.71524
   0 -15   1 3.81318 1.69482
  -1  15  -1 48.5096 2.22798
   1 -15   1 49.0832 2.63835
  -2  15  -1 3.82099 1.50488
   2 -15   1 4.03583 1.98108
  -3  15  -1 9.77193 1.68461
   3 -15   1 13.0083 1.64886
  -4  15  -1 10.1410 2.75534
   4 -15   1 8.66724 4.29931
  -5  15  -1 4.74471 4.32502
   5 -15   1 6.43389 3.80684
  -6  15  -1 0.00000 4.85364
   6 -15   1 7.05519 3.83478
  -7  15  -1 12.4618 5.40756
   7 -15   1 15.1421 4.13770
  -8  15  -1 12.0284 5.09988
   8 -15   1 5.31142 3.87461
  -9  15  -1 5.53599 5.25066
   9 -15   1 17.7598 4.89427
 -10  15  -1 0.12976 4.74527
  10 -15   1 0.00000 4.58155
   6  14  -1 19.0654 4.70725
  -6 -14   1 18.8465 5.12850
   5  14  -1 2.90494 2.62754
  -5 -14   1 5.59097 2.96676
   4  14  -1 0.00000 4.48929
  -4 -14   1 0.00000 5.93101
   3  14  -1 75.9242 2.94513
  -3 -14   1 66.9301 2.56479
   2  14  -1 36.6591 2.80139
  -2 -14   1 43.4641 2.36219
   1  14  -1 2.05759 1.09482
  -1 -14   1 1.63210 1.31087
   0  14  -1 6.83861 1.48887
   0 -14   1 8.15074 1.58939
  -1  14  -1 9.71534 1.18049
   1 -14   1 10.7862 1.31366
  -2  14  -1 3.80155 1.24236
   2 -14   1 4.75186 1.00062
  -3  14  -1 26.3986 1.88134
   3 -14   1 29.8006 1.84950
  -4  14  -1 2.19921 1.48889
   4 -14   1 5.19519 1.51377
  -5  14  -1 17.1818 2.15946
   5 -14   1 21.8647 2.18231
  -6  14  -1 41.9917 5.87822
   6 -14   1 32.3803 3.61184
  -7  14  -1 25.4371 4.57363
   7 -14   1 19.9710 3.84599
  -8  14  -1 0.00885 3.71819
   8 -14   1 5.14630 3.13113
  -9  14  -1 6.40662 5.23693
   9 -14   1 11.4041 4.16801
 -10  14  -1 12.5592 4.06074
  10 -14   1 8.71257 3.71608
 -11  14  -1 26.0424 6.13854
  11 -14   1 17.8191 2.75411
   7  13  -1 0.00000 4.73143
  -7 -13   1 7.22373 5.02444
   6  13  -1 0.99674 4.82663
  -6 -13   1 5.29586 5.53415
   5  13  -1 45.0198 4.07535
  -5 -13   1 42.9005 5.53392
   4  13  -1 46.1644 4.56243
  -4 -13   1 47.2190 4.36472
   3  13  -1 3.28192 1.35534
  -3 -13   1 2.90651 1.11177
   2  13  -1 3.23282 1.31474
  -2 -13   1 4.65529 1.28932
   1  13  -1 7.85299 0.91016
  -1 -13   1 7.55546 0.99026
   0  13  -1 1.24674 1.05043
   0 -13   1 4.26282 1.08397
  -1  13  -1 17.9994 1.16169
   1 -13   1 17.2003 1.08845
  -2  13  -1 33.1430 1.50051
   2 -13   1 33.1476 1.42774
  -3  13  -1 13.6365 1.09504
   3 -13   1 16.0126 1.07856
  -4  13  -1 112.874 2.14749
   4 -13   1 113.536 2.12716
  -5  13  -1 43.0594 1.65768
   5 -13   1 42.0995 1.99632
  -6  13  -1 47.7571 3.11797
   6 -13   1 43.6967 2.14785
  -7  13  -1 32.3745 3.72969
   7 -13   1 37.2893 3.15627
  -8  13  -1 25.3072 5.19526
   8 -13   1 6.60786 4.23471
  -9  13  -1 41.0024 4.31274
   9 -13   1 38.5161 3.28780
 -10  13  -1 25.6952 4.23491
  10 -13   1 22.3348 3.45905
 -11  13  -1 15.5617 5.23011
  11 -13   1 19.5716 2.94375
 -12  13  -1 17.4487 3.08063
  12 -13   1 16.4388 2.92287
   8  12  -1 9.76162 5.71791
  -8 -12   1 10.1641 4.73092
   7  12  -1 2.67444 4.73717
  -7 -12   1 4.75791 5.72499
   6  12  -1 24.7093 3.98354
  -6 -12   1 34.9247 4.75719
   5  12  -1 16.3917 3.78952
  -5 -12   1 22.3727 3.93221
   4  12  -1 13.6907 1.75781
  -4 -12   1 12.6342 2.09410
   3  12  -1 48.8362 1.52627
  -3 -12   1 48.1611 1.62461
   2  12  -1 78.9306 1.65005
  -2 -12   1 80.8434 2.08021
   1  12  -1 0.49483 0.75229
  -1 -12   1 1.52909 0.84988
   0  12  -1 6.47525 1.00347
   0 -12   1 4.97247 1.00780
  -1  12  -1 5.93953 0.71986
   1 -12   1 6.82726 0.79049
  -2  12  -1 17.8825 1.27751
   2 -12   1 22.2313 1.28653
  -3  12  -1 35.3699 1.38288
   3 -12   1 35.7387 1.25683
  -4  12  -1 39.0648 1.44047
   4 -12   1 35.8281 1.37342
  -5  12  -1 7.77745 1.11821
   5 -12   1 10.8466 1.20842
  -6  12  -1 10.7843 1.54458
   6 -12   1 13.8987 2.12939
  -7  12  -1 23.8811 2.08354
   7 -12   1 24.9685 2.09032
  -8  12  -1 64.1721 4.76438
   8 -12   1 64.1019 3.08402
  -9  12  -1 42.0523 4.12381
   9 -12   1 32.6857 2.97073
 -10  12  -1 4.27848 3.72530
  10 -12   1 9.91672 3.37939
 -11  12  -1 2.78123 5.81238
  11 -12   1 7.75898 2.19044
 -12  12  -1 17.0631 4.98495
  12 -12   1 13.5430 3.40969
   9  11  -1 21.6285 5.65599
  -9 -11   1 4.83163 5.32723
   8  11  -1 14.2874 3.88674
  -8 -11   1 6.82229 5.20400
   7  11  -1 0.77199 4.15190
  -7 -11   1 2.42629 4.49540
   6  11  -1 86.7438 4.95532
  -6 -11   1 82.1001 5.78584
   5  11  -1 21.5766 2.36543
  -5 -11   1 24.0146 1.83509
   4  11  -1 178.054 2.54697
  -4 -11   1 172.489 2.54061
   3  11  -1 91.2212 1.57352
  -3 -11   1 91.3327 1.65440
   2  11  -1 13.9132 0.99168
  -2 -11   1 12.4306 1.10317
   1  11  -1 7.34325 0.71749
  -1 -11   1 7.18882 0.79612
   0  11  -1 5.96779 0.85149
   0 -11   1 6.82763 0.86540
  -1  11  -1 21.9366 1.02272
   1 -11   1 21.1790 0.95985
  -2  11  -1 9.73445 0.84235
   2 -11   1 8.49264 0.85548
  -3  11  -1 2.97084 0.65418
   3 -11   1 2.24747 0.60083
  -4  11  -1 53.5207 1.37087
   4 -11   1 52.4145 1.23439
  -5  11  -1 36.7404 1.50558
   5 -11   1 39.6140 1.58322
  -6  11  -1 66.1434 2.32117
   6 -11   1 71.1390 1.96772
  -7  11  -1 76.4111 2.33330
   7 -11   1 76.7911 2.01019
  -8  11  -1 11.7009 1.86543
   8 -11   1 20.8810 2.13653
  -9  11  -1 40.9332 3.66857
   9 -11   1 40.6895 2.15052
 -10  11  -1 25.9356 4.38437
  10 -11   1 27.7825 3.63810
 -11  11  -1 1.14371 2.36302
  11 -11   1 0.35881 2.05642
 -12  11  -1 22.1709 4.93341
  12 -11   1 19.9347 3.11517
 -13  11  -1 28.8185 5.93634
  13 -11   1 27.5280 3.20263
  10  10  -1 26.1024 4.56129
 -10 -10   1 17.3369 4.16231
   9  10  -1 15.4659 4.63314
  -9 -10   1 5.93145 5.04815
   8  10  -1 37.6182 3.74861
  -8 -10   1 50.2002 3.96272
   7  10  -1 27.6465 4.75637
  -7 -10   1 14.8200 3.15625
   6  10  -1 39.0724 2.08158
  -6 -10   1 33.7086 2.90118
   5  10  -1 2.46421 1.20299
  -5 -10   1 1.17165 1.01454
   4  10  -1 36.0871 1.39895
  -4 -10   1 31.0356 1.66264
   3  10  -1 10.4979 0.76585
  -3 -10   1 11.2604 0.81538
   2  10  -1 3.76431 0.78500
  -2 -10   1 5.33593 0.81703
   1  10  -1 3.48194 0.59539
  -1 -10   1 2.98554 0.59305
   0  10  -1 7.57580 0.74541
   0 -10   1 7.66407 0.77381
  -1  10  -1 40.9979 1.00913
   1 -10   1 41.9264 1.04327
  -2  10  -1 1.47875 0.77868
   2 -10   1 1.96666 0.63680
  -3  10  -1 3.94687 0.58655
   3 -10   1 4.64044 0.62644
  -4  10  -1 43.7871 1.19659
   4 -10   1 46.7818 1.06924
  -5  10  -1 2.99244 0.79179
   5 -10   1 4.14847 0.78834
  -6  10  -1 85.9238 1.90257
   6 -10   1 83.4526 1.81343
  -7  10  -1 9.95701 1.25883
   7 -10   1 10.2788 1.10222
  -8  10  -1 35.8975 2.48335
   8 -10   1 30.9410 1.91547
  -9  10  -1 40.8628 2.67018
   9 -10   1 40.5441 1.97425
 -10  10  -1 17.7915 4.47901
  10 -10   1 17.5100 6.12582
 -11  10  -1 11.6838 2.15089
  11 -10   1 7.96467 1.84475
 -12  10  -1 7.34681 5.36473
  12 -10   1 9.72910 2.55634
 -13  10  -1 22.8029 3.22968
  13 -10   1 22.6693 2.96581
  10   9  -1 4.42776 4.44496
 -10  -9   1 0.00000 4.43776
   9   9  -1 11.6655 3.01016
  -9  -9   1 23.0992 5.55327
   8   9  -1 11.2477 3.28495
  -8  -9   1 0.00001 4.10607
   7   9  -1 5.48143 1.70230
  -7  -9   1 7.34573 2.01621
   6   9  -1 83.1445 2.28710
  -6  -9   1 80.9452 2.67174
   5   9  -1 36.3235 1.41108
  -5  -9   1 32.9370 1.14180
   4   9  -1 12.0586 1.04412
  -4  -9   1 11.6224 0.96262
   3   9  -1 8.00594 0.64009
  -3  -9   1 7.60697 0.66565
   2   9  -1 9.42685 0.78293
  -2  -9   1 10.6793 0.91773
   1   9  -1 41.8636 0.97972
  -1  -9   1 41.6768 0.92200
   0   9  -1 51.0427 1.04724
   0  -9   1 50.9420 1.04577
  -1   9  -1 11.9735 0.60986
   1  -9   1 11.9313 0.69678
  -2   9  -1 10.7598 0.85471
   2  -9   1 10.2880 0.79824
  -3   9  -1 26.1443 0.85690
   3  -9   1 26.8126 0.83019
  -4   9  -1 49.3610 1.00422
   4  -9   1 48.9704 1.04593
  -5   9  -1 42.8591 1.25349
   5  -9   1 42.5072 1.18963
  -6   9  -1 186.027 2.17473
   6  -9   1 170.487 2.08602
  -7   9  -1 27.5581 1.65787
   7  -9   1 25.8117 1.32801
  -8   9  -1 26.7346 1.35708
   8  -9   1 27.9675 1.74831
  -9   9  -1 23.0093 1.28743
   9  -9   1 22.5317 1.52898
 -10   9  -1 70.0336 3.52927
  10  -9   1 72.9725 3.43898
 -11   9  -1 5.60397 1.85301
  11  -9   1 2.14695 1.55133
 -12   9  -1 9.67403 3.63757
  12  -9   1 10.0492 2.23342
 -13   9  -1 4.15558 2.57020
  13  -9   1 7.45327 2.25979
  11   8  -1 13.7058 2.69060
 -11  -8   1 21.6802 5.36080
  10   8  -1 2.38846 3.79499
 -10  -8   1 0.00000 4.30264
   9   8  -1 8.40006 4.15032
  -9  -8   1 6.86320 2.68468
   8   8  -1 40.6202 4.09230
  -8  -8   1 45.4812 4.70332
   7   8  -1 10.7964 1.61994
  -7  -8   1 10.3994 1.50220
   6   8  -1 156.791 2.47846
  -6  -8   1 163.321 2.74148
   5   8  -1 0.00000 0.86384
  -5  -8   1 0.98597 0.63983
   4   8  -1 10.2560 0.90584
  -4  -8   1 10.9140 0.98457
   3   8  -1 13.9840 0.78511
  -3  -8   1 15.8395 0.87902
   2   8  -1 2.77765 0.62515
  -2  -8   1 3.21349 0.71956
   1   8  -1 11.8530 0.62463
  -1  -8   1 11.8434 0.56523
   0   8  -1 16.6101 0.79425
   0  -8   1 15.2011 0.74302
  -1   8  -1 18.2843 0.64470
   1  -8   1 17.9738 0.69146
  -2   8  -1 35.5770 0.87005
   2  -8   1 35.9120 0.83043
  -3   8  -1 16.0677 0.62172
   3  -8   1 16.3117 0.66014
  -4   8  -1 58.9723 0.88392
   4  -8   1 60.2965 1.23352
  -5   8  -1 36.6092 1.07417
   5  -8   1 35.1688 1.03798
  -6   8  -1 57.9633 0.94804
   6  -8   1 57.9463 1.43520
  -7   8  -1 68.3517 1.25244
   7  -8   1 71.4349 1.43853
  -8   8  -1 38.9982 1.42157
   8  -8   1 39.9656 1.41442
  -9   8  -1 38.0995 1.40332
   9  -8   1 38.7382 1.58712
 -10   8  -1 0.57204 1.20244
  10  -8   1 0.00000 1.73942
 -11   8  -1 30.6764 3.30977
  11  -8   1 30.1857 1.99818
 -12   8  -1 11.1090 2.79356
  12  -8   1 6.68656 2.21447
 -13   8  -1 13.1112 2.62430
  13  -8   1 10.1264 2.11764
  11   7  -1 0.00000 2.35852
 -11  -7   1 1.10952 4.37962
  10   7  -1 0.00000 3.28101
 -10  -7   1 0.52881 4.04322
   9   7  -1 11.8704 2.31726
  -9  -7   1 8.75085 2.68085
   8   7  -1 20.4122 2.01515
  -8  -7   1 20.3137 2.99424
   7   7  -1 7.17554 1.23554
  -7  -7   1 5.62004 1.19083
   6   7  -1 56.4559 1.74464
  -6  -7   1 58.5287 1.93271
   5   7  -1 0.28208 0.75217
  -5  -7   1 2.58736 0.47605
   4   7  -1 53.7740 1.14204
  -4  -7   1 51.2760 1.17255
   3   7  -1 129.062 1.24006
  -3  -7   1 129.929 1.28612
   2   7  -1 13.4795 0.73464
  -2  -7   1 15.5324 0.83817
   1   7  -1 1.16404 0.39409
  -1  -7   1 0.72995 0.36744
   0   7  -1 147.165 1.49818
   0  -7   1 146.383 1.50154
  -1   7  -1 25.8588 0.61940
   1  -7   1 24.8799 0.67348
  -2   7  -1 228.668 1.90298
   2  -7   1 224.324 1.92870
  -3   7  -1 60.2313 0.80135
   3  -7   1 58.4151 0.75538
  -4   7  -1 83.8386 1.40944
   4  -7   1 83.6958 1.34399
  -5   7  -1 25.4987 0.61934
   5  -7   1 25.9811 0.90411
  -6   7  -1 33.4187 0.87801
   6  -7   1 32.5956 1.11622
  -7   7  -1 5.77559 0.64920
   7  -7   1 4.90170 0.58693
  -8   7  -1 25.6443 1.22561
   8  -7   1 24.5425 1.33357
  -9   7  -1 15.7947 0.99314
   9  -7   1 14.8721 1.11790
 -10   7  -1 6.48220 0.89760
  10  -7   1 6.66638 1.34885
 -11   7  -1 21.7719 2.35142
  11  -7   1 21.7952 1.49060
 -12   7  -1 23.0662 4.11595
  12  -7   1 22.5084 2.63137
 -13   7  -1 10.3313 2.15815
  13  -7   1 7.82453 1.65040
 -14   7  -1 9.01858 4.99279
  14  -7   1 3.57339 2.74667
  12   6  -1 6.40629 3.40645
 -12  -6   1 0.37636 5.11845
  11   6  -1 8.68214 2.08470
 -11  -6   1 12.8642 4.75323
  10   6  -1 7.64900 3.63341
 -10  -6   1 11.6587 4.03897
   9   6  -1 1.79418 1.36970
  -9  -6   1 2.32586 2.10102
   8   6  -1 83.9166 2.15134
  -8  -6   1 77.2574 1.81570
   7   6  -1 93.0163 1.85372
  -7  -6   1 89.1155 1.34141
   6   6  -1 46.7726 1.55788
  -6  -6   1 43.2498 0.93055
   5   6  -1 3.74163 0.63961
  -5  -6   1 3.14508 0.50041
   4   6  -1 38.8006 1.05698
  -4  -6   1 39.1733 0.87828
   3   6  -1 102.385 0.99304
  -3  -6   1 98.9103 0.98347
   2   6  -1 90.1432 1.25152
  -2  -6   1 91.3874 1.32290
   1   6  -1 260.840 1.62397
  -1  -6   1 255.155 1.51450
   0   6  -1 47.5017 0.75450
   0  -6   1 50.3741 0.76583
  -1   6  -1 63.4941 0.68171
   1  -6   1 63.9443 0.72959
  -2   6  -1 134.466 1.34353
   2  -6   1 135.968 1.23910
  -3   6  -1 31.0002 0.50344
   3  -6   1 33.2170 0.60822
  -4   6  -1 270.779 2.52130
   4  -6   1 274.932 2.60593
  -5   6  -1 73.8878 0.80723
   5  -6   1 73.6034 0.95232
  -6   6  -1 23.9168 0.70566
   6  -6   1 24.5910 0.85028
  -7   6  -1 22.6953 0.74728
   7  -6   1 24.1718 0.91040
  -8   6  -1 22.9701 0.89718
   8  -6   1 21.4473 1.20957
  -9   6  -1 11.8294 0.84497
   9  -6   1 13.7428 0.97336
 -10   6  -1 69.4456 1.45730
  10  -6   1 71.6195 1.82478
 -11   6  -1 3.88481 1.34116
  11  -6   1 5.31014 1.02116
 -12   6  -1 0.00000 3.13971
  12  -6   1 1.48917 1.87139
 -13   6  -1 3.50329 1.83123
  13  -6   1 0.82202 1.48251
 -14   6  -1 6.95799 4.94391
  14  -6   1 23.8360 5.90681
  12   5  -1 7.34250 2.92402
 -12  -5   1 0.66083 4.78434
  11   5  -1 1.10788 1.90366
 -11  -5   1 1.29901 2.41811
  10   5  -1 19.8381 4.80581
 -10  -5   1 19.7412 6.14243
   9   5  -1 35.0711 1.84069
  -9  -5   1 33.2302 2.04520
   8   5  -1 112.047 2.10037
  -8  -5   1 112.370 1.91527
   7   5  -1 32.9287 1.35365
  -7  -5   1 33.9111 1.08357
   6   5  -1 109.050 1.71319
  -6  -5   1 102.002 1.35627
   5   5  -1 75.1450 1.20714
  -5  -5   1 73.2442 0.95655
   4   5  -1 167.477 1.67856
  -4  -5   1 161.679 1.46651
   3   5  -1 0.58425 0.29809
  -3  -5   1 0.83888 0.34120
   2   5  -1 100.308 1.11269
  -2  -5   1 102.961 1.17083
   1   5  -1 144.068 1.02598
  -1  -5   1 142.726 0.97722
   0   5  -1 267.849 1.88301
   0  -5   1 265.458 1.87696
  -1   5  -1 183.042 1.14916
   1  -5   1 183.671 1.20140
  -2   5  -1 73.9955 1.03648
   2  -5   1 75.8549 1.17868
  -3   5  -1 147.090 1.15991
   3  -5   1 147.968 1.24790
  -4   5  -1 77.5957 0.88334
   4  -5   1 72.8767 1.09771
  -5   5  -1 122.974 1.09792
   5  -5   1 125.129 1.17925
  -6   5  -1 201.661 1.62363
   6  -5   1 201.735 1.78659
  -7   5  -1 4.49260 0.48000
   7  -5   1 4.20335 0.55768
  -8   5  -1 47.9368 0.96140
   8  -5   1 49.9628 1.34115
  -9   5  -1 106.271 1.44071
   9  -5   1 108.356 1.68880
 -10   5  -1 65.7443 1.37072
  10  -5   1 70.7374 1.72290
 -11   5  -1 34.4319 1.87788
  11  -5   1 33.4247 1.55338
 -12   5  -1 46.1242 2.90657
  12  -5   1 40.8870 2.66450
 -13   5  -1 4.48586 1.76347
  13  -5   1 4.41403 1.50402
 -14   5  -1 5.38864 6.09329
  14  -5   1 0.00226 4.14072
  13   4  -1 23.8757 2.90926
 -13  -4   1 11.6666 5.72114
  12   4  -1 2.95335 2.39963
 -12  -4   1 3.16466 5.13233
  11   4  -1 10.3123 1.84673
 -11  -4   1 9.87112 2.30724
  10   4  -1 0.00000 3.21136
 -10  -4   1 0.00000 3.38639
   9   4  -1 20.8112 1.59669
  -9  -4   1 22.0406 1.35804
   8   4  -1 25.5689 1.47927
  -8  -4   1 25.5123 1.30259
   7   4  -1 27.2910 1.18842
  -7  -4   1 25.9292 1.03827
   6   4  -1 76.6502 1.31381
  -6  -4   1 81.1040 1.32005
   5   4  -1 328.153 2.26098
  -5  -4   1 323.459 1.90216
   4   4  -1 497.208 3.70993
  -4  -4   1 500.744 3.35891
   3   4  -1 75.0100 0.71970
  -3  -4   1 74.7471 0.75843
   2   4  -1 247.656 1.84531
  -2  -4   1 251.565 1.77028
   1   4  -1 45.9944 0.56444
  -1  -4   1 45.5615 0.56575
   0   4  -1 263.465 1.91315
   0  -4   1 266.900 1.93158
  -1   4  -1 119.804 1.06917
   1  -4   1 116.175 1.02595
  -2   4  -1 355.987 2.62557
   2  -4   1 352.913 2.75903
  -3   4  -1 159.658 1.09019
   3  -4   1 159.971 1.18799
  -4   4  -1 92.3473 0.96327
   4  -4   1 94.6095 1.17840
  -5   4  -1 38.6554 0.57005
   5  -4   1 39.5585 0.74744
  -6   4  -1 6.95847 0.41262
   6  -4   1 7.70926 0.66802
  -7   4  -1 108.906 1.00216
   7  -4   1 111.717 1.23920
  -8   4  -1 4.91365 0.53692
   8  -4   1 4.61126 0.62365
  -9   4  -1 7.31998 0.59416
   9  -4   1 7.15869 0.76658
 -10   4  -1 14.5110 0.95579
  10  -4   1 16.4275 1.07647
 -11   4  -1 38.4935 1.81184
  11  -4   1 39.0542 1.82401
 -12   4  -1 2.36437 2.10823
  12  -4   1 2.98771 2.08329
 -13   4  -1 10.5331 1.65344
  13  -4   1 12.0587 1.73303
 -14   4  -1 0.00000 7.38185
  14  -4   1 8.34844 4.82447
  13   3  -1 13.5469 2.53947
 -13  -3   1 17.8355 3.54229
  12   3  -1 8.43317 2.15996
 -12  -3   1 4.20447 3.02309
  11   3  -1 5.78790 1.32622
 -11  -3   1 4.40845 1.48970
  10   3  -1 22.6096 2.52851
 -10  -3   1 23.3858 2.20629
   9   3  -1 84.5750 1.84416
  -9  -3   1 82.7448 1.64891
   8   3  -1 43.9620 1.50931
  -8  -3   1 45.6036 1.39464
   7   3  -1 3.56089 0.69328
  -7  -3   1 3.83042 0.69073
   6   3  -1 4.40622 0.58184
  -6  -3   1 4.11364 0.43531
   5   3  -1 131.496 1.21308
  -5  -3   1 130.312 1.06709
   4   3  -1 58.3739 1.44704
  -4  -3   1 50.4790 0.92470
   3   3  -1 36.6548 0.65737
  -3  -3   1 37.8931 0.55571
   2   3  -1 199.753 1.91803
  -2  -3   1 194.728 1.77070
   1   3  -1 178.177 1.06724
  -1  -3   1 179.167 1.06390
   0   3  -1 112.440 1.06186
   0  -3   1 113.756 1.05013
  -1   3  -1 46.1408 0.45305
   1  -3   1 44.7901 0.45714
  -2   3  -1 227.096 1.65051
   2  -3   1 231.290 1.84047
  -3   3  -1 304.617 1.55508
   3  -3   1 303.503 1.75679
  -4   3  -1 6.45913 0.39547
   4  -3   1 6.11135 0.50428
  -5   3  -1 75.3752 0.65915
   5  -3   1 74.3199 0.84027
  -6   3  -1 2.93273 0.28233
   6  -3   1 3.02264 0.51004
  -7   3  -1 7.10662 0.48639
   7  -3   1 7.20988 0.53089
  -8   3  -1 15.2842 0.71871
   8  -3   1 16.1198 0.85611
  -9   3  -1 59.8814 0.98726
   9  -3   1 60.1030 1.31060
 -10   3  -1 11.8263 0.95531
  10  -3   1 14.4825 1.20821
 -11   3  -1 0.91528 1.01245
  11  -3   1 2.21287 1.00110
 -12   3  -1 4.90440 2.40074
  12  -3   1 4.36472 1.79877
 -13   3  -1 24.2716 2.11078
  13  -3   1 24.5759 2.13417
 -14   3  -1 0.00000 6.41272
  14  -3   1 7.51566 4.65415
  13   2  -1 8.20121 2.30989
 -13  -2   1 9.19655 4.00103
  12   2  -1 2.02506 2.03399
 -12  -2   1 0.81190 2.41861
  11   2  -1 24.5096 1.85874
 -11  -2   1 21.1433 2.17099
  10   2  -1 4.28448 1.25631
 -10  -2   1 2.28586 0.86779
   9   2  -1 41.4213 1.46644
  -9  -2   1 39.4365 1.07533
   8   2  -1 42.0359 1.29574
  -8  -2   1 39.7622 0.99433
   7   2  -1 5.71868 0.59470
  -7  -2   1 5.27531 0.54359
   6   2  -1 60.9463 1.18210
  -6  -2   1 61.5056 1.08391
   5   2  -1 57.7767 0.80580
  -5  -2   1 55.9342 0.58900
   4   2  -1 198.277 1.63041
  -4  -2   1 198.750 1.43511
   3   2  -1 67.4199 0.70148
  -3  -2   1 68.1478 0.65322
   2   2  -1 101.524 1.73026
  -2  -2   1 103.156 0.96182
   1   2  -1 38.2659 0.43920
  -1  -2   1 36.4640 0.52848
  -1   2  -1 61.8347 1.03823
  -2   2  -1 168.122 1.35694
   2  -2   1 170.539 1.36392
  -3   2  -1 424.818 2.00563
   3  -2   1 429.392 2.21074
  -4   2  -1 113.193 0.90093
   4  -2   1 113.513 1.13037
  -5   2  -1 133.083 0.96413
   5  -2   1 132.412 1.27960
  -6   2  -1 215.045 1.45853
   6  -2   1 214.724 1.88809
  -7   2  -1 11.0253 0.57078
   7  -2   1 11.3248 0.68629
  -8   2  -1 45.4976 0.79643
   8  -2   1 45.8265 1.08473
  -9   2  -1 5.24813 0.69053
   9  -2   1 5.41011 0.78445
 -10   2  -1 29.0805 1.40148
  10  -2   1 30.8244 1.39784
 -11   2  -1 28.9353 1.96121
  11  -2   1 26.5604 1.67062
 -12   2  -1 83.0794 4.06495
  12  -2   1 83.6062 2.92338
 -13   2  -1 39.4920 3.32198
  13  -2   1 44.5132 2.74979
 -14   2  -1 9.82840 7.62654
  14  -2   1 6.64560 4.45906
  13   1  -1 10.6059 2.24968
 -13  -1   1 10.5356 3.45784
  12   1  -1 6.81272 1.90301
 -12  -1   1 7.06659 2.41813
  11   1  -1 29.9537 1.95965
 -11  -1   1 30.9849 1.82918
  10   1  -1 15.6561 1.26951
 -10  -1   1 14.4284 1.07532
   9   1  -1 44.0002 1.28192
  -9  -1   1 44.4070 1.16609
   8   1  -1 48.7264 1.31276
  -8  -1   1 45.9603 0.97588
   7   1  -1 73.6420 1.04627
  -7  -1   1 72.9968 1.00927
   6   1  -1 114.850 1.18186
  -6  -1   1 115.479 0.88549
   5   1  -1 7.57136 0.54538
  -5  -1   1 5.71119 0.42563
   4   1  -1 57.8338 0.77587
  -4  -1   1 58.5013 0.64142
   3   1  -1 357.180 1.89052
  -3  -1   1 351.836 1.70533
   2   1  -1 316.649 2.23042
  -2  -1   1 320.465 2.03441
  -2   1  -1 95.0986 0.96140
   2  -1   1 94.4695 0.89185
  -3   1  -1 529.391 2.46360
   3  -1   1 532.030 2.93946
  -4   1  -1 134.317 0.96428
   4  -1   1 134.192 1.02876
  -5   1  -1 14.0525 0.57264
   5  -1   1 16.0938 0.55733
  -6   1  -1 2.03642 0.36625
   6  -1   1 2.68210 0.51842
  -7   1  -1 50.8526 0.84931
   7  -1   1 52.8988 0.88974
  -8   1  -1 14.8891 0.71227
   8  -1   1 13.9802 0.91661
  -9   1  -1 16.1531 0.80155
   9  -1   1 17.4896 1.15168
 -10   1  -1 2.37676 0.90198
  10  -1   1 1.96745 0.94350
 -11   1  -1 7.14278 1.26455
  11  -1   1 9.01750 1.11031
 -12   1  -1 11.3664 2.41422
  12  -1   1 12.0046 1.83986
 -13   1  -1 8.14933 2.47584
  13  -1   1 9.20125 1.64154
 -14   1  -1 16.4603 4.56837
  14  -1   1 34.6749 7.01921
  14   0  -1 0.00000 2.68558
 -14   0   1 5.39412 7.20680
  13   0  -1 1.30585 1.53171
 -13   0   1 4.17162 2.10399
  12   0  -1 28.9089 2.44213
 -12   0   1 38.7086 4.33481
  11   0  -1 15.7294 1.10548
 -11   0   1 15.1511 1.42624
  10   0  -1 48.9392 1.56424
 -10   0   1 49.7171 1.38736
   9   0  -1 63.1925 1.40943
  -9   0   1 58.1676 1.22044
   8   0  -1 37.0027 1.00402
  -8   0   1 36.5419 0.76677
   7   0  -1 26.4139 0.80636
  -7   0   1 25.7900 0.69610
   6   0  -1 15.8267 0.72513
  -6   0   1 14.1801 0.43189
   5   0  -1 15.8520 0.65909
  -5   0   1 15.5334 0.44109
   4   0  -1 322.594 2.10443
  -4   0   1 317.550 1.80635
   3   0  -1 103.153 0.76711
  -3   0   1 103.857 0.66250
   2   0  -1 1848.67 10.0723
  -2   0   1 1875.89 9.55280
  -2   0  -1 631.050 3.95538
   2   0   1 632.860 4.02373
  -3   0  -1 367.441 1.85841
   3   0   1 367.097 2.19193
  -4   0  -1 68.3457 0.72919
   4   0   1 65.8683 0.75323
  -5   0  -1 237.959 1.54139
   5   0   1 236.066 1.99572
  -6   0  -1 340.429 2.26693
   6   0   1 317.051 2.61052
  -7   0  -1 19.5051 0.87259
   7   0   1 18.3808 0.77054
  -8   0  -1 124.550 1.45007
   8   0   1 121.610 1.58763
  -9   0  -1 43.5526 1.37501
   9   0   1 44.1048 1.18804
 -10   0  -1 80.3322 1.42573
  10   0   1 81.8614 1.47741
 -11   0  -1 27.0176 2.63810
  11   0   1 26.7890 2.08210
 -12   0  -1 39.1649 3.67133
  12   0   1 35.3877 2.66488
 -13   0  -1 5.62107 4.38824
  13   0   1 4.19254 1.92629
  14  -1  -1 1.68970 4.59040
 -14   1   1 0.00000 6.37319
  13  -1  -1 3.11336 1.56818
 -13   1   1 2.36211 1.78749
  12  -1  -1 14.4462 1.94472
 -12   1   1 12.6006 2.93738
  11  -1  -1 9.45394 1.08875
 -11   1   1 8.68372 1.03079
  10  -1  -1 48.4395 1.47302
 -10   1   1 48.0573 1.11896
   9  -1  -1 11.5955 0.87214
  -9   1   1 10.9519 0.70335
   8  -1  -1 24.1628 0.90783
  -8   1   1 23.9174 0.82871
   7  -1  -1 23.8977 0.76779
  -7   1   1 23.5192 0.66626
   6  -1  -1 225.421 1.92862
  -6   1   1 219.249 1.44204
   5  -1  -1 4.12956 0.41213
  -5   1   1 4.38576 0.38350
   4  -1  -1 15.7385 0.52283
  -4   1   1 15.5515 0.50485
   3  -1  -1 365.943 2.02578
  -3   1   1 366.146 1.89500
   2  -1  -1 1176.39 6.60674
  -2   1   1 1180.54 6.37215
   1  -1  -1 46.0738 0.75846
  -1   1   1 52.5332 1.24641
  -1  -1  -1 52.2352 0.80990
   1   1   1 65.1747 0.54723
  -2  -1  -1 3324.09 24.1057
   2   1   1 3312.60 24.1134
  -3  -1  -1 242.359 1.36190
   3   1   1 242.349 1.41921
  -4  -1  -1 3.02110 0.39795
   4   1   1 3.33717 0.39004
  -5  -1  -1 494.409 2.65360
   5   1   1 495.887 3.01355
  -6  -1  -1 42.3915 0.90419
   6   1   1 42.2093 0.88226
  -7  -1  -1 6.63417 0.65125
   7   1   1 7.41256 0.60907
  -8  -1  -1 28.9580 1.04704
   8   1   1 28.2425 1.08330
  -9  -1  -1 36.4319 1.36901
   9   1   1 37.1862 1.55013
 -10  -1  -1 5.25878 0.86161
  10   1   1 2.48918 1.26668
 -11  -1  -1 13.8370 1.76528
  11   1   1 16.2868 1.73041
 -12  -1  -1 9.31739 2.41879
  12   1   1 12.2778 2.14671
 -13  -1  -1 7.34948 4.66935
  13   1   1 4.08841 2.24493
  14  -2  -1 4.67334 4.43141
 -14   2   1 5.62834 6.26774
  13  -2  -1 39.3587 2.73748
 -13   2   1 41.2575 3.19886
  12  -2  -1 11.7575 2.14226
 -12   2   1 5.36729 2.18310
  11  -2  -1 7.26676 1.04276
 -11   2   1 6.51608 1.14579
  10  -2  -1 10.2400 1.15393
 -10   2   1 9.50161 0.81533
   9  -2  -1 21.6447 1.11307
  -9   2   1 20.7087 0.84578
   8  -2  -1 26.2100 0.98565
  -8   2   1 27.5074 0.75255
   7  -2  -1 13.6270 0.68827
  -7   2   1 13.3595 0.65614
   6  -2  -1 8.77914 0.58018
  -6   2   1 8.19141 0.44538
   5  -2  -1 167.653 1.23015
  -5   2   1 169.095 1.18605
   4  -2  -1 56.7741 0.71636
  -4   2   1 56.1601 0.67794
   3  -2  -1 501.174 2.82488
  -3   2   1 504.622 2.46253
   2  -2  -1 5147.34 31.6872
  -2   2   1 5202.46 33.7412
   1  -2  -1 223.686 1.25097
  -1   2   1 222.648 1.24795
   0  -2  -1 7170.84 40.6380
   0   2   1 7219.08 40.9741
  -1  -2  -1 184.426 1.10635
   1   2   1 189.969 1.31151
  -2  -2  -1 183.714 1.62817
   2   2   1 184.727 1.74826
  -3  -2  -1 526.235 2.75979
   3   2   1 526.506 2.86198
  -4  -2  -1 69.6263 0.99619
   4   2   1 69.5978 1.07881
  -5  -2  -1 111.274 0.95717
   5   2   1 111.699 1.04067
  -6  -2  -1 12.5925 0.74882
   6   2   1 13.2345 0.71537
  -7  -2  -1 8.82701 0.77242
   7   2   1 8.78716 0.67786
  -8  -2  -1 11.8194 0.94389
   8   2   1 11.2124 1.06136
  -9  -2  -1 65.4195 1.44038
   9   2   1 67.7609 1.50757
 -10  -2  -1 9.80013 1.26252
  10   2   1 6.72050 1.14182
 -11  -2  -1 16.7746 1.98780
  11   2   1 19.8722 1.85035
 -12  -2  -1 6.91479 2.75285
  12   2   1 10.0998 2.20663
 -13  -2  -1 21.0747 4.11399
  13   2   1 20.8201 2.74888
  14  -3  -1 15.5024 4.92479
 -14   3   1 25.1245 5.99257
  13  -3  -1 1.99055 1.47396
 -13   3   1 4.67065 1.44859
  12  -3  -1 23.4564 2.35557
 -12   3   1 22.6915 3.18862
  11  -3  -1 6.66703 0.99911
 -11   3   1 5.99628 1.06920
  10  -3  -1 18.6157 1.14761
 -10   3   1 19.2531 0.90368
   9  -3  -1 4.91160 0.76374
  -9   3   1 4.88831 0.58014
   8  -3  -1 4.71223 0.61875
  -8   3   1 4.68882 0.51832
   7  -3  -1 12.5466 0.70531
  -7   3   1 12.9622 0.71299
   6  -3  -1 47.1548 1.03482
  -6   3   1 49.7796 0.93688
   5  -3  -1 304.412 2.21024
  -5   3   1 301.223 1.81579
   4  -3  -1 23.8762 0.55561
  -4   3   1 25.4799 0.62573
   3  -3  -1 374.905 2.05095
  -3   3   1 378.174 1.99927
   2  -3  -1 373.433 2.53789
  -2   3   1 379.020 2.47407
   1  -3  -1 217.305 1.36198
  -1   3   1 217.022 1.22611
   0  -3  -1 653.585 3.79515
   0   3   1 650.600 4.15904
  -1  -3  -1 318.256 1.81229
   1   3   1 317.985 1.88030
  -2  -3  -1 45.7502 0.66630
   2   3   1 46.1990 0.66153
  -3  -3  -1 245.363 1.39655
   3   3   1 248.419 1.62618
  -4  -3  -1 252.102 1.96622
   4   3   1 251.714 2.15363
  -5  -3  -1 272.033 1.83370
   5   3   1 271.452 1.91014
  -6  -3  -1 121.383 1.49340
   6   3   1 120.990 1.60000
  -7  -3  -1 9.98217 0.70015
   7   3   1 8.77677 0.78011
  -8  -3  -1 3.50704 0.84260
   8   3   1 3.47451 0.89329
  -9  -3  -1 18.3950 1.04783
   9   3   1 18.5982 1.73425
 -10  -3  -1 5.43508 2.01610
  10   3   1 5.89532 1.83486
 -11  -3  -1 5.04158 1.78051
  11   3   1 3.08488 1.43327
 -12  -3  -1 10.8724 2.65481
  12   3   1 9.04735 2.29981
 -13  -3  -1 3.72582 4.57178
  13   3   1 6.25405 2.20862
  14  -4  -1 0.10398 5.52648
 -14   4   1 10.0060 7.13856
  13  -4  -1 4.53913 1.53933
 -13   4   1 5.07815 1.74953
  12  -4  -1 12.2179 2.01380
 -12   4   1 18.3601 3.86946
  11  -4  -1 8.75012 1.09236
 -11   4   1 8.28955 1.24600
  10  -4  -1 27.0551 1.52371
 -10   4   1 25.7609 1.03706
   9  -4  -1 17.4226 0.98877
  -9   4   1 16.8965 0.84002
   8  -4  -1 62.2548 1.28258
  -8   4   1 64.2346 1.11835
   7  -4  -1 110.228 1.28900
  -7   4   1 113.000 1.38755
   6  -4  -1 200.725 1.64404
  -6   4   1 201.028 1.68721
   5  -4  -1 150.100 1.28883
  -5   4   1 149.396 1.15216
   4  -4  -1 93.6083 1.07027
  -4   4   1 95.7870 1.07655
   3  -4  -1 208.158 1.40828
  -3   4   1 209.313 1.21455
   2  -4  -1 12.5433 0.54190
  -2   4   1 12.5923 0.56772
   1  -4  -1 381.305 2.13411
  -1   4   1 380.936 1.99722
   0  -4  -1 13.8324 0.46433
   0   4   1 14.0321 0.46945
  -1  -4  -1 264.685 1.57750
   1   4   1 262.336 1.68065
  -2  -4  -1 70.0059 0.85442
   2   4   1 71.7257 0.86692
  -3  -4  -1 47.2872 0.72379
   3   4   1 46.6897 0.77972
  -4  -4  -1 172.362 1.38923
   4   4   1 170.667 1.54679
  -5  -4  -1 59.2422 0.95066
   5   4   1 57.5925 0.94774
  -6  -4  -1 79.9789 1.28119
   6   4   1 81.2056 1.50508
  -7  -4  -1 21.9385 0.97048
   7   4   1 22.6279 1.32286
  -8  -4  -1 111.274 2.00859
   8   4   1 107.818 2.12050
  -9  -4  -1 38.0820 1.91778
   9   4   1 34.2544 1.85450
 -10  -4  -1 13.9017 2.97199
  10   4   1 17.5790 2.76094
 -11  -4  -1 8.06680 2.61878
  11   4   1 10.3627 1.84032
 -12  -4  -1 4.90095 3.59861
  12   4   1 1.00747 2.58295
  14  -5  -1 0.00000 5.91853
 -14   5   1 1.25245 6.24054
  13  -5  -1 18.1798 1.86390
 -13   5   1 19.8619 2.79327
  12  -5  -1 7.17436 1.87474
 -12   5   1 8.79981 3.33996
  11  -5  -1 8.91738 1.13709
 -11   5   1 7.87363 1.21813
  10  -5  -1 17.3430 1.10471
 -10   5   1 17.0309 0.92115
   9  -5  -1 64.0556 1.32954
  -9   5   1 61.4250 1.42730
   8  -5  -1 22.3773 1.10621
  -8   5   1 24.3125 1.00103
   7  -5  -1 82.9965 1.16888
  -7   5   1 83.5342 1.27445
   6  -5  -1 29.9689 0.78490
  -6   5   1 29.8210 0.83945
   5  -5  -1 1.85038 0.40110
  -5   5   1 1.37198 0.35161
   4  -5  -1 82.1934 1.24480
  -4   5   1 82.6292 1.25773
   3  -5  -1 22.7101 0.57553
  -3   5   1 22.3051 0.49377
   2  -5  -1 27.9651 0.71577
  -2   5   1 28.6240 0.73379
   1  -5  -1 36.0703 0.56923
  -1   5   1 36.1132 0.51813
   0  -5  -1 43.6690 0.68855
   0   5   1 44.0500 0.68603
  -1  -5  -1 35.5420 0.61423
   1   5   1 35.9871 0.63688
  -2  -5  -1 238.628 2.27203
   2   5   1 232.962 2.41873
  -3  -5  -1 29.5899 0.68926
   3   5   1 30.0465 0.72732
  -4  -5  -1 23.0900 0.90455
   4   5   1 21.1330 0.97571
  -5  -5  -1 1.83646 0.59415
   5   5   1 2.00298 0.55640
  -6  -5  -1 30.1448 1.15802
   6   5   1 31.2333 1.33892
  -7  -5  -1 91.3082 1.38231
   7   5   1 94.7790 1.96530
  -8  -5  -1 9.74989 1.37284
   8   5   1 6.56579 1.20566
  -9  -5  -1 12.9028 1.86686
   9   5   1 11.3425 1.54514
 -10  -5  -1 7.50578 3.02158
  10   5   1 10.9144 2.34990
 -11  -5  -1 6.26929 4.50109
  11   5   1 10.2837 2.09067
 -12  -5  -1 12.7284 3.09143
  12   5   1 13.7397 3.13067
  14  -6  -1 13.2020 4.45721
 -14   6   1 5.52368 6.30854
  13  -6  -1 35.0791 2.52433
 -13   6   1 32.6580 3.09075
  12  -6  -1 14.5818 2.10708
 -12   6   1 8.94689 2.59096
  11  -6  -1 44.9026 2.34915
 -11   6   1 45.8318 2.70859
  10  -6  -1 66.0968 1.60697
 -10   6   1 65.7780 1.45029
   9  -6  -1 122.147 1.77242
  -9   6   1 118.818 1.63795
   8  -6  -1 125.780 1.66039
  -8   6   1 135.706 1.64762
   7  -6  -1 77.1236 1.10666
  -7   6   1 79.5450 1.20257
   6  -6  -1 107.839 1.53031
  -6   6   1 108.468 1.41265
   5  -6  -1 31.5897 0.79674
  -5   6   1 32.8582 0.81257
   4  -6  -1 83.4004 1.25888
  -4   6   1 82.3314 1.07426
   3  -6  -1 98.8132 1.01237
  -3   6   1 96.7823 0.93498
   2  -6  -1 342.069 3.40443
  -2   6   1 336.412 2.66476
   1  -6  -1 145.781 1.06346
  -1   6   1 143.836 1.05074
   0  -6  -1 494.345 3.21716
   0   6   1 498.443 3.22562
  -1  -6  -1 5.90440 0.42032
   1   6   1 5.82652 0.45130
  -2  -6  -1 28.6167 0.74110
   2   6   1 28.2285 0.78648
  -3  -6  -1 29.9315 0.79868
   3   6   1 30.0259 0.77841
  -4  -6  -1 199.687 1.93509
   4   6   1 201.505 1.87342
  -5  -6  -1 104.633 1.45177
   5   6   1 105.752 1.60161
  -6  -6  -1 21.8717 1.31031
   6   6   1 20.1166 1.12516
  -7  -6  -1 186.486 2.50507
   7   6   1 185.725 2.24772
  -8  -6  -1 10.2962 1.65452
   8   6   1 10.3592 1.29840
  -9  -6  -1 12.8382 2.35153
   9   6   1 13.4697 2.43463
 -10  -6  -1 12.8982 5.40664
  10   6   1 18.2496 2.49590
 -11  -6  -1 5.14941 4.87080
  11   6   1 2.87707 2.39474
  13  -7  -1 5.84371 2.03041
 -13   7   1 6.47484 4.00785
  12  -7  -1 5.81917 2.13690
 -12   7   1 10.4720 2.33773
  11  -7  -1 25.2961 1.86567
 -11   7   1 22.3549 2.29330
  10  -7  -1 35.3787 1.65758
 -10   7   1 34.2319 1.52894
   9  -7  -1 19.1797 1.33551
  -9   7   1 20.7739 1.29113
   8  -7  -1 71.4678 1.45620
  -8   7   1 70.7046 1.46356
   7  -7  -1 14.0624 0.98366
  -7   7   1 16.3634 0.84752
   6  -7  -1 33.7796 1.18883
  -6   7   1 36.5853 1.02557
   5  -7  -1 6.28534 0.56016
  -5   7   1 6.07780 0.41789
   4  -7  -1 93.9014 1.25401
  -4   7   1 93.7147 1.12720
   3  -7  -1 0.33269 0.40856
  -3   7   1 0.25459 0.41491
   2  -7  -1 4.74124 0.59818
  -2   7   1 5.31118 0.56227
   1  -7  -1 5.98881 0.47180
  -1   7   1 7.20199 0.47423
   0  -7  -1 21.4477 0.83517
   0   7   1 22.7607 0.76344
  -1  -7  -1 85.2183 0.94752
   1   7   1 84.8467 1.08157
  -2  -7  -1 61.4104 1.23579
   2   7   1 62.1826 1.29594
  -3  -7  -1 37.9926 0.96634
   3   7   1 39.6181 1.00338
  -4  -7  -1 45.8069 1.29268
   4   7   1 46.2190 1.16798
  -5  -7  -1 28.7950 1.21049
   5   7   1 26.6340 1.26057
  -6  -7  -1 38.5769 1.49015
   6   7   1 45.2595 1.40039
  -7  -7  -1 24.6833 1.70430
   7   7   1 26.0914 1.74207
  -8  -7  -1 22.9379 4.85255
   8   7   1 20.9128 1.97158
  -9  -7  -1 24.7959 3.47155
   9   7   1 25.2680 3.00901
 -10  -7  -1 8.32979 5.08770
  10   7   1 16.8124 3.61160
 -11  -7  -1 9.46488 4.84520
  11   7   1 21.0941 4.62506
  13  -8  -1 7.38818 2.24009
 -13   8   1 1.12635 3.24103
  12  -8  -1 24.0568 2.64151
 -12   8   1 26.7276 4.15303
  11  -8  -1 59.8453 2.11781
 -11   8   1 57.1640 2.60999
  10  -8  -1 36.8234 2.45635
 -10   8   1 25.9495 2.35205
   9  -8  -1 57.7124 1.85417
  -9   8   1 56.2189 1.70173
   8  -8  -1 99.5924 2.02650
  -8   8   1 100.652 1.86369
   7  -8  -1 53.2898 1.51088
  -7   8   1 55.1123 1.12654
   6  -8  -1 55.9792 1.51056
  -6   8   1 53.7718 1.21884
   5  -8  -1 45.0556 1.07453
  -5   8   1 43.1638 0.91173
   4  -8  -1 49.7555 1.28360
  -4   8   1 48.5472 1.33453
   3  -8  -1 20.1822 0.82232
  -3   8   1 20.0005 0.79843
   2  -8  -1 39.6561 0.99876
  -2   8   1 39.3140 0.90117
   1  -8  -1 3.26036 0.38453
  -1   8   1 2.56318 0.48228
   0  -8  -1 252.018 2.19339
   0   8   1 254.097 2.12484
  -1  -8  -1 29.2885 0.83299
   1   8   1 28.7306 0.95594
  -2  -8  -1 73.4430 1.36414
   2   8   1 72.8446 1.38971
  -3  -8  -1 65.1258 1.06922
   3   8   1 66.5689 1.27033
  -4  -8  -1 4.21609 0.79243
   4   8   1 5.76346 0.74256
  -5  -8  -1 10.8227 1.27933
   5   8   1 15.1935 1.21224
  -6  -8  -1 26.4649 1.68312
   6   8   1 25.6073 1.47518
  -7  -8  -1 56.0161 2.18446
   7   8   1 54.1268 2.27287
  -8  -8  -1 7.24096 4.24034
   8   8   1 6.66028 2.72095
  -9  -8  -1 43.0259 4.47210
   9   8   1 42.4638 3.58810
 -10  -8  -1 7.59960 5.63330
  10   8   1 8.09737 5.56155
  13  -9  -1 5.86615 2.14851
 -13   9   1 1.76073 3.89023
  12  -9  -1 12.5173 2.45576
 -12   9   1 7.98667 2.93401
  11  -9  -1 3.69870 1.41753
 -11   9   1 1.19658 2.35156
  10  -9  -1 0.38551 2.96253
 -10   9   1 10.6407 4.43756
   9  -9  -1 10.4566 1.35534
  -9   9   1 10.1646 1.49755
   8  -9  -1 21.2334 1.61931
  -8   9   1 21.4366 1.56516
   7  -9  -1 140.982 2.15525
  -7   9   1 135.628 1.91307
   6  -9  -1 45.4143 1.27095
  -6   9   1 48.2655 1.36547
   5  -9  -1 91.8418 1.56954
  -5   9   1 93.4745 1.41886
   4  -9  -1 83.1737 1.30916
  -4   9   1 85.2144 1.47229
   3  -9  -1 33.0122 0.95102
  -3   9   1 32.9908 1.13303
   2  -9  -1 10.8438 0.75410
  -2   9   1 10.4727 0.74430
   1  -9  -1 140.478 1.35904
  -1   9   1 140.753 1.53592
   0  -9  -1 19.3264 0.94513
   0   9   1 18.2355 1.06443
  -1  -9  -1 2.58182 0.57649
   1   9   1 2.77938 0.69356
  -2  -9  -1 3.43982 0.79454
   2   9   1 2.96545 0.84751
  -3  -9  -1 3.27030 0.86749
   3   9   1 5.68017 1.03805
  -4  -9  -1 27.2884 1.54442
   4   9   1 26.6751 1.33630
  -5  -9  -1 10.6140 1.34483
   5   9   1 11.8950 1.29091
  -6  -9  -1 14.6387 2.85615
   6   9   1 13.6808 1.56099
  -7  -9  -1 34.4706 4.27381
   7   9   1 36.7268 6.90755
  -8  -9  -1 16.6432 5.70237
   8   9   1 6.82952 3.82118
  -9  -9  -1 14.9910 5.45530
   9   9   1 11.4666 4.48652
 -10  -9  -1 20.3365 4.67153
  10   9   1 10.7142 3.69919
  13 -10  -1 1.45734 2.11169
 -13  10   1 2.44227 2.73256
  12 -10  -1 4.24705 2.61654
 -12  10   1 2.37253 3.44530
  11 -10  -1 5.79396 2.49039
 -11  10   1 11.1244 2.58461
  10 -10  -1 1.91210 2.40196
 -10  10   1 4.57951 3.04291
   9 -10  -1 49.1756 1.97214
  -9  10   1 47.4143 2.41022
   8 -10  -1 18.5692 1.71241
  -8  10   1 18.3753 1.68121
   7 -10  -1 39.5072 1.77592
  -7  10   1 35.0557 1.52868
   6 -10  -1 34.5231 1.37627
  -6  10   1 39.1698 1.39872
   5 -10  -1 87.1531 1.45823
  -5  10   1 89.5443 1.45186
   4 -10  -1 18.3467 1.11342
  -4  10   1 13.6676 1.04469
   3 -10  -1 2.66200 0.67290
  -3  10   1 2.02323 0.54309
   2 -10  -1 15.5879 1.11064
  -2  10   1 13.8512 1.15626
   1 -10  -1 16.7681 0.71263
  -1  10   1 14.8403 0.96366
   0 -10  -1 3.48554 0.71695
   0  10   1 3.44951 0.93729
  -1 -10  -1 3.01580 0.65387
   1  10   1 1.57435 0.82184
  -2 -10  -1 17.0206 1.24256
   2  10   1 18.5107 1.38617
  -3 -10  -1 1.81309 0.84507
   3  10   1 0.76411 1.12182
  -4 -10  -1 60.0516 2.07339
   4  10   1 53.3408 1.80757
  -5 -10  -1 20.1064 2.26514
   5  10   1 20.1255 2.86223
  -6 -10  -1 45.8471 4.06434
   6  10   1 49.2986 2.72726
  -7 -10  -1 4.40738 6.59964
   7  10   1 5.43876 4.44213
  -8 -10  -1 11.1140 4.42179
   8  10   1 0.00000 4.22306
  -9 -10  -1 21.7571 4.73653
   9  10   1 22.3096 4.46899
  12 -11  -1 7.24996 3.19085
 -12  11   1 5.53851 3.13625
  11 -11  -1 8.89879 2.01683
 -11  11   1 25.2509 4.51166
  10 -11  -1 8.71775 2.82792
 -10  11   1 16.0292 4.55724
   9 -11  -1 5.57753 2.02417
  -9  11   1 7.62722 2.78747
   8 -11  -1 1.48986 1.41749
  -8  11   1 0.00000 3.52968
   7 -11  -1 5.38836 1.22944
  -7  11   1 7.90985 1.04113
   6 -11  -1 27.2291 1.43461
  -6  11   1 26.6147 1.43871
   5 -11  -1 17.2800 1.33496
  -5  11   1 16.2503 1.35649
   4 -11  -1 1.62399 0.80642
  -4  11   1 1.28301 0.77357
   3 -11  -1 11.9587 1.24256
  -3  11   1 11.5160 1.13039
   2 -11  -1 1.62501 0.91470
  -2  11   1 2.48640 0.88145
   1 -11  -1 32.8627 1.44774
  -1  11   1 32.0259 1.26472
   0 -11  -1 3.79438 0.88839
   0  11   1 1.66349 1.01044
  -1 -11  -1 3.28777 0.73977
   1  11   1 5.82119 1.03580
  -2 -11  -1 5.15899 0.99487
   2  11   1 7.02653 1.15257
  -3 -11  -1 9.24631 1.13739
   3  11   1 8.09039 1.46176
  -4 -11  -1 14.2397 2.42699
   4  11   1 9.09101 1.56850
  -5 -11  -1 33.7345 4.22998
   5  11   1 26.6992 3.15348
  -6 -11  -1 0.27814 7.65456
   6  11   1 11.8902 4.12015
  -7 -11  -1 7.13180 5.23044
   7  11   1 0.00006 4.64529
  -8 -11  -1 15.5802 4.93848
   8  11   1 13.5044 5.64924
  12 -12  -1 5.56648 2.69363
 -12  12   1 1.15830 2.95159
  11 -12  -1 4.32238 2.85100
 -11  12   1 10.1550 5.32795
  10 -12  -1 0.00000 3.82684
 -10  12   1 7.30795 4.19497
   9 -12  -1 10.2714 2.41331
  -9  12   1 12.5673 2.70465
   8 -12  -1 19.9229 3.38243
  -8  12   1 21.3128 5.28770
   7 -12  -1 34.4348 2.55892
  -7  12   1 31.3029 1.92119
   6 -12  -1 47.4301 1.86449
  -6  12   1 43.4703 2.20999
   5 -12  -1 0.92910 1.13673
  -5  12   1 0.95931 1.14316
   4 -12  -1 20.4132 1.26070
  -4  12   1 21.9466 1.46473
   3 -12  -1 36.9654 1.86455
  -3  12   1 32.8959 1.61409
   2 -12  -1 19.0877 1.50034
  -2  12   1 18.1962 1.49094
   1 -12  -1 24.6968 1.73026
  -1  12   1 26.1109 1.35512
   0 -12  -1 13.4836 1.13931
   0  12   1 18.9383 1.67955
  -1 -12  -1 1.27889 0.83186
   1  12   1 0.81672 1.11202
  -2 -12  -1 33.4773 1.75297
   2  12   1 31.3893 2.09054
  -3 -12  -1 1.37813 1.29243
   3  12   1 1.76059 1.44668
  -4 -12  -1 3.38833 2.36219
   4  12   1 0.00000 2.43506
  -5 -12  -1 0.00000 5.73799
   5  12   1 3.29996 3.09740
  -6 -12  -1 11.9366 4.40805
   6  12   1 32.5866 5.14372
  -7 -12  -1 20.9956 4.99517
   7  12   1 1.17881 4.55753
  -8 -12  -1 1.81996 3.06714
   8  12   1 4.64224 2.71313
  11 -13  -1 46.2350 3.54765
 -11  13   1 47.4336 5.60859
  10 -13  -1 3.68933 5.24831
 -10  13   1 0.47687 4.45014
   9 -13  -1 17.3168 4.19074
  -9  13   1 20.9910 4.48309
   8 -13  -1 10.9428 3.23126
  -8  13   1 1.20598 4.20688
   7 -13  -1 3.09563 5.23872
  -7  13   1 0.00000 4.63516
   6 -13  -1 20.6819 2.57334
  -6  13   1 21.5906 4.19489
   5 -13  -1 6.94532 2.44321
  -5  13   1 10.6564 1.77572
   4 -13  -1 6.61350 1.42791
  -4  13   1 7.02941 2.38784
   3 -13  -1 30.2512 2.03002
  -3  13   1 26.4477 1.72607
   2 -13  -1 28.3323 1.94944
  -2  13   1 28.5246 1.72016
   1 -13  -1 38.2797 2.09531
  -1  13   1 34.1222 1.57213
   0 -13  -1 0.65949 0.93017
   0  13   1 2.51992 1.44451
  -1 -13  -1 28.0414 1.90124
   1  13   1 26.6464 2.35216
  -2 -13  -1 39.5371 2.45076
   2  13   1 45.0860 2.77005
  -3 -13  -1 9.90904 1.79061
   3  13   1 13.6888 1.87958
  -4 -13  -1 0.00000 2.84572
   4  13   1 0.87854 2.58992
  -5 -13  -1 10.4069 5.70910
   5  13   1 7.62306 5.06410
  -6 -13  -1 1.03859 5.83580
   6  13   1 15.6216 5.24693
  -7 -13  -1 3.45364 4.56738
   7  13   1 7.41421 3.29293
  10 -14  -1 21.9297 3.75680
 -10  14   1 15.2995 5.29782
   9 -14  -1 15.8283 5.12199
  -9  14   1 0.00000 5.58252
   8 -14  -1 16.4192 3.84460
  -8  14   1 0.00003 4.61623
   7 -14  -1 27.6070 4.24640
  -7  14   1 35.5817 6.70550
   6 -14  -1 0.00000 4.07399
  -6  14   1 11.6530 7.48607
   5 -14  -1 12.4184 3.12862
  -5  14   1 4.88550 4.97049
   4 -14  -1 28.3847 2.94133
  -4  14   1 24.7720 2.29714
   3 -14  -1 17.2680 1.86620
  -3  14   1 15.8682 1.68992
   2 -14  -1 35.2134 2.75549
  -2  14   1 33.8405 2.36429
   1 -14  -1 6.08421 1.96550
  -1  14   1 7.33912 1.70569
   0 -14  -1 9.22148 1.76292
   0  14   1 6.52298 1.77574
  -1 -14  -1 8.18219 2.04012
   1  14   1 8.73892 1.88072
  -2 -14  -1 28.4484 3.65452
   2  14   1 32.3947 3.08780
  -3 -14  -1 9.92885 2.51782
   3  14   1 8.87617 2.23266
  -4 -14  -1 37.2083 6.16892
   4  14   1 41.2908 5.13010
  -5 -14  -1 27.8663 6.96526
   5  14   1 21.8688 5.45260
  -6 -14  -1 30.4375 7.16142
   6  14   1 50.0320 4.32333
   9 -15  -1 2.70766 4.43524
  -9  15   1 9.70236 5.15583
   8 -15  -1 22.2078 4.93542
  -8  15   1 9.13714 4.84384
   7 -15  -1 1.41927 4.65414
  -7  15   1 0.00000 4.99883
   6 -15  -1 6.86903 4.79980
  -6  15   1 8.27791 4.45416
   5 -15  -1 39.2640 5.05616
  -5  15   1 37.0678 5.53610
   4 -15  -1 7.90536 3.02023
  -4  15   1 10.4431 3.29063
   3 -15  -1 34.7847 3.18064
  -3  15   1 26.9520 3.12085
   2 -15  -1 45.2909 3.19575
  -2  15   1 46.4315 3.61803
   1 -15  -1 109.879 3.81683
  -1  15   1 105.067 4.36359
   0 -15  -1 3.28640 1.92045
   0  15   1 2.66057 1.90132
  -1 -15  -1 6.71920 3.12813
   1  15   1 8.49291 2.26167
  -2 -15  -1 1.57048 3.49030
   2  15   1 1.42908 2.07533
  -3 -15  -1 18.0020 3.45010
   3  15   1 17.6385 2.76717
  -4 -15  -1 4.45245 6.21049
   4  15   1 6.43764 3.85617
   8 -16  -1 0.00000 6.30710
  -8  16   1 24.4267 5.58290
   7 -16  -1 7.37349 4.65820
  -7  16   1 9.87632 5.16550
   6 -16  -1 7.51185 4.88095
  -6  16   1 15.6339 5.69346
   5 -16  -1 7.23154 4.75560
  -5  16   1 2.73810 5.86052
   4 -16  -1 28.6018 3.72606
  -4  16   1 35.5537 4.56191
   3 -16  -1 22.1427 3.30816
  -3  16   1 16.9625 3.09889
   2 -16  -1 13.6330 2.27789
  -2  16   1 16.3993 3.55042
   1 -16  -1 13.7824 3.86271
  -1  16   1 5.61224 3.58424
   0 -16  -1 106.368 4.26172
   0  16   1 94.1594 4.19407
  -1 -16  -1 17.7824 3.42369
   1  16   1 11.5773 6.69379
  -2 -16  -1 21.8802 4.17187
   2  16   1 29.7130 3.08517
  -3 -16  -1 0.00000 14.1838
   3  16   1 6.37777 5.40074
   6 -17  -1 40.8108 5.38391
  -6  17   1 35.1593 5.80400
   5 -17  -1 6.71118 5.80300
  -5  17   1 10.3419 6.06246
   4 -17  -1 14.2966 4.03349
  -4  17   1 11.6865 6.13497
   3 -17  -1 17.8532 5.26702
  -3  17   1 14.6571 4.47894
   2 -17  -1 47.9686 3.92984
  -2  17   1 45.7887 4.46279
   1 -17  -1 5.61900 6.35807
  -1  17   1 2.09405 4.54049
   0 -17  -1 43.5228 3.78795
   0  17   1 47.7237 4.15695
   1  18  -2 34.2983 4.06219
  -1 -18   2 47.7052 4.27095
   0  18  -2 25.6787 4.89813
   0 -18   2 27.8057 6.66543
  -1  18  -2 28.4817 4.01701
   1 -18   2 22.2032 5.19468
  -2  18  -2 39.6970 5.35937
   2 -18   2 53.7672 4.54724
  -3  18  -2 77.3537 7.04114
   3 -18   2 61.3306 4.57897
  -4  18  -2 12.3803 6.25098
   4 -18   2 14.0601 5.72672
  -5  18  -2 25.8267 4.57568
   5 -18   2 25.2379 4.30587
  -6  18  -2 7.31878 5.59232
   6 -18   2 19.0792 5.07388
  -7  18  -2 0.00000 4.94341
   7 -18   2 6.39516 3.05882
   3  17  -2 44.9318 5.03036
  -3 -17   2 73.4226 7.23283
   2  17  -2 27.1187 3.78112
  -2 -17   2 39.7762 6.54041
   1  17  -2 21.6508 3.67477
  -1 -17   2 29.9914 5.12205
   0  17  -2 4.88209 2.04671
   0 -17   2 3.03805 2.09735
  -1  17  -2 36.9674 5.23075
   1 -17   2 23.5442 2.51961
  -2  17  -2 8.69491 3.96028
   2 -17   2 6.57070 2.29604
  -3  17  -2 10.8644 2.69573
   3 -17   2 13.6668 2.18523
  -4  17  -2 12.4172 5.35249
   4 -17   2 8.72560 4.87095
  -5  17  -2 59.5330 4.40750
   5 -17   2 64.1871 3.91135
  -6  17  -2 0.00000 5.13664
   6 -17   2 0.35039 4.79218
  -7  17  -2 1.34387 7.42907
   7 -17   2 4.86675 4.85417
  -8  17  -2 16.8275 4.33213
   8 -17   2 13.2919 4.33690
   5  16  -2 8.00748 4.61842
  -5 -16   2 4.43089 4.95551
   4  16  -2 0.00000 5.44106
  -4 -16   2 0.00000 6.01955
   3  16  -2 11.1423 2.53297
  -3 -16   2 30.5950 5.89487
   2  16  -2 121.110 4.52612
  -2 -16   2 123.269 6.17733
   1  16  -2 9.34063 1.96106
  -1 -16   2 14.3368 3.12234
   0  16  -2 76.8161 3.44264
   0 -16   2 75.1891 3.38698
  -1  16  -2 17.5995 2.03981
   1 -16   2 12.9960 2.13615
  -2  16  -2 11.0868 1.90984
   2 -16   2 11.1840 1.96978
  -3  16  -2 45.6368 3.15174
   3 -16   2 56.7317 2.70811
  -4  16  -2 32.6886 6.01843
   4 -16   2 47.9915 4.95104
  -5  16  -2 13.3322 2.78133
   5 -16   2 13.7836 3.20108
  -6  16  -2 27.7842 5.93258
   6 -16   2 30.3360 4.31080
  -7  16  -2 23.1259 5.23797
   7 -16   2 33.6590 4.86411
  -8  16  -2 9.26435 6.10641
   8 -16   2 27.1938 6.79419
  -9  16  -2 54.7891 5.57529
   9 -16   2 43.4426 5.94774
 -10  16  -2 7.53530 6.37599
  10 -16   2 7.91957 4.23834
   6  15  -2 4.35240 5.43444
  -6 -15   2 12.4439 5.85220
   5  15  -2 11.5222 2.83723
  -5 -15   2 16.8746 3.05440
   4  15  -2 8.90288 5.57134
  -4 -15   2 3.59001 5.67925
   3  15  -2 2.38830 1.70682
  -3 -15   2 2.56384 1.78725
   2  15  -2 15.1908 1.98519
  -2 -15   2 12.0649 2.04209
   1  15  -2 12.5421 1.70982
  -1 -15   2 13.3000 1.58998
   0  15  -2 5.83438 1.66517
   0 -15   2 7.63349 1.73570
  -1  15  -2 39.9956 2.31770
   1 -15   2 39.9584 2.38512
  -2  15  -2 34.9922 2.47059
   2 -15   2 37.7953 2.19924
  -3  15  -2 13.6720 1.42098
   3 -15   2 16.2373 1.51719
  -4  15  -2 62.8448 2.86853
   4 -15   2 61.1394 2.68028
  -5  15  -2 16.9312 2.64145
   5 -15   2 16.7590 2.05782
  -6  15  -2 44.1708 4.27391
   6 -15   2 44.5419 4.91807
  -7  15  -2 16.4716 4.59299
   7 -15   2 20.2765 4.06802
  -8  15  -2 0.00000 4.14774
   8 -15   2 0.97620 4.62344
  -9  15  -2 24.8294 6.27370
   9 -15   2 23.7662 4.70286
 -10  15  -2 53.7434 4.37959
  10 -15   2 42.4507 4.63798
   7  14  -2 5.41344 3.95937
  -7 -14   2 7.33966 2.99601
   6  14  -2 6.03874 4.37537
  -6 -14   2 8.66877 5.50126
   5  14  -2 0.65825 2.46073
  -5 -14   2 1.13699 2.67090
   4  14  -2 0.00000 4.60816
  -4 -14   2 8.92254 4.79318
   3  14  -2 19.8007 2.11121
  -3 -14   2 18.7424 1.99738
   2  14  -2 47.2233 2.28045
  -2 -14   2 48.8933 2.37012
   1  14  -2 2.08959 1.20842
  -1 -14   2 1.72857 1.05270
   0  14  -2 0.60519 1.17481
   0 -14   2 1.43714 1.18438
  -1  14  -2 32.1958 1.67851
   1 -14   2 34.1187 1.64586
  -2  14  -2 2.55592 0.98231
   2 -14   2 2.49500 0.90009
  -3  14  -2 21.7074 1.55025
   3 -14   2 20.5554 1.37967
  -4  14  -2 7.25097 1.14229
   4 -14   2 5.85387 1.18373
  -5  14  -2 47.8807 2.59911
   5 -14   2 50.6482 2.44388
  -6  14  -2 13.5632 4.66504
   6 -14   2 5.72345 2.06174
  -7  14  -2 13.6833 4.22746
   7 -14   2 1.34055 4.64841
  -8  14  -2 16.9847 3.56088
   8 -14   2 18.3143 3.36659
  -9  14  -2 13.5467 5.25388
   9 -14   2 7.93912 2.70853
 -10  14  -2 14.8879 4.23013
  10 -14   2 9.43672 3.67995
 -11  14  -2 14.1833 5.56725
  11 -14   2 34.9086 4.83124
   8  13  -2 0.89579 4.22679
  -8 -13   2 0.00000 4.17696
   7  13  -2 6.70826 5.26061
  -7 -13   2 14.2156 5.96800
   6  13  -2 1.23086 4.99890
  -6 -13   2 0.00000 5.26953
   5  13  -2 11.4766 2.70396
  -5 -13   2 12.3915 2.57191
   4  13  -2 44.9204 2.79439
  -4 -13   2 43.9938 2.88258
   3  13  -2 1.82859 1.15730
  -3 -13   2 2.96667 1.16643
   2  13  -2 1.86501 0.94794
  -2 -13   2 0.86990 1.10144
   1  13  -2 7.44813 0.93348
  -1 -13   2 9.06660 0.97593
   0  13  -2 3.74886 1.09094
   0 -13   2 1.64324 1.06436
  -1  13  -2 104.086 1.72147
   1 -13   2 102.660 1.70664
  -2  13  -2 12.7813 1.36200
   2 -13   2 13.0577 1.12080
  -3  13  -2 123.581 1.92318
   3 -13   2 124.673 1.78936
  -4  13  -2 35.5386 1.51152
   4 -13   2 38.9087 1.59769
  -5  13  -2 41.4215 1.92464
   5 -13   2 46.2014 1.48251
  -6  13  -2 21.4044 2.58478
   6 -13   2 22.6116 1.93265
  -7  13  -2 75.2872 3.44105
   7 -13   2 71.0845 2.78480
  -8  13  -2 15.6750 5.11440
   8 -13   2 15.7688 5.12637
  -9  13  -2 61.8791 4.41244
   9 -13   2 44.0512 3.14691
 -10  13  -2 36.6050 3.70608
  10 -13   2 44.1285 3.63637
 -11  13  -2 1.39511 6.56484
  11 -13   2 18.1499 2.39233
 -12  13  -2 0.00000 5.04681
  12 -13   2 0.00057 4.37288
   9  12  -2 6.28329 2.77177
  -9 -12   2 10.6896 2.65761
   8  12  -2 10.1700 5.75477
  -8 -12   2 25.0574 5.28824
   7  12  -2 0.55392 4.65915
  -7 -12   2 9.93059 6.57025
   6  12  -2 0.00000 4.10223
  -6 -12   2 1.16555 4.46593
   5  12  -2 3.20288 1.46513
  -5 -12   2 3.48053 1.65416
   4  12  -2 16.9172 1.94994
  -4 -12   2 14.4943 1.84383
   3  12  -2 23.2583 1.42729
  -3 -12   2 28.0035 1.46401
   2  12  -2 35.5014 1.64188
  -2 -12   2 30.2818 1.55280
   1  12  -2 35.1435 1.31143
  -1 -12   2 41.4133 1.38020
   0  12  -2 24.8993 1.40238
   0 -12   2 26.0213 1.34722
  -1  12  -2 10.4586 0.81538
   1 -12   2 13.1012 0.92813
  -2  12  -2 16.1592 1.15726
   2 -12   2 15.9782 1.18156
  -3  12  -2 26.1009 1.18618
   3 -12   2 25.8069 1.13861
  -4  12  -2 109.636 1.76901
   4 -12   2 108.785 1.73114
  -5  12  -2 166.290 2.46741
   5 -12   2 165.577 2.18199
  -6  12  -2 89.1772 2.75572
   6 -12   2 90.3817 2.57543
  -7  12  -2 33.9559 1.86626
   7 -12   2 37.7006 2.08958
  -8  12  -2 67.6072 3.52489
   8 -12   2 63.8482 2.93566
  -9  12  -2 27.8505 4.09869
   9 -12   2 17.4768 2.46681
 -10  12  -2 22.4030 3.75951
  10 -12   2 16.2225 3.37233
 -11  12  -2 9.11046 2.77290
  11 -12   2 7.58880 2.04665
 -12  12  -2 8.71309 5.12596
  12 -12   2 13.5652 3.48232
   9  11  -2 3.84966 5.67069
  -9 -11   2 24.9995 5.97815
   8  11  -2 25.3684 4.30166
  -8 -11   2 17.7295 4.98933
   7  11  -2 13.0984 3.73134
  -7 -11   2 8.07332 4.37040
   6  11  -2 6.78067 2.30773
  -6 -11   2 0.00000 4.69145
   5  11  -2 45.8996 2.02476
  -5 -11   2 50.0631 2.41452
   4  11  -2 188.352 2.27154
  -4 -11   2 187.294 2.49316
   3  11  -2 86.1550 1.63052
  -3 -11   2 85.1242 1.60908
   2  11  -2 63.2168 1.52080
  -2 -11   2 62.6548 1.47600
   1  11  -2 1.72276 0.62781
  -1 -11   2 2.61838 0.65466
   0  11  -2 10.9940 0.97741
   0 -11   2 14.9981 1.13791
  -1  11  -2 24.9391 1.03526
   1 -11   2 23.6665 1.07706
  -2  11  -2 7.01319 0.96834
   2 -11   2 7.53363 0.85872
  -3  11  -2 10.2049 0.81339
   3 -11   2 11.2585 0.75342
  -4  11  -2 13.8088 1.01124
   4 -11   2 12.5371 0.93586
  -5  11  -2 83.5208 1.81447
   5 -11   2 82.7849 1.34123
  -6  11  -2 90.2414 2.13101
   6 -11   2 94.2487 2.14441
  -7  11  -2 135.679 2.36258
   7 -11   2 136.356 2.30841
  -8  11  -2 0.50350 1.47409
   8 -11   2 0.32416 1.69190
  -9  11  -2 11.9319 1.80107
   9 -11   2 14.8532 1.54626
 -10  11  -2 17.0315 4.14194
  10 -11   2 16.4285 3.63393
 -11  11  -2 21.9962 2.95008
  11 -11   2 21.0216 2.56873
 -12  11  -2 12.2373 5.15935
  12 -11   2 4.39146 2.96443
 -13  11  -2 20.5098 3.42911
  13 -11   2 22.5065 2.73141
  10  10  -2 10.0266 4.51831
 -10 -10   2 2.33429 4.84730
   9  10  -2 6.94713 4.06818
  -9 -10   2 8.46034 5.14703
   8  10  -2 21.2805 3.09730
  -8 -10   2 26.7813 3.65638
   7  10  -2 10.3397 2.69988
  -7 -10   2 3.92472 2.88918
   6  10  -2 34.9479 2.36355
  -6 -10   2 33.2849 2.73644
   5  10  -2 44.1637 1.38477
  -5 -10   2 42.8795 1.80018
   4  10  -2 37.9901 1.38358
  -4 -10   2 37.6955 1.56727
   3  10  -2 63.9607 1.22902
  -3 -10   2 61.5246 1.32876
   2  10  -2 38.7193 1.27609
  -2 -10   2 40.2381 1.32902
   1  10  -2 36.3027 1.04410
  -1 -10   2 36.4531 1.03148
   0  10  -2 26.0961 1.01734
   0 -10   2 25.9934 1.00422
  -1  10  -2 59.8020 1.06645
   1 -10   2 59.9476 1.05335
  -2  10  -2 52.7711 1.30932
   2 -10   2 53.7308 1.12822
  -3  10  -2 16.2548 0.84961
   3 -10   2 15.9640 0.80624
  -4  10  -2 12.8457 1.09180
   4 -10   2 15.0958 1.03203
  -5  10  -2 99.2174 1.81065
   5 -10   2 104.982 1.82019
  -6  10  -2 9.40009 1.07759
   6 -10   2 6.46626 1.13260
  -7  10  -2 9.67976 0.97663
   7 -10   2 10.2194 1.12270
  -8  10  -2 28.1856 2.24503
   8 -10   2 32.7823 2.11854
  -9  10  -2 14.3683 1.55020
   9 -10   2 18.3172 1.58831
 -10  10  -2 6.62851 4.29483
  10 -10   2 10.0531 6.91465
 -11  10  -2 11.4976 2.34128
  11 -10   2 7.65464 1.87301
 -12  10  -2 32.5914 5.66125
  12 -10   2 36.7132 3.46679
 -13  10  -2 34.3748 3.76076
  13 -10   2 30.3685 2.92666
  11   9  -2 16.3961 3.03436
 -11  -9   2 12.3893 2.82686
  10   9  -2 10.4847 3.70624
 -10  -9   2 4.30200 4.49653
   9   9  -2 37.2036 3.56206
  -9  -9   2 26.4643 4.60858
   8   9  -2 45.1173 4.91359
  -8  -9   2 39.8203 5.14567
   7   9  -2 68.4955 2.57633
  -7  -9   2 57.7657 2.92712
   6   9  -2 308.898 4.04763
  -6  -9   2 310.041 3.70823
   5   9  -2 15.7354 1.12878
  -5  -9   2 14.8291 1.13443
   4   9  -2 139.939 1.63218
  -4  -9   2 139.727 1.95357
   3   9  -2 46.8073 1.03580
  -3  -9   2 45.5258 1.12363
   2   9  -2 4.91978 0.78695
  -2  -9   2 5.32248 0.91921
   1   9  -2 17.2245 0.76543
  -1  -9   2 16.2017 0.73852
   0   9  -2 26.0135 0.91092
   0  -9   2 25.1435 0.90229
  -1   9  -2 34.4750 0.75360
   1  -9   2 33.5084 0.79242
  -2   9  -2 10.2584 0.72307
   2  -9   2 10.7927 0.72920
  -3   9  -2 151.137 1.39625
   3  -9   2 151.834 1.35322
  -4   9  -2 35.2516 1.36669
   4  -9   2 34.6454 1.11674
  -5   9  -2 418.950 3.40519
   5  -9   2 421.844 3.34710
  -6   9  -2 0.95540 0.78090
   6  -9   2 1.37485 0.76665
  -7   9  -2 31.6777 1.35643
   7  -9   2 33.3462 1.25137
  -8   9  -2 95.1166 1.67715
   8  -9   2 97.9182 2.16118
  -9   9  -2 2.47084 0.72733
   9  -9   2 3.82384 1.09701
 -10   9  -2 17.2328 2.36908
  10  -9   2 16.5670 2.35482
 -11   9  -2 23.6245 3.39960
  11  -9   2 21.8744 2.00838
 -12   9  -2 14.0406 6.51526
  12  -9   2 8.08023 2.19962
 -13   9  -2 9.20325 2.37645
  13  -9   2 14.8825 2.25182
  11   8  -2 16.1849 2.75780
 -11  -8   2 19.6624 5.38862
  10   8  -2 11.9580 3.53775
 -10  -8   2 0.00002 3.96964
   9   8  -2 15.3474 2.71043
  -9  -8   2 10.4259 4.37270
   8   8  -2 30.8753 2.72271
  -8  -8   2 29.6121 4.25018
   7   8  -2 22.8170 1.89361
  -7  -8   2 24.9704 1.77057
   6   8  -2 4.05375 1.12766
  -6  -8   2 5.20763 1.46921
   5   8  -2 29.4817 1.82536
  -5  -8   2 28.9428 1.39321
   4   8  -2 9.83091 1.08299
  -4  -8   2 8.55097 0.87929
   3   8  -2 29.7171 0.81327
  -3  -8   2 28.3352 0.89205
   2   8  -2 25.0511 0.85979
  -2  -8   2 25.7575 0.89031
   1   8  -2 131.469 1.15643
  -1  -8   2 128.223 1.14495
   0   8  -2 13.0830 0.70226
   0  -8   2 12.9149 0.70055
  -1   8  -2 3.02540 0.38680
   1  -8   2 2.33031 0.40614
  -2   8  -2 49.6612 0.92883
   2  -8   2 47.2030 0.91760
  -3   8  -2 35.7037 0.69416
   3  -8   2 35.3884 0.66341
  -4   8  -2 54.1642 1.17527
   4  -8   2 52.0256 0.93047
  -5   8  -2 12.3026 0.84031
   5  -8   2 12.1506 0.72307
  -6   8  -2 10.5073 1.02314
   6  -8   2 9.52017 0.83909
  -7   8  -2 66.9976 1.38814
   7  -8   2 66.2952 1.35387
  -8   8  -2 53.9226 1.40376
   8  -8   2 52.8905 1.50283
  -9   8  -2 69.4089 1.60535
   9  -8   2 70.4598 1.73060
 -10   8  -2 7.89021 1.26433
  10  -8   2 7.31098 1.38321
 -11   8  -2 2.68496 1.99568
  11  -8   2 4.78622 1.20168
 -12   8  -2 10.9188 2.53596
  12  -8   2 11.5133 2.08397
 -13   8  -2 14.3726 2.32963
  13  -8   2 18.9279 2.13835
  12   7  -2 13.1669 4.88603
 -12  -7   2 13.1528 4.93961
  11   7  -2 21.2034 3.05417
 -11  -7   2 29.1733 6.13525
  10   7  -2 2.87568 3.35643
 -10  -7   2 5.46058 3.58802
   9   7  -2 6.96914 1.84314
  -9  -7   2 6.69375 2.61509
   8   7  -2 31.7038 2.15168
  -8  -7   2 38.0015 2.39197
   7   7  -2 15.4542 1.39593
  -7  -7   2 12.1692 1.16794
   6   7  -2 4.82833 1.00323
  -6  -7   2 7.03866 1.07352
   5   7  -2 49.7761 1.41677
  -5  -7   2 48.1894 1.40225
   4   7  -2 61.4738 1.21813
  -4  -7   2 57.8387 1.51509
   3   7  -2 113.753 1.09137
  -3  -7   2 114.500 1.17085
   2   7  -2 18.2460 0.82572
  -2  -7   2 14.3505 0.79792
   1   7  -2 18.0743 0.64624
  -1  -7   2 17.8075 0.60985
   0   7  -2 6.21435 0.52858
   0  -7   2 7.85808 0.51778
  -1   7  -2 4.46508 0.37232
   1  -7   2 4.15047 0.38910
  -2   7  -2 25.3220 0.75292
   2  -7   2 24.8138 0.82476
  -3   7  -2 212.745 1.56462
   3  -7   2 216.378 1.51149
  -4   7  -2 607.029 3.76478
   4  -7   2 577.419 4.17617
  -5   7  -2 171.292 1.75500
   5  -7   2 170.103 1.76582
  -6   7  -2 197.259 1.85468
   6  -7   2 201.517 1.96223
  -7   7  -2 15.5940 0.85308
   7  -7   2 15.8262 0.98906
  -8   7  -2 118.472 1.64840
   8  -7   2 120.601 1.73307
  -9   7  -2 4.49492 0.63437
   9  -7   2 4.86910 0.78281
 -10   7  -2 117.203 1.92251
  10  -7   2 122.275 2.34145
 -11   7  -2 15.5165 2.04178
  11  -7   2 13.9838 1.16056
 -12   7  -2 5.63387 2.44082
  12  -7   2 7.71826 2.09669
 -13   7  -2 17.6824 2.32183
  13  -7   2 22.3563 2.19538
 -14   7  -2 1.75573 3.20302
  14  -7   2 0.08511 2.78680
  12   6  -2 6.83037 3.23842
 -12  -6   2 0.66319 5.03646
  11   6  -2 0.00000 2.14573
 -11  -6   2 4.32795 2.51905
  10   6  -2 5.37980 3.67294
 -10  -6   2 0.96201 4.36532
   9   6  -2 18.3557 1.68690
  -9  -6   2 18.4057 1.84691
   8   6  -2 112.940 2.35468
  -8  -6   2 118.455 2.70784
   7   6  -2 55.0669 1.73575
  -7  -6   2 51.9945 1.46653
   6   6  -2 86.0226 1.68481
  -6  -6   2 95.4145 1.55406
   5   6  -2 133.573 1.62255
  -5  -6   2 131.063 1.67873
   4   6  -2 8.39562 0.71200
  -4  -6   2 7.42375 0.89815
   3   6  -2 169.348 1.32779
  -3  -6   2 168.673 1.29416
   2   6  -2 52.6256 1.07139
  -2  -6   2 52.0430 0.86971
   1   6  -2 12.7080 0.55625
  -1  -6   2 11.8144 0.50128
   0   6  -2 92.2671 1.01523
   0  -6   2 93.3722 1.02036
  -1   6  -2 9.12771 0.42145
   1  -6   2 9.03630 0.46891
  -2   6  -2 404.804 2.98514
   2  -6   2 410.040 3.32070
  -3   6  -2 223.339 1.54463
   3  -6   2 226.719 1.59175
  -4   6  -2 589.959 4.36057
   4  -6   2 593.617 5.00542
  -5   6  -2 111.727 1.02494
   5  -6   2 113.342 1.21295
  -6   6  -2 117.134 1.60361
   6  -6   2 119.181 1.38049
  -7   6  -2 29.0328 0.71099
   7  -6   2 31.2161 0.92951
  -8   6  -2 33.9117 0.83678
   8  -6   2 33.0249 1.26358
  -9   6  -2 0.54169 0.55991
   9  -6   2 2.55885 0.79497
 -10   6  -2 14.3757 1.00989
  10  -6   2 14.4840 1.26785
 -11   6  -2 28.3321 2.35528
  11  -6   2 23.4101 1.61491
 -12   6  -2 1.96030 3.15149
  12  -6   2 3.85138 1.86818
 -13   6  -2 3.82020 1.82243
  13  -6   2 3.68574 1.46660
 -14   6  -2 14.1143 6.40485
  14  -6   2 0.00000 5.83720
  12   5  -2 8.29895 2.92162
 -12  -5   2 0.73431 4.92950
  11   5  -2 15.7073 2.09301
 -11  -5   2 14.0997 2.41717
  10   5  -2 0.00000 6.57849
 -10  -5   2 0.00000 4.57722
   9   5  -2 34.5509 1.81458
  -9  -5   2 34.1606 1.32929
   8   5  -2 19.9539 1.73428
  -8  -5   2 17.8972 1.73969
   7   5  -2 10.7184 0.85924
  -7  -5   2 11.0360 0.75172
   6   5  -2 9.06281 0.83749
  -6  -5   2 9.44708 0.92258
   5   5  -2 108.655 1.31703
  -5  -5   2 107.237 1.34815
   4   5  -2 82.4922 1.68520
  -4  -5   2 83.1744 1.74662
   3   5  -2 133.858 1.21196
  -3  -5   2 134.085 1.15242
   2   5  -2 291.479 2.50441
  -2  -5   2 300.528 2.46898
   1   5  -2 20.9993 0.52417
  -1  -5   2 20.9241 0.48712
   0   5  -2 45.1565 0.68298
   0  -5   2 44.7076 0.68179
  -1   5  -2 21.8280 0.51084
   1  -5   2 21.2585 0.53760
  -2   5  -2 253.219 1.93840
   2  -5   2 256.674 2.00102
  -3   5  -2 299.622 1.78127
   3  -5   2 304.206 2.17883
  -4   5  -2 758.984 5.51078
   4  -5   2 755.274 5.59750
  -5   5  -2 439.438 2.27414
   5  -5   2 445.833 2.82224
  -6   5  -2 91.0323 0.99279
   6  -5   2 90.3954 1.39708
  -7   5  -2 31.0372 0.73584
   7  -5   2 32.4724 0.96637
  -8   5  -2 44.5532 0.90935
   8  -5   2 46.4785 1.37712
  -9   5  -2 18.1376 0.83834
   9  -5   2 18.5481 1.16872
 -10   5  -2 4.77712 1.18380
  10  -5   2 5.27652 1.07531
 -11   5  -2 5.83390 1.17316
  11  -5   2 5.41353 1.04239
 -12   5  -2 10.5489 2.12159
  12  -5   2 10.1816 1.91589
 -13   5  -2 32.8663 2.86253
  13  -5   2 25.4265 2.32179
 -14   5  -2 19.1287 6.14281
  14  -5   2 7.54979 4.18282
  13   4  -2 18.6971 2.85008
 -13  -4   2 26.4557 5.49357
  12   4  -2 0.00000 2.57362
 -12  -4   2 0.00000 5.70035
  11   4  -2 18.4457 2.14057
 -11  -4   2 18.8731 2.42765
  10   4  -2 40.6535 3.19684
 -10  -4   2 34.0688 3.42313
   9   4  -2 47.7965 1.54137
  -9  -4   2 48.5103 1.41905
   8   4  -2 75.1108 1.63266
  -8  -4   2 71.8084 1.61839
   7   4  -2 35.0136 1.02914
  -7  -4   2 35.2001 0.91047
   6   4  -2 63.2098 1.48130
  -6  -4   2 61.2004 1.12059
   5   4  -2 95.0809 1.19767
  -5  -4   2 93.0107 0.87597
   4   4  -2 489.851 4.04005
  -4  -4   2 495.471 3.87833
   3   4  -2 859.838 4.92401
  -3  -4   2 856.653 4.47151
   2   4  -2 145.576 1.54846
  -2  -4   2 148.610 1.53791
   1   4  -2 241.379 1.42469
  -1  -4   2 239.888 1.54978
   0   4  -2 593.419 3.99338
   0  -4   2 583.362 3.95544
  -1   4  -2 1794.34 8.42614
   1  -4   2 1800.44 8.73338
  -2   4  -2 10.8889 0.54079
   2  -4   2 10.4900 0.55691
  -3   4  -2 53.8600 0.53096
   3  -4   2 51.6680 0.62787
  -4   4  -2 272.769 1.81551
   4  -4   2 275.561 1.90403
  -5   4  -2 216.910 1.25316
   5  -4   2 216.663 1.53106
  -6   4  -2 51.0919 0.84880
   6  -4   2 51.4370 1.05968
  -7   4  -2 48.0340 0.77105
   7  -4   2 50.9847 1.02654
  -8   4  -2 9.70382 0.75593
   8  -4   2 11.1474 0.79819
  -9   4  -2 17.2769 1.07382
   9  -4   2 17.2633 1.14676
 -10   4  -2 5.94023 0.90602
  10  -4   2 6.17277 0.86950
 -11   4  -2 14.9016 1.44833
  11  -4   2 14.3782 1.26277
 -12   4  -2 33.5804 3.14215
  12  -4   2 32.8423 2.66131
 -13   4  -2 8.40335 1.80708
  13  -4   2 7.83811 1.68123
 -14   4  -2 16.6910 6.17538
  14  -4   2 13.4798 4.67305
  13   3  -2 1.36741 2.25781
 -13  -3   2 2.24425 2.36622
  12   3  -2 9.49176 2.16171
 -12  -3   2 15.3477 3.62470
  11   3  -2 3.19715 1.50638
 -11  -3   2 4.07615 1.59961
  10   3  -2 30.4550 1.89906
 -10  -3   2 29.0288 2.40030
   9   3  -2 24.4698 1.51271
  -9  -3   2 23.2790 1.33218
   8   3  -2 3.41132 0.90818
  -8  -3   2 2.55511 0.74695
   7   3  -2 8.93511 0.70395
  -7  -3   2 7.44461 0.63531
   6   3  -2 61.1470 1.15210
  -6  -3   2 60.7063 1.28791
   5   3  -2 193.927 1.65178
  -5  -3   2 193.411 1.44767
   4   3  -2 1397.85 9.35967
  -4  -3   2 1427.28 8.70600
   3   3  -2 455.216 2.93405
  -3  -3   2 457.798 2.52713
   2   3  -2 32.4428 0.59340
  -2  -3   2 31.6581 0.55802
   1   3  -2 2198.97 10.2321
  -1  -3   2 2204.17 10.2534
   0   3  -2 30.1858 0.49409
   0  -3   2 29.7306 0.49317
  -1   3  -2 1754.31 7.94240
   1  -3   2 1763.10 8.24875
  -2   3  -2 228.024 1.46844
   2  -3   2 222.872 1.53782
  -3   3  -2 224.417 1.24111
   3  -3   2 226.929 1.43050
  -4   3  -2 28.5754 0.45437
   4  -3   2 29.0952 0.63782
  -5   3  -2 18.9104 0.54324
   5  -3   2 19.4026 0.84239
  -6   3  -2 24.2677 0.73366
   6  -3   2 25.9249 0.81550
  -7   3  -2 5.56743 0.52728
   7  -3   2 6.50242 0.56165
  -8   3  -2 2.14378 0.60929
   8  -3   2 2.56147 0.57039
  -9   3  -2 21.0835 1.12157
   9  -3   2 18.6961 1.07355
 -10   3  -2 61.5156 1.84334
  10  -3   2 64.3378 1.63077
 -11   3  -2 91.3593 2.20588
  11  -3   2 94.8761 2.12883
 -12   3  -2 24.2170 4.16020
  12  -3   2 11.7229 1.91666
 -13   3  -2 1.84686 2.05519
  13  -3   2 2.63924 1.51570
 -14   3  -2 5.17074 6.34984
  14  -3   2 32.7395 5.92111
  13   2  -2 2.70462 2.00090
 -13  -2   2 0.64612 2.46317
  12   2  -2 3.76524 2.03912
 -12  -2   2 3.48143 3.15416
  11   2  -2 84.2045 2.06409
 -11  -2   2 91.4019 3.15908
  10   2  -2 0.96896 1.23942
 -10  -2   2 1.82786 0.83249
   9   2  -2 19.4538 1.22947
  -9  -2   2 17.3289 0.98146
   8   2  -2 44.1025 1.33078
  -8  -2   2 44.3182 0.95015
   7   2  -2 4.76724 0.58585
  -7  -2   2 4.59371 0.41061
   6   2  -2 252.721 2.11191
  -6  -2   2 251.173 1.88591
   5   2  -2 26.6776 0.75188
  -5  -2   2 26.6346 0.50672
   4   2  -2 32.5356 0.84723
  -4  -2   2 34.8208 0.90037
   3   2  -2 480.093 2.51053
  -3  -2   2 480.959 2.27046
   2   2  -2 66.0304 0.93503
  -2  -2   2 69.1919 0.96419
   1   2  -2 291.991 1.56568
  -1  -2   2 290.639 1.61003
   0   2  -2 236.012 2.38914
   0  -2   2 221.297 2.28131
  -1   2  -2 58.3927 0.65381
   1  -2   2 58.7320 0.60165
  -2   2  -2 539.182 4.24361
   2  -2   2 542.334 3.93041
  -3   2  -2 39.1589 0.53436
   3  -2   2 38.0166 0.59543
  -4   2  -2 20.7682 0.59585
   4  -2   2 20.8294 0.54318
  -5   2  -2 174.807 1.27612
   5  -2   2 172.737 1.46650
  -6   2  -2 41.8660 0.84284
   6  -2   2 41.7692 0.85954
  -7   2  -2 13.7569 0.75028
   7  -2   2 12.9184 0.68316
  -8   2  -2 23.5955 1.04723
   8  -2   2 24.4864 0.97880
  -9   2  -2 1.09571 0.83515
   9  -2   2 1.07715 0.68562
 -10   2  -2 26.9529 1.40889
  10  -2   2 27.2929 1.39715
 -11   2  -2 96.2105 2.77857
  11  -2   2 96.8214 2.31916
 -12   2  -2 19.2760 3.90578
  12  -2   2 23.8706 2.30762
 -13   2  -2 15.5616 2.65655
  13  -2   2 10.6901 1.71626
 -14   2  -2 4.72711 2.89276
  14  -2   2 3.31636 2.88455
  13   1  -2 12.7915 1.81606
 -13  -1   2 16.8270 2.82740
  12   1  -2 6.56371 1.85714
 -12  -1   2 5.48750 2.42363
  11   1  -2 28.3906 2.01133
 -11  -1   2 27.5124 2.12669
  10   1  -2 48.9641 1.79195
 -10  -1   2 47.6368 1.36909
   9   1  -2 24.9791 1.27274
  -9  -1   2 24.2694 0.98947
   8   1  -2 84.3073 1.54034
  -8  -1   2 84.1042 1.08765
   7   1  -2 107.750 1.30245
  -7  -1   2 109.391 1.09385
   6   1  -2 133.836 1.38702
  -6  -1   2 128.581 1.02690
   5   1  -2 9.62147 0.56148
  -5  -1   2 10.1397 0.37873
   4   1  -2 8.81598 0.55744
  -4  -1   2 9.38997 0.39421
   3   1  -2 600.705 3.17043
  -3  -1   2 598.984 2.74574
   2   1  -2 612.945 4.23370
  -2  -1   2 628.170 4.59001
   1   1  -2 129.623 0.88906
  -1  -1   2 110.991 1.46327
  -1   1  -2 41.6330 0.78765
   1  -1   2 40.1791 0.42533
  -2   1  -2 282.076 2.29646
   2  -1   2 279.618 2.10282
  -3   1  -2 193.566 1.18620
   3  -1   2 195.919 1.41822
  -4   1  -2 145.269 1.19136
   4  -1   2 145.707 1.38509
  -5   1  -2 36.8535 0.70335
   5  -1   2 36.9979 0.65897
  -6   1  -2 270.200 1.98308
   6  -1   2 270.028 2.17281
  -7   1  -2 34.1014 0.93877
   7  -1   2 33.9233 0.93813
  -8   1  -2 13.1723 0.85540
   8  -1   2 14.6529 1.05177
  -9   1  -2 9.31445 0.94311
   9  -1   2 8.23637 0.79782
 -10   1  -2 12.5019 1.10578
  10  -1   2 14.5882 1.08417
 -11   1  -2 13.4440 1.85742
  11  -1   2 11.0722 1.56475
 -12   1  -2 3.99878 2.39162
  12  -1   2 6.95611 1.79587
 -13   1  -2 16.4309 3.99102
  13  -1   2 7.94274 1.71251
  14   0  -2 4.01786 2.61364
 -14   0   2 0.00000 5.16415
  13   0  -2 9.08740 1.61489
 -13   0   2 7.77782 1.95508
  12   0  -2 32.4540 2.50520
 -12   0   2 25.9643 4.09404
  11   0  -2 4.29213 1.01038
 -11   0   2 4.88042 1.22747
  10   0  -2 131.923 2.15209
 -10   0   2 130.085 1.87925
   9   0  -2 73.3515 1.46414
  -9   0   2 74.3455 1.23308
   8   0  -2 59.6142 1.17321
  -8   0   2 58.1250 1.01048
   7   0  -2 70.2302 1.08186
  -7   0   2 69.8624 0.87186
   6   0  -2 22.7162 0.80922
  -6   0   2 19.6880 0.56390
   5   0  -2 60.3849 0.92129
  -5   0   2 60.5316 0.62948
   4   0  -2 13.0780 0.52934
  -4   0   2 11.8412 0.54634
   3   0  -2 71.4132 0.89237
  -3   0   2 74.9407 0.72643
   2   0  -2 581.941 3.84208
  -2   0   2 586.587 3.77454
   1   0  -2 66.0657 0.52946
  -1   0   2 63.0070 0.95637
  -1   0  -2 149.141 0.96355
   1   0   2 148.776 0.89365
  -2   0  -2 423.194 2.48295
   2   0   2 420.857 2.91383
  -3   0  -2 327.657 1.72233
   3   0   2 327.822 2.10674
  -4   0  -2 282.569 1.95212
   4   0   2 282.279 2.22955
  -5   0  -2 187.575 1.27203
   5   0   2 187.541 1.71549
  -6   0  -2 22.1592 0.82128
   6   0   2 22.8208 0.71142
  -7   0  -2 0.62184 0.48060
   7   0   2 0.68321 0.41267
  -8   0  -2 44.3837 1.01146
   8   0   2 42.5154 0.98047
  -9   0  -2 32.6825 1.48108
   9   0   2 33.0298 1.39811
 -10   0  -2 89.6864 2.38567
  10   0   2 87.8294 1.87855
 -11   0  -2 77.2478 2.97483
  11   0   2 69.4464 2.39619
 -12   0  -2 79.8331 3.69002
  12   0   2 76.6905 3.42278
 -13   0  -2 1.66188 4.37870
  13   0   2 5.14101 1.87227
  14  -1  -2 0.01213 5.58459
 -14   1   2 18.9143 5.11287
  13  -1  -2 14.2773 1.68040
 -13   1   2 13.6198 1.98260
  12  -1  -2 2.26849 1.69364
 -12   1   2 0.29178 1.92649
  11  -1  -2 5.93857 0.93986
 -11   1   2 5.60388 1.03850
  10  -1  -2 27.5882 1.34408
 -10   1   2 28.2703 1.43898
   9  -1  -2 37.7442 1.24015
  -9   1   2 35.4683 1.24601
   8  -1  -2 9.58316 0.70017
  -8   1   2 8.18920 0.64854
   7  -1  -2 17.5295 0.75792
  -7   1   2 17.2458 0.80855
   6  -1  -2 24.3430 0.83154
  -6   1   2 22.7266 0.76452
   5  -1  -2 28.1240 0.64256
  -5   1   2 30.4431 0.64913
   4  -1  -2 151.030 1.59208
  -4   1   2 149.766 1.20428
   3  -1  -2 279.159 1.81300
  -3   1   2 276.931 1.48535
   2  -1  -2 148.160 1.39671
  -2   1   2 148.606 1.28742
   1  -1  -2 3609.34 16.1536
  -1   1   2 3608.65 16.6775
   0  -1  -2 252.776 1.86070
   0   1   2 257.622 1.89084
  -1  -1  -2 4727.99 21.1798
   1   1   2 4754.34 22.8350
  -2  -1  -2 314.790 3.34470
   2   1   2 332.402 3.48125
  -3  -1  -2 683.866 3.33936
   3   1   2 686.642 3.69748
  -4  -1  -2 324.566 2.00790
   4   1   2 321.286 2.18591
  -5  -1  -2 292.505 1.78242
   5   1   2 295.840 2.07653
  -6  -1  -2 165.900 1.65395
   6   1   2 163.478 1.63473
  -7  -1  -2 76.3378 1.22602
   7   1   2 79.5883 1.16294
  -8  -1  -2 32.6907 1.16130
   8   1   2 30.2297 1.03316
  -9  -1  -2 110.875 2.15857
   9   1   2 108.443 1.70148
 -10  -1  -2 2.99799 1.08081
  10   1   2 5.19407 0.86600
 -11  -1  -2 31.9898 3.00773
  11   1   2 35.6736 2.05741
 -12  -1  -2 23.7085 2.77414
  12   1   2 23.4243 2.78438
 -13  -1  -2 6.31613 4.26486
  13   1   2 6.92662 2.19538
  14  -2  -2 20.4692 4.15296
 -14   2   2 26.7793 6.11353
  13  -2  -2 8.90574 1.67980
 -13   2   2 10.2211 1.95797
  12  -2  -2 3.98217 2.10203
 -12   2   2 0.51473 2.03910
  11  -2  -2 4.03060 1.07173
 -11   2   2 5.06146 1.09860
  10  -2  -2 12.1713 1.20566
 -10   2   2 11.6033 0.99002
   9  -2  -2 0.38202 0.62520
  -9   2   2 0.21293 0.72996
   8  -2  -2 17.1486 0.91561
  -8   2   2 17.2870 0.91569
   7  -2  -2 35.7573 0.85874
  -7   2   2 36.6929 0.95909
   6  -2  -2 133.804 1.41834
  -6   2   2 137.966 1.38740
   5  -2  -2 143.710 1.20465
  -5   2   2 140.720 1.14269
   4  -2  -2 266.782 2.13857
  -4   2   2 266.163 1.88731
   3  -2  -2 596.687 3.45303
  -3   2   2 598.422 2.89758
   2  -2  -2 1578.51 9.15945
  -2   2   2 1608.91 9.90644
   1  -2  -2 1469.69 7.65421
  -1   2   2 1474.19 6.93369
   0  -2  -2 760.140 5.05444
   0   2   2 771.420 5.11555
  -1  -2  -2 219.565 1.27052
   1   2   2 219.372 1.37921
  -2  -2  -2 1004.50 4.81595
   2   2   2 1005.78 5.24601
  -3  -2  -2 149.919 1.11339
   3   2   2 148.949 1.09570
  -4  -2  -2 724.384 5.18487
   4   2   2 724.759 5.28152
  -5  -2  -2 304.277 1.88806
   5   2   2 307.278 2.06250
  -6  -2  -2 83.1660 1.19904
   6   2   2 82.0622 1.28240
  -7  -2  -2 28.0776 0.99709
   7   2   2 28.6827 0.98136
  -8  -2  -2 16.4271 1.04942
   8   2   2 14.2639 0.96317
  -9  -2  -2 9.81687 1.12010
   9   2   2 11.2326 1.01031
 -10  -2  -2 16.4324 1.61792
  10   2   2 18.2294 1.40498
 -11  -2  -2 0.60935 1.61835
  11   2   2 3.80251 1.33244
 -12  -2  -2 32.5264 3.41137
  12   2   2 39.7849 3.32781
 -13  -2  -2 1.79641 5.55189
  13   2   2 1.77719 2.33844
  14  -3  -2 6.52168 4.79908
 -14   3   2 15.2791 7.19416
  13  -3  -2 14.9380 1.78173
 -13   3   2 13.4443 1.74883
  12  -3  -2 21.3389 2.25081
 -12   3   2 19.1054 3.39646
  11  -3  -2 31.4887 1.69311
 -11   3   2 34.2306 1.94258
  10  -3  -2 23.8403 1.35490
 -10   3   2 22.5988 1.50698
   9  -3  -2 50.3494 1.30732
  -9   3   2 47.0909 1.43294
   8  -3  -2 56.4881 1.33063
  -8   3   2 56.1113 1.16946
   7  -3  -2 61.2053 1.09319
  -7   3   2 60.7822 0.91328
   6  -3  -2 43.1268 0.83097
  -6   3   2 41.1965 0.86797
   5  -3  -2 321.952 2.15430
  -5   3   2 325.284 1.94916
   4  -3  -2 51.9072 0.89218
  -4   3   2 53.7790 0.93705
   3  -3  -2 451.265 2.72185
  -3   3   2 453.851 2.42663
   2  -3  -2 94.8193 1.21835
  -2   3   2 92.7515 1.22908
   1  -3  -2 67.6379 0.74519
  -1   3   2 65.4030 0.79658
   0  -3  -2 78.9522 0.76433
   0   3   2 80.7559 0.76950
  -1  -3  -2 144.965 1.09678
   1   3   2 145.829 1.12151
  -2  -3  -2 250.931 1.66532
   2   3   2 253.728 1.75922
  -3  -3  -2 311.738 1.77200
   3   3   2 316.756 2.17846
  -4  -3  -2 625.141 3.99357
   4   3   2 633.447 4.31797
  -5  -3  -2 324.388 2.21634
   5   3   2 328.717 2.22066
  -6  -3  -2 244.769 2.45646
   6   3   2 245.437 2.37476
  -7  -3  -2 9.45756 0.78008
   7   3   2 7.73289 0.84785
  -8  -3  -2 16.0248 1.14706
   8   3   2 14.6422 1.23029
  -9  -3  -2 1.27927 1.08273
   9   3   2 4.01901 1.02324
 -10  -3  -2 18.3568 2.69949
  10   3   2 22.7435 2.21979
 -11  -3  -2 14.4660 2.33433
  11   3   2 14.5852 1.87732
 -12  -3  -2 8.58531 2.77669
  12   3   2 8.71439 2.55866
  14  -4  -2 33.6793 4.67747
 -14   4   2 23.0863 6.38774
  13  -4  -2 39.7774 2.54350
 -13   4   2 36.2870 2.86728
  12  -4  -2 40.4337 2.81069
 -12   4   2 49.5564 4.04488
  11  -4  -2 41.9571 1.85643
 -11   4   2 36.7026 2.37009
  10  -4  -2 36.5170 1.57242
 -10   4   2 35.2443 1.51396
   9  -4  -2 8.01849 1.07606
  -9   4   2 7.80275 0.91695
   8  -4  -2 79.2860 1.20637
  -8   4   2 76.9904 1.20069
   7  -4  -2 11.7590 0.66434
  -7   4   2 11.4014 0.76580
   6  -4  -2 124.453 1.37897
  -6   4   2 122.863 1.42055
   5  -4  -2 275.804 1.94252
  -5   4   2 281.096 1.74117
   4  -4  -2 543.797 4.53270
  -4   4   2 543.289 4.30311
   3  -4  -2 134.060 1.05831
  -3   4   2 133.818 1.09971
   2  -4  -2 72.2997 1.03437
  -2   4   2 71.0063 1.03761
   1  -4  -2 23.6688 0.61933
  -1   4   2 23.7465 0.56246
   0  -4  -2 134.028 1.02957
   0   4   2 133.986 1.09812
  -1  -4  -2 1.20861 0.35995
   1   4   2 1.35298 0.33851
  -2  -4  -2 99.1793 1.06626
   2   4   2 96.6359 1.30848
  -3  -4  -2 121.693 1.03337
   3   4   2 122.751 1.08453
  -4  -4  -2 80.6915 1.35281
   4   4   2 84.6222 1.32657
  -5  -4  -2 36.8391 0.89785
   5   4   2 37.8142 0.95478
  -6  -4  -2 47.0665 1.40922
   6   4   2 46.9233 1.32009
  -7  -4  -2 20.0234 1.10227
   7   4   2 18.9388 1.35930
  -8  -4  -2 28.0869 1.76455
   8   4   2 26.6370 1.44512
  -9  -4  -2 28.2194 1.60324
   9   4   2 31.8853 1.82241
 -10  -4  -2 1.29366 2.21216
  10   4   2 0.14662 2.42875
 -11  -4  -2 10.0528 2.85513
  11   4   2 8.51545 2.25369
 -12  -4  -2 8.58277 3.09562
  12   4   2 12.5213 2.91205
  14  -5  -2 6.31851 4.44890
 -14   5   2 5.43587 7.37606
  13  -5  -2 2.92363 1.51465
 -13   5   2 2.41459 2.35812
  12  -5  -2 7.02575 1.80009
 -12   5   2 8.74839 2.54018
  11  -5  -2 7.52244 1.28445
 -11   5   2 4.40839 1.66694
  10  -5  -2 118.619 2.01769
 -10   5   2 119.678 2.20019
   9  -5  -2 82.7663 1.46273
  -9   5   2 83.9064 1.81165
   8  -5  -2 84.2436 1.33810
  -8   5   2 83.2125 1.39183
   7  -5  -2 68.6851 1.12675
  -7   5   2 69.9295 1.18125
   6  -5  -2 79.1929 1.13280
  -6   5   2 79.4496 1.17819
   5  -5  -2 41.0549 0.81492
  -5   5   2 39.2677 0.79665
   4  -5  -2 237.244 2.64571
  -4   5   2 239.139 2.45701
   3  -5  -2 21.9701 0.63424
  -3   5   2 21.4705 0.57358
   2  -5  -2 213.412 1.76185
  -2   5   2 212.053 1.66144
   1  -5  -2 31.6123 0.66550
  -1   5   2 32.8450 0.64076
   0  -5  -2 165.255 1.46406
   0   5   2 162.820 1.43649
  -1  -5  -2 135.668 1.16539
   1   5   2 132.947 1.30953
  -2  -5  -2 87.5581 1.10593
   2   5   2 91.0134 1.26290
  -3  -5  -2 330.638 2.03073
   3   5   2 338.895 2.21392
  -4  -5  -2 74.2415 1.12994
   4   5   2 73.1223 1.28934
  -5  -5  -2 65.2226 1.31286
   5   5   2 64.3559 1.34552
  -6  -5  -2 6.36781 0.91251
   6   5   2 6.03228 0.89052
  -7  -5  -2 37.2501 1.40028
   7   5   2 36.8742 1.36912
  -8  -5  -2 23.7314 1.65088
   8   5   2 23.9775 1.44333
  -9  -5  -2 16.0155 3.22697
   9   5   2 11.0335 2.18913
 -10  -5  -2 3.92138 2.78315
  10   5   2 1.46148 2.39388
 -11  -5  -2 24.0357 4.73447
  11   5   2 21.8206 4.34250
 -12  -5  -2 1.12439 3.24731
  12   5   2 3.98184 2.68138
  14  -6  -2 0.00000 7.31774
 -14   6   2 15.7887 4.54548
  13  -6  -2 33.1995 2.28279
 -13   6   2 33.1146 3.53793
  12  -6  -2 16.2369 2.18068
 -12   6   2 17.0745 2.83640
  11  -6  -2 12.6731 1.60525
 -11   6   2 10.6793 1.87731
  10  -6  -2 3.44268 1.02305
 -10   6   2 3.56354 0.98509
   9  -6  -2 116.657 1.78388
  -9   6   2 111.934 1.99825
   8  -6  -2 146.870 1.79277
  -8   6   2 150.392 1.95016
   7  -6  -2 29.4023 1.06190
  -7   6   2 28.9654 0.99714
   6  -6  -2 139.370 1.77289
  -6   6   2 140.285 1.85252
   5  -6  -2 13.4943 0.75227
  -5   6   2 12.9695 0.71279
   4  -6  -2 115.877 1.44411
  -4   6   2 115.784 1.27148
   3  -6  -2 15.2172 0.64612
  -3   6   2 11.8893 0.63883
   2  -6  -2 15.0343 1.03531
  -2   6   2 15.3804 0.86214
   1  -6  -2 36.3211 0.80862
  -1   6   2 38.5689 0.74971
   0  -6  -2 145.577 1.35696
   0   6   2 142.916 1.34965
  -1  -6  -2 158.119 1.25121
   1   6   2 159.105 1.37900
  -2  -6  -2 2.68055 0.67958
   2   6   2 2.46875 0.73445
  -3  -6  -2 10.6722 0.68071
   3   6   2 11.1450 0.65987
  -4  -6  -2 6.86979 0.88278
   4   6   2 7.79462 0.85742
  -5  -6  -2 39.8555 1.33318
   5   6   2 43.2043 1.29569
  -6  -6  -2 43.5285 1.52500
   6   6   2 45.7908 1.40258
  -7  -6  -2 37.2211 1.80625
   7   6   2 43.8916 1.68666
  -8  -6  -2 67.2517 4.03220
   8   6   2 69.1685 1.96820
  -9  -6  -2 11.3879 2.63632
   9   6   2 15.1638 3.06384
 -10  -6  -2 2.36898 3.33536
  10   6   2 4.92363 2.67745
 -11  -6  -2 0.00000 5.81114
  11   6   2 18.6853 4.06543
  13  -7  -2 7.27788 2.00710
 -13   7   2 6.63103 4.13455
  12  -7  -2 2.05271 2.16219
 -12   7   2 4.32749 2.34344
  11  -7  -2 26.6591 1.86896
 -11   7   2 22.5791 2.41055
  10  -7  -2 2.23818 1.08941
 -10   7   2 2.03618 1.16520
   9  -7  -2 100.435 1.74560
  -9   7   2 97.5818 1.76230
   8  -7  -2 38.4437 1.33031
  -8   7   2 41.1781 1.35523
   7  -7  -2 17.9746 1.03568
  -7   7   2 17.9158 1.01562
   6  -7  -2 180.379 1.95534
  -6   7   2 182.211 2.03805
   5  -7  -2 4.04424 0.56192
  -5   7   2 3.58595 0.54807
   4  -7  -2 5.50191 0.68045
  -4   7   2 5.14313 0.69608
   3  -7  -2 56.1050 0.94376
  -3   7   2 55.9091 0.96441
   2  -7  -2 51.1177 1.06606
  -2   7   2 49.8544 1.03640
   1  -7  -2 214.389 1.78010
  -1   7   2 211.919 1.52448
   0  -7  -2 43.1071 0.83930
   0   7   2 45.1497 0.84328
  -1  -7  -2 55.4642 0.92348
   1   7   2 54.3670 1.03589
  -2  -7  -2 213.508 2.13441
   2   7   2 212.692 1.93769
  -3  -7  -2 3.67674 0.66153
   3   7   2 3.70067 0.77486
  -4  -7  -2 10.6733 1.15903
   4   7   2 10.9876 0.96269
  -5  -7  -2 9.38620 0.98899
   5   7   2 8.33227 0.92928
  -6  -7  -2 46.4442 1.78772
   6   7   2 44.1991 1.50118
  -7  -7  -2 9.16580 1.57781
   7   7   2 9.76645 1.57649
  -8  -7  -2 0.00000 5.47957
   8   7   2 2.74952 2.11154
  -9  -7  -2 12.3462 2.97381
   9   7   2 19.3788 3.03688
 -10  -7  -2 15.5899 5.64108
  10   7   2 17.9721 3.35836
 -11  -7  -2 0.00000 5.64379
  11   7   2 16.1588 4.54523
  13  -8  -2 8.24117 2.11402
 -13   8   2 7.74444 4.00107
  12  -8  -2 25.9999 2.83619
 -12   8   2 28.9231 3.59648
  11  -8  -2 8.48070 1.37155
 -11   8   2 6.91238 1.69958
  10  -8  -2 40.5106 2.12788
 -10   8   2 43.1758 2.79110
   9  -8  -2 56.0146 1.61412
  -9   8   2 50.4732 1.77524
   8  -8  -2 74.6863 1.67189
  -8   8   2 74.9686 1.74816
   7  -8  -2 126.508 1.86326
  -7   8   2 126.487 1.65268
   6  -8  -2 96.3987 1.49370
  -6   8   2 98.4018 1.54298
   5  -8  -2 68.8173 1.38489
  -5   8   2 68.0393 1.08186
   4  -8  -2 249.686 2.19982
  -4   8   2 251.110 2.15804
   3  -8  -2 69.4187 1.09875
  -3   8   2 68.8744 1.06621
   2  -8  -2 39.0094 1.11215
  -2   8   2 36.9056 1.35908
   1  -8  -2 7.01743 0.57355
  -1   8   2 6.34294 0.53405
   0  -8  -2 10.4448 0.64509
   0   8   2 10.7356 0.77558
  -1  -8  -2 60.6308 1.06190
   1   8   2 57.3785 1.18237
  -2  -8  -2 67.1533 1.33199
   2   8   2 66.3005 1.39289
  -3  -8  -2 4.87781 0.86497
   3   8   2 4.54481 0.98918
  -4  -8  -2 5.76947 1.04522
   4   8   2 6.89646 1.13845
  -5  -8  -2 3.66874 1.27175
   5   8   2 2.62550 1.00604
  -6  -8  -2 37.3695 1.98567
   6   8   2 42.0388 1.84715
  -7  -8  -2 3.40284 1.84724
   7   8   2 2.23318 2.21388
  -8  -8  -2 0.00000 5.64981
   8   8   2 0.76171 3.27493
  -9  -8  -2 0.71981 5.06290
   9   8   2 7.75503 3.65096
 -10  -8  -2 24.2689 4.52220
  10   8   2 14.4828 3.51090
  13  -9  -2 6.96377 2.14019
 -13   9   2 9.36298 4.10398
  12  -9  -2 4.73760 2.43721
 -12   9   2 0.64291 2.69209
  11  -9  -2 6.08599 1.41096
 -11   9   2 9.07459 2.55823
  10  -9  -2 0.00000 2.52866
 -10   9   2 3.32654 2.77183
   9  -9  -2 17.3192 1.71211
  -9   9   2 19.7006 1.55773
   8  -9  -2 3.33333 1.00237
  -8   9   2 4.22079 1.23551
   7  -9  -2 11.5343 1.03893
  -7   9   2 14.7822 1.45027
   6  -9  -2 15.1268 1.19143
  -6   9   2 19.0586 1.26029
   5  -9  -2 68.8210 1.39722
  -5   9   2 66.8524 1.30751
   4  -9  -2 0.89788 0.64633
  -4   9   2 1.01385 0.81756
   3  -9  -2 11.5860 1.02598
  -3   9   2 12.3033 0.88670
   2  -9  -2 22.3708 1.22047
  -2   9   2 20.4901 1.21774
   1  -9  -2 13.6452 0.86330
  -1   9   2 15.6397 0.88509
   0  -9  -2 27.9189 0.85619
   0   9   2 26.7849 1.32939
  -1  -9  -2 6.90221 0.62550
   1   9   2 7.93868 0.77426
  -2  -9  -2 66.1223 1.39761
   2   9   2 64.2227 1.60032
  -3  -9  -2 8.44355 0.94634
   3   9   2 7.99031 1.37743
  -4  -9  -2 20.9860 1.62207
   4   9   2 20.4274 1.65222
  -5  -9  -2 42.2813 2.82308
   5   9   2 39.6350 2.68798
  -6  -9  -2 12.2294 2.27159
   6   9   2 14.9672 1.61149
  -7  -9  -2 26.2771 4.34186
   7   9   2 12.5604 3.61828
  -8  -9  -2 1.56625 5.15275
   8   9   2 0.00000 4.13074
  -9  -9  -2 0.00000 4.97356
   9   9   2 6.88295 5.10653
 -10  -9  -2 10.6288 5.39287
  12 -10  -2 5.38115 2.65204
 -12  10   2 2.26680 3.17567
  11 -10  -2 29.6566 2.76988
 -11  10   2 22.0085 4.30192
  10 -10  -2 0.06102 2.18691
 -10  10   2 6.46421 3.63904
   9 -10  -2 11.0426 2.30269
  -9  10   2 12.0627 1.85843
   8 -10  -2 3.24125 1.11833
  -8  10   2 0.00000 2.03066
   7 -10  -2 55.3876 1.70585
  -7  10   2 57.0902 1.72291
   6 -10  -2 34.4951 1.43834
  -6  10   2 30.0370 1.41800
   5 -10  -2 30.9048 1.25990
  -5  10   2 28.3370 1.42832
   4 -10  -2 18.1177 1.12031
  -4  10   2 14.6811 1.22375
   3 -10  -2 31.2396 1.52644
  -3  10   2 37.2072 1.60433
   2 -10  -2 1.22881 0.88357
  -2  10   2 0.50092 0.86824
   1 -10  -2 11.7237 1.03918
  -1  10   2 12.4965 0.82546
   0 -10  -2 2.03999 1.05763
   0  10   2 1.86678 0.94050
  -1 -10  -2 60.0975 1.32959
   1  10   2 57.3841 1.68899
  -2 -10  -2 16.8658 1.19844
   2  10   2 17.8275 1.52198
  -3 -10  -2 86.9669 2.11213
   3  10   2 84.4855 2.75125
  -4 -10  -2 90.2004 2.16736
   4  10   2 89.6403 2.15618
  -5 -10  -2 107.137 2.96924
   5  10   2 103.665 3.47769
  -6 -10  -2 5.25709 5.78807
   6  10   2 0.00008 3.90776
  -7 -10  -2 14.2189 5.38848
   7  10   2 4.13861 4.30360
  -8 -10  -2 13.2844 4.82630
   8  10   2 12.9682 4.37597
  -9 -10  -2 17.9014 5.88201
   9  10   2 6.08103 4.61282
  12 -11  -2 6.30257 2.77463
 -12  11   2 6.52367 3.30017
  11 -11  -2 7.18477 2.39504
 -11  11   2 0.00001 4.72000
  10 -11  -2 1.23040 2.90274
 -10  11   2 1.93876 3.20392
   9 -11  -2 0.00513 2.97127
  -9  11   2 6.60375 2.81088
   8 -11  -2 30.5834 2.35577
  -8  11   2 29.2337 5.43105
   7 -11  -2 101.470 2.10442
  -7  11   2 95.3390 2.60341
   6 -11  -2 100.358 2.04665
  -6  11   2 104.928 2.14416
   5 -11  -2 13.1231 1.29414
  -5  11   2 11.9399 1.36561
   4 -11  -2 89.5396 2.10135
  -4  11   2 92.2838 2.08352
   3 -11  -2 97.3480 2.14913
  -3  11   2 102.019 2.07185
   2 -11  -2 2.52047 0.99950
  -2  11   2 4.65587 0.88858
   1 -11  -2 4.72165 0.99753
  -1  11   2 6.66620 0.79102
   0 -11  -2 41.0254 1.97800
   0  11   2 41.8058 2.01107
  -1 -11  -2 51.0465 1.41544
   1  11   2 47.6951 1.83239
  -2 -11  -2 20.8481 1.42904
   2  11   2 20.2156 1.68671
  -3 -11  -2 24.7932 1.68321
   3  11   2 21.3935 2.24356
  -4 -11  -2 21.7639 2.25960
   4  11   2 20.2438 2.42393
  -5 -11  -2 22.0702 3.82503
   5  11   2 28.9660 3.17386
  -6 -11  -2 22.1955 5.45637
   6  11   2 20.6243 4.42921
  -7 -11  -2 14.2221 4.80459
   7  11   2 4.98174 4.60972
  -8 -11  -2 0.00000 5.73045
   8  11   2 3.28546 5.23646
  11 -12  -2 4.05361 4.89734
 -11  12   2 15.3587 5.01368
  10 -12  -2 6.35312 2.88645
 -10  12   2 19.7258 5.19420
   9 -12  -2 0.00008 3.14052
  -9  12   2 6.27950 4.14821
   8 -12  -2 24.7670 2.71482
  -8  12   2 23.8435 4.54803
   7 -12  -2 103.235 3.54888
  -7  12   2 101.125 3.12570
   6 -12  -2 21.8345 1.73206
  -6  12   2 33.5295 2.89989
   5 -12  -2 210.964 3.74484
  -5  12   2 211.453 3.68854
   4 -12  -2 36.7284 1.90051
  -4  12   2 35.9683 1.81081
   3 -12  -2 53.1482 2.61185
  -3  12   2 57.1137 1.93026
   2 -12  -2 9.50836 1.31978
  -2  12   2 8.84953 1.11552
   1 -12  -2 25.3888 1.76668
  -1  12   2 23.7738 1.47863
   0 -12  -2 50.0383 2.30217
   0  12   2 45.1744 2.22076
  -1 -12  -2 22.7374 1.50085
   1  12   2 23.9068 1.84065
  -2 -12  -2 42.3698 2.18230
   2  12   2 46.9915 2.44227
  -3 -12  -2 1.83218 1.51403
   3  12   2 6.80323 1.68132
  -4 -12  -2 28.8458 3.14477
   4  12   2 25.1182 3.52398
  -5 -12  -2 18.1269 5.29619
   5  12   2 6.97458 5.96910
  -6 -12  -2 11.9057 4.72317
   6  12   2 12.4198 5.44567
  -7 -12  -2 0.00000 8.59344
   7  12   2 14.0042 5.39197
  11 -13  -2 31.2568 2.89647
 -11  13   2 29.7204 3.33680
  10 -13  -2 12.6235 3.63322
 -10  13   2 0.00000 5.17170
   9 -13  -2 15.6699 3.80362
  -9  13   2 7.67532 5.20216
   8 -13  -2 4.15949 4.24078
  -8  13   2 0.00000 5.33109
   7 -13  -2 22.8005 4.01207
  -7  13   2 23.3683 7.06526
   6 -13  -2 28.3876 5.47353
  -6  13   2 26.2585 5.77910
   5 -13  -2 76.0492 3.45063
  -5  13   2 75.4014 4.73016
   4 -13  -2 9.48434 1.89253
  -4  13   2 7.74664 1.96398
   3 -13  -2 7.20883 2.03924
  -3  13   2 7.36473 1.52020
   2 -13  -2 16.7328 1.87784
  -2  13   2 16.7621 1.83273
   1 -13  -2 71.7639 2.55512
  -1  13   2 76.7695 2.68734
   0 -13  -2 28.7951 2.50797
   0  13   2 26.6562 2.24247
  -1 -13  -2 10.9157 1.97399
   1  13   2 12.3270 1.99983
  -2 -13  -2 27.3658 2.47660
   2  13   2 25.0745 2.33153
  -3 -13  -2 90.8533 3.46361
   3  13   2 89.2108 3.58107
  -4 -13  -2 25.8006 4.16519
   4  13   2 20.5180 3.01767
  -5 -13  -2 4.70413 5.83958
   5  13   2 15.3177 5.04332
  -6 -13  -2 15.6321 5.85896
   6  13   2 15.3920 5.75438
  10 -14  -2 33.6856 3.51146
 -10  14   2 26.4043 3.26571
   9 -14  -2 64.6472 4.98762
  -9  14   2 57.8404 5.00928
   8 -14  -2 11.2651 4.41552
  -8  14   2 10.0292 4.56087
   7 -14  -2 66.6633 4.24566
  -7  14   2 47.6675 4.96844
   6 -14  -2 52.1588 4.42389
  -6  14   2 66.0006 6.58703
   5 -14  -2 46.5821 3.46099
  -5  14   2 54.8853 4.50931
   4 -14  -2 16.8631 2.94812
  -4  14   2 15.3786 2.96475
   3 -14  -2 11.9863 1.84398
  -3  14   2 8.92068 2.41475
   2 -14  -2 3.18009 1.63035
  -2  14   2 3.53348 1.83024
   1 -14  -2 7.03200 1.83598
  -1  14   2 6.96769 1.91825
   0 -14  -2 3.83485 1.79726
   0  14   2 5.85973 1.79756
  -1 -14  -2 27.7442 3.86975
   1  14   2 33.9980 3.05652
  -2 -14  -2 10.4540 2.17938
   2  14   2 15.2644 2.34510
  -3 -14  -2 4.81017 2.30984
   3  14   2 5.47829 3.18651
  -4 -14  -2 10.2115 7.40224
   4  14   2 5.27149 3.13397
  -5 -14  -2 16.1933 3.31165
   5  14   2 18.2101 4.23572
   9 -15  -2 61.2710 3.73305
  -9  15   2 70.1018 4.25448
   8 -15  -2 10.7050 4.98128
  -8  15   2 9.45986 5.51556
   7 -15  -2 16.6271 4.70816
  -7  15   2 0.00003 4.87544
   6 -15  -2 0.00000 4.58405
  -6  15   2 11.1910 4.68598
   5 -15  -2 14.8933 5.34620
  -5  15   2 3.79297 5.42165
   4 -15  -2 3.17485 2.94353
  -4  15   2 5.56684 3.48383
   3 -15  -2 4.48061 2.48643
  -3  15   2 4.19579 2.90794
   2 -15  -2 9.03554 2.12635
  -2  15   2 8.63044 2.33605
   1 -15  -2 12.2159 2.70783
  -1  15   2 17.8206 3.54558
   0 -15  -2 5.63760 2.06793
   0  15   2 8.00269 2.11849
  -1 -15  -2 6.73317 4.67800
   1  15   2 0.00000 4.73742
  -2 -15  -2 17.3968 2.79384
   2  15   2 14.3597 2.40301
  -3 -15  -2 3.30397 4.07471
   3  15   2 0.00000 5.71990
  -4 -15  -2 7.71792 5.34944
   4  15   2 3.46921 2.94454
   7 -16  -2 45.6145 5.13110
  -7  16   2 47.5551 6.63289
   6 -16  -2 31.9097 5.25367
  -6  16   2 25.3814 5.89677
   5 -16  -2 18.7282 5.27856
  -5  16   2 9.97992 6.12644
   4 -16  -2 16.5075 2.87526
  -4  16   2 23.6777 6.47294
   3 -16  -2 8.38762 3.21261
  -3  16   2 9.00522 3.06142
   2 -16  -2 1.87972 2.18671
  -2  16   2 9.72753 4.03528
   1 -16  -2 27.7902 7.55000
  -1  16   2 3.64914 3.22199
   0 -16  -2 6.28867 2.27943
   0  16   2 10.4593 2.36891
  -1 -16  -2 15.2362 5.21899
   1  16   2 14.3648 6.37929
  -2 -16  -2 13.4868 2.95874
   2  16   2 11.7307 2.33359
   5 -17  -2 30.7647 6.12588
  -5  17   2 24.4538 5.56798
   4 -17  -2 17.0182 3.58326
  -4  17   2 22.1330 4.52900
   3 -17  -2 8.75977 5.43414
  -3  17   2 10.6125 9.00311
   2 -17  -2 22.1490 2.95558
  -2  17   2 14.8655 4.25660
   1 -17  -2 6.64219 3.72196
  -1  17   2 5.62857 3.63865
  -1  19  -3 48.4461 8.05925
   1 -19   3 38.9919 6.60906
  -2  19  -3 0.00000 9.13788
   2 -19   3 0.77880 3.17590
  -3  19  -3 14.2087 3.53842
   3 -19   3 17.5631 2.69816
  -4  19  -3 4.58795 4.14036
   4 -19   3 9.51995 3.98083
   5 -19   3 6.52386 4.99930
   2  18  -3 6.82391 2.31462
  -2 -18   3 8.51789 3.72585
   1  18  -3 7.49501 4.78794
  -1 -18   3 15.7521 3.75516
   0  18  -3 0.15277 2.34236
   0 -18   3 3.97636 2.51545
  -1  18  -3 4.04425 4.25055
   1 -18   3 0.00000 3.25679
  -2  18  -3 26.1420 4.88197
   2 -18   3 25.5983 2.90598
  -3  18  -3 0.00000 6.07852
   3 -18   3 4.87599 2.96460
  -4  18  -3 0.20238 6.68977
   4 -18   3 14.5544 5.95338
  -5  18  -3 5.83472 3.29745
   5 -18   3 11.1229 2.95347
  -6  18  -3 13.9331 4.86046
   6 -18   3 2.37081 4.83327
  -7  18  -3 1.72253 2.55297
   7 -18   3 3.56964 2.76370
   4  17  -3 17.2547 3.36814
  -4 -17   3 18.5260 5.32911
   3  17  -3 53.9677 4.94715
  -3 -17   3 68.7619 6.83760
   2  17  -3 6.15838 2.39460
  -2 -17   3 16.5513 6.44177
   1  17  -3 71.4979 3.75635
  -1 -17   3 60.9993 5.90642
   0  17  -3 26.0298 2.63054
   0 -17   3 29.7365 2.86024
  -1  17  -3 9.84799 3.63597
   1 -17   3 8.01613 1.97357
  -2  17  -3 39.4619 5.28688
   2 -17   3 23.7539 2.68153
  -3  17  -3 6.78425 2.13420
   3 -17   3 5.87965 1.70985
  -4  17  -3 17.6636 4.43627
   4 -17   3 38.4393 5.65480
  -5  17  -3 1.65508 2.32466
   5 -17   3 2.99295 2.51510
  -6  17  -3 4.13207 4.42763
   6 -17   3 16.4183 4.67497
  -7  17  -3 0.00000 5.97661
   7 -17   3 3.65490 4.84019
  -8  17  -3 0.00000 4.46304
   8 -17   3 0.00000 5.37303
  -9  17  -3 6.00112 3.10034
   9 -17   3 2.98651 2.80361
   5  16  -3 4.10405 3.28160
  -5 -16   3 4.58704 2.98870
   4  16  -3 15.1194 5.75342
  -4 -16   3 20.8434 7.49991
   3  16  -3 6.59946 2.08112
  -3 -16   3 9.68531 3.46099
   2  16  -3 13.8418 2.33216
  -2 -16   3 9.33647 3.70517
   1  16  -3 104.446 3.47865
  -1 -16   3 104.703 2.94692
   0  16  -3 1.35426 1.50347
   0 -16   3 2.90658 1.74124
  -1  16  -3 67.4632 2.61613
   1 -16   3 69.0458 2.76925
  -2  16  -3 15.8239 1.97927
   2 -16   3 16.4549 1.86975
  -3  16  -3 3.90288 1.66388
   3 -16   3 2.08304 1.49798
  -4  16  -3 27.9672 6.56572
   4 -16   3 35.3499 3.08855
  -5  16  -3 6.57832 2.79676
   5 -16   3 5.63803 3.69143
  -6  16  -3 6.07654 4.65023
   6 -16   3 10.4760 3.47685
  -7  16  -3 21.6170 5.25350
   7 -16   3 6.29903 4.78396
  -8  16  -3 3.43131 5.60281
   8 -16   3 1.37611 6.36793
  -9  16  -3 9.51857 6.91347
   9 -16   3 13.7169 3.06563
 -10  16  -3 31.1457 4.01788
  10 -16   3 30.6953 3.83267
   6  15  -3 7.76583 5.10636
  -6 -15   3 0.00621 4.83715
   5  15  -3 5.61820 2.85195
  -5 -15   3 5.66831 2.93509
   4  15  -3 17.4681 4.92030
  -4 -15   3 8.27275 4.43763
   3  15  -3 90.6815 2.93079
  -3 -15   3 89.0172 3.34222
   2  15  -3 33.4290 2.51837
  -2 -15   3 25.4528 2.44115
   1  15  -3 3.22187 1.35285
  -1 -15   3 2.97156 1.25006
   0  15  -3 1.76721 1.75721
   0 -15   3 0.91285 1.71706
  -1  15  -3 18.3980 1.57002
   1 -15   3 17.6345 1.70101
  -2  15  -3 19.2563 1.71432
   2 -15   3 22.1118 1.81004
  -3  15  -3 25.4336 1.71352
   3 -15   3 28.9761 1.99091
  -4  15  -3 6.76526 2.81245
   4 -15   3 11.1022 2.39007
  -5  15  -3 32.7049 2.89091
   5 -15   3 31.9986 2.27345
  -6  15  -3 56.5809 4.76457
   6 -15   3 71.4151 5.32877
  -7  15  -3 21.1250 3.80143
   7 -15   3 7.39086 4.02661
  -8  15  -3 52.1656 4.49891
   8 -15   3 48.6489 3.99982
  -9  15  -3 0.00033 4.27055
   9 -15   3 5.12876 2.28091
 -10  15  -3 37.9096 4.43252
  10 -15   3 46.9936 4.06218
 -11  15  -3 39.4472 5.83202
  11 -15   3 48.6052 3.99901
   7  14  -3 6.75662 5.55805
  -7 -14   3 0.00000 7.80951
   6  14  -3 0.00000 4.61271
  -6 -14   3 8.11028 4.42515
   5  14  -3 25.8243 3.08714
  -5 -14   3 21.3968 2.59058
   4  14  -3 56.6421 4.13548
  -4 -14   3 67.6697 5.99446
   3  14  -3 3.07516 1.40649
  -3 -14   3 2.31824 1.27816
   2  14  -3 24.8274 2.11201
  -2 -14   3 23.4088 2.03471
   1  14  -3 6.24142 1.12682
  -1 -14   3 6.89753 1.06012
   0  14  -3 1.10116 1.05326
   0 -14   3 0.62986 1.15281
  -1  14  -3 5.81162 0.90829
   1 -14   3 4.66512 0.91540
  -2  14  -3 5.76866 1.16416
   2 -14   3 3.05169 1.03675
  -3  14  -3 1.85338 0.91761
   3 -14   3 0.92898 0.85940
  -4  14  -3 8.25782 1.15105
   4 -14   3 11.7213 1.02713
  -5  14  -3 11.1517 1.51098
   5 -14   3 9.67810 1.30683
  -6  14  -3 2.08329 3.13194
   6 -14   3 3.01590 1.97692
  -7  14  -3 17.1884 2.85145
   7 -14   3 19.5946 2.94277
  -8  14  -3 44.2398 3.51846
   8 -14   3 51.6633 3.37732
  -9  14  -3 23.1587 4.35692
   9 -14   3 5.65799 2.26424
 -10  14  -3 26.7858 3.96142
  10 -14   3 18.4212 3.69840
 -11  14  -3 9.61154 10.2115
  11 -14   3 22.0934 2.81319
   8  13  -3 9.04041 4.73359
  -8 -13   3 5.11130 4.74556
   7  13  -3 8.27587 4.68605
  -7 -13   3 5.10286 5.98850
   6  13  -3 4.41787 4.18743
  -6 -13   3 13.4796 4.52605
   5  13  -3 58.6865 4.15590
  -5 -13   3 61.1107 3.43548
   4  13  -3 118.891 3.41245
  -4 -13   3 130.034 3.13128
   3  13  -3 36.0315 1.58816
  -3 -13   3 35.7358 1.82577
   2  13  -3 100.354 1.99233
  -2 -13   3 96.0291 1.99748
   1  13  -3 2.36527 0.84794
  -1 -13   3 3.64930 0.82800
   0  13  -3 3.74641 1.11956
   0 -13   3 2.13191 1.13244
  -1  13  -3 2.67750 0.79436
   1 -13   3 4.77541 0.90337
  -2  13  -3 11.0391 1.16397
   2 -13   3 13.8404 1.05344
  -3  13  -3 16.8063 1.10855
   3 -13   3 14.8053 1.11549
  -4  13  -3 11.5300 0.96460
   4 -13   3 12.6288 1.22204
  -5  13  -3 48.8255 1.86905
   5 -13   3 47.3627 1.54108
  -6  13  -3 73.1900 2.40473
   6 -13   3 76.2894 2.35547
  -7  13  -3 2.74478 1.49173
   7 -13   3 3.69042 1.77321
  -8  13  -3 33.8854 5.02947
   8 -13   3 34.9682 5.08429
  -9  13  -3 34.6227 3.13732
   9 -13   3 29.0731 2.46964
 -10  13  -3 9.40844 3.40926
  10 -13   3 0.00000 3.48276
 -11  13  -3 0.00000 5.56874
  11 -13   3 7.71563 2.16666
 -12  13  -3 9.00505 4.89677
  12 -13   3 19.8625 4.39498
   9  12  -3 47.0887 5.23338
  -9 -12   3 31.7237 5.07675
   8  12  -3 4.34900 8.42076
  -8 -12   3 1.31685 6.29492
   7  12  -3 0.27895 4.56671
  -7 -12   3 14.5069 5.11901
   6  12  -3 25.9906 5.16409
  -6 -12   3 37.6544 4.25066
   5  12  -3 78.8492 2.50565
  -5 -12   3 78.1531 2.72084
   4  12  -3 1.94350 1.21410
  -4 -12   3 3.96296 1.46849
   3  12  -3 107.266 1.73672
  -3 -12   3 109.275 1.98680
   2  12  -3 22.6184 1.31534
  -2 -12   3 24.5869 1.44297
   1  12  -3 24.7914 1.25067
  -1 -12   3 23.3362 1.17256
   0  12  -3 4.09090 0.95467
   0 -12   3 4.11074 0.95030
  -1  12  -3 8.78788 0.79783
   1 -12   3 9.43183 0.78048
  -2  12  -3 45.0251 1.55501
   2 -12   3 47.1958 1.41996
  -3  12  -3 24.5291 1.14014
   3 -12   3 25.5323 1.03694
  -4  12  -3 20.2482 1.59043
   4 -12   3 21.3965 1.39607
  -5  12  -3 37.8468 1.66661
   5 -12   3 39.5882 1.30329
  -6  12  -3 83.1894 2.33962
   6 -12   3 82.9713 2.02457
  -7  12  -3 97.6612 2.25310
   7 -12   3 101.854 2.55165
  -8  12  -3 13.7442 2.94204
   8 -12   3 9.94384 2.92658
  -9  12  -3 0.88066 1.75295
   9 -12   3 2.95949 2.24084
 -10  12  -3 18.9558 3.25320
  10 -12   3 35.5242 3.47839
 -11  12  -3 0.71057 3.13214
  11 -12   3 3.02145 2.01454
 -12  12  -3 19.5807 5.88502
  12 -12   3 37.8936 4.05234
  10  11  -3 11.9716 4.60973
 -10 -11   3 26.7969 6.66300
   9  11  -3 0.00000 5.04663
  -9 -11   3 7.01013 7.58305
   8  11  -3 1.36654 4.57744
  -8 -11   3 12.2687 4.53138
   7  11  -3 13.3263 4.48542
  -7 -11   3 3.47808 4.10152
   6  11  -3 9.96430 2.07277
  -6 -11   3 13.9260 3.55648
   5  11  -3 28.9121 1.59058
  -5 -11   3 32.9880 1.86244
   4  11  -3 12.4610 1.32576
  -4 -11   3 15.6098 1.12584
   3  11  -3 182.172 1.93200
  -3 -11   3 184.612 2.20492
   2  11  -3 44.2019 1.39405
  -2 -11   3 42.4472 1.56229
   1  11  -3 49.7716 1.16744
  -1 -11   3 48.0264 1.11513
   0  11  -3 3.78379 0.75950
   0 -11   3 3.86815 0.74839
  -1  11  -3 15.0168 0.90531
   1 -11   3 14.8815 0.85546
  -2  11  -3 28.9655 1.31775
   2 -11   3 29.0681 1.26168
  -3  11  -3 11.2640 0.77276
   3 -11   3 11.0899 0.72432
  -4  11  -3 14.1523 1.22968
   4 -11   3 16.2545 1.31953
  -5  11  -3 55.2810 1.55880
   5 -11   3 55.9169 1.55259
  -6  11  -3 105.939 2.45995
   6 -11   3 100.662 2.27490
  -7  11  -3 233.160 3.13754
   7 -11   3 232.276 3.40754
  -8  11  -3 7.13166 1.51714
   8 -11   3 5.31623 1.81736
  -9  11  -3 63.1873 2.76075
   9 -11   3 60.3267 2.32345
 -10  11  -3 49.0347 4.27809
  10 -11   3 37.7617 4.30812
 -11  11  -3 1.90432 2.29817
  11 -11   3 5.87734 2.03575
 -12  11  -3 35.9929 6.06333
  12 -11   3 16.1476 3.24186
 -13  11  -3 16.8092 3.00893
  13 -11   3 18.7072 2.62196
  10  10  -3 16.2843 4.51339
 -10 -10   3 11.7340 4.79246
   9  10  -3 6.57714 2.60638
  -9 -10   3 10.5965 4.74587
   8  10  -3 22.9192 3.45704
  -8 -10   3 20.3236 3.52140
   7  10  -3 9.17362 1.96543
  -7 -10   3 8.11588 2.13687
   6  10  -3 9.78324 1.72496
  -6 -10   3 11.5674 2.18712
   5  10  -3 170.804 2.18058
  -5 -10   3 166.896 2.50463
   4  10  -3 61.3915 1.30974
  -4 -10   3 64.4955 1.35755
   3  10  -3 132.931 1.53704
  -3 -10   3 134.970 1.71776
   2  10  -3 51.3559 1.35940
  -2 -10   3 50.6992 1.42287
   1  10  -3 47.3996 1.03837
  -1 -10   3 46.9981 1.02179
   0  10  -3 14.0373 0.84792
   0 -10   3 12.3538 0.82555
  -1  10  -3 6.33009 0.50052
   1 -10   3 6.26486 0.54160
  -2  10  -3 5.59870 0.79796
   2 -10   3 4.22838 0.71849
  -3  10  -3 10.2197 0.67103
   3 -10   3 10.0855 0.67838
  -4  10  -3 16.0889 1.42370
   4 -10   3 15.0479 1.24202
  -5  10  -3 137.323 1.94788
   5 -10   3 142.909 1.73106
  -6  10  -3 6.40756 1.03895
   6 -10   3 4.85362 1.01821
  -7  10  -3 37.6338 1.58370
   7 -10   3 37.0599 1.59188
  -8  10  -3 61.0254 1.98382
   8 -10   3 63.3116 2.09938
  -9  10  -3 39.0507 1.88389
   9 -10   3 39.8396 2.06857
 -10  10  -3 20.1130 4.85615
  10 -10   3 28.5728 7.82942
 -11  10  -3 36.3480 3.56046
  11 -10   3 40.7054 2.62887
 -12  10  -3 27.0403 5.59592
  12 -10   3 31.5658 3.40190
 -13  10  -3 10.2691 2.52363
  13 -10   3 16.9418 2.54258
  11   9  -3 12.0697 2.71809
 -11  -9   3 11.2859 6.08440
  10   9  -3 2.87764 3.72363
 -10  -9   3 6.65368 4.31358
   9   9  -3 29.5374 3.35718
  -9  -9   3 7.45682 4.43740
   8   9  -3 29.6456 4.82566
  -8  -9   3 33.4501 4.86570
   7   9  -3 9.45023 1.59518
  -7  -9   3 11.4132 1.29779
   6   9  -3 7.25793 1.29674
  -6  -9   3 10.4936 2.33662
   5   9  -3 60.7550 1.09189
  -5  -9   3 60.2846 1.68275
   4   9  -3 89.3154 1.50339
  -4  -9   3 90.6397 1.82364
   3   9  -3 131.461 1.40834
  -3  -9   3 133.544 1.59775
   2   9  -3 3.25824 0.73349
  -2  -9   3 2.20217 0.71889
   1   9  -3 35.5119 0.83601
  -1  -9   3 33.0958 0.79869
   0   9  -3 68.5607 1.18702
   0  -9   3 68.7843 1.16341
  -1   9  -3 14.3689 0.66345
   1  -9   3 15.1792 0.69446
  -2   9  -3 180.823 1.84762
   2  -9   3 182.291 1.85729
  -3   9  -3 138.126 1.30544
   3  -9   3 136.962 1.24198
  -4   9  -3 30.3982 1.27229
   4  -9   3 30.0156 0.81716
  -5   9  -3 20.1375 1.07650
   5  -9   3 22.4117 1.01668
  -6   9  -3 87.4544 1.59962
   6  -9   3 83.4238 1.56028
  -7   9  -3 15.0696 1.06866
   7  -9   3 16.8820 1.13613
  -8   9  -3 0.73354 0.66106
   8  -9   3 0.00000 1.28195
  -9   9  -3 64.1889 1.39966
   9  -9   3 67.5670 1.53091
 -10   9  -3 3.90817 1.80942
  10  -9   3 4.47708 2.49018
 -11   9  -3 7.45210 1.96064
  11  -9   3 7.01920 1.36146
 -12   9  -3 7.69725 3.37522
  12  -9   3 7.41043 2.33835
 -13   9  -3 6.69560 2.39796
  13  -9   3 4.80620 2.09532
  11   8  -3 14.1894 2.34752
 -11  -8   3 33.1038 8.21162
  10   8  -3 4.41530 3.55395
 -10  -8   3 3.83773 3.67626
   9   8  -3 42.3858 2.99465
  -9  -8   3 42.6477 3.55939
   8   8  -3 31.7758 2.88338
  -8  -8   3 26.2161 3.21164
   7   8  -3 49.8439 2.01286
  -7  -8   3 47.8580 1.81462
   6   8  -3 112.278 2.44375
  -6  -8   3 115.517 2.39322
   5   8  -3 21.3613 1.19276
  -5  -8   3 21.9687 1.27416
   4   8  -3 90.4283 1.32470
  -4  -8   3 91.0000 1.77299
   3   8  -3 81.7751 1.03735
  -3  -8   3 82.0287 1.15813
   2   8  -3 120.225 1.58206
  -2  -8   3 123.780 1.61096
   1   8  -3 33.3286 0.78028
  -1  -8   3 31.4013 0.71627
   0   8  -3 31.3236 0.83023
   0  -8   3 30.8481 0.83067
  -1   8  -3 7.58650 0.48121
   1  -8   3 7.18338 0.46817
  -2   8  -3 37.1863 0.83738
   2  -8   3 34.0533 0.95866
  -3   8  -3 64.8238 0.87797
   3  -8   3 64.6585 0.88069
  -4   8  -3 111.508 1.32407
   4  -8   3 116.450 1.48651
  -5   8  -3 77.4412 1.36033
   5  -8   3 77.4324 1.28212
  -6   8  -3 76.8377 1.52869
   6  -8   3 72.4933 1.49303
  -7   8  -3 4.99538 0.67882
   7  -8   3 5.34614 0.67912
  -8   8  -3 12.1550 0.92334
   8  -8   3 13.5541 1.22910
  -9   8  -3 29.1044 1.34346
   9  -8   3 32.5927 1.47727
 -10   8  -3 83.6347 2.26923
  10  -8   3 90.1023 2.43582
 -11   8  -3 49.2169 2.85391
  11  -8   3 49.1395 2.04704
 -12   8  -3 7.88904 2.51979
  12  -8   3 13.1097 1.91286
 -13   8  -3 2.30084 1.83093
  13  -8   3 2.63812 1.75218
  12   7  -3 14.5238 4.51438
 -12  -7   3 9.81280 4.98673
  11   7  -3 6.11836 2.17196
 -11  -7   3 10.8038 3.57136
  10   7  -3 17.1491 3.44741
 -10  -7   3 18.2732 3.63596
   9   7  -3 15.0439 2.28592
  -9  -7   3 12.4976 2.07584
   8   7  -3 62.8114 2.38432
  -8  -7   3 66.5983 2.28727
   7   7  -3 58.8958 2.12136
  -7  -7   3 57.7815 1.81017
   6   7  -3 17.4367 1.53623
  -6  -7   3 16.8823 1.26273
   5   7  -3 1.08763 0.63864
  -5  -7   3 1.00440 0.65828
   4   7  -3 2.15526 0.61999
  -4  -7   3 3.58387 0.87578
   3   7  -3 123.673 1.07821
  -3  -7   3 122.288 1.07597
   2   7  -3 2.57592 0.58524
  -2  -7   3 2.58782 0.54322
   1   7  -3 194.108 1.40659
  -1  -7   3 194.198 1.39551
   0   7  -3 99.3644 1.15269
   0  -7   3 98.3161 1.18718
  -1   7  -3 101.379 0.95968
   1  -7   3 102.151 1.07869
  -2   7  -3 121.102 1.24085
   2  -7   3 121.606 1.27153
  -3   7  -3 153.733 1.21010
   3  -7   3 155.052 1.41296
  -4   7  -3 95.2605 1.52214
   4  -7   3 95.3659 1.49918
  -5   7  -3 180.748 1.70949
   5  -7   3 183.940 1.94080
  -6   7  -3 23.6848 0.98008
   6  -7   3 23.9174 0.88191
  -7   7  -3 52.6643 1.21700
   7  -7   3 55.9733 1.13782
  -8   7  -3 23.8472 0.80899
   8  -7   3 26.3558 1.15992
  -9   7  -3 74.7770 1.14248
   9  -7   3 76.9098 1.57797
 -10   7  -3 28.4908 1.29760
  10  -7   3 30.2520 1.79735
 -11   7  -3 39.2184 2.66994
  11  -7   3 36.2065 1.84929
 -12   7  -3 1.48342 3.09969
  12  -7   3 4.38300 1.62272
 -13   7  -3 12.0103 1.88349
  13  -7   3 8.93472 1.64199
 -14   7  -3 13.2474 3.28523
  14  -7   3 20.8032 3.08781
  12   6  -3 21.5255 3.38212
 -12  -6   3 27.4239 5.77695
  11   6  -3 12.4370 2.13886
 -11  -6   3 11.0929 3.28416
  10   6  -3 0.52272 4.09910
 -10  -6   3 5.37616 4.28535
   9   6  -3 15.5729 1.80085
  -9  -6   3 14.2927 1.64680
   8   6  -3 8.14727 1.57335
  -8  -6   3 10.3875 1.54475
   7   6  -3 67.0513 1.67203
  -7  -6   3 65.0989 1.67898
   6   6  -3 3.21758 0.82044
  -6  -6   3 2.51257 0.83121
   5   6  -3 10.9481 0.76965
  -5  -6   3 9.96126 0.78104
   4   6  -3 21.5630 1.12903
  -4  -6   3 25.0321 1.02219
   3   6  -3 70.6087 1.03181
  -3  -6   3 72.6179 0.95550
   2   6  -3 61.6247 1.01571
  -2  -6   3 66.0434 1.01085
   1   6  -3 149.363 1.23369
  -1  -6   3 146.089 1.10201
   0   6  -3 3.37060 0.41281
   0  -6   3 3.63846 0.41359
  -1   6  -3 33.5092 0.58092
   1  -6   3 32.4260 0.58522
  -2   6  -3 98.1767 1.18893
   2  -6   3 95.8280 1.06323
  -3   6  -3 154.629 1.14291
   3  -6   3 156.290 1.27718
  -4   6  -3 79.9422 1.46701
   4  -6   3 79.2776 1.54816
  -5   6  -3 37.4812 0.70103
   5  -6   3 40.3221 0.91451
  -6   6  -3 38.4347 0.91066
   6  -6   3 38.8097 1.01228
  -7   6  -3 12.8599 0.60156
   7  -6   3 14.8421 0.91663
  -8   6  -3 13.2960 0.82203
   8  -6   3 13.9657 1.10380
  -9   6  -3 36.2468 1.24511
   9  -6   3 39.8920 1.33674
 -10   6  -3 4.89023 1.05913
  10  -6   3 4.86329 0.97006
 -11   6  -3 26.0311 2.23137
  11  -6   3 22.2859 1.67622
 -12   6  -3 7.14172 3.04769
  12  -6   3 2.72665 1.50579
 -13   6  -3 10.0305 1.79704
  13  -6   3 7.81967 1.58679
 -14   6  -3 13.2086 5.49753
  14  -6   3 19.1305 4.59121
  12   5  -3 67.2903 4.04000
 -12  -5   3 55.3125 5.97496
  11   5  -3 4.69540 2.02986
 -11  -5   3 7.24751 2.81542
  10   5  -3 28.4152 7.22604
 -10  -5   3 36.3027 4.53556
   9   5  -3 31.3056 1.85965
  -9  -5   3 28.7790 1.37412
   8   5  -3 19.9838 1.99516
  -8  -5   3 15.9064 1.06643
   7   5  -3 6.90363 0.76193
  -7  -5   3 5.61674 0.73451
   6   5  -3 23.2996 1.20498
  -6  -5   3 24.0202 1.26821
   5   5  -3 239.194 2.14947
  -5  -5   3 240.614 2.09906
   4   5  -3 290.332 2.47632
  -4  -5   3 292.993 2.19463
   3   5  -3 351.084 2.46569
  -3  -5   3 350.284 2.11199
   2   5  -3 260.069 1.83372
  -2  -5   3 254.801 1.85017
   1   5  -3 43.9090 0.61893
  -1  -5   3 44.4301 0.59986
   0   5  -3 53.7303 0.73355
   0  -5   3 54.4164 0.73574
  -1   5  -3 70.2104 0.68277
   1  -5   3 70.1980 0.70287
  -2   5  -3 541.945 3.22498
   2  -5   3 543.155 3.07034
  -3   5  -3 167.988 1.07511
   3  -5   3 166.029 1.22447
  -4   5  -3 485.177 3.32809
   4  -5   3 490.147 3.61328
  -5   5  -3 432.150 2.20996
   5  -5   3 442.687 2.77033
  -6   5  -3 50.1152 0.73714
   6  -5   3 49.2900 1.04326
  -7   5  -3 45.5515 0.78473
   7  -5   3 46.1160 1.02822
  -8   5  -3 76.4576 1.43036
   8  -5   3 69.0563 1.51061
  -9   5  -3 65.5581 1.41258
   9  -5   3 68.5609 1.61354
 -10   5  -3 75.3971 1.93169
  10  -5   3 77.7311 1.75302
 -11   5  -3 1.51896 1.00242
  11  -5   3 2.20092 0.97203
 -12   5  -3 18.9369 2.83596
  12  -5   3 28.5132 2.64833
 -13   5  -3 22.0463 2.37496
  13  -5   3 17.6418 2.10546
 -14   5  -3 0.00000 5.54892
  14  -5   3 0.00646 4.74236
  13   4  -3 6.45355 2.45956
 -13  -4   3 6.82750 2.74002
  12   4  -3 9.87522 2.72978
 -12  -4   3 18.4432 5.76276
  11   4  -3 23.3439 2.28975
 -11  -4   3 22.7321 3.10127
  10   4  -3 32.8424 2.70546
 -10  -4   3 32.8363 3.00361
   9   4  -3 6.18234 0.87397
  -9  -4   3 5.26187 0.77184
   8   4  -3 22.8924 1.26997
  -8  -4   3 22.2405 1.16834
   7   4  -3 18.4055 0.97428
  -7  -4   3 19.4560 0.99669
   6   4  -3 18.8678 0.88301
  -6  -4   3 19.1824 0.85104
   5   4  -3 37.4039 0.81402
  -5  -4   3 36.0581 0.77044
   4   4  -3 504.269 3.64930
  -4  -4   3 500.940 3.28663
   3   4  -3 76.7113 0.85809
  -3  -4   3 78.3558 0.75164
   2   4  -3 95.2897 1.18579
  -2  -4   3 96.1887 1.29841
   1   4  -3 66.0009 0.70435
  -1  -4   3 68.5079 0.65252
   0   4  -3 975.546 5.80793
   0  -4   3 981.585 5.83283
  -1   4  -3 207.381 1.20199
   1  -4   3 205.669 1.22872
  -2   4  -3 825.532 4.75923
   2  -4   3 817.834 5.09198
  -3   4  -3 111.418 0.80585
   3  -4   3 110.274 0.88440
  -4   4  -3 266.444 1.72747
   4  -4   3 268.464 1.95841
  -5   4  -3 260.528 1.62308
   5  -4   3 264.239 1.88205
  -6   4  -3 32.7447 0.94264
   6  -4   3 36.7368 0.91557
  -7   4  -3 27.2809 0.94985
   7  -4   3 29.6805 0.94230
  -8   4  -3 48.5571 1.18494
   8  -4   3 51.7481 1.20419
  -9   4  -3 8.18461 0.94488
   9  -4   3 10.2229 0.95651
 -10   4  -3 36.3946 1.43952
  10  -4   3 38.5814 1.39141
 -11   4  -3 9.69840 1.19766
  11  -4   3 9.63848 1.28096
 -12   4  -3 21.5416 3.09792
  12  -4   3 16.0367 1.99502
 -13   4  -3 0.16872 1.68222
  13  -4   3 0.90002 1.55811
 -14   4  -3 0.00000 6.21484
  14  -4   3 8.05319 4.66337
  13   3  -3 4.09816 2.39222
 -13  -3   3 2.65756 2.28314
  12   3  -3 25.0012 2.74510
 -12  -3   3 23.8253 3.44995
  11   3  -3 10.7547 1.45703
 -11  -3   3 9.94235 1.92670
  10   3  -3 7.83238 1.52968
 -10  -3   3 8.30948 1.35356
   9   3  -3 15.7707 1.13764
  -9  -3   3 17.1186 1.19774
   8   3  -3 2.31964 0.82989
  -8  -3   3 1.52644 0.57998
   7   3  -3 17.0080 0.92652
  -7  -3   3 17.4965 0.60794
   6   3  -3 129.122 1.44059
  -6  -3   3 130.375 1.33994
   5   3  -3 36.4494 0.80558
  -5  -3   3 40.0550 0.56243
   4   3  -3 190.474 2.12280
  -4  -3   3 191.206 2.10749
   3   3  -3 49.9956 0.63221
  -3  -3   3 50.9146 0.54580
   2   3  -3 413.534 3.49653
  -2  -3   3 414.919 2.98311
   1   3  -3 88.8035 0.65518
  -1  -3   3 88.5829 0.71140
   0   3  -3 170.317 1.08027
   0  -3   3 168.894 1.17312
  -1   3  -3 134.121 0.88742
   1  -3   3 133.518 0.96919
  -2   3  -3 177.463 1.28429
   2  -3   3 174.632 1.20908
  -3   3  -3 18.7243 0.34960
   3  -3   3 18.5784 0.46141
  -4   3  -3 32.2912 0.74077
   4  -3   3 34.3018 0.96592
  -5   3  -3 109.062 1.01606
   5  -3   3 107.794 1.16984
  -6   3  -3 69.2246 1.13667
   6  -3   3 64.3783 1.03471
  -7   3  -3 53.4463 1.06595
   7  -3   3 52.9847 1.06172
  -8   3  -3 51.1612 1.29419
   8  -3   3 53.9985 1.22960
  -9   3  -3 2.44978 0.82998
   9  -3   3 3.12975 0.74597
 -10   3  -3 92.9451 1.95726
  10  -3   3 103.570 1.72857
 -11   3  -3 2.22806 1.41106
  11  -3   3 2.44589 1.29223
 -12   3  -3 38.8164 3.01490
  12  -3   3 39.3086 2.58724
 -13   3  -3 2.60104 2.41487
  13  -3   3 2.31705 1.61214
 -14   3  -3 2.77971 2.95080
  14  -3   3 2.85058 3.57676
  13   2  -3 10.9877 2.20523
 -13  -2   3 6.07189 2.25921
  12   2  -3 7.87394 1.97676
 -12  -2   3 8.00027 2.27833
  11   2  -3 46.9931 2.01025
 -11  -2   3 51.4755 2.81286
  10   2  -3 127.166 2.26177
 -10  -2   3 123.571 1.98898
   9   2  -3 90.0735 1.61224
  -9  -2   3 86.2136 1.31161
   8   2  -3 20.9950 1.15075
  -8  -2   3 25.1716 0.94509
   7   2  -3 46.9328 1.00666
  -7  -2   3 47.5489 0.85221
   6   2  -3 47.7687 1.02518
  -6  -2   3 45.5964 0.78651
   5   2  -3 40.0313 0.83583
  -5  -2   3 41.7238 0.61560
   4   2  -3 40.8848 0.95430
  -4  -2   3 42.1478 0.88763
   3   2  -3 65.0834 0.66357
  -3  -2   3 66.3597 0.60919
   2   2  -3 22.9513 0.80335
  -2  -2   3 22.9486 0.66369
   1   2  -3 835.857 4.48538
  -1  -2   3 845.026 4.68934
   0   2  -3 183.692 1.09873
   0  -2   3 185.527 1.07245
  -1   2  -3 1486.28 7.17872
   1  -2   3 1487.40 7.42871
  -2   2  -3 155.436 1.06932
   2  -2   3 154.920 1.05764
  -3   2  -3 86.7056 0.72235
   3  -2   3 86.8870 0.67521
  -4   2  -3 122.287 1.20855
   4  -2   3 122.525 1.31132
  -5   2  -3 330.791 2.01770
   5  -2   3 328.453 2.13413
  -6   2  -3 9.38844 0.63307
   6  -2   3 7.87992 0.59975
  -7   2  -3 14.9544 0.85409
   7  -2   3 15.3440 0.78463
  -8   2  -3 19.9312 1.18774
   8  -2   3 19.9887 1.01360
  -9   2  -3 7.92762 0.96918
   9  -2   3 9.20887 0.91384
 -10   2  -3 15.5491 1.20849
  10  -2   3 20.5605 1.47290
 -11   2  -3 8.97490 1.87127
  11  -2   3 10.8634 1.24013
 -12   2  -3 8.60652 2.59233
  12  -2   3 9.03825 1.94859
 -13   2  -3 15.6083 3.05032
  13  -2   3 20.0851 2.40540
  13   1  -3 1.62757 1.71710
 -13  -1   3 3.67944 1.82091
  12   1  -3 29.5051 2.56354
 -12  -1   3 37.6644 3.32413
  11   1  -3 32.1927 1.85549
 -11  -1   3 36.6364 3.21362
  10   1  -3 12.0782 1.19300
 -10  -1   3 14.3001 1.38368
   9   1  -3 54.4058 1.36550
  -9  -1   3 49.7300 0.99738
   8   1  -3 17.1103 1.12542
  -8  -1   3 21.5133 0.79967
   7   1  -3 17.4741 0.83326
  -7  -1   3 17.8388 0.64012
   6   1  -3 85.6763 1.12553
  -6  -1   3 84.8854 0.91700
   5   1  -3 84.9908 0.99882
  -5  -1   3 85.4018 0.75775
   4   1  -3 187.741 1.50432
  -4  -1   3 193.758 1.36980
   3   1  -3 109.868 0.81741
  -3  -1   3 110.718 0.81783
   2   1  -3 1.61534 0.36463
  -2  -1   3 2.08179 0.38882
   1   1  -3 1096.45 5.04249
  -1  -1   3 1098.88 5.19928
   0   1  -3 118.671 1.03762
   0  -1   3 119.782 1.04622
  -1   1  -3 525.720 2.44827
   1  -1   3 521.975 2.58783
  -2   1  -3 40.6111 0.72320
   2  -1   3 40.8972 0.71029
  -3   1  -3 337.018 1.86455
   3  -1   3 340.564 1.96864
  -4   1  -3 132.656 1.13696
   4  -1   3 131.788 1.12471
  -5   1  -3 136.494 1.11300
   5  -1   3 141.632 1.46270
  -6   1  -3 118.542 1.33873
   6  -1   3 121.992 1.66334
  -7   1  -3 15.2524 0.94319
   7  -1   3 15.3738 0.67199
  -8   1  -3 20.0790 1.25826
   8  -1   3 19.0084 1.10391
  -9   1  -3 20.7204 1.47553
   9  -1   3 17.6202 1.13226
 -10   1  -3 11.2398 1.26317
  10  -1   3 9.47093 0.98604
 -11   1  -3 23.5627 2.37727
  11  -1   3 29.8898 1.85695
 -12   1  -3 16.2584 2.47521
  12  -1   3 12.9027 2.10276
 -13   1  -3 2.43899 3.54720
  13  -1   3 1.19805 1.74627
  14   0  -3 12.0663 5.97712
 -14   0   3 18.8055 5.24555
  13   0  -3 6.64079 1.57325
 -13   0   3 8.18806 1.92232
  12   0  -3 30.1808 2.29472
 -12   0   3 31.1474 3.78926
  11   0  -3 11.7481 1.03282
 -11   0   3 10.6259 1.16384
  10   0  -3 20.3708 1.39451
 -10   0   3 18.6840 1.45568
   9   0  -3 126.735 1.90479
  -9   0   3 127.027 1.70695
   8   0  -3 98.2102 1.49170
  -8   0   3 98.2048 1.44150
   7   0  -3 37.2507 0.94112
  -7   0   3 39.1346 0.98356
   6   0  -3 50.1579 0.94355
  -6   0   3 52.3509 1.02412
   5   0  -3 28.2161 1.18157
  -5   0   3 28.6025 0.76960
   4   0  -3 89.2437 1.14786
  -4   0   3 88.5025 1.09949
   3   0  -3 388.766 2.15387
  -3   0   3 389.874 2.05333
   2   0  -3 209.952 1.59037
  -2   0   3 213.489 1.36461
   1   0  -3 167.103 1.01677
  -1   0   3 171.438 0.96787
   0   0  -3 216.827 1.69493
   0   0   3 217.283 1.59876
  -1   0  -3 97.7036 0.64795
   1   0   3 97.7196 0.69366
  -2   0  -3 272.706 2.42808
   2   0   3 275.793 2.19902
  -3   0  -3 135.273 0.98266
   3   0   3 137.082 1.16173
  -4   0  -3 343.204 2.13064
   4   0   3 347.908 2.73586
  -5   0  -3 159.120 1.19219
   5   0   3 160.216 1.59338
  -6   0  -3 32.3207 0.90285
   6   0   3 34.2107 0.97411
  -7   0  -3 18.8834 0.78655
   7   0   3 18.5866 0.78483
  -8   0  -3 25.3960 1.20133
   8   0   3 26.4436 1.10470
  -9   0  -3 25.5908 1.96837
   9   0   3 25.9829 1.25384
 -10   0  -3 11.8925 1.20659
  10   0   3 9.91973 1.02980
 -11   0  -3 1.05148 1.92923
  11   0   3 1.65779 1.20624
 -12   0  -3 3.69339 2.38055
  12   0   3 3.89733 2.00743
 -13   0  -3 13.6692 4.72229
  13   0   3 5.83845 1.89460
  14  -1  -3 22.5056 5.96517
 -14   1   3 10.6018 6.41695
  13  -1  -3 27.4187 2.30439
 -13   1   3 27.3208 2.67272
  12  -1  -3 25.3445 2.30500
 -12   1   3 17.9299 2.86331
  11  -1  -3 77.4453 1.90698
 -11   1   3 75.3677 2.04361
  10  -1  -3 123.366 1.89017
 -10   1   3 122.085 1.97921
   9  -1  -3 11.1475 0.92192
  -9   1   3 12.0026 0.88060
   8  -1  -3 122.958 1.54967
  -8   1   3 116.102 1.66050
   7  -1  -3 69.9586 1.11880
  -7   1   3 71.0470 1.14025
   6  -1  -3 31.5673 0.77290
  -6   1   3 31.1672 0.80579
   5  -1  -3 83.2286 1.17721
  -5   1   3 84.1102 0.90168
   4  -1  -3 84.0378 1.16347
  -4   1   3 83.7483 0.98278
   3  -1  -3 130.453 0.99836
  -3   1   3 131.113 0.95644
   2  -1  -3 369.023 2.62652
  -2   1   3 386.131 2.64285
   1  -1  -3 248.991 1.30407
  -1   1   3 251.619 1.39240
   0  -1  -3 169.338 1.46593
   0   1   3 174.006 1.38894
  -1  -1  -3 20.0383 0.43072
   1   1   3 17.4449 0.50020
  -2  -1  -3 48.5418 0.69172
   2   1   3 47.5349 0.69106
  -3  -1  -3 193.431 1.22999
   3   1   3 193.366 1.24749
  -4  -1  -3 26.5828 0.99710
   4   1   3 27.8305 2.63428
  -5  -1  -3 180.213 1.51793
   5   1   3 182.177 1.55033
  -6  -1  -3 13.5654 0.83094
   6   1   3 14.9160 0.75434
  -7  -1  -3 17.1427 0.97668
   7   1   3 17.5395 0.91894
  -8  -1  -3 36.6322 1.38871
   8   1   3 39.1675 1.01265
  -9  -1  -3 12.6346 1.34698
   9   1   3 10.1269 0.91466
 -10  -1  -3 18.2852 1.90495
  10   1   3 17.5553 1.47821
 -11  -1  -3 28.4327 3.10465
  11   1   3 29.6513 2.02655
 -12  -1  -3 4.34059 2.35021
  12   1   3 4.73482 2.00660
 -13  -1  -3 14.6219 5.98509
  13   1   3 6.53457 2.10892
  14  -2  -3 23.5718 4.16363
 -14   2   3 2.37879 6.15804
  13  -2  -3 0.45749 1.56063
 -13   2   3 0.68402 1.97433
  12  -2  -3 28.3552 2.56549
 -12   2   3 35.0365 3.26637
  11  -2  -3 7.12141 1.26873
 -11   2   3 8.47253 1.15577
  10  -2  -3 63.2235 1.47771
 -10   2   3 55.8804 1.69930
   9  -2  -3 33.3665 1.18179
  -9   2   3 31.8109 1.31234
   8  -2  -3 16.4307 0.88810
  -8   2   3 18.3816 1.27530
   7  -2  -3 28.1998 0.82293
  -7   2   3 28.8823 0.98050
   6  -2  -3 129.311 1.28458
  -6   2   3 134.590 1.35798
   5  -2  -3 173.693 1.37463
  -5   2   3 170.745 1.29131
   4  -2  -3 31.9530 1.08518
  -4   2   3 35.0932 0.83782
   3  -2  -3 557.363 3.44441
  -3   2   3 560.131 2.78328
   2  -2  -3 25.8207 1.06455
  -2   2   3 30.4794 0.76211
   1  -2  -3 1653.93 8.08283
  -1   2   3 1679.64 7.69233
   0  -2  -3 24.6006 0.60193
   0   2   3 26.3344 0.60007
  -1  -2  -3 1380.65 6.65764
   1   2   3 1550.13 7.59016
  -2  -2  -3 169.543 1.29188
   2   2   3 170.471 1.42096
  -3  -2  -3 293.471 1.84473
   3   2   3 296.736 1.88355
  -4  -2  -3 165.168 2.19852
   4   2   3 163.759 1.79083
  -5  -2  -3 237.214 1.69416
   5   2   3 237.695 1.85429
  -6  -2  -3 54.3261 1.15383
   6   2   3 58.1887 1.11439
  -7  -2  -3 34.5049 1.13331
   7   2   3 32.6150 1.07334
  -8  -2  -3 8.93127 0.91798
   8   2   3 8.80809 0.85321
  -9  -2  -3 19.1460 1.59544
   9   2   3 17.1064 1.23134
 -10  -2  -3 12.2995 1.59225
  10   2   3 11.1460 1.05159
 -11  -2  -3 0.00000 2.03336
  11   2   3 3.44311 2.12478
 -12  -2  -3 3.43530 2.48892
  12   2   3 2.05407 2.19713
 -13  -2  -3 7.37200 8.06137
  13   2   3 2.73460 3.97005
  14  -3  -3 15.1536 4.55987
 -14   3   3 4.89048 6.19381
  13  -3  -3 1.17511 1.46048
 -13   3   3 3.08083 1.71352
  12  -3  -3 76.8154 2.63160
 -12   3   3 59.2632 4.20092
  11  -3  -3 9.80054 1.25273
 -11   3   3 9.47946 1.47052
  10  -3  -3 23.4501 1.37267
 -10   3   3 24.0223 1.46775
   9  -3  -3 28.9998 1.51678
  -9   3   3 27.7392 1.39975
   8  -3  -3 47.2635 1.30603
  -8   3   3 45.9099 1.38557
   7  -3  -3 7.13883 0.62345
  -7   3   3 6.57440 0.68567
   6  -3  -3 0.36273 0.38790
  -6   3   3 0.95096 0.49342
   5  -3  -3 32.8062 0.95041
  -5   3   3 33.5542 0.67380
   4  -3  -3 337.436 2.95542
  -4   3   3 336.118 2.07049
   3  -3  -3 0.46758 0.29186
  -3   3   3 1.15328 0.29808
   2  -3  -3 100.946 1.10695
  -2   3   3 101.784 1.00481
   1  -3  -3 133.069 0.99609
  -1   3   3 131.410 1.01340
   0  -3  -3 128.151 1.16796
   0   3   3 132.132 1.17942
  -1  -3  -3 528.868 2.80156
   1   3   3 530.866 3.18193
  -2  -3  -3 310.620 1.97818
   2   3   3 309.319 2.19701
  -3  -3  -3 558.767 2.84386
   3   3   3 574.810 3.23574
  -4  -3  -3 126.099 1.58775
   4   3   3 128.667 1.58999
  -5  -3  -3 89.5100 1.18181
   5   3   3 91.8515 1.16436
  -6  -3  -3 53.7176 1.45354
   6   3   3 49.4157 1.23608
  -7  -3  -3 103.992 1.67802
   7   3   3 102.264 1.77268
  -8  -3  -3 30.3818 1.50017
   8   3   3 28.7923 1.33410
  -9  -3  -3 20.1006 1.92575
   9   3   3 20.6795 1.56304
 -10  -3  -3 0.00000 2.49137
  10   3   3 0.97245 1.26890
 -11  -3  -3 5.16031 2.77177
  11   3   3 8.76709 1.76153
 -12  -3  -3 12.9682 2.95636
  12   3   3 19.3285 3.01553
  14  -4  -3 0.00200 5.73167
 -14   4   3 22.8394 6.34429
  13  -4  -3 4.22591 1.60980
 -13   4   3 4.18621 2.33863
  12  -4  -3 2.11204 1.78965
 -12   4   3 6.60456 3.96811
  11  -4  -3 10.4895 1.42421
 -11   4   3 12.1649 1.76086
  10  -4  -3 6.10058 0.97466
 -10   4   3 4.28027 1.03258
   9  -4  -3 16.6289 1.03973
  -9   4   3 17.7894 1.35822
   8  -4  -3 35.0020 1.13443
  -8   4   3 37.7411 1.23762
   7  -4  -3 29.5733 0.77205
  -7   4   3 26.6252 1.00650
   6  -4  -3 92.4140 1.20574
  -6   4   3 89.0515 1.15148
   5  -4  -3 1054.46 5.87857
  -5   4   3 1054.44 5.22560
   4  -4  -3 656.139 4.22688
  -4   4   3 672.757 4.36521
   3  -4  -3 1265.35 7.01448
  -3   4   3 1275.48 6.14970
   2  -4  -3 78.9614 1.25245
  -2   4   3 76.2623 1.12401
   1  -4  -3 71.6054 0.92353
  -1   4   3 73.2222 0.85401
   0  -4  -3 28.6113 0.64402
   0   4   3 28.4802 0.62512
  -1  -4  -3 632.248 3.74591
   1   4   3 635.510 4.15407
  -2  -4  -3 637.648 3.95585
   2   4   3 640.364 3.79963
  -3  -4  -3 606.602 3.16039
   3   4   3 615.807 3.65004
  -4  -4  -3 210.042 1.88038
   4   4   3 207.927 1.84043
  -5  -4  -3 106.444 1.38589
   5   4   3 105.177 1.43111
  -6  -4  -3 94.8827 1.59342
   6   4   3 93.5534 1.56030
  -7  -4  -3 27.2279 1.57202
   7   4   3 26.1131 1.32167
  -8  -4  -3 24.6017 1.61146
   8   4   3 23.6288 1.46003
  -9  -4  -3 6.29515 2.04760
   9   4   3 7.39444 1.47423
 -10  -4  -3 6.20794 2.32730
  10   4   3 3.66384 1.72025
 -11  -4  -3 2.36069 2.90380
  11   4   3 1.34494 3.56603
 -12  -4  -3 10.8781 2.92173
  12   4   3 9.13014 2.73652
  14  -5  -3 9.42652 4.21120
 -14   5   3 5.77640 6.66043
  13  -5  -3 15.7748 2.11177
 -13   5   3 9.46951 3.05300
  12  -5  -3 18.3052 1.98375
 -12   5   3 10.5226 2.64917
  11  -5  -3 52.4388 2.00368
 -11   5   3 53.2772 2.48358
  10  -5  -3 35.2754 1.51449
 -10   5   3 29.7695 1.67969
   9  -5  -3 174.391 2.18284
  -9   5   3 173.979 2.49598
   8  -5  -3 16.2985 0.85064
  -8   5   3 16.9046 1.09928
   7  -5  -3 22.8052 1.02219
  -7   5   3 23.9269 1.07844
   6  -5  -3 22.0318 0.90858
  -6   5   3 23.0199 0.97521
   5  -5  -3 87.1204 1.22207
  -5   5   3 87.3865 1.10270
   4  -5  -3 343.077 2.59145
  -4   5   3 348.851 2.52160
   3  -5  -3 282.583 1.93256
  -3   5   3 286.744 1.78044
   2  -5  -3 80.2862 1.42776
  -2   5   3 80.8921 1.38001
   1  -5  -3 82.7813 1.14250
  -1   5   3 87.4542 1.04674
   0  -5  -3 41.1930 0.62648
   0   5   3 43.0297 0.70322
  -1  -5  -3 14.3079 0.75576
   1   5   3 15.2117 0.68571
  -2  -5  -3 142.527 1.45258
   2   5   3 145.703 1.44084
  -3  -5  -3 0.92054 0.48091
   3   5   3 0.53581 0.57101
  -4  -5  -3 187.947 1.76488
   4   5   3 193.158 1.99533
  -5  -5  -3 180.758 1.93127
   5   5   3 181.471 1.87817
  -6  -5  -3 85.1801 1.72759
   6   5   3 86.6749 1.61569
  -7  -5  -3 140.347 2.24902
   7   5   3 144.492 2.20913
  -8  -5  -3 12.8343 1.59934
   8   5   3 11.9887 1.32906
  -9  -5  -3 0.00000 2.46098
   9   5   3 2.37623 2.13708
 -10  -5  -3 12.6102 2.65212
  10   5   3 16.5532 3.88598
 -11  -5  -3 0.00006 4.54558
  11   5   3 7.48730 3.55646
  13  -6  -3 10.8553 1.87241
 -13   6   3 9.34841 2.70233
  12  -6  -3 33.9534 3.19218
 -12   6   3 32.8804 3.39207
  11  -6  -3 16.9425 1.64966
 -11   6   3 18.0460 2.45990
  10  -6  -3 18.5247 1.36604
 -10   6   3 18.8029 1.60157
   9  -6  -3 13.5372 1.02768
  -9   6   3 15.2784 1.25411
   8  -6  -3 16.4504 1.04664
  -8   6   3 16.5694 1.14569
   7  -6  -3 19.0482 1.05200
  -7   6   3 16.6174 1.08567
   6  -6  -3 115.928 1.51826
  -6   6   3 122.147 1.72634
   5  -6  -3 88.9519 1.21386
  -5   6   3 90.9021 1.21251
   4  -6  -3 56.3187 1.10997
  -4   6   3 56.1632 1.40971
   3  -6  -3 65.0135 0.98955
  -3   6   3 65.5561 0.88604
   2  -6  -3 7.66946 0.71227
  -2   6   3 9.17737 0.81431
   1  -6  -3 22.4411 0.76526
  -1   6   3 21.8120 0.76102
   0  -6  -3 50.5793 1.10235
   0   6   3 51.9581 1.09068
  -1  -6  -3 151.816 1.33222
   1   6   3 154.768 1.47275
  -2  -6  -3 40.3736 1.26887
   2   6   3 39.7484 1.02812
  -3  -6  -3 168.817 2.03752
   3   6   3 169.464 1.85464
  -4  -6  -3 47.7942 1.36991
   4   6   3 53.2378 1.69084
  -5  -6  -3 31.0702 1.38470
   5   6   3 32.0513 1.23758
  -6  -6  -3 122.361 1.87929
   6   6   3 122.496 1.85386
  -7  -6  -3 3.85832 1.16059
   7   6   3 4.19899 1.23225
  -8  -6  -3 0.00000 3.78068
   8   6   3 2.62498 1.26638
  -9  -6  -3 6.37485 2.78605
   9   6   3 10.7936 2.63557
 -10  -6  -3 23.2433 3.86530
  10   6   3 28.8789 3.63676
 -11  -6  -3 10.2304 7.20506
  11   6   3 16.9854 4.47455
  13  -7  -3 1.55311 2.00369
 -13   7   3 0.73252 3.78110
  12  -7  -3 3.73012 2.24395
 -12   7   3 7.82323 2.62027
  11  -7  -3 2.18043 1.14956
 -11   7   3 4.12253 1.59917
  10  -7  -3 23.8706 1.42251
 -10   7   3 22.0749 1.77203
   9  -7  -3 18.5315 1.23300
  -9   7   3 15.8843 1.40823
   8  -7  -3 79.1672 1.55258
  -8   7   3 76.7671 1.64667
   7  -7  -3 88.5031 1.67149
  -7   7   3 86.8941 1.58515
   6  -7  -3 12.5625 1.00076
  -6   7   3 12.2302 1.11527
   5  -7  -3 24.8899 1.09197
  -5   7   3 25.8482 1.06075
   4  -7  -3 56.9458 1.26438
  -4   7   3 59.8786 1.41540
   3  -7  -3 37.1032 0.98924
  -3   7   3 38.8405 0.82907
   2  -7  -3 1.85602 0.59987
  -2   7   3 1.64127 0.82475
   1  -7  -3 14.1181 0.79412
  -1   7   3 12.4169 0.68856
   0  -7  -3 154.432 1.83320
   0   7   3 156.017 1.85864
  -1  -7  -3 63.7796 1.01753
   1   7   3 64.9742 1.26432
  -2  -7  -3 48.3244 1.39544
   2   7   3 45.3010 1.22285
  -3  -7  -3 47.8451 1.42032
   3   7   3 48.6635 1.48874
  -4  -7  -3 101.226 1.97981
   4   7   3 104.313 1.99901
  -5  -7  -3 41.6859 1.60364
   5   7   3 44.6789 1.55669
  -6  -7  -3 85.9100 1.79165
   6   7   3 85.9745 1.89434
  -7  -7  -3 1.20645 1.76724
   7   7   3 8.68787 1.95949
  -8  -7  -3 15.1553 3.07271
   8   7   3 6.64986 1.76344
  -9  -7  -3 11.5481 4.39028
   9   7   3 14.7392 3.65319
 -10  -7  -3 6.02076 5.81976
  10   7   3 2.56607 3.52894
  13  -8  -3 4.56762 2.00789
 -13   8   3 8.49897 5.64106
  12  -8  -3 43.1932 3.31936
 -12   8   3 43.5968 3.92023
  11  -8  -3 16.7509 1.78794
 -11   8   3 15.1723 1.95594
  10  -8  -3 1.83533 1.64866
 -10   8   3 2.67803 2.19745
   9  -8  -3 36.4402 1.78953
  -9   8   3 33.7945 2.03482
   8  -8  -3 2.12502 0.95275
  -8   8   3 2.24537 1.25645
   7  -8  -3 16.1143 1.16441
  -7   8   3 12.5643 1.12414
   6  -8  -3 59.9710 1.43615
  -6   8   3 58.4156 1.54220
   5  -8  -3 1.60696 0.70744
  -5   8   3 3.05948 0.80019
   4  -8  -3 239.991 2.42627
  -4   8   3 245.076 2.27162
   3  -8  -3 43.2562 1.31141
  -3   8   3 42.6633 1.35904
   2  -8  -3 54.9131 1.24141
  -2   8   3 54.2363 1.43869
   1  -8  -3 87.4151 1.50345
  -1   8   3 87.3050 1.30391
   0  -8  -3 1.05975 0.75019
   0   8   3 1.70948 0.79215
  -1  -8  -3 16.0954 0.81132
   1   8   3 16.0513 1.03036
  -2  -8  -3 3.26582 0.96901
   2   8   3 5.18381 0.83255
  -3  -8  -3 63.0618 1.51139
   3   8   3 63.3359 1.92620
  -4  -8  -3 62.1539 1.64090
   4   8   3 60.3324 1.61052
  -5  -8  -3 74.6043 2.62296
   5   8   3 76.1053 2.29675
  -6  -8  -3 3.95943 1.36026
   6   8   3 6.39683 1.52435
  -7  -8  -3 10.2980 2.80036
   7   8   3 9.48476 2.25327
  -8  -8  -3 9.18120 10.0349
   8   8   3 6.48948 2.91341
  -9  -8  -3 18.0791 4.66748
   9   8   3 20.0981 4.39664
 -10  -8  -3 12.3058 4.51481
  10   8   3 10.6894 3.53955
  13  -9  -3 0.69807 1.92111
 -13   9   3 0.96572 2.39594
  12  -9  -3 0.22396 2.52280
 -12   9   3 6.22945 2.95752
  11  -9  -3 5.21167 1.95995
 -11   9   3 5.76572 2.60942
  10  -9  -3 18.2717 2.77625
 -10   9   3 13.1139 2.73602
   9  -9  -3 14.5541 2.26407
  -9   9   3 13.4753 1.82706
   8  -9  -3 20.6681 1.60210
  -8   9   3 24.5627 1.88991
   7  -9  -3 42.7369 1.79066
  -7   9   3 41.2334 1.82709
   6  -9  -3 12.1719 1.14350
  -6   9   3 15.4134 1.26935
   5  -9  -3 24.0601 1.21061
  -5   9   3 25.3755 1.51652
   4  -9  -3 73.2863 1.85301
  -4   9   3 72.1015 1.44292
   3  -9  -3 11.8420 1.21813
  -3   9   3 13.5102 1.16045
   2  -9  -3 8.17564 0.83843
  -2   9   3 7.48790 1.02482
   1  -9  -3 5.63809 0.76556
  -1   9   3 4.84219 0.62079
   0  -9  -3 2.77661 0.92277
   0   9   3 3.97174 0.94007
  -1  -9  -3 2.10045 0.67278
   1   9   3 1.80482 0.76043
  -2  -9  -3 5.34433 0.99413
   2   9   3 6.89107 1.03481
  -3  -9  -3 0.81640 1.37532
   3   9   3 1.64146 1.54739
  -4  -9  -3 12.8412 1.32430
   4   9   3 9.19281 1.39187
  -5  -9  -3 22.7794 2.23383
   5   9   3 24.2360 2.13366
  -6  -9  -3 57.9030 4.11748
   6   9   3 54.9520 4.01714
  -7  -9  -3 4.90441 5.73762
   7   9   3 1.49688 3.60719
  -8  -9  -3 36.0114 4.90857
   8   9   3 29.4044 3.42874
  -9  -9  -3 11.4153 4.93701
   9   9   3 14.9391 4.71247
  12 -10  -3 5.47247 2.92692
 -12  10   3 0.36621 3.14652
  11 -10  -3 0.00000 3.74529
 -11  10   3 4.16432 4.42538
  10 -10  -3 0.00000 2.36276
 -10  10   3 5.16570 2.58910
   9 -10  -3 3.01321 3.13879
  -9  10   3 12.8112 3.09060
   8 -10  -3 29.7496 1.79947
  -8  10   3 38.0485 4.15204
   7 -10  -3 40.1971 1.86384
  -7  10   3 40.4182 1.97083
   6 -10  -3 88.4929 1.90108
  -6  10   3 85.2390 2.20128
   5 -10  -3 86.1960 1.70019
  -5  10   3 86.2911 1.93666
   4 -10  -3 45.7926 1.50897
  -4  10   3 43.2446 1.57076
   3 -10  -3 53.7089 1.84961
  -3  10   3 51.0714 1.53312
   2 -10  -3 26.5160 1.54909
  -2  10   3 28.5494 1.45208
   1 -10  -3 3.14194 0.83694
  -1  10   3 4.28925 0.74061
   0 -10  -3 5.19264 1.06374
   0  10   3 2.49431 1.03856
  -1 -10  -3 1.81775 0.67223
   1  10   3 1.03315 0.91261
  -2 -10  -3 9.70378 1.12468
   2  10   3 11.8276 1.31037
  -3 -10  -3 50.3501 1.98657
   3  10   3 41.9574 2.74706
  -4 -10  -3 14.6214 1.64825
   4  10   3 11.0162 1.92401
  -5 -10  -3 0.00000 4.01355
   5  10   3 2.82560 2.56307
  -6 -10  -3 2.01662 5.06363
   6  10   3 8.16361 2.71205
  -7 -10  -3 0.11069 5.19485
   7  10   3 0.82681 4.02314
  -8 -10  -3 3.82217 5.12583
   8  10   3 12.3520 3.73650
  12 -11  -3 4.44852 2.52476
 -12  11   3 4.97842 3.61979
  11 -11  -3 0.00000 3.61926
 -11  11   3 9.79947 6.38007
  10 -11  -3 2.70727 2.87880
 -10  11   3 0.00000 3.77429
   9 -11  -3 50.2376 3.03595
  -9  11   3 54.6036 3.95628
   8 -11  -3 2.37458 1.76080
  -8  11   3 0.00000 6.38525
   7 -11  -3 2.07837 1.90457
  -7  11   3 3.49888 1.98478
   6 -11  -3 1.96034 1.06920
  -6  11   3 3.09108 1.16913
   5 -11  -3 76.9987 2.41921
  -5  11   3 78.3391 2.65651
   4 -11  -3 25.6720 1.77150
  -4  11   3 28.3942 1.68612
   3 -11  -3 38.5247 2.16334
  -3  11   3 37.7578 1.79748
   2 -11  -3 12.9653 1.27807
  -2  11   3 13.5532 1.19379
   1 -11  -3 56.0992 1.93168
  -1  11   3 51.5339 1.28480
   0 -11  -3 3.25225 1.27901
   0  11   3 5.04955 1.22700
  -1 -11  -3 13.5343 1.04994
   1  11   3 13.5549 1.33589
  -2 -11  -3 39.8911 2.14422
   2  11   3 46.1749 2.29904
  -3 -11  -3 15.9859 1.77814
   3  11   3 17.3847 2.64463
  -4 -11  -3 2.21091 1.77627
   4  11   3 1.21576 2.09762
  -5 -11  -3 13.4106 3.84807
   5  11   3 3.97326 3.64823
  -6 -11  -3 2.44381 5.28946
   6  11   3 10.9562 3.10899
  -7 -11  -3 7.55994 5.04922
   7  11   3 6.42325 5.37576
  -8 -11  -3 11.9978 4.60711
   8  11   3 6.03357 3.09850
  11 -12  -3 9.30771 4.55658
 -11  12   3 5.74281 8.08403
  10 -12  -3 3.87689 3.33985
 -10  12   3 0.00000 5.69209
   9 -12  -3 13.2233 3.63975
  -9  12   3 12.8476 5.00524
   8 -12  -3 17.9674 2.95928
  -8  12   3 10.8087 5.84812
   7 -12  -3 25.8953 3.28289
  -7  12   3 20.9922 4.13109
   6 -12  -3 0.52048 2.62305
  -6  12   3 0.00000 4.46453
   5 -12  -3 37.6889 2.83559
  -5  12   3 34.9913 2.27366
   4 -12  -3 8.68773 1.41709
  -4  12   3 12.0460 1.60912
   3 -12  -3 93.6927 2.94160
  -3  12   3 99.2610 2.46013
   2 -12  -3 65.9797 2.30560
  -2  12   3 65.1728 2.14597
   1 -12  -3 65.5454 2.17414
  -1  12   3 64.9653 1.97924
   0 -12  -3 0.91484 1.74219
   0  12   3 2.28610 1.53525
  -1 -12  -3 19.3325 1.93974
   1  12   3 18.4180 1.84215
  -2 -12  -3 5.00696 1.66359
   2  12   3 4.81314 1.58262
  -3 -12  -3 16.6035 2.06296
   3  12   3 20.0824 2.27161
  -4 -12  -3 23.8810 3.03298
   4  12   3 28.1032 3.65879
  -5 -12  -3 21.4842 5.74899
   5  12   3 20.6945 5.57027
  -6 -12  -3 16.9568 6.05716
   6  12   3 3.30312 5.09341
  -7 -12  -3 28.4099 5.91181
   7  12   3 17.1691 3.82379
  10 -13  -3 1.45428 3.52189
 -10  13   3 7.51622 4.39082
   9 -13  -3 22.9000 4.93735
  -9  13   3 22.1532 4.71108
   8 -13  -3 30.9721 3.49700
  -8  13   3 19.6878 5.68881
   7 -13  -3 34.1146 4.04357
  -7  13   3 26.4888 6.01887
   6 -13  -3 6.76477 2.78364
  -6  13   3 13.5228 5.92376
   5 -13  -3 24.6378 2.87049
  -5  13   3 24.1359 3.65749
   4 -13  -3 7.02487 1.84334
  -4  13   3 7.69093 1.78498
   3 -13  -3 17.7151 2.68016
  -3  13   3 16.7852 1.79500
   2 -13  -3 28.3291 2.46728
  -2  13   3 32.5700 2.67853
   1 -13  -3 67.9440 3.03323
  -1  13   3 69.5560 3.28926
   0 -13  -3 42.9136 2.83981
   0  13   3 44.0468 2.94550
  -1 -13  -3 52.9274 3.50740
   1  13   3 55.8676 2.90290
  -2 -13  -3 7.14473 1.96985
   2  13   3 6.78886 1.79006
  -3 -13  -3 0.52515 2.17854
   3  13   3 8.81340 2.51384
  -4 -13  -3 9.92165 3.20298
   4  13   3 3.34429 3.74525
  -5 -13  -3 0.00000 5.84504
   5  13   3 3.93436 6.73982
   6  13   3 5.23572 3.41685
   9 -14  -3 0.00000 4.76815
  -9  14   3 4.85681 5.63855
   8 -14  -3 2.05663 3.48659
  -8  14   3 10.0935 5.05642
   7 -14  -3 27.2799 4.10513
  -7  14   3 16.3118 4.82089
   6 -14  -3 51.1545 4.41571
  -6  14   3 49.5256 5.26404
   5 -14  -3 25.1479 4.22648
  -5  14   3 19.4704 4.76381
   4 -14  -3 43.4671 3.75937
  -4  14   3 46.8411 3.70263
   3 -14  -3 13.7190 2.16612
  -3  14   3 15.4193 2.73403
   2 -14  -3 2.37642 1.71008
  -2  14   3 2.35826 1.86194
   1 -14  -3 11.8869 2.49804
  -1  14   3 8.28264 3.00286
   0 -14  -3 7.02331 1.78233
   0  14   3 10.4994 1.83430
  -1 -14  -3 82.8197 4.62203
   1  14   3 87.5787 3.77649
  -2 -14  -3 2.34006 1.99422
   2  14   3 3.38959 2.03481
  -3 -14  -3 24.7821 3.05740
   3  14   3 19.8969 3.76113
  -4 -14  -3 11.0286 6.64599
   4  14   3 8.67522 3.34866
   8 -15  -3 12.5597 3.03521
  -8  15   3 10.7471 4.43244
   7 -15  -3 10.5370 5.50877
  -7  15   3 4.70890 6.03337
   6 -15  -3 19.7725 5.93139
  -6  15   3 0.91905 5.52540
   5 -15  -3 0.00000 4.78264
  -5  15   3 6.84119 5.63352
   4 -15  -3 19.9968 3.77517
  -4  15   3 8.46338 3.54886
   3 -15  -3 33.9644 3.87964
  -3  15   3 23.4385 3.36622
   2 -15  -3 5.70892 2.14427
  -2  15   3 10.5870 2.24758
   1 -15  -3 15.9617 5.60569
  -1  15   3 15.9168 3.54414
   0 -15  -3 4.95773 2.24452
   0  15   3 1.68735 2.15354
  -1 -15  -3 12.9234 3.52342
   1  15   3 17.3299 7.80626
  -2 -15  -3 6.81642 2.45913
   2  15   3 3.10015 2.65734
  -3 -15  -3 12.3436 6.47985
   3  15   3 12.6687 5.32164
   6 -16  -3 11.0785 3.64005
  -6  16   3 4.49329 3.50329
   5 -16  -3 8.78230 5.49000
  -5  16   3 2.64665 5.69984
   4 -16  -3 6.53986 3.15197
  -4  16   3 0.00000 7.89779
   3 -16  -3 2.81767 3.66829
  -3  16   3 5.60623 3.25750
   2 -16  -3 11.4414 2.44036
  -2  16   3 12.1308 3.11247
   1 -16  -3 3.93492 5.52222
  -1  16   3 0.00006 4.70939
   0 -16  -3 8.30131 2.52444
   0  16   3 7.44935 2.30520
   0  19  -4 10.1569 4.96382
   0 -19   4 6.57392 3.71842
  -1  19  -4 9.89686 4.15035
   1 -19   4 12.0036 3.45796
  -2  19  -4 0.00000 7.90348
   2 -19   4 3.99674 3.66981
  -3  19  -4 1.69892 6.01972
   3 -19   4 5.11250 3.96517
  -4  19  -4 4.33802 7.60256
   4 -19   4 0.00000 5.88606
  -5  19  -4 7.84191 2.51473
   5 -19   4 8.26197 2.54796
   6 -19   4 17.8631 9.45260
   2  18  -4 1.88639 3.42739
  -2 -18   4 15.4567 8.28403
   1  18  -4 25.1629 3.69529
  -1 -18   4 20.3024 4.10554
   0  18  -4 5.80573 2.47429
   0 -18   4 5.45926 2.26604
  -1  18  -4 30.5338 5.60724
   1 -18   4 25.5591 3.23479
  -2  18  -4 19.9176 4.52520
   2 -18   4 36.7123 3.27197
  -3  18  -4 12.1682 3.61140
   3 -18   4 15.8280 2.90377
  -4  18  -4 8.48165 4.90434
   4 -18   4 16.4800 4.96153
  -5  18  -4 3.30141 2.98684
   5 -18   4 6.14409 2.64499
  -6  18  -4 0.00000 6.49111
   6 -18   4 5.67681 4.34062
  -7  18  -4 10.7802 6.02158
   7 -18   4 8.71245 5.52709
  -8  18  -4 4.82760 2.77930
   8 -18   4 3.38646 2.87325
   4  17  -4 24.9575 5.32681
  -4 -17   4 10.5372 6.15055
   3  17  -4 52.6557 4.20536
  -3 -17   4 49.1781 5.41358
   2  17  -4 5.87435 2.24169
  -2 -17   4 10.8062 7.33964
   1  17  -4 3.64788 1.87903
  -1 -17   4 1.41209 2.42387
   0  17  -4 9.90452 1.98527
   0 -17   4 8.31987 1.99694
  -1  17  -4 5.34397 1.66907
   1 -17   4 3.95587 1.87399
  -2  17  -4 6.49817 3.25551
   2 -17   4 13.1314 2.09924
  -3  17  -4 61.4487 3.35455
   3 -17   4 62.9941 2.83639
  -4  17  -4 4.91624 4.33576
   4 -17   4 21.5283 7.79343
  -5  17  -4 29.0212 3.23288
   5 -17   4 42.7848 3.62606
  -6  17  -4 9.12797 3.82936
   6 -17   4 1.53492 3.99072
  -7  17  -4 10.8569 3.49775
   7 -17   4 21.8495 5.32701
  -8  17  -4 4.69868 4.66243
   8 -17   4 1.66456 5.27627
  -9  17  -4 2.67097 2.52324
   9 -17   4 3.57058 2.75213
   5  16  -4 18.7579 2.95265
  -5 -16   4 15.6571 2.86188
   4  16  -4 24.6027 5.72889
  -4 -16   4 24.9365 4.98386
   3  16  -4 7.30502 1.79974
  -3 -16   4 6.72351 2.23843
   2  16  -4 92.6433 3.33087
  -2 -16   4 86.1604 4.57820
   1  16  -4 3.22027 1.51636
  -1 -16   4 2.98302 1.47905
   0  16  -4 15.3679 1.99087
   0 -16   4 14.6055 1.86431
  -1  16  -4 64.1553 2.38040
   1 -16   4 62.8821 2.30404
  -2  16  -4 77.2786 2.54196
   2 -16   4 71.8738 2.45132
  -3  16  -4 54.0103 2.95426
   3 -16   4 58.5199 2.45307
  -4  16  -4 94.9099 6.80159
   4 -16   4 96.5487 3.24719
  -5  16  -4 3.52696 2.97315
   5 -16   4 9.97717 2.45250
  -6  16  -4 0.00000 4.40078
   6 -16   4 5.91499 4.52817
  -7  16  -4 7.99989 3.57710
   7 -16   4 13.0095 4.53394
  -8  16  -4 20.0161 4.04812
   8 -16   4 29.1952 4.43345
  -9  16  -4 0.00001 5.72927
   9 -16   4 6.45902 2.61304
 -10  16  -4 0.00030 4.13478
  10 -16   4 4.96284 4.38159
   6  15  -4 15.6014 4.41867
  -6 -15   4 0.81504 5.49935
   5  15  -4 14.3363 2.72288
  -5 -15   4 14.0354 2.93485
   4  15  -4 0.01374 6.65767
  -4 -15   4 0.00011 4.23834
   3  15  -4 0.94376 1.52166
  -3 -15   4 1.64095 1.54631
   2  15  -4 5.85682 1.63773
  -2 -15   4 2.42056 1.48974
   1  15  -4 27.6412 2.10091
  -1 -15   4 27.6029 1.90699
   0  15  -4 6.90018 1.47951
   0 -15   4 5.93682 1.52032
  -1  15  -4 12.5578 1.31337
   1 -15   4 10.9687 1.18797
  -2  15  -4 0.95574 1.19795
   2 -15   4 1.67638 1.06116
  -3  15  -4 3.39236 1.30092
   3 -15   4 3.76536 1.11583
  -4  15  -4 87.3173 3.05208
   4 -15   4 98.8650 3.22684
  -5  15  -4 44.1171 2.91435
   5 -15   4 46.8446 2.12107
  -6  15  -4 9.18273 4.25780
   6 -15   4 13.6835 3.77142
  -7  15  -4 31.4689 3.71685
   7 -15   4 35.3970 3.59114
  -8  15  -4 11.5774 3.71096
   8 -15   4 6.04327 3.58486
  -9  15  -4 55.8784 5.06035
   9 -15   4 46.8217 3.08541
 -10  15  -4 3.78746 3.71493
  10 -15   4 3.19827 3.76680
 -11  15  -4 13.9084 4.90113
  11 -15   4 7.27899 3.11355
   7  14  -4 6.56435 5.57344
  -7 -14   4 14.2258 7.05801
   6  14  -4 15.9410 4.43539
  -6 -14   4 10.3854 4.16610
   5  14  -4 44.5912 4.00318
  -5 -14   4 44.3608 3.82668
   4  14  -4 38.9107 3.13078
  -4 -14   4 48.2126 6.20989
   3  14  -4 108.581 2.75989
  -3 -14   4 103.586 2.40429
   2  14  -4 4.12680 1.16117
  -2 -14   4 3.34678 1.32913
   1  14  -4 39.1975 1.56746
  -1 -14   4 39.3912 1.70393
   0  14  -4 7.39329 1.19558
   0 -14   4 11.4661 1.41943
  -1  14  -4 81.6957 1.76019
   1 -14   4 79.7442 1.84468
  -2  14  -4 231.148 2.85786
   2 -14   4 230.113 2.84424
  -3  14  -4 23.1906 1.36501
   3 -14   4 24.7032 1.35627
  -4  14  -4 28.7839 2.31118
   4 -14   4 21.6481 1.84277
  -5  14  -4 26.2298 1.82646
   5 -14   4 27.2102 1.45712
  -6  14  -4 43.0355 3.49039
   6 -14   4 41.4997 2.71715
  -7  14  -4 7.23855 1.87726
   7 -14   4 6.85760 1.75707
  -8  14  -4 25.7893 3.58854
   8 -14   4 18.0057 4.00349
  -9  14  -4 5.92359 3.97040
   9 -14   4 9.64838 2.27657
 -10  14  -4 8.77049 3.35332
  10 -14   4 9.82479 3.68746
 -11  14  -4 2.43770 2.74235
  11 -14   4 9.19700 2.90322
   8  13  -4 6.73493 6.18435
  -8 -13   4 11.1825 4.99467
   7  13  -4 23.6246 4.74476
  -7 -13   4 26.2501 4.26024
   6  13  -4 6.16192 3.58689
  -6 -13   4 4.41753 4.20482
   5  13  -4 60.5835 2.85591
  -5 -13   4 57.0213 3.02393
   4  13  -4 1.31989 2.31829
  -4 -13   4 0.27814 1.55943
   3  13  -4 29.7799 1.51572
  -3 -13   4 30.9538 1.64565
   2  13  -4 70.3117 2.03019
  -2 -13   4 69.4415 1.99890
   1  13  -4 37.7835 1.44170
  -1 -13   4 37.9436 1.45062
   0  13  -4 4.25038 1.03346
   0 -13   4 4.96124 1.05215
  -1  13  -4 9.77954 0.88676
   1 -13   4 11.0010 0.90602
  -2  13  -4 0.49940 1.05944
   2 -13   4 2.74590 1.04478
  -3  13  -4 17.6678 1.12381
   3 -13   4 19.1680 1.04280
  -4  13  -4 17.4352 1.73571
   4 -13   4 19.2399 1.83947
  -5  13  -4 36.6997 1.72480
   5 -13   4 35.5587 1.23909
  -6  13  -4 185.429 3.16743
   6 -13   4 189.914 4.13132
  -7  13  -4 59.4870 2.46401
   7 -13   4 57.8642 2.36505
  -8  13  -4 181.845 5.47150
   8 -13   4 179.202 5.28503
  -9  13  -4 10.6472 2.65686
   9 -13   4 14.5130 2.06532
 -10  13  -4 29.8042 3.44771
  10 -13   4 17.7691 3.99485
 -11  13  -4 20.4183 3.33641
  11 -13   4 13.7954 2.65018
 -12  13  -4 19.2149 5.45213
  12 -13   4 11.9127 4.48625
   9  12  -4 2.61158 3.22675
  -9 -12   4 0.12419 6.09138
   8  12  -4 0.00000 5.86645
  -8 -12   4 0.00000 4.69841
   7  12  -4 11.3158 4.48657
  -7 -12   4 5.54741 2.94029
   6  12  -4 6.77950 4.57068
  -6 -12   4 27.6560 4.61518
   5  12  -4 5.58912 1.11470
  -5 -12   4 5.52889 1.44110
   4  12  -4 29.7134 1.75104
  -4 -12   4 24.7145 2.00142
   3  12  -4 16.2530 1.10562
  -3 -12   4 17.7967 1.18343
   2  12  -4 6.78889 1.12420
  -2 -12   4 7.22496 1.01918
   1  12  -4 2.17684 0.76083
  -1 -12   4 1.74595 0.76504
   0  12  -4 10.6429 1.08422
   0 -12   4 10.5645 1.01980
  -1  12  -4 17.9310 1.01483
   1 -12   4 17.7454 1.04923
  -2  12  -4 7.80842 1.01963
   2 -12   4 9.90343 1.17004
  -3  12  -4 19.8465 1.06635
   3 -12   4 18.7933 0.94200
  -4  12  -4 13.8320 1.32937
   4 -12   4 16.6812 1.34162
  -5  12  -4 6.55616 0.87993
   5 -12   4 4.04033 0.70404
  -6  12  -4 158.976 2.84620
   6 -12   4 159.717 2.58235
  -7  12  -4 5.90012 1.13739
   7 -12   4 7.42232 1.25913
  -8  12  -4 42.7656 2.61870
   8 -12   4 45.5171 3.09160
  -9  12  -4 21.9104 2.23925
   9 -12   4 19.6755 2.36708
 -10  12  -4 9.78324 3.12322
  10 -12   4 14.1151 3.38813
 -11  12  -4 17.6072 3.17706
  11 -12   4 15.0810 2.53090
 -12  12  -4 14.5794 5.62369
  12 -12   4 22.9882 4.44918
  10  11  -4 13.4269 5.09955
 -10 -11   4 16.1609 5.38978
   9  11  -4 13.4982 2.97550
  -9 -11   4 19.6738 4.41082
   8  11  -4 0.00000 3.78796
  -8 -11   4 0.00000 3.99068
   7  11  -4 4.08541 2.93310
  -7 -11   4 2.67586 2.21120
   6  11  -4 44.7256 2.62821
  -6 -11   4 50.2075 3.30356
   5  11  -4 25.2755 1.30262
  -5 -11   4 23.9249 1.73634
   4  11  -4 284.979 2.88657
  -4 -11   4 281.907 3.27927
   3  11  -4 27.9904 1.09791
  -3 -11   4 28.5207 1.22899
   2  11  -4 33.0149 1.38915
  -2 -11   4 28.8454 1.32749
   1  11  -4 35.1387 1.12073
  -1 -11   4 33.3202 1.05547
   0  11  -4 7.06384 0.76165
   0 -11   4 7.68032 0.81023
  -1  11  -4 80.5751 1.20151
   1 -11   4 79.1505 1.29088
  -2  11  -4 21.6233 1.14421
   2 -11   4 21.5369 1.15612
  -3  11  -4 1.91804 0.52588
   3 -11   4 2.07299 0.51891
  -4  11  -4 126.858 2.14443
   4 -11   4 128.571 1.74714
  -5  11  -4 24.3958 1.30265
   5 -11   4 25.2516 1.26390
  -6  11  -4 130.026 2.85397
   6 -11   4 121.469 2.28155
  -7  11  -4 34.8059 1.66566
   7 -11   4 34.3225 1.95669
  -8  11  -4 14.3657 1.70978
   8 -11   4 5.90027 2.50995
  -9  11  -4 28.1567 1.98560
   9 -11   4 25.2364 1.97536
 -10  11  -4 10.2993 3.67512
  10 -11   4 7.35151 3.67945
 -11  11  -4 33.2028 3.10125
  11 -11   4 29.6967 3.08846
 -12  11  -4 1.66899 5.42009
  12 -11   4 8.03041 2.93537
 -13  11  -4 1.81124 2.46721
  13 -11   4 5.14720 3.21590
  10  10  -4 1.18271 3.89467
 -10 -10   4 5.39572 3.99680
   9  10  -4 14.2844 2.46078
  -9 -10   4 0.00274 4.80875
   8  10  -4 2.08437 3.23367
  -8 -10   4 0.00000 3.32819
   7  10  -4 24.0393 2.82481
  -7 -10   4 30.5463 2.24961
   6  10  -4 58.0311 2.54584
  -6 -10   4 62.1871 2.66106
   5  10  -4 46.3679 1.36607
  -5 -10   4 48.3718 1.77572
   4  10  -4 44.1278 1.52984
  -4 -10   4 45.5167 1.65541
   3  10  -4 21.3869 0.93554
  -3 -10   4 20.6777 0.98581
   2  10  -4 23.3513 1.16715
  -2 -10   4 24.7909 1.15288
   1  10  -4 73.3674 1.15662
  -1 -10   4 72.7125 1.07702
   0  10  -4 22.5093 1.00181
   0 -10   4 22.8132 1.01957
  -1  10  -4 15.7652 0.76361
   1 -10   4 16.3878 0.81720
  -2  10  -4 79.1758 1.33859
   2 -10   4 76.2894 1.43220
  -3  10  -4 15.7891 0.72552
   3 -10   4 14.5974 0.66269
  -4  10  -4 5.82464 0.88069
   4 -10   4 5.78513 0.79805
  -5  10  -4 95.7305 1.60809
   5 -10   4 96.6034 1.48947
  -6  10  -4 127.963 2.24456
   6 -10   4 130.956 1.85836
  -7  10  -4 364.396 3.59609
   7 -10   4 369.748 3.95883
  -8  10  -4 9.98491 1.39846
   8 -10   4 8.80189 1.37024
  -9  10  -4 58.5279 1.73138
   9 -10   4 65.5673 1.94317
 -10  10  -4 10.4441 6.96529
  10 -10   4 7.03672 7.97378
 -11  10  -4 20.1842 2.94434
  11 -10   4 22.5646 2.49952
 -12  10  -4 7.96006 4.77455
  12 -10   4 6.94366 2.50082
 -13  10  -4 32.0733 3.37842
  13 -10   4 42.6928 3.52748
  11   9  -4 10.4492 2.71511
 -11  -9   4 0.00000 9.80376
  10   9  -4 10.1796 3.68670
 -10  -9   4 1.49140 3.52323
   9   9  -4 2.57738 1.84870
  -9  -9   4 6.38033 2.53766
   8   9  -4 22.7813 5.50252
  -8  -9   4 27.6369 5.47862
   7   9  -4 133.410 2.77014
  -7  -9   4 132.872 2.55761
   6   9  -4 44.4738 1.99236
  -6  -9   4 53.2233 2.40534
   5   9  -4 110.915 1.80483
  -5  -9   4 108.162 1.84479
   4   9  -4 50.3894 1.49919
  -4  -9   4 48.9777 1.73240
   3   9  -4 23.2907 0.92898
  -3  -9   4 23.1527 0.86279
   2   9  -4 72.6487 1.43072
  -2  -9   4 72.3399 1.33615
   1   9  -4 28.7141 0.85129
  -1  -9   4 27.3861 0.88569
   0   9  -4 41.9670 1.05246
   0  -9   4 43.8594 1.04163
  -1   9  -4 78.7677 1.02732
   1  -9   4 78.6932 1.00420
  -2   9  -4 1.47566 0.53483
   2  -9   4 1.18442 0.57370
  -3   9  -4 74.5738 0.99889
   3  -9   4 76.1391 0.87126
  -4   9  -4 368.583 3.23689
   4  -9   4 371.173 3.06163
  -5   9  -4 128.348 1.69378
   5  -9   4 129.929 1.62033
  -6   9  -4 97.4920 1.75723
   6  -9   4 98.8613 1.62199
  -7   9  -4 133.053 1.99197
   7  -9   4 132.031 1.96645
  -8   9  -4 8.37667 1.29092
   8  -9   4 12.6291 1.15215
  -9   9  -4 39.9536 1.34344
   9  -9   4 42.1567 1.41829
 -10   9  -4 41.7405 3.69975
  10  -9   4 34.5271 2.90999
 -11   9  -4 10.4765 1.97442
  11  -9   4 12.3541 1.62354
 -12   9  -4 35.2019 4.80819
  12  -9   4 41.2285 3.47167
 -13   9  -4 5.55451 2.28792
  13  -9   4 6.04077 1.82375
  11   8  -4 5.37829 2.40813
 -11  -8   4 10.1275 5.68910
  10   8  -4 21.1546 3.60738
 -10  -8   4 6.60605 3.40762
   9   8  -4 6.87621 2.03827
  -9  -8   4 5.66766 2.10821
   8   8  -4 12.2739 2.92344
  -8  -8   4 9.87518 2.88805
   7   8  -4 137.086 2.60787
  -7  -8   4 127.449 2.42465
   6   8  -4 155.820 2.52336
  -6  -8   4 161.881 2.78303
   5   8  -4 404.700 3.34206
  -5  -8   4 404.631 3.51318
   4   8  -4 11.7549 0.90795
  -4  -8   4 10.5477 1.14478
   3   8  -4 202.275 1.52702
  -3  -8   4 204.163 1.61974
   2   8  -4 4.39529 0.61017
  -2  -8   4 4.12821 0.58100
   1   8  -4 33.8906 0.77582
  -1  -8   4 34.9235 0.77967
   0   8  -4 6.21040 0.60348
   0  -8   4 9.90299 0.78496
  -1   8  -4 49.1670 0.81548
   1  -8   4 52.5535 0.99452
  -2   8  -4 5.79528 0.59506
   2  -8   4 5.35361 0.58837
  -3   8  -4 136.665 1.21506
   3  -8   4 137.720 1.35727
  -4   8  -4 112.873 1.36996
   4  -8   4 113.389 1.47971
  -5   8  -4 44.1396 1.09062
   5  -8   4 42.4420 1.06273
  -6   8  -4 84.1169 1.68299
   6  -8   4 86.1764 1.64479
  -7   8  -4 3.88677 0.58090
   7  -8   4 4.59754 0.73239
  -8   8  -4 3.96354 0.71361
   8  -8   4 4.76178 0.84222
  -9   8  -4 51.3870 1.30029
   9  -8   4 53.0504 1.53298
 -10   8  -4 3.99208 0.82878
  10  -8   4 2.76262 1.80402
 -11   8  -4 16.4867 1.80666
  11  -8   4 13.9177 1.38283
 -12   8  -4 11.6698 2.93782
  12  -8   4 12.2944 2.14731
 -13   8  -4 6.45791 1.87703
  13  -8   4 4.59639 1.79101
  12   7  -4 0.94183 4.53473
 -12  -7   4 12.2711 5.55707
  11   7  -4 6.31697 2.24412
 -11  -7   4 3.95671 3.34524
  10   7  -4 0.00000 3.37623
 -10  -7   4 3.65643 3.30686
   9   7  -4 7.03822 1.91162
  -9  -7   4 10.0042 1.89870
   8   7  -4 20.3239 2.12145
  -8  -7   4 17.7286 1.83059
   7   7  -4 86.4074 2.33195
  -7  -7   4 85.1760 1.84529
   6   7  -4 5.88275 1.03409
  -6  -7   4 6.57346 1.16655
   5   7  -4 34.3780 1.12149
  -5  -7   4 35.3557 1.17440
   4   7  -4 77.0159 1.71430
  -4  -7   4 74.4530 1.81265
   3   7  -4 0.94396 0.44653
  -3  -7   4 0.96885 0.40274
   2   7  -4 63.3490 0.95240
  -2  -7   4 63.2035 0.91709
   1   7  -4 60.2598 0.97642
  -1  -7   4 56.9871 0.89264
   0   7  -4 83.3723 1.07343
   0  -7   4 84.2239 1.11215
  -1   7  -4 38.2252 0.75920
   1  -7   4 38.6097 0.77379
  -2   7  -4 116.498 1.20890
   2  -7   4 110.254 1.28168
  -3   7  -4 355.222 2.18319
   3  -7   4 359.973 2.33768
  -4   7  -4 209.338 1.69976
   4  -7   4 204.231 1.93282
  -5   7  -4 66.0216 0.95432
   5  -7   4 67.4458 1.07030
  -6   7  -4 32.6070 1.04934
   6  -7   4 34.3651 1.03458
  -7   7  -4 45.0419 0.81138
   7  -7   4 43.6566 1.13672
  -8   7  -4 27.2601 0.94580
   8  -7   4 28.8825 1.11993
  -9   7  -4 34.7884 0.89874
   9  -7   4 37.0794 1.37931
 -10   7  -4 121.949 2.51857
  10  -7   4 121.745 2.17251
 -11   7  -4 32.8422 2.03598
  11  -7   4 31.1839 1.72599
 -12   7  -4 18.6818 2.87789
  12  -7   4 24.7663 2.40139
 -13   7  -4 17.4091 1.97982
  13  -7   4 20.3941 2.03453
  12   6  -4 52.5896 4.88396
 -12  -6   4 69.1659 6.06561
  11   6  -4 33.4794 2.94262
 -11  -6   4 22.0312 3.75973
  10   6  -4 48.3082 4.05348
 -10  -6   4 34.8909 4.29481
   9   6  -4 4.65455 1.32846
  -9  -6   4 4.00138 1.07785
   8   6  -4 4.54446 1.64070
  -8  -6   4 7.54930 1.36586
   7   6  -4 8.32164 0.97796
  -7  -6   4 8.47901 0.89082
   6   6  -4 9.14279 1.01650
  -6  -6   4 9.32174 1.12606
   5   6  -4 106.012 1.38960
  -5  -6   4 105.389 1.54736
   4   6  -4 83.2423 1.41267
  -4  -6   4 83.5446 1.26418
   3   6  -4 32.9026 0.80227
  -3  -6   4 34.6546 0.70245
   2   6  -4 63.9278 1.29158
  -2  -6   4 55.4096 0.96394
   1   6  -4 8.58136 0.54236
  -1  -6   4 10.2074 0.51474
   0   6  -4 70.9193 0.87243
   0  -6   4 70.8080 0.87459
  -1   6  -4 3.45925 0.33995
   1  -6   4 3.27565 0.33765
  -2   6  -4 678.355 4.57043
   2  -6   4 681.164 4.48707
  -3   6  -4 442.652 2.57351
   3  -6   4 445.117 2.47999
  -4   6  -4 558.761 3.07795
   4  -6   4 562.401 3.45101
  -5   6  -4 500.294 2.64755
   5  -6   4 507.954 2.90277
  -6   6  -4 83.4122 1.49011
   6  -6   4 86.8892 1.39318
  -7   6  -4 48.9933 0.83460
   7  -6   4 49.2365 1.12657
  -8   6  -4 103.192 1.58365
   8  -6   4 103.639 1.73309
  -9   6  -4 156.243 1.93444
   9  -6   4 160.423 2.06993
 -10   6  -4 29.1057 1.92975
  10  -6   4 29.0360 1.47750
 -11   6  -4 63.0010 2.52768
  11  -6   4 61.8870 2.76509
 -12   6  -4 25.1506 2.60333
  12  -6   4 30.4649 2.08409
 -13   6  -4 21.3059 2.22529
  13  -6   4 20.4047 2.04806
  12   5  -4 65.2034 3.98559
 -12  -5   4 52.7465 6.05185
  11   5  -4 44.1755 3.00152
 -11  -5   4 46.7822 3.24819
  10   5  -4 118.968 8.24404
 -10  -5   4 113.734 5.32115
   9   5  -4 53.0992 1.86142
  -9  -5   4 53.4098 1.46392
   8   5  -4 52.5610 1.84430
  -8  -5   4 55.8956 1.58022
   7   5  -4 35.2742 1.32921
  -7  -5   4 36.6027 1.32321
   6   5  -4 40.4352 1.50129
  -6  -5   4 43.4247 1.46052
   5   5  -4 68.1098 1.18229
  -5  -5   4 69.9028 1.18462
   4   5  -4 77.5836 1.46577
  -4  -5   4 76.7127 1.24578
   3   5  -4 363.366 2.42317
  -3  -5   4 363.609 2.28155
   2   5  -4 501.169 3.70776
  -2  -5   4 502.598 3.77488
   1   5  -4 269.413 1.68641
  -1  -5   4 269.388 1.62710
   0   5  -4 3.61039 0.35812
   0  -5   4 3.57280 0.35756
  -1   5  -4 54.5071 0.63300
   1  -5   4 55.0253 0.61069
  -2   5  -4 109.141 1.08969
   2  -5   4 108.731 1.22200
  -3   5  -4 51.3031 0.62607
   3  -5   4 53.0518 0.69346
  -4   5  -4 232.751 2.14810
   4  -5   4 238.712 2.06602
  -5   5  -4 561.513 2.70679
   5  -5   4 571.047 3.11106
  -6   5  -4 6.63248 0.61585
   6  -5   4 6.89557 0.58912
  -7   5  -4 155.898 1.63594
   7  -5   4 156.447 1.77270
  -8   5  -4 93.0177 1.62810
   8  -5   4 94.6574 1.64231
  -9   5  -4 126.476 1.83960
   9  -5   4 129.847 2.18097
 -10   5  -4 56.7291 1.59733
  10  -5   4 56.6791 1.60935
 -11   5  -4 2.51575 1.08744
  11  -5   4 4.57289 1.11488
 -12   5  -4 1.59901 1.76416
  12  -5   4 2.14506 2.09971
 -13   5  -4 7.56467 1.80407
  13  -5   4 12.0848 1.66052
  13   4  -4 4.45879 2.90499
 -13  -4   4 8.48858 2.80097
  12   4  -4 14.5296 2.52978
 -12  -4   4 11.9794 4.91649
  11   4  -4 26.8142 2.36232
 -11  -4   4 24.0211 2.65567
  10   4  -4 39.9384 2.55706
 -10  -4   4 35.3748 2.63547
   9   4  -4 1.52122 0.82308
  -9  -4   4 1.14962 0.79289
   8   4  -4 31.2085 1.36232
  -8  -4   4 30.0000 1.12726
   7   4  -4 59.3674 1.17425
  -7  -4   4 59.3939 1.10812
   6   4  -4 22.6539 0.96116
  -6  -4   4 21.0908 1.09612
   5   4  -4 79.9363 1.09048
  -5  -4   4 78.5528 0.73896
   4   4  -4 22.1302 0.92103
  -4  -4   4 22.7658 1.10497
   3   4  -4 51.8731 0.66218
  -3  -4   4 54.5309 0.65153
   2   4  -4 125.773 1.20914
  -2  -4   4 127.310 1.21794
   1   4  -4 5.80635 0.35046
  -1  -4   4 5.53942 0.40057
   0   4  -4 95.9705 0.83855
   0  -4   4 96.4859 0.87497
  -1   4  -4 712.885 3.44015
   1  -4   4 712.799 3.66016
  -2   4  -4 19.5926 0.66260
   2  -4   4 19.4651 0.82669
  -3   4  -4 114.274 0.82602
   3  -4   4 116.153 0.94491
  -4   4  -4 736.807 4.28996
   4  -4   4 740.660 4.82513
  -5   4  -4 134.736 1.06769
   5  -4   4 134.477 1.08367
  -6   4  -4 254.927 2.21695
   6  -4   4 253.058 2.01593
  -7   4  -4 98.9790 1.44929
   7  -4   4 100.639 1.39683
  -8   4  -4 225.941 2.33569
   8  -4   4 225.349 2.38401
  -9   4  -4 133.092 2.01050
   9  -4   4 133.294 2.09061
 -10   4  -4 104.316 1.99483
  10  -4   4 106.257 1.82264
 -11   4  -4 4.42182 1.25930
  11  -4   4 2.34797 1.04563
 -12   4  -4 6.10888 1.94071
  12  -4   4 10.4340 2.22808
 -13   4  -4 22.0544 1.92396
  13  -4   4 21.9571 2.42778
  13   3  -4 18.5967 2.35978
 -13  -3   4 18.6974 2.43955
  12   3  -4 43.4028 3.22856
 -12  -3   4 53.2112 4.57037
  11   3  -4 1.71273 1.25731
 -11  -3   4 2.38293 1.75446
  10   3  -4 21.3443 2.27923
 -10  -3   4 23.9099 2.02777
   9   3  -4 39.5295 1.45713
  -9  -3   4 41.0101 1.05317
   8   3  -4 4.60851 0.79111
  -8  -3   4 2.60188 0.65177
   7   3  -4 21.8784 0.94325
  -7  -3   4 21.0808 0.68115
   6   3  -4 94.9972 1.47699
  -6  -3   4 93.7028 1.51471
   5   3  -4 40.2459 0.77086
  -5  -3   4 38.7292 0.62134
   4   3  -4 188.760 1.86207
  -4  -3   4 191.194 2.05741
   3   3  -4 135.866 1.02801
  -3  -3   4 135.951 0.98004
   2   3  -4 300.045 1.89665
  -2  -3   4 300.510 1.79842
   1   3  -4 1014.40 5.08564
  -1  -3   4 1025.33 4.95296
   0   3  -4 621.226 3.26854
   0  -3   4 622.468 3.15537
  -1   3  -4 197.231 1.20377
   1  -3   4 198.563 1.35525
  -2   3  -4 17.3847 0.82040
   2  -3   4 18.5509 0.74031
  -3   3  -4 2.81411 0.28630
   3  -3   4 2.77961 0.28539
  -4   3  -4 7.62149 0.69734
   4  -3   4 10.9765 0.64085
  -5   3  -4 52.2117 0.79711
   5  -3   4 52.4972 0.80475
  -6   3  -4 34.2035 0.91737
   6  -3   4 34.7539 0.85061
  -7   3  -4 29.2626 1.06032
   7  -3   4 28.4562 0.90284
  -8   3  -4 62.7797 1.42067
   8  -3   4 65.4379 1.29419
  -9   3  -4 27.8447 1.65561
   9  -3   4 25.7748 1.17963
 -10   3  -4 70.6730 1.94826
  10  -3   4 74.5792 1.60242
 -11   3  -4 29.3840 2.27403
  11  -3   4 29.0716 2.46284
 -12   3  -4 15.3121 1.81434
  12  -3   4 14.0603 2.30913
 -13   3  -4 12.5448 3.11656
  13  -3   4 12.2905 1.75324
  13   2  -4 9.93158 1.83737
 -13  -2   4 8.27495 2.22489
  12   2  -4 8.47281 1.96397
 -12  -2   4 11.9373 2.79943
  11   2  -4 9.70068 1.20055
 -11  -2   4 8.02015 1.47991
  10   2  -4 3.40048 1.19311
 -10  -2   4 4.37467 1.12830
   9   2  -4 14.0843 1.05183
  -9  -2   4 12.6524 0.79025
   8   2  -4 12.4950 0.95637
  -8  -2   4 10.3922 0.83470
   7   2  -4 134.563 1.57142
  -7  -2   4 134.815 1.34272
   6   2  -4 5.45290 0.60639
  -6  -2   4 5.37713 0.62125
   5   2  -4 24.4489 0.76053
  -5  -2   4 22.0898 0.62341
   4   2  -4 87.0201 1.30207
  -4  -2   4 87.6383 1.42588
   3   2  -4 33.6046 0.55620
  -3  -2   4 33.9203 0.44892
   2   2  -4 341.999 2.11147
  -2  -2   4 345.298 2.00324
   1   2  -4 1.80103 0.23916
  -1  -2   4 1.63991 0.26076
   0   2  -4 139.553 1.00730
   0  -2   4 141.884 1.01579
  -1   2  -4 42.8888 0.49972
   1  -2   4 43.5193 0.49234
  -2   2  -4 32.7087 0.84433
   2  -2   4 34.6743 0.80179
  -3   2  -4 103.323 0.83050
   3  -2   4 102.893 0.79758
  -4   2  -4 1.31017 0.56479
   4  -2   4 0.73867 0.57397
  -5   2  -4 59.7866 0.81339
   5  -2   4 58.1202 1.01980
  -6   2  -4 23.9535 0.90186
   6  -2   4 23.7242 1.06167
  -7   2  -4 111.722 1.42673
   7  -2   4 112.043 1.19097
  -8   2  -4 27.3904 1.31472
   8  -2   4 29.3118 1.00770
  -9   2  -4 158.205 2.59968
   9  -2   4 153.623 1.94531
 -10   2  -4 72.7061 2.16602
  10  -2   4 75.7511 1.93366
 -11   2  -4 5.05888 1.46851
  11  -2   4 4.28452 1.09975
 -12   2  -4 10.6358 2.17561
  12  -2   4 11.7032 2.16014
 -13   2  -4 2.53636 3.45845
  13  -2   4 3.70657 1.72755
  13   1  -4 1.71657 1.72585
 -13  -1   4 2.53546 1.91712
  12   1  -4 6.46741 1.52427
 -12  -1   4 6.77841 2.39701
  11   1  -4 42.8364 1.95086
 -11  -1   4 47.6503 2.30455
  10   1  -4 57.4501 1.63394
 -10  -1   4 60.7268 2.01389
   9   1  -4 59.3882 1.47561
  -9  -1   4 58.9711 1.38694
   8   1  -4 28.4629 1.22356
  -8  -1   4 31.3443 1.27094
   7   1  -4 3.82840 0.60241
  -7  -1   4 2.75362 0.54954
   6   1  -4 7.40130 0.64445
  -6  -1   4 7.59353 0.84065
   5   1  -4 11.7774 0.46514
  -5  -1   4 10.8601 0.56727
   4   1  -4 148.739 1.31790
  -4  -1   4 153.219 1.17275
   3   1  -4 186.280 1.17245
  -3  -1   4 186.990 1.18433
   2   1  -4 297.079 1.80912
  -2  -1   4 299.812 1.96015
   1   1  -4 108.992 0.77155
  -1  -1   4 109.122 0.76151
   0   1  -4 154.460 1.18661
   0  -1   4 155.538 1.27800
  -1   1  -4 224.199 1.21616
   1  -1   4 224.327 1.29168
  -2   1  -4 131.211 1.16749
   2  -1   4 131.071 1.22658
  -3   1  -4 132.564 1.00133
   3  -1   4 132.339 1.13854
  -4   1  -4 375.768 2.42221
   4  -1   4 384.156 2.67384
  -5   1  -4 133.709 1.13228
   5  -1   4 135.798 1.21306
  -6   1  -4 117.522 1.28439
   6  -1   4 120.015 1.91827
  -7   1  -4 26.0836 1.07502
   7  -1   4 25.7920 1.17975
  -8   1  -4 38.8448 1.51711
   8  -1   4 37.6188 0.92678
  -9   1  -4 39.5849 1.83586
   9  -1   4 40.6580 1.23359
 -10   1  -4 44.3051 1.99696
  10  -1   4 46.6040 1.51462
 -11   1  -4 9.54840 1.81401
  11  -1   4 10.5173 1.25047
 -12   1  -4 14.2674 2.41935
  12  -1   4 16.4947 2.12568
 -13   1  -4 4.62060 3.87917
  13  -1   4 8.56472 1.83568
  13   0  -4 6.39030 1.56842
 -13   0   4 6.65791 1.71095
  12   0  -4 9.06930 1.46524
 -12   0   4 8.81268 2.32578
  11   0  -4 87.8325 2.20386
 -11   0   4 87.7237 2.20799
  10   0  -4 3.53152 0.92164
 -10   0   4 1.40329 0.88684
   9   0  -4 45.2355 1.44634
  -9   0   4 45.1369 1.43063
   8   0  -4 24.5090 1.24538
  -8   0   4 24.7397 1.34121
   7   0  -4 241.096 2.38113
  -7   0   4 241.894 2.18797
   6   0  -4 51.0383 0.92964
  -6   0   4 49.1860 1.00550
   5   0  -4 44.5695 0.72384
  -5   0   4 45.0702 0.83698
   4   0  -4 198.008 1.63029
  -4   0   4 202.012 1.55642
   3   0  -4 33.7442 0.56859
  -3   0   4 33.6621 0.53355
   2   0  -4 175.643 1.40963
  -2   0   4 179.370 1.41415
   1   0  -4 56.7825 0.57713
  -1   0   4 59.0691 0.51476
   0   0  -4 8.27118 0.49592
   0   0   4 9.72593 0.51014
  -1   0  -4 59.5439 0.54959
   1   0   4 57.8190 0.60001
  -2   0  -4 176.915 1.26124
   2   0   4 175.796 1.18728
  -3   0  -4 230.682 1.40179
   3   0   4 232.714 1.47588
  -4   0  -4 143.792 1.49328
   4   0   4 147.669 1.89341
  -5   0  -4 83.6281 0.89398
   5   0   4 90.9678 1.17494
  -6   0  -4 1.89964 0.53194
   6   0   4 1.34638 0.56210
  -7   0  -4 1.11435 0.71304
   7   0   4 0.22134 0.60875
  -8   0  -4 17.5212 1.19548
   8   0   4 16.5788 0.92706
  -9   0  -4 27.9330 1.85925
   9   0   4 25.8314 1.16378
 -10   0  -4 25.9790 1.79309
  10   0   4 27.5622 1.41216
 -11   0  -4 7.24183 1.82101
  11   0   4 6.92137 1.48834
 -12   0  -4 3.55327 2.48038
  12   0   4 3.79521 2.00055
 -13   0  -4 0.17809 6.37638
  13   0   4 3.82793 1.99061
  14  -1  -4 0.00000 4.48063
 -14   1   4 2.63186 5.42774
  13  -1  -4 8.36518 1.61533
 -13   1   4 9.92833 1.81284
  12  -1  -4 21.2381 2.71178
 -12   1   4 22.1764 2.63037
  11  -1  -4 8.11690 1.05626
 -11   1   4 6.15320 1.12988
  10  -1  -4 6.81417 0.79655
 -10   1   4 7.19840 0.92048
   9  -1  -4 70.0594 1.68756
  -9   1   4 71.9306 1.61287
   8  -1  -4 66.8555 1.35555
  -8   1   4 67.6016 1.41268
   7  -1  -4 136.768 1.54912
  -7   1   4 133.584 1.51571
   6  -1  -4 56.1128 1.22610
  -6   1   4 54.7091 0.96097
   5  -1  -4 8.55810 0.63719
  -5   1   4 10.2027 0.51017
   4  -1  -4 56.0860 0.99590
  -4   1   4 56.4556 1.12458
   3  -1  -4 59.1379 0.72064
  -3   1   4 60.9905 0.69814
   2  -1  -4 24.3195 0.65066
  -2   1   4 23.7386 0.77784
   1  -1  -4 145.404 0.97316
  -1   1   4 155.230 0.96228
   0  -1  -4 8.54921 0.48841
   0   1   4 7.49114 0.44076
  -1  -1  -4 110.016 0.88115
   1   1   4 114.807 0.95819
  -2  -1  -4 146.469 1.16152
   2   1   4 146.798 1.07902
  -3  -1  -4 417.988 2.26838
   3   1   4 416.878 2.47234
  -4  -1  -4 174.710 1.44462
   4   1   4 171.510 1.81381
  -5  -1  -4 69.3884 0.91528
   5   1   4 68.6076 0.91326
  -6  -1  -4 20.2960 0.90985
   6   1   4 20.6824 0.68918
  -7  -1  -4 28.6531 1.15984
   7   1   4 29.1987 0.87655
  -8  -1  -4 35.7207 1.60723
   8   1   4 30.9606 1.01094
  -9  -1  -4 7.78229 1.45969
   9   1   4 9.54294 1.21195
 -10  -1  -4 44.2096 1.86161
  10   1   4 43.4509 1.65853
 -11  -1  -4 2.75510 1.99100
  11   1   4 5.68812 3.33839
 -12  -1  -4 16.6415 2.66161
  12   1   4 25.2389 2.46284
 -13  -1  -4 0.00000 5.80951
  13   1   4 4.63442 2.20284
  14  -2  -4 34.6980 4.62875
 -14   2   4 35.0185 5.45729
  13  -2  -4 9.77368 1.70540
 -13   2   4 10.6179 1.76592
  12  -2  -4 26.5759 2.36156
 -12   2   4 24.5874 3.14294
  11  -2  -4 11.4248 1.28944
 -11   2   4 15.1779 1.98549
  10  -2  -4 32.1308 1.32829
 -10   2   4 28.7521 1.55336
   9  -2  -4 19.3782 1.14700
  -9   2   4 20.9537 1.46123
   8  -2  -4 24.4329 0.97918
  -8   2   4 26.4429 1.22018
   7  -2  -4 16.7035 0.58177
  -7   2   4 20.9000 1.01816
   6  -2  -4 66.2000 1.47474
  -6   2   4 66.7062 1.10468
   5  -2  -4 17.0985 0.76631
  -5   2   4 17.4397 0.65883
   4  -2  -4 169.528 2.00049
  -4   2   4 168.275 1.51111
   3  -2  -4 413.093 2.21376
  -3   2   4 420.599 2.22543
   2  -2  -4 27.8143 0.59095
  -2   2   4 27.8888 0.72707
   1  -2  -4 177.546 1.17600
  -1   2   4 181.829 1.16175
   0  -2  -4 476.855 2.99806
   0   2   4 474.650 2.98518
  -1  -2  -4 101.248 0.86245
   1   2   4 100.728 0.87431
  -2  -2  -4 326.681 2.73289
   2   2   4 323.787 2.45388
  -3  -2  -4 78.0853 0.94254
   3   2   4 78.3059 1.03110
  -4  -2  -4 220.580 1.69910
   4   2   4 219.872 1.80338
  -5  -2  -4 163.617 1.49301
   5   2   4 163.960 1.64011
  -6  -2  -4 78.4991 1.38137
   6   2   4 76.6321 1.32365
  -7  -2  -4 76.6899 1.62898
   7   2   4 73.0133 1.41522
  -8  -2  -4 29.5613 1.33340
   8   2   4 31.4519 1.22152
  -9  -2  -4 147.654 3.10369
   9   2   4 146.351 2.28522
 -10  -2  -4 16.8520 2.57835
  10   2   4 18.3205 1.38795
 -11  -2  -4 6.25694 2.19857
  11   2   4 10.6264 2.91840
 -12  -2  -4 9.69769 2.77665
  12   2   4 12.1742 2.37256
  14  -3  -4 0.00000 4.53694
 -14   3   4 16.7604 6.23532
  13  -3  -4 2.81551 1.57068
 -13   3   4 2.60771 1.58815
  12  -3  -4 18.0825 2.38685
 -12   3   4 15.0755 2.34023
  11  -3  -4 8.82808 1.23509
 -11   3   4 11.1676 1.87149
  10  -3  -4 53.2117 1.77687
 -10   3   4 50.5775 1.88951
   9  -3  -4 139.999 2.29820
  -9   3   4 136.097 2.27641
   8  -3  -4 3.64407 0.52169
  -8   3   4 2.09100 1.03294
   7  -3  -4 50.6508 1.39765
  -7   3   4 51.7336 1.23127
   6  -3  -4 5.99513 0.67385
  -6   3   4 4.76920 0.57316
   5  -3  -4 47.4505 1.09914
  -5   3   4 48.8885 0.76600
   4  -3  -4 76.0499 1.23267
  -4   3   4 77.0338 1.04851
   3  -3  -4 28.3095 0.70332
  -3   3   4 28.9354 0.63481
   2  -3  -4 1442.18 8.26001
  -2   3   4 1467.55 7.81480
   1  -3  -4 304.529 1.87932
  -1   3   4 306.062 1.76741
   0  -3  -4 60.8025 0.81605
   0   3   4 62.8896 0.85281
  -1  -3  -4 262.093 1.59492
   1   3   4 264.785 1.87393
  -2  -3  -4 121.966 1.47500
   2   3   4 117.854 1.42723
  -3  -3  -4 565.504 3.00451
   3   3   4 575.873 3.52314
  -4  -3  -4 108.244 1.26874
   4   3   4 108.228 1.29859
  -5  -3  -4 4.06369 0.58159
   5   3   4 3.33545 0.60492
  -6  -3  -4 95.4568 1.45642
   6   3   4 96.9835 1.46404
  -7  -3  -4 27.8477 1.57089
   7   3   4 25.2073 1.35200
  -8  -3  -4 36.7727 1.49106
   8   3   4 33.7747 1.36678
  -9  -3  -4 11.4956 1.69654
   9   3   4 13.6925 1.60566
 -10  -3  -4 14.7992 2.79976
  10   3   4 9.00199 1.72495
 -11  -3  -4 21.8251 2.73603
  11   3   4 25.3963 3.09669
 -12  -3  -4 2.19666 2.68682
  12   3   4 3.27274 2.60814
  13  -4  -4 6.54859 1.61424
 -13   4   4 4.50118 2.71943
  12  -4  -4 2.62844 1.89395
 -12   4   4 4.53561 2.52881
  11  -4  -4 16.9155 1.51602
 -11   4   4 19.3640 1.98975
  10  -4  -4 9.71237 1.12165
 -10   4   4 8.73713 1.14937
   9  -4  -4 11.0157 1.01781
  -9   4   4 13.4330 1.42542
   8  -4  -4 3.67439 0.85030
  -8   4   4 2.84847 0.75635
   7  -4  -4 2.74572 0.47520
  -7   4   4 2.44192 0.71298
   6  -4  -4 14.1116 0.63659
  -6   4   4 16.6098 0.92100
   5  -4  -4 77.1313 0.99803
  -5   4   4 77.5775 0.94298
   4  -4  -4 87.3048 1.16432
  -4   4   4 86.5031 1.15717
   3  -4  -4 743.917 4.39489
  -3   4   4 748.851 4.24696
   2  -4  -4 805.602 4.62383
  -2   4   4 816.953 4.30483
   1  -4  -4 366.883 2.63411
  -1   4   4 366.112 2.03860
   0  -4  -4 16.6660 0.65072
   0   4   4 16.8630 0.63583
  -1  -4  -4 17.9419 0.71810
   1   4   4 16.5245 0.82057
  -2  -4  -4 181.439 1.49547
   2   4   4 189.482 1.68202
  -3  -4  -4 335.403 2.32230
   3   4   4 340.356 2.55823
  -4  -4  -4 16.5948 1.01065
   4   4   4 16.3648 1.00506
  -5  -4  -4 40.2111 1.18261
   5   4   4 40.5733 1.15864
  -6  -4  -4 120.332 1.89383
   6   4   4 120.181 1.89822
  -7  -4  -4 31.5974 1.59093
   7   4   4 31.3853 1.61879
  -8  -4  -4 10.9312 1.18001
   8   4   4 10.6712 1.12620
  -9  -4  -4 2.08031 2.50641
   9   4   4 3.48811 2.72723
 -10  -4  -4 0.15674 1.86988
  10   4   4 3.62871 2.70761
 -11  -4  -4 0.86874 4.13171
  11   4   4 11.8360 3.65988
 -12  -4  -4 11.3191 4.52235
  12   4   4 22.3939 3.56216
  13  -5  -4 6.78564 1.61892
 -13   5   4 11.8829 3.65453
  12  -5  -4 8.76623 2.07419
 -12   5   4 5.41482 2.29530
  11  -5  -4 9.00825 1.26419
 -11   5   4 9.53812 1.90685
  10  -5  -4 6.79035 1.06785
 -10   5   4 9.52921 1.19503
   9  -5  -4 14.0922 1.01022
  -9   5   4 11.8764 1.40457
   8  -5  -4 30.7242 0.95518
  -8   5   4 34.4836 1.45035
   7  -5  -4 6.95263 0.75690
  -7   5   4 5.12029 0.82543
   6  -5  -4 86.2680 1.38321
  -6   5   4 88.6753 1.55057
   5  -5  -4 180.558 1.68896
  -5   5   4 186.771 1.59649
   4  -5  -4 10.9609 0.77098
  -4   5   4 12.4957 0.85066
   3  -5  -4 212.805 1.80728
  -3   5   4 213.349 1.47694
   2  -5  -4 155.347 1.66670
  -2   5   4 161.154 1.78498
   1  -5  -4 682.954 4.11715
  -1   5   4 684.475 4.01046
   0  -5  -4 62.0363 0.94709
   0   5   4 62.4755 0.92447
  -1  -5  -4 400.913 2.64863
   1   5   4 407.045 2.97051
  -2  -5  -4 221.763 2.41355
   2   5   4 219.431 2.02121
  -3  -5  -4 230.190 2.09517
   3   5   4 232.851 2.24482
  -4  -5  -4 32.9076 1.17124
   4   5   4 36.0940 1.30945
  -5  -5  -4 57.6318 1.60137
   5   5   4 59.1067 1.53087
  -6  -5  -4 33.6733 1.52161
   6   5   4 35.3215 1.49848
  -7  -5  -4 3.78121 1.18992
   7   5   4 4.88064 1.11423
  -8  -5  -4 1.95538 1.36759
   8   5   4 3.31661 1.12383
  -9  -5  -4 2.13081 2.61178
   9   5   4 0.00119 2.47128
 -10  -5  -4 3.57143 2.53446
  10   5   4 2.43938 3.24806
 -11  -5  -4 3.89769 6.86029
  11   5   4 0.00000 4.23832
  13  -6  -4 2.59587 1.80050
 -13   6   4 0.63123 4.11677
  12  -6  -4 1.46007 2.07633
 -12   6   4 4.10525 2.47430
  11  -6  -4 15.9285 1.62837
 -11   6   4 16.1329 2.31299
  10  -6  -4 10.5245 1.24852
 -10   6   4 9.90975 1.38459
   9  -6  -4 68.5267 1.49951
  -9   6   4 69.0529 1.85646
   8  -6  -4 28.8192 1.18634
  -8   6   4 31.9860 1.42495
   7  -6  -4 108.630 1.66563
  -7   6   4 106.334 1.79112
   6  -6  -4 31.6242 1.14264
  -6   6   4 33.5005 1.21768
   5  -6  -4 350.666 2.70194
  -5   6   4 347.840 2.61593
   4  -6  -4 41.2184 0.98894
  -4   6   4 40.5201 1.08224
   3  -6  -4 48.1985 1.16831
  -3   6   4 49.2110 0.84585
   2  -6  -4 217.923 2.02058
  -2   6   4 217.970 3.00505
   1  -6  -4 300.999 2.59408
  -1   6   4 301.120 2.30347
   0  -6  -4 73.6392 1.43625
   0   6   4 76.1547 1.46402
  -1  -6  -4 258.216 2.26455
   1   6   4 260.917 2.07633
  -2  -6  -4 50.5160 1.38387
   2   6   4 53.7813 1.21959
  -3  -6  -4 24.6120 1.18902
   3   6   4 26.2147 1.22277
  -4  -6  -4 42.6540 1.05558
   4   6   4 44.7950 1.49764
  -5  -6  -4 40.0777 1.58164
   5   6   4 47.3042 1.59953
  -6  -6  -4 49.1285 1.90506
   6   6   4 54.3665 1.84796
  -7  -6  -4 0.57440 1.69120
   7   6   4 0.00000 1.38248
  -8  -6  -4 5.68795 2.13367
   8   6   4 7.14462 1.51100
  -9  -6  -4 5.62562 5.83655
   9   6   4 14.8680 3.52788
 -10  -6  -4 16.5813 3.22082
  10   6   4 17.8761 3.16166
 -11  -6  -4 18.8740 5.49909
  11   6   4 20.4203 5.02154
  13  -7  -4 6.29404 2.04837
 -13   7   4 13.7415 6.43641
  12  -7  -4 12.7995 2.18880
 -12   7   4 11.1735 2.48150
  11  -7  -4 8.32592 2.22711
 -11   7   4 10.3712 2.08820
  10  -7  -4 28.3587 1.69453
 -10   7   4 27.9146 2.39697
   9  -7  -4 82.7720 2.01313
  -9   7   4 80.7500 2.64731
   8  -7  -4 4.71833 0.84429
  -8   7   4 2.18341 0.89865
   7  -7  -4 102.032 1.82848
  -7   7   4 99.6600 2.04570
   6  -7  -4 179.002 2.20765
  -6   7   4 182.755 2.17924
   5  -7  -4 132.872 1.63856
  -5   7   4 135.312 1.84691
   4  -7  -4 174.472 1.92956
  -4   7   4 177.321 1.76521
   3  -7  -4 114.530 1.72231
  -3   7   4 115.751 1.74051
   2  -7  -4 49.0862 1.20440
  -2   7   4 51.5914 1.40869
   1  -7  -4 20.0313 0.96683
  -1   7   4 20.4479 1.00548
   0  -7  -4 61.5000 1.52685
   0   7   4 64.1566 1.65779
  -1  -7  -4 35.6410 0.95360
   1   7   4 33.2181 1.05063
  -2  -7  -4 36.4983 1.46984
   2   7   4 36.0396 1.26169
  -3  -7  -4 76.2811 1.61887
   3   7   4 74.0953 1.65916
  -4  -7  -4 78.7396 1.75545
   4   7   4 83.9793 1.81206
  -5  -7  -4 28.8037 1.59596
   5   7   4 34.2144 2.07564
  -6  -7  -4 11.1489 1.16485
   6   7   4 11.2443 1.38507
  -7  -7  -4 28.4589 2.86357
   7   7   4 29.2720 2.75957
  -8  -7  -4 0.00000 6.70712
   8   7   4 8.05355 2.52478
  -9  -7  -4 5.77179 5.01269
   9   7   4 9.75700 3.78903
 -10  -7  -4 2.92440 5.91617
  10   7   4 19.0787 4.28231
  13  -8  -4 19.6653 3.08129
 -13   8   4 22.8311 4.91299
  12  -8  -4 9.86543 2.32328
 -12   8   4 8.76993 2.62169
  11  -8  -4 6.47988 1.62455
 -11   8   4 1.86201 2.55831
  10  -8  -4 28.9808 2.50701
 -10   8   4 24.6218 2.81037
   9  -8  -4 3.92341 2.21423
  -9   8   4 1.03283 1.83448
   8  -8  -4 66.1710 1.64015
  -8   8   4 67.9137 1.96673
   7  -8  -4 61.7929 1.72799
  -7   8   4 61.5381 1.60579
   6  -8  -4 102.198 1.75946
  -6   8   4 101.856 1.82289
   5  -8  -4 100.601 1.62027
  -5   8   4 101.095 1.79745
   4  -8  -4 82.6527 1.64085
  -4   8   4 82.8289 1.24644
   3  -8  -4 42.8541 1.29021
  -3   8   4 43.0364 1.34637
   2  -8  -4 42.8355 1.26389
  -2   8   4 44.5484 1.52606
   1  -8  -4 18.0218 1.19624
  -1   8   4 18.9361 0.90417
   0  -8  -4 11.0671 1.00746
   0   8   4 10.9988 1.04490
  -1  -8  -4 72.9632 1.20137
   1   8   4 73.2260 1.72139
  -2  -8  -4 5.31558 1.07325
   2   8   4 5.47710 0.90303
  -3  -8  -4 6.08296 1.03754
   3   8   4 6.66810 1.39537
  -4  -8  -4 19.0907 1.49849
   4   8   4 18.2949 1.67272
  -5  -8  -4 35.2398 2.46926
   5   8   4 28.3457 2.26875
  -6  -8  -4 20.5074 2.87956
   6   8   4 16.4981 1.81075
  -7  -8  -4 9.30562 4.34698
   7   8   4 2.74450 2.16063
  -8  -8  -4 0.00000 7.29995
   8   8   4 8.72471 2.71937
  -9  -8  -4 25.7703 4.83926
   9   8   4 12.3914 4.49884
  12  -9  -4 9.71025 2.66505
 -12   9   4 11.1979 3.02838
  11  -9  -4 3.97729 3.50986
 -11   9   4 6.90216 2.84640
  10  -9  -4 3.65454 1.85502
 -10   9   4 3.45188 2.34388
   9  -9  -4 2.40115 2.91622
  -9   9   4 1.17887 2.42036
   8  -9  -4 42.9759 1.72433
  -8   9   4 40.8338 1.96259
   7  -9  -4 36.5135 1.61394
  -7   9   4 35.7674 1.69347
   6  -9  -4 111.067 1.92975
  -6   9   4 117.076 1.94358
   5  -9  -4 44.6392 1.77063
  -5   9   4 43.5335 1.50566
   4  -9  -4 81.9683 1.71089
  -4   9   4 78.8329 1.76452
   3  -9  -4 13.3092 1.44417
  -3   9   4 13.5994 1.28896
   2  -9  -4 9.87893 1.11685
  -2   9   4 9.90163 1.12158
   1  -9  -4 10.7424 1.07800
  -1   9   4 9.34698 0.83228
   0  -9  -4 12.8750 1.20624
   0   9   4 12.8843 1.23407
  -1  -9  -4 7.67673 0.84661
   1   9   4 9.50551 1.01938
  -2  -9  -4 10.0663 1.09011
   2   9   4 9.66956 1.08610
  -3  -9  -4 9.58696 1.41707
   3   9   4 10.7585 1.59866
  -4  -9  -4 92.2528 2.05871
   4   9   4 95.5555 2.21563
  -5  -9  -4 6.04650 2.14688
   5   9   4 9.94967 2.61098
  -6  -9  -4 12.6753 2.69611
   6   9   4 12.3090 2.41960
  -7  -9  -4 9.43337 5.05841
   7   9   4 0.20077 3.20784
  -8  -9  -4 14.6704 5.06736
   8   9   4 26.3247 3.62909
  -9  -9  -4 8.06746 4.81319
   9   9   4 4.58752 4.69735
  12 -10  -4 19.8359 2.82714
 -12  10   4 13.9547 3.24340
  11 -10  -4 1.34550 3.46323
 -11  10   4 11.3980 3.96426
  10 -10  -4 6.92024 2.72885
 -10  10   4 11.3427 2.83074
   9 -10  -4 23.3637 2.47159
  -9  10   4 20.3351 3.18114
   8 -10  -4 6.87640 1.43257
  -8  10   4 8.31448 1.97910
   7 -10  -4 54.7971 2.21740
  -7  10   4 56.6376 2.61577
   6 -10  -4 1.46773 0.96188
  -6  10   4 0.85794 0.86771
   5 -10  -4 139.990 2.45737
  -5  10   4 142.019 2.93974
   4 -10  -4 64.9759 1.82481
  -4  10   4 66.2198 1.80069
   3 -10  -4 47.0821 1.89658
  -3  10   4 44.3515 1.81247
   2 -10  -4 7.86581 1.01944
  -2  10   4 9.90151 1.08369
   1 -10  -4 14.0054 1.20278
  -1  10   4 14.9857 1.13220
   0 -10  -4 38.9736 1.83405
   0  10   4 41.8682 1.93303
  -1 -10  -4 19.5442 1.41831
   1  10   4 17.9608 1.30063
  -2 -10  -4 24.7123 1.57141
   2  10   4 31.5467 1.89146
  -3 -10  -4 51.8387 2.72465
   3  10   4 55.0382 3.00333
  -4 -10  -4 43.5616 2.49993
   4  10   4 46.5736 2.61807
  -5 -10  -4 27.4155 3.31784
   5  10   4 25.2775 3.11757
  -6 -10  -4 45.3919 5.16907
   6  10   4 28.3747 3.51320
  -7 -10  -4 10.5804 5.19559
   7  10   4 0.00000 4.78005
  -8 -10  -4 10.8926 5.41095
   8  10   4 7.39563 2.88242
  11 -11  -4 4.72615 4.43676
 -11  11   4 4.87959 6.17673
  10 -11  -4 10.5827 3.34295
 -10  11   4 10.6674 3.24530
   9 -11  -4 0.00000 3.70738
  -9  11   4 0.00003 4.60895
   8 -11  -4 1.95495 1.91603
  -8  11   4 2.32053 1.90868
   7 -11  -4 2.14136 2.08085
  -7  11   4 2.85077 2.42733
   6 -11  -4 42.8221 2.20013
  -6  11   4 38.2015 2.73950
   5 -11  -4 44.5725 2.29517
  -5  11   4 41.0910 2.43643
   4 -11  -4 22.7048 1.81105
  -4  11   4 19.7858 1.62120
   3 -11  -4 111.078 2.71243
  -3  11   4 108.561 2.48586
   2 -11  -4 27.9466 1.84047
  -2  11   4 27.0085 1.67475
   1 -11  -4 8.96350 1.15696
  -1  11   4 9.11952 1.12802
   0 -11  -4 19.5518 1.70779
   0  11   4 18.4782 1.66764
  -1 -11  -4 10.4423 1.33050
   1  11   4 7.96109 1.32084
  -2 -11  -4 41.9213 1.98388
   2  11   4 42.1122 2.29985
  -3 -11  -4 12.8267 2.58226
   3  11   4 14.9148 3.28600
  -4 -11  -4 51.6789 2.42705
   4  11   4 52.3257 3.71242
  -5 -11  -4 15.2969 4.66117
   5  11   4 16.5354 5.12748
  -6 -11  -4 19.7686 6.05427
   6  11   4 5.10372 6.57861
  -7 -11  -4 23.5694 6.61689
   7  11   4 14.6139 4.94505
  11 -12  -4 4.04748 2.09110
 -11  12   4 0.00000 2.55230
  10 -12  -4 7.93334 3.43359
 -10  12   4 9.57019 5.87496
   9 -12  -4 0.00000 3.70715
  -9  12   4 0.12710 4.52902
   8 -12  -4 3.95817 3.17610
  -8  12   4 14.2038 13.0781
   7 -12  -4 27.0860 3.12798
  -7  12   4 7.80400 5.71199
   6 -12  -4 6.46120 2.08032
  -6  12   4 6.16882 2.86465
   5 -12  -4 17.5333 3.92143
  -5  12   4 18.8660 3.77124
   4 -12  -4 5.65932 1.67296
  -4  12   4 8.39073 1.57148
   3 -12  -4 14.3313 2.43938
  -3  12   4 9.86890 2.16711
   2 -12  -4 13.5328 1.44447
  -2  12   4 11.8169 1.40986
   1 -12  -4 44.3713 2.73866
  -1  12   4 42.2793 2.37617
   0 -12  -4 3.42796 1.71620
   0  12   4 4.61175 1.62190
  -1 -12  -4 26.8767 3.18526
   1  12   4 23.8237 2.60278
  -2 -12  -4 5.41949 1.75421
   2  12   4 3.56180 1.76945
  -3 -12  -4 2.02886 2.36802
   3  12   4 0.02972 2.90550
  -4 -12  -4 2.90068 2.54375
   4  12   4 3.98940 2.21665
  -5 -12  -4 11.3672 7.07617
   5  12   4 6.20824 5.74956
  -6 -12  -4 13.3244 6.35887
   6  12   4 26.1641 5.37666
  10 -13  -4 2.64849 2.79850
 -10  13   4 6.25728 3.29811
   9 -13  -4 0.00000 4.51529
  -9  13   4 0.47695 4.71190
   8 -13  -4 0.00000 3.03871
  -8  13   4 11.9108 4.86854
   7 -13  -4 6.93477 3.44972
  -7  13   4 18.9287 5.87350
   6 -13  -4 26.3051 3.53789
  -6  13   4 16.9378 3.77720
   5 -13  -4 12.7081 3.36373
  -5  13   4 16.5479 3.27011
   4 -13  -4 10.5951 2.71129
  -4  13   4 5.54943 1.53762
   3 -13  -4 9.37719 3.40000
  -3  13   4 6.18012 2.46941
   2 -13  -4 3.49191 1.62348
  -2  13   4 3.31005 1.53345
   1 -13  -4 8.47177 2.24444
  -1  13   4 10.5138 2.51993
   0 -13  -4 73.1903 3.21331
   0  13   4 74.0691 3.21862
  -1 -13  -4 32.2693 3.83470
   1  13   4 47.4015 3.98384
  -2 -13  -4 4.46424 1.91971
   2  13   4 1.18424 1.86196
  -3 -13  -4 14.8963 2.93187
   3  13   4 18.0558 2.59706
  -4 -13  -4 15.2618 4.07773
   4  13   4 13.0076 2.60395
  -5 -13  -4 5.84274 3.20880
   5  13   4 6.28040 3.31903
   9 -14  -4 7.50676 2.45906
  -9  14   4 1.71694 2.55469
   8 -14  -4 12.6667 3.00682
  -8  14   4 23.3093 5.37576
   7 -14  -4 9.59725 4.18922
  -7  14   4 15.1109 5.26747
   6 -14  -4 11.7663 3.79997
  -6  14   4 5.90404 5.66203
   5 -14  -4 21.4470 5.98142
  -5  14   4 2.89744 5.97932
   4 -14  -4 7.19038 2.21434
  -4  14   4 17.1125 2.67184
   3 -14  -4 9.06241 2.96407
  -3  14   4 9.75142 2.54955
   2 -14  -4 86.5200 3.84719
  -2  14   4 87.5109 3.35009
   1 -14  -4 8.66572 2.58952
  -1  14   4 4.56189 3.30808
   0 -14  -4 29.1756 2.82934
   0  14   4 29.5034 2.86341
  -1 -14  -4 3.89157 3.26870
   1  14   4 0.00000 5.72380
  -2 -14  -4 9.31415 2.23592
   2  14   4 10.0789 2.28079
  -3 -14  -4 7.93672 3.01483
   3  14   4 5.36142 3.52612
   7 -15  -4 6.07654 4.80454
  -7  15   4 3.47047 6.53818
   6 -15  -4 10.2261 5.00672
  -6  15   4 9.59677 6.22704
   5 -15  -4 12.7291 5.86567
  -5  15   4 11.8354 5.70929
   4 -15  -4 14.1097 2.56501
  -4  15   4 14.9198 3.62347
   3 -15  -4 0.86568 2.84247
  -3  15   4 1.75199 4.24652
   2 -15  -4 6.33166 2.02411
  -2  15   4 6.01605 2.10609
   1 -15  -4 13.3910 6.51480
  -1  15   4 2.32919 5.14361
   0 -15  -4 7.37664 2.28843
   0  15   4 5.36275 2.42266
  -1 -15  -4 15.0216 5.44108
   1  15   4 9.30130 6.09390
  -2 -15  -4 6.19534 3.70520
   2  15   4 10.3919 3.76257
   4 -16  -4 20.0380 3.60409
  -4  16   4 18.9821 3.84861
   3 -16  -4 16.7544 3.19867
  -3  16   4 22.6884 4.11972
   2 -16  -4 5.04306 2.70598
  -2  16   4 3.37769 2.64752
   1  19  -5 7.13608 4.67129
  -1 -19   5 7.09318 5.92232
   0  19  -5 0.00000 15.9444
   0 -19   5 21.1505 4.79977
  -1  19  -5 4.96371 5.55282
   1 -19   5 5.66628 3.29442
  -2  19  -5 25.8406 10.9628
   2 -19   5 19.0783 2.73684
  -3  19  -5 6.36530 4.01053
   3 -19   5 7.04914 3.11895
  -4  19  -5 0.00000 9.31060
   4 -19   5 17.3185 5.14456
  -5  19  -5 7.56498 2.62225
   5 -19   5 9.18738 2.77857
  -6  19  -5 12.9717 5.73027
   6 -19   5 6.96188 4.98899
   3  18  -5 16.7670 3.40835
  -3 -18   5 16.7774 3.42087
   2  18  -5 13.8777 3.02763
  -2 -18   5 11.0558 8.65461
   1  18  -5 15.2855 3.11801
  -1 -18   5 21.2728 5.86131
   0  18  -5 20.5808 2.45186
   0 -18   5 26.8509 3.68892
  -1  18  -5 30.6498 4.14486
   1 -18   5 27.6529 2.62998
  -2  18  -5 3.17592 4.80807
   2 -18   5 2.25043 2.72666
  -3  18  -5 2.12939 2.47567
   3 -18   5 6.14110 1.95816
  -4  18  -5 12.2364 4.79250
   4 -18   5 12.0044 5.46837
  -5  18  -5 6.55635 2.78797
   5 -18   5 6.22432 2.54164
  -6  18  -5 12.3203 4.49129
   6 -18   5 4.93090 4.85780
  -7  18  -5 13.8183 4.93917
   7 -18   5 13.6274 6.05266
  -8  18  -5 15.9396 4.65910
   8 -18   5 18.2107 5.32018
   4  17  -5 0.00000 5.71856
  -4 -17   5 7.86905 9.68045
   3  17  -5 12.9484 3.47260
  -3 -17   5 6.02607 2.62771
   2  17  -5 5.74467 2.19232
  -2 -17   5 13.7970 6.33670
   1  17  -5 19.3306 2.40137
  -1 -17   5 16.3838 2.00071
   0  17  -5 4.82377 1.77610
   0 -17   5 1.90495 1.75963
  -1  17  -5 15.0499 1.68885
   1 -17   5 17.0766 1.91026
  -2  17  -5 35.7646 3.72383
   2 -17   5 38.0760 2.62249
  -3  17  -5 37.9240 2.92491
   3 -17   5 41.4607 2.56769
  -4  17  -5 24.3720 4.45156
   4 -17   5 47.6581 3.80033
  -5  17  -5 5.67922 2.21808
   5 -17   5 6.03164 2.33542
  -6  17  -5 6.96904 4.89756
   6 -17   5 29.8652 3.47441
  -7  17  -5 5.20103 4.10499
   7 -17   5 1.56246 3.35080
  -8  17  -5 12.8536 4.31705
   8 -17   5 11.2797 3.76398
  -9  17  -5 7.78861 3.31589
   9 -17   5 6.55990 2.32872
   6  16  -5 7.70854 3.64810
  -6 -16   5 0.00000 11.9906
   5  16  -5 7.86270 2.50275
  -5 -16   5 6.20214 3.22340
   4  16  -5 12.9200 4.44537
  -4 -16   5 13.2657 4.70976
   3  16  -5 14.1561 1.81157
  -3 -16   5 16.5998 2.39974
   2  16  -5 21.9390 2.10184
  -2 -16   5 17.8350 2.97679
   1  16  -5 7.47525 1.42921
  -1 -16   5 2.12109 1.30720
   0  16  -5 30.7230 2.31421
   0 -16   5 30.4689 2.33066
  -1  16  -5 22.3472 1.76490
   1 -16   5 24.1691 1.94120
  -2  16  -5 18.4274 2.20419
   2 -16   5 13.9885 1.82138
  -3  16  -5 2.52172 1.43889
   3 -16   5 0.64048 1.46658
  -4  16  -5 13.5534 4.64307
   4 -16   5 16.9749 2.81692
  -5  16  -5 2.16888 2.07174
   5 -16   5 5.23045 1.83791
  -6  16  -5 12.0896 3.77160
   6 -16   5 15.3387 5.28899
  -7  16  -5 38.6414 3.58421
   7 -16   5 43.0876 3.89511
  -8  16  -5 10.5780 3.46335
   8 -16   5 8.81265 4.40550
  -9  16  -5 11.0471 7.12607
   9 -16   5 5.26104 2.66424
 -10  16  -5 14.4325 4.63339
  10 -16   5 15.9328 5.21048
   7  15  -5 2.07258 2.68801
  -7 -15   5 3.08394 2.35443
   6  15  -5 1.85497 4.28131
  -6 -15   5 6.46074 5.89359
   5  15  -5 7.83133 2.33767
  -5 -15   5 23.5592 3.62181
   4  15  -5 25.2727 4.87040
  -4 -15   5 38.2125 4.42041
   3  15  -5 26.8214 2.19535
  -3 -15   5 29.8677 2.38944
   2  15  -5 49.8369 2.53833
  -2 -15   5 44.7772 2.53211
   1  15  -5 3.36638 1.23070
  -1 -15   5 1.29548 1.11049
   0  15  -5 6.90262 1.44074
   0 -15   5 8.40490 1.45050
  -1  15  -5 15.0460 1.31640
   1 -15   5 17.7037 1.37579
  -2  15  -5 52.3436 2.54402
   2 -15   5 46.0615 2.00198
  -3  15  -5 13.9986 1.23062
   3 -15   5 11.8967 1.16379
  -4  15  -5 7.97139 1.94220
   4 -15   5 5.58486 2.29638
  -5  15  -5 27.7122 2.11695
   5 -15   5 27.9930 1.79677
  -6  15  -5 84.4674 4.59208
   6 -15   5 85.9317 4.59292
  -7  15  -5 10.9215 2.71677
   7 -15   5 11.0791 2.24920
  -8  15  -5 22.2766 3.66022
   8 -15   5 20.6685 3.93907
  -9  15  -5 30.7900 4.74241
   9 -15   5 22.2459 2.75870
 -10  15  -5 27.1669 4.24897
  10 -15   5 1.22133 3.97307
 -11  15  -5 35.3797 4.40705
  11 -15   5 36.4629 3.70509
   8  14  -5 23.5434 4.21055
  -8 -14   5 18.2312 5.06196
   7  14  -5 2.65731 6.18080
  -7 -14   5 0.15780 4.98234
   6  14  -5 12.6560 3.90844
  -6 -14   5 0.00000 4.25964
   5  14  -5 2.41024 2.35579
  -5 -14   5 1.90499 1.89489
   4  14  -5 26.5528 3.26074
  -4 -14   5 19.6182 4.88291
   3  14  -5 15.0950 1.50825
  -3 -14   5 15.6141 1.64784
   2  14  -5 45.3798 1.90989
  -2 -14   5 45.5297 2.36914
   1  14  -5 4.30059 0.97491
  -1 -14   5 4.45785 0.95515
   0  14  -5 30.9197 2.06069
   0 -14   5 30.4044 2.03504
  -1  14  -5 77.2550 1.86097
   1 -14   5 80.0015 1.78715
  -2  14  -5 86.2268 1.89947
   2 -14   5 87.3277 1.87079
  -3  14  -5 51.4928 1.56921
   3 -14   5 51.2835 1.41796
  -4  14  -5 3.07065 1.68336
   4 -14   5 0.42183 1.33326
  -5  14  -5 9.60233 1.20082
   5 -14   5 11.0664 1.04522
  -6  14  -5 10.1562 1.98904
   6 -14   5 7.33914 2.32714
  -7  14  -5 2.38379 1.54985
   7 -14   5 1.58681 1.72130
  -8  14  -5 10.4903 3.88251
   8 -14   5 7.46500 3.81860
  -9  14  -5 25.4314 3.67345
   9 -14   5 25.6619 3.19476
 -10  14  -5 14.1887 3.96397
  10 -14   5 8.84700 4.05034
 -11  14  -5 2.56867 2.91192
  11 -14   5 3.82110 2.52055
   8  13  -5 0.00000 4.23387
  -8 -13   5 5.88116 3.91890
   7  13  -5 5.98390 4.78664
  -7 -13   5 4.66509 3.69685
   6  13  -5 0.30654 5.36215
  -6 -13   5 0.00000 3.95391
   5  13  -5 28.1999 2.10584
  -5 -13   5 28.1032 2.32979
   4  13  -5 50.0296 2.90950
  -4 -13   5 42.3559 2.55799
   3  13  -5 21.4122 1.38206
  -3 -13   5 24.3569 1.43808
   2  13  -5 22.0846 1.61337
  -2 -13   5 22.9778 1.68674
   1  13  -5 25.6228 1.45175
  -1 -13   5 21.5565 1.43952
   0  13  -5 14.6797 1.42380
   0 -13   5 15.8853 1.36826
  -1  13  -5 25.2250 1.38166
   1 -13   5 25.7889 1.29107
  -2  13  -5 29.3399 1.48884
   2 -13   5 32.5015 1.47964
  -3  13  -5 2.26488 0.68786
   3 -13   5 1.54497 0.67421
  -4  13  -5 76.8466 2.18917
   4 -13   5 77.7845 1.78984
  -5  13  -5 20.6767 1.48284
   5 -13   5 21.6938 1.14177
  -6  13  -5 25.7699 2.16962
   6 -13   5 21.3266 1.96775
  -7  13  -5 116.212 2.86934
   7 -13   5 115.080 2.65159
  -8  13  -5 155.308 5.23239
   8 -13   5 167.631 5.41376
  -9  13  -5 53.9834 2.58656
   9 -13   5 54.0288 3.20106
 -10  13  -5 52.5446 4.30607
  10 -13   5 53.0853 3.81479
 -11  13  -5 9.43701 3.09041
  11 -13   5 8.73051 2.24048
 -12  13  -5 5.31465 6.55400
  12 -13   5 7.00236 5.71880
   9  12  -5 9.94575 2.87245
  -9 -12   5 5.03196 6.24579
   8  12  -5 0.00000 4.11491
  -8 -12   5 7.25257 3.59343
   7  12  -5 4.47494 3.07200
  -7 -12   5 10.9800 2.66442
   6  12  -5 31.0916 4.00884
  -6 -12   5 32.3237 4.36633
   5  12  -5 21.8294 1.54268
  -5 -12   5 21.0063 1.86883
   4  12  -5 27.1382 1.63803
  -4 -12   5 28.6221 2.11199
   3  12  -5 7.88132 0.84205
  -3 -12   5 5.83795 0.83131
   2  12  -5 6.33075 1.11998
  -2 -12   5 5.29253 1.07936
   1  12  -5 19.2556 1.04519
  -1 -12   5 19.4782 1.31406
   0  12  -5 4.94818 1.06176
   0 -12   5 4.98782 0.89824
  -1  12  -5 30.6821 1.21798
   1 -12   5 29.5648 1.08859
  -2  12  -5 14.9887 1.41804
   2 -12   5 13.9060 1.30356
  -3  12  -5 33.8796 1.11755
   3 -12   5 35.6099 1.04458
  -4  12  -5 22.1899 1.40969
   4 -12   5 25.1349 1.28779
  -5  12  -5 13.4765 1.14041
   5 -12   5 13.9265 0.81912
  -6  12  -5 144.253 3.24975
   6 -12   5 155.049 3.24557
  -7  12  -5 39.9504 1.81366
   7 -12   5 40.7416 1.98870
  -8  12  -5 9.94414 1.69758
   8 -12   5 12.7981 2.88471
  -9  12  -5 6.99443 1.41779
   9 -12   5 10.1745 2.13397
 -10  12  -5 13.8047 3.88726
  10 -12   5 20.4038 3.48291
 -11  12  -5 3.06891 1.88238
  11 -12   5 10.2858 2.16952
 -12  12  -5 2.46649 5.36862
  12 -12   5 0.00244 2.95067
  10  11  -5 16.2026 4.57559
 -10 -11   5 4.50341 3.90049
   9  11  -5 13.3072 2.41681
  -9 -11   5 0.88625 5.38132
   8  11  -5 0.77650 3.74401
  -8 -11   5 0.25578 3.64495
   7  11  -5 33.8176 2.95156
  -7 -11   5 31.1482 3.01894
   6  11  -5 85.0003 2.91261
  -6 -11   5 84.2636 3.24427
   5  11  -5 37.8787 1.27098
  -5 -11   5 37.0886 1.83154
   4  11  -5 8.68933 1.34346
  -4 -11   5 7.98387 1.28447
   3  11  -5 0.92912 0.60902
  -3 -11   5 1.38791 0.63595
   2  11  -5 86.2865 1.72633
  -2 -11   5 89.0525 1.70224
   1  11  -5 3.89784 0.65246
  -1 -11   5 3.87487 0.67776
   0  11  -5 1.18633 0.71169
   0 -11   5 1.77042 0.71613
  -1  11  -5 5.14017 0.67215
   1 -11   5 5.61185 0.63105
  -2  11  -5 22.9027 1.15325
   2 -11   5 20.4309 1.13043
  -3  11  -5 21.0406 0.94493
   3 -11   5 21.5952 0.86045
  -4  11  -5 114.909 1.87087
   4 -11   5 114.361 1.86922
  -5  11  -5 30.4159 1.36083
   5 -11   5 32.5712 1.30602
  -6  11  -5 123.758 2.27276
   6 -11   5 126.647 2.11091
  -7  11  -5 128.282 2.11782
   7 -11   5 125.821 2.25486
  -8  11  -5 32.1876 1.90701
   8 -11   5 20.0633 2.42659
  -9  11  -5 16.3947 1.56091
   9 -11   5 16.3168 1.73030
 -10  11  -5 39.0011 4.78512
  10 -11   5 32.8226 3.38256
 -11  11  -5 0.44642 1.72568
  11 -11   5 4.35376 1.99481
 -12  11  -5 12.6362 4.66072
  12 -11   5 8.73808 4.26508
 -13  11  -5 1.07022 2.58288
  13 -11   5 4.27257 3.45064
  10  10  -5 26.7057 3.81187
 -10 -10   5 9.77149 3.69936
   9  10  -5 15.8254 2.67965
  -9 -10   5 9.16255 4.13740
   8  10  -5 37.2377 3.92144
  -8 -10   5 36.7907 3.57632
   7  10  -5 33.3255 2.61995
  -7 -10   5 35.6821 2.27376
   6  10  -5 42.0274 2.62252
  -6 -10   5 36.3228 2.10034
   5  10  -5 41.8738 1.29598
  -5 -10   5 41.6892 1.59925
   4  10  -5 9.27191 1.02275
  -4 -10   5 9.67262 1.15881
   3  10  -5 13.1382 0.77303
  -3 -10   5 13.0619 0.84292
   2  10  -5 20.1213 1.13868
  -2 -10   5 17.5530 1.16229
   1  10  -5 59.2406 1.08422
  -1 -10   5 60.5357 1.18600
   0  10  -5 5.77844 0.69738
   0 -10   5 5.99234 0.69450
  -1  10  -5 3.95955 0.59726
   1 -10   5 4.34299 0.70926
  -2  10  -5 20.7624 0.90809
   2 -10   5 20.3745 1.00366
  -3  10  -5 40.7258 1.03331
   3 -10   5 39.7847 0.79761
  -4  10  -5 10.2868 0.89362
   4 -10   5 10.6366 0.87238
  -5  10  -5 16.8691 1.10034
   5 -10   5 19.0539 1.12466
  -6  10  -5 55.7723 1.73374
   6 -10   5 57.5286 1.67465
  -7  10  -5 103.935 1.88323
   7 -10   5 100.459 1.80726
  -8  10  -5 20.3484 1.82202
   8 -10   5 22.2434 1.81281
  -9  10  -5 25.5835 1.65853
   9 -10   5 25.8008 1.41999
 -10  10  -5 64.6276 7.53765
  10 -10   5 58.4700 8.07440
 -11  10  -5 5.38520 2.24476
  11 -10   5 6.29110 1.61418
 -12  10  -5 0.00000 4.59381
  12 -10   5 4.13122 2.45724
 -13  10  -5 7.35367 2.36794
  13 -10   5 7.02750 2.18577
  11   9  -5 6.22455 3.13721
 -11  -9   5 0.43752 2.82444
  10   9  -5 0.53974 4.04975
 -10  -9   5 2.61435 3.41098
   9   9  -5 20.5189 2.51443
  -9  -9   5 16.2028 3.05177
   8   9  -5 37.5832 5.22981
  -8  -9   5 43.1191 5.22819
   7   9  -5 70.6770 2.38997
  -7  -9   5 74.7142 2.12932
   6   9  -5 241.196 3.26384
  -6  -9   5 253.965 3.57068
   5   9  -5 79.6593 1.30091
  -5  -9   5 80.7594 1.70564
   4   9  -5 45.6935 1.58662
  -4  -9   5 42.6659 1.53119
   3   9  -5 32.0962 0.89792
  -3  -9   5 31.9095 0.92339
   2   9  -5 14.0675 0.95707
  -2  -9   5 12.5376 0.80369
   1   9  -5 3.27667 0.69661
  -1  -9   5 1.85590 0.51822
   0   9  -5 214.416 2.09133
   0  -9   5 214.479 2.20774
  -1   9  -5 24.6910 0.81067
   1  -9   5 20.8657 1.05502
  -2   9  -5 65.0541 1.25092
   2  -9   5 63.8017 1.41220
  -3   9  -5 28.5360 0.79429
   3  -9   5 28.7342 0.69432
  -4   9  -5 184.454 2.33763
   4  -9   5 184.645 2.18869
  -5   9  -5 26.5636 1.14910
   5  -9   5 27.3267 1.10346
  -6   9  -5 84.0418 1.81525
   6  -9   5 85.4182 1.66122
  -7   9  -5 12.6397 1.02969
   7  -9   5 12.6292 0.74503
  -8   9  -5 1.39785 0.90830
   8  -9   5 2.05010 0.88369
  -9   9  -5 7.21411 0.77753
   9  -9   5 6.13462 0.89247
 -10   9  -5 53.2667 5.32504
  10  -9   5 29.3634 2.99866
 -11   9  -5 27.2830 2.64234
  11  -9   5 30.4827 2.11486
 -12   9  -5 8.09204 5.08964
  12  -9   5 2.60682 2.02321
 -13   9  -5 2.71920 1.97646
  13  -9   5 3.44055 1.92429
  11   8  -5 0.37951 2.61650
 -11  -8   5 1.61771 2.90877
  10   8  -5 26.7067 3.99294
 -10  -8   5 19.5556 3.60038
   9   8  -5 1.44387 1.92003
  -9  -8   5 3.06414 1.41801
   8   8  -5 23.8046 2.90576
  -8  -8   5 31.5486 2.47647
   7   8  -5 114.564 2.35533
  -7  -8   5 113.870 2.12990
   6   8  -5 3.43704 1.18934
  -6  -8   5 4.79270 1.27812
   5   8  -5 78.5113 1.52096
  -5  -8   5 76.2014 1.56776
   4   8  -5 16.1261 0.93887
  -4  -8   5 15.7668 0.99515
   3   8  -5 46.6538 0.75976
  -3  -8   5 49.7903 1.00450
   2   8  -5 284.597 2.30277
  -2  -8   5 284.011 2.16828
   1   8  -5 116.741 1.38412
  -1  -8   5 114.498 1.18851
   0   8  -5 30.6931 0.83445
   0  -8   5 30.3370 0.87300
  -1   8  -5 177.034 1.49686
   1  -8   5 177.166 1.68034
  -2   8  -5 26.2905 0.85440
   2  -8   5 26.9243 0.80157
  -3   8  -5 187.919 1.44786
   3  -8   5 193.114 1.62462
  -4   8  -5 21.2587 0.93122
   4  -8   5 21.9962 0.61995
  -5   8  -5 190.685 1.75149
   5  -8   5 193.050 1.54858
  -6   8  -5 47.9991 1.38616
   6  -8   5 47.3455 1.09571
  -7   8  -5 70.5774 1.27920
   7  -8   5 71.0956 1.23544
  -8   8  -5 35.2438 1.15590
   8  -8   5 37.0528 1.34994
  -9   8  -5 52.3297 1.03208
   9  -8   5 56.4325 1.67400
 -10   8  -5 53.4465 2.28044
  10  -8   5 53.8763 2.23391
 -11   8  -5 33.8851 2.55473
  11  -8   5 33.4393 1.88335
 -12   8  -5 9.25108 2.55281
  12  -8   5 10.4044 2.04190
 -13   8  -5 22.5158 2.49881
  13  -8   5 32.5889 2.85773
  12   7  -5 4.05996 4.70429
 -12  -7   5 0.00000 5.54456
  11   7  -5 7.29041 2.42301
 -11  -7   5 1.30243 2.52314
  10   7  -5 0.41903 3.39586
 -10  -7   5 0.84231 3.19385
   9   7  -5 7.95336 2.06813
  -9  -7   5 14.5698 1.57157
   8   7  -5 11.1585 2.42583
  -8  -7   5 2.92186 1.38073
   7   7  -5 179.799 2.42274
  -7  -7   5 178.583 2.34493
   6   7  -5 104.691 1.80401
  -6  -7   5 106.086 2.15787
   5   7  -5 183.579 1.96923
  -5  -7   5 183.061 2.06787
   4   7  -5 212.729 2.29883
  -4  -7   5 207.849 2.42339
   3   7  -5 41.3384 0.70141
  -3  -7   5 41.4381 0.78865
   2   7  -5 29.5271 0.81554
  -2  -7   5 31.2442 0.80494
   1   7  -5 205.785 1.76948
  -1  -7   5 203.908 1.57921
   0   7  -5 103.194 1.14991
   0  -7   5 102.627 1.15414
  -1   7  -5 124.691 1.15167
   1  -7   5 124.413 1.17342
  -2   7  -5 131.835 1.44046
   2  -7   5 130.136 1.32853
  -3   7  -5 579.833 3.10584
   3  -7   5 592.435 3.53168
  -4   7  -5 662.278 4.64933
   4  -7   5 661.883 5.33430
  -5   7  -5 21.2302 0.72077
   5  -7   5 21.0552 0.70107
  -6   7  -5 73.3434 1.27267
   6  -7   5 75.7157 1.31024
  -7   7  -5 135.584 1.40791
   7  -7   5 139.078 1.62231
  -8   7  -5 20.2527 1.02162
   8  -7   5 21.2906 1.34377
  -9   7  -5 41.7471 1.36415
   9  -7   5 44.6117 1.54962
 -10   7  -5 16.5125 1.61311
  10  -7   5 18.5335 1.66390
 -11   7  -5 1.55348 1.45707
  11  -7   5 3.12865 1.10102
 -12   7  -5 43.8292 3.33400
  12  -7   5 47.9949 2.57762
 -13   7  -5 17.7898 1.99138
  13  -7   5 14.6126 1.79862
  12   6  -5 11.0621 3.05339
 -12  -6   5 13.3381 5.60764
  11   6  -5 9.85408 2.47771
 -11  -6   5 12.2455 1.86574
  10   6  -5 13.1263 3.36033
 -10  -6   5 5.99440 3.58882
   9   6  -5 45.1457 2.07858
  -9  -6   5 46.3851 1.83041
   8   6  -5 16.3591 1.94843
  -8  -6   5 12.6986 1.56199
   7   6  -5 367.209 3.26774
  -7  -6   5 366.128 3.43920
   6   6  -5 27.4086 1.38690
  -6  -6   5 24.5826 1.69438
   5   6  -5 67.6530 1.07367
  -5  -6   5 67.3520 1.26867
   4   6  -5 53.8972 1.07039
  -4  -6   5 52.0585 1.01206
   3   6  -5 502.835 3.19795
  -3  -6   5 503.796 2.82832
   2   6  -5 113.734 1.25668
  -2  -6   5 110.421 1.36482
   1   6  -5 239.246 1.69175
  -1  -6   5 242.583 1.57935
   0   6  -5 30.6726 0.67434
   0  -6   5 30.7090 0.67996
  -1   6  -5 141.770 1.08928
   1  -6   5 141.521 1.12810
  -2   6  -5 261.980 2.44480
   2  -6   5 262.534 2.58361
  -3   6  -5 364.631 2.10013
   3  -6   5 366.782 2.35694
  -4   6  -5 335.626 2.89968
   4  -6   5 336.137 3.04862
  -5   6  -5 32.0242 0.66456
   5  -6   5 31.1209 0.75074
  -6   6  -5 198.614 1.98569
   6  -6   5 198.976 1.97380
  -7   6  -5 21.9585 0.95681
   7  -6   5 24.2857 0.90886
  -8   6  -5 24.5388 1.41695
   8  -6   5 28.7504 1.38151
  -9   6  -5 28.4277 1.37492
   9  -6   5 32.5213 1.44282
 -10   6  -5 69.8367 1.90989
  10  -6   5 70.7077 1.81503
 -11   6  -5 7.92491 1.32154
  11  -6   5 12.4994 1.39815
 -12   6  -5 79.5087 3.83130
  12  -6   5 67.2814 2.52076
 -13   6  -5 3.84777 1.74424
  13  -6   5 7.49968 1.95822
  12   5  -5 13.5790 4.28716
 -12  -5   5 0.00000 4.73420
  11   5  -5 34.6348 3.09850
 -11  -5   5 29.7056 2.86802
  10   5  -5 11.0310 7.74818
 -10  -5   5 1.92443 7.22013
   9   5  -5 78.9757 1.58833
  -9  -5   5 74.2242 1.58692
   8   5  -5 4.59429 0.88154
  -8  -5   5 4.76628 0.99166
   7   5  -5 34.1900 1.02322
  -7  -5   5 32.7037 0.99698
   6   5  -5 28.2744 0.96224
  -6  -5   5 27.4060 0.97206
   5   5  -5 2.79158 0.39601
  -5  -5   5 2.93703 0.40180
   4   5  -5 724.472 5.13521
  -4  -5   5 727.273 4.87802
   3   5  -5 153.198 1.31557
  -3  -5   5 158.622 1.24848
   2   5  -5 664.891 4.01220
  -2  -5   5 670.922 4.13086
   1   5  -5 9.33402 0.48289
  -1  -5   5 10.2411 0.44761
   0   5  -5 341.667 2.15641
   0  -5   5 340.759 2.06840
  -1   5  -5 69.9697 0.69458
   1  -5   5 70.6251 0.75302
  -2   5  -5 87.3040 0.95733
   2  -5   5 84.9491 1.01844
  -3   5  -5 247.819 1.44443
   3  -5   5 253.656 1.69516
  -4   5  -5 110.558 1.24281
   4  -5   5 108.367 1.30500
  -5   5  -5 37.4866 0.70877
   5  -5   5 39.2267 0.78047
  -6   5  -5 20.6366 0.79763
   6  -5   5 20.5722 0.77653
  -7   5  -5 43.1213 1.16649
   7  -5   5 42.2872 1.13990
  -8   5  -5 3.18178 0.84293
   8  -5   5 2.86741 0.75352
  -9   5  -5 18.4046 1.41181
   9  -5   5 17.5810 1.26556
 -10   5  -5 34.1675 1.68526
  10  -5   5 33.9010 1.48308
 -11   5  -5 18.4823 1.77695
  11  -5   5 15.5351 1.60479
 -12   5  -5 1.22780 1.96215
  12  -5   5 6.97551 2.15499
 -13   5  -5 11.9335 1.84389
  13  -5   5 13.7191 1.99694
  13   4  -5 10.4424 3.37866
 -13  -4   5 6.62213 2.30098
  12   4  -5 28.8150 3.37922
 -12  -4   5 21.5838 4.75536
  11   4  -5 28.9229 2.37552
 -11  -4   5 28.7895 2.56111
  10   4  -5 76.6182 3.26614
 -10  -4   5 56.4618 3.98272
   9   4  -5 33.9823 1.35174
  -9  -4   5 30.2579 1.27000
   8   4  -5 14.0541 1.27384
  -8  -4   5 15.9234 0.95607
   7   4  -5 14.4349 0.91880
  -7  -4   5 12.6571 0.64897
   6   4  -5 87.1413 1.35613
  -6  -4   5 84.9511 1.29823
   5   4  -5 172.651 1.36072
  -5  -4   5 171.043 1.31602
   4   4  -5 565.566 3.86168
  -4  -4   5 573.766 3.78488
   3   4  -5 376.888 2.28154
  -3  -4   5 379.062 2.14409
   2   4  -5 69.8776 0.95989
  -2  -4   5 71.5309 0.89860
   1   4  -5 9.68170 0.45967
  -1  -4   5 10.2322 0.47639
   0   4  -5 120.165 0.92414
   0  -4   5 120.936 0.93469
  -1   4  -5 27.0803 0.53866
   1  -4   5 26.4467 0.53532
  -2   4  -5 200.015 1.34829
   2  -4   5 203.009 1.40279
  -3   4  -5 141.479 0.97066
   3  -4   5 143.045 1.10943
  -4   4  -5 62.8573 0.94876
   4  -4   5 61.3271 0.95628
  -5   4  -5 73.0887 0.85470
   5  -4   5 71.9670 0.92772
  -6   4  -5 36.3898 1.26373
   6  -4   5 34.0709 0.97811
  -7   4  -5 12.0055 0.75714
   7  -4   5 14.0850 0.81627
  -8   4  -5 52.8217 1.47774
   8  -4   5 52.3166 1.28505
  -9   4  -5 79.8972 1.84064
   9  -4   5 81.3504 1.62495
 -10   4  -5 61.5094 2.00313
  10  -4   5 60.3138 1.49338
 -11   4  -5 0.97223 1.36794
  11  -4   5 3.86596 1.11112
 -12   4  -5 6.56127 1.83609
  12  -4   5 1.38545 2.35163
 -13   4  -5 5.26280 2.30901
  13  -4   5 2.79962 1.72267
  13   3  -5 11.0774 2.17493
 -13  -3   5 8.85610 2.34891
  12   3  -5 57.6837 2.94185
 -12  -3   5 56.4586 5.57089
  11   3  -5 51.1754 2.25815
 -11  -3   5 51.7120 2.85483
  10   3  -5 16.8876 1.59504
 -10  -3   5 12.8604 1.79200
   9   3  -5 12.3986 1.10954
  -9  -3   5 10.8430 0.76571
   8   3  -5 77.2381 1.50633
  -8  -3   5 75.3068 1.21221
   7   3  -5 141.033 1.61631
  -7  -3   5 139.119 1.40549
   6   3  -5 90.2006 1.44009
  -6  -3   5 88.7092 1.43390
   5   3  -5 92.7140 0.98567
  -5  -3   5 92.1189 0.81389
   4   3  -5 105.287 1.27722
  -4  -3   5 105.036 1.24873
   3   3  -5 228.394 1.55543
  -3  -3   5 226.262 1.37301
   2   3  -5 5.65898 0.51907
  -2  -3   5 7.29841 0.57720
   1   3  -5 265.981 1.72622
  -1  -3   5 265.934 1.56071
   0   3  -5 78.1977 0.77816
   0  -3   5 80.4109 0.78843
  -1   3  -5 81.2630 0.69721
   1  -3   5 80.4128 0.73440
  -2   3  -5 23.5919 0.63756
   2  -3   5 22.5217 0.63813
  -3   3  -5 96.2430 0.82085
   3  -3   5 96.8397 0.84080
  -4   3  -5 54.8093 0.90991
   4  -3   5 54.5864 0.96308
  -5   3  -5 49.0801 0.87012
   5  -3   5 48.3712 0.68025
  -6   3  -5 128.802 1.66659
   6  -3   5 127.051 1.57711
  -7   3  -5 33.3803 1.08181
   7  -3   5 34.3749 0.80416
  -8   3  -5 64.3526 1.55414
   8  -3   5 64.9489 1.29245
  -9   3  -5 4.96403 1.15442
   9  -3   5 6.52487 0.73615
 -10   3  -5 27.9572 1.82223
  10  -3   5 27.6892 1.30715
 -11   3  -5 7.35567 1.49191
  11  -3   5 4.91070 1.18342
 -12   3  -5 4.55613 1.69417
  12  -3   5 0.92335 2.00287
 -13   3  -5 2.45821 2.75756
  13  -3   5 6.25837 1.62152
  13   2  -5 3.15254 1.73057
 -13  -2   5 1.38742 1.85517
  12   2  -5 6.71764 1.89869
 -12  -2   5 1.76604 2.16678
  11   2  -5 17.6036 1.36450
 -11  -2   5 16.8812 1.80559
  10   2  -5 23.1339 1.58957
 -10  -2   5 21.7538 1.67426
   9   2  -5 61.8441 1.60531
  -9  -2   5 59.2412 1.42828
   8   2  -5 39.1344 1.41759
  -8  -2   5 40.5158 1.45162
   7   2  -5 79.1692 1.13638
  -7  -2   5 78.0023 0.99800
   6   2  -5 36.4689 0.85881
  -6  -2   5 37.5080 0.90259
   5   2  -5 10.9462 0.63194
  -5  -2   5 13.2466 0.54656
   4   2  -5 9.01814 0.94672
  -4  -2   5 7.77489 0.73651
   3   2  -5 100.648 0.88965
  -3  -2   5 102.636 0.88306
   2   2  -5 52.0030 0.70146
  -2  -2   5 50.9867 0.68242
   1   2  -5 623.421 3.37218
  -1  -2   5 634.452 3.20265
   0   2  -5 29.7094 0.67072
   0  -2   5 37.2123 0.69428
  -1   2  -5 340.255 1.82231
   1  -2   5 347.944 1.90082
  -2   2  -5 2.63964 0.40438
   2  -2   5 1.43424 0.40911
  -3   2  -5 173.107 1.19396
   3  -2   5 174.316 1.23051
  -4   2  -5 63.9388 1.18622
   4  -2   5 62.1501 1.14954
  -5   2  -5 6.71375 0.48499
   5  -2   5 7.12781 0.65282
  -6   2  -5 8.34790 0.65475
   6  -2   5 8.36197 0.84575
  -7   2  -5 29.5007 1.10501
   7  -2   5 31.6411 1.26850
  -8   2  -5 72.5502 1.60765
   8  -2   5 72.6392 1.87158
  -9   2  -5 71.3210 2.00766
   9  -2   5 65.6894 1.32103
 -10   2  -5 5.93820 1.14852
  10  -2   5 5.89715 1.17599
 -11   2  -5 59.4308 2.55997
  11  -2   5 52.3500 1.90798
 -12   2  -5 6.29777 2.03955
  12  -2   5 9.47870 2.17434
 -13   2  -5 5.00516 3.67286
  13  -2   5 9.19297 1.55270
  13   1  -5 1.97578 1.67564
 -13  -1   5 0.60676 1.79790
  12   1  -5 2.36907 1.52641
 -12  -1   5 5.27481 2.42240
  11   1  -5 14.8837 1.39437
 -11  -1   5 16.1005 1.60534
  10   1  -5 34.3222 1.87095
 -10  -1   5 39.3072 1.79413
   9   1  -5 150.647 2.11491
  -9  -1   5 151.859 2.05593
   8   1  -5 47.4549 1.25494
  -8  -1   5 50.3009 1.41556
   7   1  -5 16.0231 0.90388
  -7  -1   5 16.5340 0.95546
   6   1  -5 13.8252 0.85630
  -6  -1   5 17.0034 1.15346
   5   1  -5 67.4965 0.85896
  -5  -1   5 67.2219 0.80129
   4   1  -5 20.1140 0.81693
  -4  -1   5 22.8121 0.78294
   3   1  -5 135.707 0.99725
  -3  -1   5 135.517 1.01535
   2   1  -5 56.2275 0.68093
  -2  -1   5 57.3147 0.64076
   1   1  -5 511.428 2.71259
  -1  -1   5 517.679 2.51229
   0   1  -5 954.895 5.68774
   0  -1   5 962.576 6.01574
  -1   1  -5 764.068 3.57927
   1  -1   5 771.065 4.04469
  -2   1  -5 369.868 2.54120
   2  -1   5 368.928 2.50183
  -3   1  -5 45.9818 0.70055
   3  -1   5 43.9287 0.59750
  -4   1  -5 124.357 1.45167
   4  -1   5 125.115 1.76562
  -5   1  -5 71.9530 0.90433
   5  -1   5 71.4788 1.09009
  -6   1  -5 4.10719 0.56252
   6  -1   5 4.80740 0.55726
  -7   1  -5 84.1913 1.58187
   7  -1   5 85.9367 1.51643
  -8   1  -5 18.2207 1.30736
   8  -1   5 16.2622 1.30840
  -9   1  -5 11.3360 1.26128
   9  -1   5 12.0707 1.09973
 -10   1  -5 23.6492 1.80249
  10  -1   5 26.6437 1.42378
 -11   1  -5 16.3179 2.06705
  11  -1   5 13.7792 1.65006
 -12   1  -5 3.16926 2.46950
  12  -1   5 6.21914 1.87104
 -13   1  -5 3.98328 3.95204
  13  -1   5 1.75328 1.55117
  13   0  -5 41.6413 2.65338
 -13   0   5 39.4483 2.97247
  12   0  -5 1.66006 1.23098
 -12   0   5 6.43629 2.25968
  11   0  -5 1.13451 1.19596
 -11   0   5 1.24541 1.04149
  10   0  -5 14.6277 1.36733
 -10   0   5 13.9677 1.36262
   9   0  -5 83.6018 1.60977
  -9   0   5 80.8499 1.81462
   8   0  -5 33.6150 1.17673
  -8   0   5 33.3618 1.29907
   7   0  -5 20.7071 0.92894
  -7   0   5 21.4877 1.03819
   6   0  -5 5.42998 0.58642
  -6   0   5 5.68388 0.67700
   5   0  -5 195.767 1.96184
  -5   0   5 197.476 1.51027
   4   0  -5 96.2578 1.15692
  -4   0   5 105.429 1.40405
   3   0  -5 92.4187 0.79413
  -3   0   5 94.3562 0.82364
   2   0  -5 345.524 2.39039
  -2   0   5 345.271 2.42261
   1   0  -5 37.1595 0.60311
  -1   0   5 38.0700 0.46469
   0   0  -5 99.9597 0.99938
   0   0   5 103.929 1.02105
  -1   0  -5 216.664 1.20367
   1   0   5 221.028 1.37706
  -2   0  -5 254.908 2.06450
   2   0   5 253.902 1.97813
  -3   0  -5 171.507 1.35066
   3   0   5 174.527 1.26008
  -4   0  -5 57.7797 1.34825
   4   0   5 54.6144 1.19989
  -5   0  -5 51.6842 0.87455
   5   0   5 54.7943 1.12757
  -6   0  -5 23.4244 1.07539
   6   0   5 25.6443 1.10274
  -7   0  -5 8.94356 1.03202
   7   0   5 11.1471 0.88763
  -8   0  -5 20.2137 1.27828
   8   0   5 15.2552 0.73885
  -9   0  -5 0.09704 1.16199
   9   0   5 2.20614 0.65840
 -10   0  -5 40.5830 1.97394
  10   0   5 37.9932 1.37979
 -11   0  -5 4.11158 2.36304
  11   0   5 3.42776 1.65811
 -12   0  -5 2.20748 2.35737
  12   0   5 6.20117 1.96063
 -13   0  -5 0.99542 5.04990
  13   0   5 0.25613 2.05236
  13  -1  -5 4.69526 1.51498
 -13   1   5 5.54576 1.73868
  12  -1  -5 16.7565 2.20155
 -12   1   5 11.4410 1.86188
  11  -1  -5 16.3891 1.42169
 -11   1   5 15.7927 1.42058
  10  -1  -5 38.6165 1.33757
 -10   1   5 40.3325 1.78235
   9  -1  -5 88.1972 1.58694
  -9   1   5 85.7694 1.80918
   8  -1  -5 63.9304 1.25410
  -8   1   5 64.9602 1.63792
   7  -1  -5 16.2833 0.55521
  -7   1   5 17.4669 0.94970
   6  -1  -5 105.801 1.60941
  -6   1   5 103.846 1.16160
   5  -1  -5 278.436 1.94238
  -5   1   5 273.787 1.70569
   4  -1  -5 330.300 2.86437
  -4   1   5 322.437 2.26732
   3  -1  -5 480.697 2.58240
  -3   1   5 489.991 2.55867
   2  -1  -5 250.747 1.96097
  -2   1   5 250.931 2.03283
   1  -1  -5 9.22602 0.41962
  -1   1   5 9.19030 0.40165
   0  -1  -5 495.357 3.18980
   0   1   5 503.576 3.22324
  -1  -1  -5 80.9403 0.75985
   1   1   5 81.8902 0.79776
  -2  -1  -5 472.448 2.61026
   2   1   5 467.829 2.66175
  -3  -1  -5 111.851 1.01933
   3   1   5 111.905 1.07556
  -4  -1  -5 557.452 3.32538
   4   1   5 561.759 4.00606
  -5  -1  -5 40.9836 0.91132
   5   1   5 41.5467 1.02350
  -6  -1  -5 27.2279 1.21199
   6   1   5 24.6529 0.80749
  -7  -1  -5 14.5260 1.24798
   7   1   5 14.5952 0.80440
  -8  -1  -5 5.78374 0.86065
   8   1   5 4.98318 0.60013
  -9  -1  -5 2.83868 1.27727
   9   1   5 1.05255 0.94998
 -10  -1  -5 3.43437 1.26493
  10   1   5 5.71933 0.99670
 -11  -1  -5 8.20249 2.59675
  11   1   5 12.2390 2.59740
 -12  -1  -5 10.0202 2.77728
  12   1   5 11.6140 2.09356
  13  -2  -5 0.42278 1.53514
 -13   2   5 3.67449 1.83553
  12  -2  -5 22.3849 2.47991
 -12   2   5 25.6783 2.65038
  11  -2  -5 27.6623 1.68397
 -11   2   5 26.5769 2.15733
  10  -2  -5 66.2676 1.51773
 -10   2   5 66.2475 1.91399
   9  -2  -5 2.17656 0.63391
  -9   2   5 4.36096 1.08625
   8  -2  -5 33.9179 0.82730
  -8   2   5 34.8620 1.45788
   7  -2  -5 1.15825 0.70328
  -7   2   5 1.91237 0.61451
   6  -2  -5 1.76087 0.51232
  -6   2   5 1.59829 0.52679
   5  -2  -5 170.910 1.53796
  -5   2   5 171.338 1.30940
   4  -2  -5 777.729 5.49627
  -4   2   5 779.396 4.29456
   3  -2  -5 240.936 1.68499
  -3   2   5 245.723 1.58863
   2  -2  -5 13.1778 0.76352
  -2   2   5 12.8902 0.90570
   1  -2  -5 45.8743 0.65115
  -1   2   5 47.2071 0.67083
   0  -2  -5 37.8605 0.71446
   0   2   5 40.1712 0.72814
  -1  -2  -5 59.6619 0.73773
   1   2   5 58.2458 0.75238
  -2  -2  -5 19.4752 1.03771
   2   2   5 21.2075 0.91914
  -3  -2  -5 10.9051 0.61572
   3   2   5 10.1612 0.64536
  -4  -2  -5 144.067 1.72301
   4   2   5 137.575 1.66103
  -5  -2  -5 17.6865 0.90052
   5   2   5 16.9937 0.89307
  -6  -2  -5 22.2584 1.15748
   6   2   5 20.4796 0.96956
  -7  -2  -5 19.9625 1.52499
   7   2   5 20.2104 1.08184
  -8  -2  -5 16.5071 1.28919
   8   2   5 13.5217 0.93521
  -9  -2  -5 17.3088 2.39068
   9   2   5 14.9724 1.41409
 -10  -2  -5 2.55849 1.38734
  10   2   5 0.98971 1.30353
 -11  -2  -5 5.51679 2.51830
  11   2   5 3.25613 3.38231
 -12  -2  -5 7.43754 2.95847
  12   2   5 8.57935 2.51253
  13  -3  -5 5.91606 1.57382
 -13   3   5 4.94737 2.38250
  12  -3  -5 1.82013 1.94999
 -12   3   5 2.47237 1.62864
  11  -3  -5 23.7116 1.74818
 -11   3   5 26.0845 2.02091
  10  -3  -5 11.5384 1.23091
 -10   3   5 13.3224 1.29681
   9  -3  -5 5.19114 0.68707
  -9   3   5 6.88199 1.20486
   8  -3  -5 21.8781 1.52153
  -8   3   5 21.4866 1.30369
   7  -3  -5 4.58991 0.76813
  -7   3   5 4.58659 0.76894
   6  -3  -5 26.2340 1.13570
  -6   3   5 25.8679 1.04015
   5  -3  -5 81.1152 1.29530
  -5   3   5 80.1537 0.94769
   4  -3  -5 179.071 2.28900
  -4   3   5 179.061 1.70563
   3  -3  -5 225.200 1.70268
  -3   3   5 232.647 1.54603
   2  -3  -5 514.170 2.87015
  -2   3   5 529.010 2.80383
   1  -3  -5 38.8295 0.78155
  -1   3   5 38.9769 0.77573
   0  -3  -5 545.986 3.91386
   0   3   5 570.867 3.98249
  -1  -3  -5 64.9674 0.89562
   1   3   5 64.1808 0.95734
  -2  -3  -5 18.3819 0.71909
   2   3   5 17.4776 0.91571
  -3  -3  -5 31.4062 0.60971
   3   3   5 32.8444 0.94124
  -4  -3  -5 353.139 3.03905
   4   3   5 351.264 3.07390
  -5  -3  -5 1.27421 0.63385
   5   3   5 1.48706 0.66547
  -6  -3  -5 87.1957 1.54567
   6   3   5 90.8264 1.57008
  -7  -3  -5 9.81744 1.21907
   7   3   5 11.0925 1.14806
  -8  -3  -5 41.9681 1.69839
   8   3   5 41.8958 1.39540
  -9  -3  -5 3.62358 2.29685
   9   3   5 3.24933 1.45709
 -10  -3  -5 12.0845 2.09878
  10   3   5 16.4520 1.90811
 -11  -3  -5 12.1550 2.89976
  11   3   5 2.60628 3.27881
 -12  -3  -5 51.9079 3.54520
  12   3   5 46.2099 3.39437
  13  -4  -5 4.43320 1.54145
 -13   4   5 1.86230 2.49115
  12  -4  -5 10.0853 1.85105
 -12   4   5 11.3789 2.22230
  11  -4  -5 7.25450 1.12002
 -11   4   5 10.7317 1.74248
  10  -4  -5 8.24794 0.97961
 -10   4   5 9.20990 1.35613
   9  -4  -5 14.2858 0.96673
  -9   4   5 16.1041 1.37126
   8  -4  -5 3.03011 0.54805
  -8   4   5 4.37824 0.78627
   7  -4  -5 10.8566 0.56540
  -7   4   5 11.3274 1.12278
   6  -4  -5 78.2671 1.07477
  -6   4   5 80.1111 1.36964
   5  -4  -5 150.787 1.44317
  -5   4   5 153.591 1.42706
   4  -4  -5 170.547 1.73071
  -4   4   5 175.094 1.69775
   3  -4  -5 461.978 2.77555
  -3   4   5 460.507 2.71180
   2  -4  -5 29.9108 0.79806
  -2   4   5 31.3357 0.76529
   1  -4  -5 77.2057 1.61269
  -1   4   5 91.0090 1.44283
   0  -4  -5 475.680 3.06806
   0   4   5 480.739 3.20565
  -1  -4  -5 98.0336 1.05139
   1   4   5 97.9753 1.21170
  -2  -4  -5 51.5834 0.96573
   2   4   5 53.3503 0.99396
  -3  -4  -5 79.2862 1.11549
   3   4   5 82.2507 1.37775
  -4  -4  -5 36.5915 1.18261
   4   4   5 36.3565 1.18182
  -5  -4  -5 182.655 2.14654
   5   4   5 188.050 2.14776
  -6  -4  -5 205.469 2.39573
   6   4   5 212.022 2.46639
  -7  -4  -5 132.075 2.37474
   7   4   5 132.807 2.20013
  -8  -4  -5 14.8899 1.54932
   8   4   5 12.9724 1.35425
  -9  -4  -5 28.8248 3.31540
   9   4   5 29.3034 2.85615
 -10  -4  -5 9.37774 2.21316
  10   4   5 9.79146 1.90532
 -11  -4  -5 26.2326 6.12086
  11   4   5 31.0683 4.26480
  13  -5  -5 7.91770 1.43386
 -13   5   5 6.48142 3.67589
  12  -5  -5 6.07364 2.03127
 -12   5   5 6.36854 2.37712
  11  -5  -5 1.17458 0.97889
 -11   5   5 4.26010 1.73919
  10  -5  -5 28.4559 1.43725
 -10   5   5 37.6252 1.82591
   9  -5  -5 14.3738 1.12064
  -9   5   5 14.2227 1.41915
   8  -5  -5 19.4382 0.86328
  -8   5   5 20.7299 1.42719
   7  -5  -5 48.5339 1.09024
  -7   5   5 50.8414 1.42476
   6  -5  -5 10.1558 0.94128
  -6   5   5 10.2613 0.82418
   5  -5  -5 35.6862 0.94646
  -5   5   5 38.2986 0.99708
   4  -5  -5 107.832 1.71843
  -4   5   5 108.441 1.74778
   3  -5  -5 90.5354 1.25707
  -3   5   5 91.1562 1.00691
   2  -5  -5 41.8629 0.93808
  -2   5   5 43.7983 0.81911
   1  -5  -5 111.444 1.39185
  -1   5   5 113.177 1.32095
   0  -5  -5 11.8857 0.74261
   0   5   5 12.3170 0.73119
  -1  -5  -5 89.4025 1.32349
   1   5   5 88.1378 1.27323
  -2  -5  -5 68.9328 1.56097
   2   5   5 67.4350 1.20617
  -3  -5  -5 162.215 1.88196
   3   5   5 163.220 1.89252
  -4  -5  -5 14.2255 0.95946
   4   5   5 15.3217 1.17711
  -5  -5  -5 110.076 1.91087
   5   5   5 109.286 1.94343
  -6  -5  -5 56.6601 1.72694
   6   5   5 59.5369 1.69779
  -7  -5  -5 1.28394 1.61352
   7   5   5 2.06477 1.38049
  -8  -5  -5 4.05691 1.97667
   8   5   5 5.24726 1.41611
  -9  -5  -5 3.38503 2.51076
   9   5   5 8.07661 2.39947
 -10  -5  -5 2.65417 2.84555
  10   5   5 8.17060 2.93112
 -11  -5  -5 0.00000 6.07072
  11   5   5 18.5587 4.50424
  13  -6  -5 3.36103 1.87178
 -13   6   5 8.89013 5.47846
  12  -6  -5 2.59643 2.00888
 -12   6   5 2.19511 2.66758
  11  -6  -5 3.66054 3.84151
 -11   6   5 8.46533 2.22801
  10  -6  -5 21.5822 1.43796
 -10   6   5 23.7554 1.60752
   9  -6  -5 53.2762 1.57118
  -9   6   5 53.0521 2.14827
   8  -6  -5 19.8005 1.03397
  -8   6   5 20.1906 1.37980
   7  -6  -5 100.701 1.57448
  -7   6   5 98.1687 1.86845
   6  -6  -5 24.7615 1.13261
  -6   6   5 26.0391 1.24343
   5  -6  -5 17.9534 1.04441
  -5   6   5 21.3865 1.06388
   4  -6  -5 70.5865 1.31511
  -4   6   5 70.6288 1.30187
   3  -6  -5 116.267 1.57626
  -3   6   5 119.803 1.25454
   2  -6  -5 116.971 1.51631
  -2   6   5 118.158 1.78625
   1  -6  -5 5.81958 0.72496
  -1   6   5 6.45495 0.79032
   0  -6  -5 34.2916 0.91714
   0   6   5 35.6648 1.23631
  -1  -6  -5 23.2541 1.12184
   1   6   5 21.9399 1.17324
  -2  -6  -5 19.6681 1.22022
   2   6   5 22.9153 1.14937
  -3  -6  -5 88.3893 1.60183
   3   6   5 87.5526 1.70153
  -4  -6  -5 112.828 2.16141
   4   6   5 114.083 2.04431
  -5  -6  -5 6.07636 1.70293
   5   6   5 9.36769 1.28092
  -6  -6  -5 73.0458 1.91280
   6   6   5 75.8632 1.94304
  -7  -6  -5 17.5487 2.15698
   7   6   5 25.8977 2.08722
  -8  -6  -5 3.07200 1.91356
   8   6   5 1.25906 1.63474
  -9  -6  -5 45.3823 5.40886
   9   6   5 44.0864 4.30266
 -10  -6  -5 26.2947 3.62671
  10   6   5 35.4282 3.57639
  13  -7  -5 3.66281 2.14775
 -13   7   5 6.06536 5.64852
  12  -7  -5 5.25345 2.12981
 -12   7   5 5.05181 2.67077
  11  -7  -5 17.6199 2.86472
 -11   7   5 18.3258 2.27532
  10  -7  -5 3.96172 1.08831
 -10   7   5 3.14646 1.35739
   9  -7  -5 19.6408 1.56007
  -9   7   5 25.7200 2.17352
   8  -7  -5 14.3531 1.01864
  -8   7   5 17.0304 1.39759
   7  -7  -5 66.5897 1.57663
  -7   7   5 69.4161 1.75533
   6  -7  -5 71.7332 1.55229
  -6   7   5 77.8912 1.65912
   5  -7  -5 28.9560 1.34400
  -5   7   5 30.2858 1.33417
   4  -7  -5 33.6024 1.27806
  -4   7   5 35.2484 0.95662
   3  -7  -5 59.5574 1.43186
  -3   7   5 63.7612 1.44744
   2  -7  -5 5.50493 0.72740
  -2   7   5 4.54076 0.86646
   1  -7  -5 28.1601 1.22998
  -1   7   5 27.0199 1.18387
   0  -7  -5 2.72714 0.89819
   0   7   5 3.68288 0.92181
  -1  -7  -5 2.36705 0.67681
   1   7   5 3.22303 0.83121
  -2  -7  -5 40.3115 1.62109
   2   7   5 40.3427 1.44229
  -3  -7  -5 2.29350 1.04260
   3   7   5 4.19057 1.15512
  -4  -7  -5 65.9618 1.86732
   4   7   5 68.0912 1.86246
  -5  -7  -5 46.8284 2.65416
   5   7   5 43.9102 2.18970
  -6  -7  -5 26.7289 1.78743
   6   7   5 30.9540 2.13676
  -7  -7  -5 0.00000 3.35315
   7   7   5 9.57234 2.13999
  -8  -7  -5 0.00000 6.70366
   8   7   5 6.99467 2.74532
  -9  -7  -5 0.00000 5.07827
   9   7   5 3.62037 4.58859
 -10  -7  -5 3.69258 2.47398
  10   7   5 6.69673 2.07310
  12  -8  -5 4.26023 2.31219
 -12   8   5 1.29065 2.74487
  11  -8  -5 0.00005 3.11040
 -11   8   5 6.07148 2.51965
  10  -8  -5 19.7222 2.15693
 -10   8   5 20.2310 2.55512
   9  -8  -5 42.8130 3.04949
  -9   8   5 40.4292 2.94217
   8  -8  -5 14.6003 1.25309
  -8   8   5 14.7125 1.19316
   7  -8  -5 185.856 2.56961
  -7   8   5 187.520 2.49449
   6  -8  -5 64.8112 1.79418
  -6   8   5 62.8120 1.59736
   5  -8  -5 64.5661 1.70068
  -5   8   5 60.1221 1.63203
   4  -8  -5 82.2135 1.74678
  -4   8   5 87.4203 2.04529
   3  -8  -5 39.7643 1.47403
  -3   8   5 41.8896 1.45951
   2  -8  -5 105.182 1.76892
  -2   8   5 104.641 1.87709
   1  -8  -5 6.59950 0.92671
  -1   8   5 6.41851 0.74301
   0  -8  -5 24.6507 1.63651
   0   8   5 23.3942 1.47229
  -1  -8  -5 8.57218 0.83360
   1   8   5 7.92683 1.13515
  -2  -8  -5 21.6301 1.39580
   2   8   5 23.1475 1.31707
  -3  -8  -5 12.4287 1.55149
   3   8   5 8.81215 1.67601
  -4  -8  -5 24.0131 1.91975
   4   8   5 25.1845 1.70189
  -5  -8  -5 13.6512 2.32244
   5   8   5 16.1616 1.86413
  -6  -8  -5 4.27326 2.10099
   6   8   5 9.84891 2.03402
  -7  -8  -5 1.92711 3.91763
   7   8   5 8.43144 3.12285
  -8  -8  -5 13.0704 7.00247
   8   8   5 17.3833 2.62213
  -9  -8  -5 18.5346 5.58933
   9   8   5 24.5907 7.37426
  12  -9  -5 3.56230 2.43663
 -12   9   5 4.97071 2.86248
  11  -9  -5 9.57790 3.61260
 -11   9   5 19.7641 4.00894
  10  -9  -5 12.4250 2.75256
 -10   9   5 12.7078 2.07925
   9  -9  -5 12.4117 2.49942
  -9   9   5 4.20231 2.62344
   8  -9  -5 32.2017 1.70873
  -8   9   5 31.9961 2.23913
   7  -9  -5 22.5210 1.68529
  -7   9   5 20.4285 1.99816
   6  -9  -5 65.4859 1.76568
  -6   9   5 66.0444 1.67979
   5  -9  -5 31.9220 1.66643
  -5   9   5 30.1552 1.39748
   4  -9  -5 84.0755 2.03502
  -4   9   5 83.2026 1.87453
   3  -9  -5 14.4696 1.59142
  -3   9   5 15.7548 1.41793
   2  -9  -5 57.4298 1.60861
  -2   9   5 56.6731 1.59298
   1  -9  -5 5.88061 1.07681
  -1   9   5 5.88352 0.70819
   0  -9  -5 35.7479 1.75864
   0   9   5 30.6473 1.70717
  -1  -9  -5 20.9651 1.50513
   1   9   5 24.2648 1.64315
  -2  -9  -5 53.6106 1.63988
   2   9   5 54.8060 1.96297
  -3  -9  -5 14.9717 1.79893
   3   9   5 18.7729 1.99320
  -4  -9  -5 6.28116 1.46714
   4   9   5 7.29432 1.22629
  -5  -9  -5 0.00000 3.25195
   5   9   5 5.20140 2.16571
  -6  -9  -5 2.98490 2.56129
   6   9   5 4.54818 1.69881
  -7  -9  -5 14.2359 5.14650
   7   9   5 10.1560 3.42648
  -8  -9  -5 7.09130 6.10161
   8   9   5 18.9308 2.72318
  11 -10  -5 12.8732 4.27545
 -11  10   5 26.4154 7.29787
  10 -10  -5 4.96359 2.68517
 -10  10   5 2.61034 2.85509
   9 -10  -5 0.00000 2.86782
  -9  10   5 19.5733 5.47538
   8 -10  -5 12.5219 1.75111
  -8  10   5 15.6431 2.23472
   7 -10  -5 7.21956 2.07625
  -7  10   5 10.0348 2.12468
   6 -10  -5 86.8296 2.29676
  -6  10   5 85.3929 2.04823
   5 -10  -5 137.659 2.80316
  -5  10   5 129.821 3.08239
   4 -10  -5 12.6346 1.17348
  -4  10   5 14.2564 1.43326
   3 -10  -5 7.19158 1.48803
  -3  10   5 6.65933 1.29178
   2 -10  -5 41.5412 1.91114
  -2  10   5 35.5519 1.61638
   1 -10  -5 33.9156 1.74955
  -1  10   5 34.6682 1.78856
   0 -10  -5 104.993 2.45718
   0  10   5 102.719 2.41259
  -1 -10  -5 7.86890 1.43510
   1  10   5 6.76568 1.25188
  -2 -10  -5 11.3299 1.39468
   2  10   5 14.6476 1.39812
  -3 -10  -5 20.1634 4.02311
   3  10   5 26.9310 2.69554
  -4 -10  -5 26.6438 2.40585
   4  10   5 33.6704 2.93419
  -5 -10  -5 1.73413 4.17791
   5  10   5 2.00101 4.35517
  -6 -10  -5 6.37847 3.40543
   6  10   5 2.48497 2.52178
  -7 -10  -5 13.5032 5.65483
   7  10   5 8.09800 6.15510
  11 -11  -5 5.33425 4.61501
 -11  11   5 21.5394 5.84890
  10 -11  -5 6.04588 2.83776
 -10  11   5 5.02663 3.23572
   9 -11  -5 3.64926 4.31934
  -9  11   5 7.97318 5.15860
   8 -11  -5 5.19876 2.55834
  -8  11   5 0.00000 7.85581
   7 -11  -5 35.2144 2.59146
  -7  11   5 37.2320 3.48270
   6 -11  -5 10.5554 2.31994
  -6  11   5 17.9718 2.48452
   5 -11  -5 56.5008 2.79850
  -5  11   5 54.8749 2.64089
   4 -11  -5 3.22106 1.11111
  -4  11   5 2.37151 1.37288
   3 -11  -5 92.2644 2.67029
  -3  11   5 98.5812 2.87130
   2 -11  -5 28.4202 1.93402
  -2  11   5 28.2817 1.97101
   1 -11  -5 30.0249 2.05118
  -1  11   5 33.2767 2.49572
   0 -11  -5 3.46026 1.46193
   0  11   5 2.63389 1.49360
  -1 -11  -5 3.91207 1.62655
   1  11   5 2.90043 1.62337
  -2 -11  -5 38.0368 2.71945
   2  11   5 41.1326 2.35587
  -3 -11  -5 1.00576 2.88494
   3  11   5 4.91069 2.94322
  -4 -11  -5 9.98190 1.95551
   4  11   5 8.94566 2.21929
  -5 -11  -5 1.01833 6.25751
   5  11   5 1.61450 4.67446
  -6 -11  -5 16.5844 6.15169
   6  11   5 0.00000 5.83725
  10 -12  -5 3.29105 3.26377
 -10  12   5 10.6957 4.37755
   9 -12  -5 21.5747 4.42691
  -9  12   5 13.6375 4.71378
   8 -12  -5 10.4685 2.65860
  -8  12   5 2.95814 6.62979
   7 -12  -5 33.4014 3.23794
  -7  12   5 27.7381 4.79409
   6 -12  -5 19.9384 2.07001
  -6  12   5 17.5477 3.02315
   5 -12  -5 26.8524 2.83093
  -5  12   5 35.4122 3.13620
   4 -12  -5 30.5023 2.65551
  -4  12   5 40.2535 2.50771
   3 -12  -5 2.13990 2.58712
  -3  12   5 0.00000 4.04505
   2 -12  -5 1.24783 1.38759
  -2  12   5 0.77493 1.51850
   1 -12  -5 7.40723 1.88950
  -1  12   5 4.99917 1.87268
   0 -12  -5 13.3368 1.84318
   0  12   5 12.5747 1.76654
  -1 -12  -5 4.56742 2.28532
   1  12   5 6.50490 2.26061
  -2 -12  -5 1.66524 1.57613
   2  12   5 2.73132 1.76411
  -3 -12  -5 3.88488 2.55896
   3  12   5 4.17683 5.03616
  -4 -12  -5 3.31635 2.23570
   4  12   5 4.16958 2.40930
  -5 -12  -5 5.41938 7.21412
   5  12   5 0.48672 5.72472
   9 -13  -5 8.94223 5.36532
  -9  13   5 10.7097 5.60096
   8 -13  -5 7.17298 2.71266
  -8  13   5 17.7429 5.78684
   7 -13  -5 2.80552 4.27102
  -7  13   5 3.17243 5.00293
   6 -13  -5 14.4564 1.99888
  -6  13   5 17.3988 5.16411
   5 -13  -5 19.9137 4.26350
  -5  13   5 17.6522 3.80465
   4 -13  -5 51.3541 3.93980
  -4  13   5 58.6644 3.17289
   3 -13  -5 16.5379 4.33333
  -3  13   5 8.45608 3.31438
   2 -13  -5 26.9917 2.85822
  -2  13   5 31.3877 2.56263
   1 -13  -5 16.2399 2.93955
  -1  13   5 17.2529 2.74091
   0 -13  -5 10.6384 2.11198
   0  13   5 15.0583 1.98532
  -1 -13  -5 26.1232 3.34986
   1  13   5 21.8013 3.56273
  -2 -13  -5 3.95443 2.19283
   2  13   5 2.98185 1.96145
  -3 -13  -5 4.24398 2.87989
   3  13   5 5.86942 2.80121
  -4 -13  -5 0.00000 3.09200
   4  13   5 2.67380 2.23941
   8 -14  -5 22.4442 2.86321
  -8  14   5 20.3136 3.37274
   7 -14  -5 5.03154 5.10348
  -7  14   5 0.00000 5.86131
   6 -14  -5 30.0868 5.93731
  -6  14   5 6.79405 6.05745
   5 -14  -5 23.5351 5.48485
  -5  14   5 14.4238 7.90470
   4 -14  -5 1.08227 2.38142
  -4  14   5 5.43664 2.20506
   3 -14  -5 12.5559 4.68074
  -3  14   5 7.18307 2.84108
   2 -14  -5 37.9116 3.11221
  -2  14   5 32.0293 2.67284
   1 -14  -5 30.5992 5.72308
  -1  14   5 42.7313 5.28490
   0 -14  -5 9.03191 2.28196
   0  14   5 9.81948 2.40071
  -1 -14  -5 12.7395 7.34573
   1  14   5 0.00000 6.12571
  -2 -14  -5 7.23538 2.40274
   2  14   5 4.08378 2.14940
   6 -15  -5 9.82757 3.47244
  -6  15   5 5.61272 3.69711
   5 -15  -5 13.4720 4.82210
  -5  15   5 9.61519 5.51666
   4 -15  -5 7.50018 2.62406
  -4  15   5 5.96592 4.39979
   3 -15  -5 5.15198 3.55819
  -3  15   5 8.78815 3.35948
   2 -15  -5 6.11704 2.43086
  -2  15   5 4.60301 2.26253
   1 -15  -5 0.00000 6.48280
  -1  15   5 0.00000 6.82355
   0 -15  -5 13.2834 2.28262
   0  15   5 15.7193 2.29243
   1  19  -6 3.12125 2.69633
  -1 -19   6 5.34775 3.18752
   0  19  -6 9.14488 4.52405
   0 -19   6 20.2229 12.3647
  -1  19  -6 43.0593 5.65492
   1 -19   6 48.4615 3.84973
  -2  19  -6 11.0680 7.38949
   2 -19   6 1.09037 2.38189
  -3  19  -6 0.00000 2.80655
   3 -19   6 4.18749 3.11790
  -4  19  -6 0.30195 5.40417
   4 -19   6 0.00000 5.00771
  -5  19  -6 5.96970 2.71002
   5 -19   6 1.21724 2.61241
  -6  19  -6 24.7712 7.18603
   6 -19   6 0.00000 5.64007
   3  18  -6 8.57555 3.02014
  -3 -18   6 7.83650 3.44475
   2  18  -6 2.14340 2.42997
  -2 -18   6 10.4844 10.7229
   1  18  -6 11.0116 2.18038
  -1 -18   6 16.0814 3.66114
   0  18  -6 5.57257 1.99412
   0 -18   6 3.52624 2.00930
  -1  18  -6 44.0031 4.11407
   1 -18   6 49.5401 3.13468
  -2  18  -6 30.8150 7.34472
   2 -18   6 14.2981 1.96416
  -3  18  -6 21.1398 2.76174
   3 -18   6 26.0107 2.42019
  -4  18  -6 8.97237 5.45297
   4 -18   6 16.0249 6.65775
  -5  18  -6 8.59121 3.25717
   5 -18   6 15.8744 2.55707
  -6  18  -6 5.57315 4.30679
   6 -18   6 4.98946 5.00631
  -7  18  -6 6.25461 3.73329
   7 -18   6 8.19662 3.57730
  -8  18  -6 6.93522 4.55360
   8 -18   6 17.3121 4.77022
   5  17  -6 3.61573 3.16551
  -5 -17   6 4.41234 2.86079
   4  17  -6 8.95249 5.16018
  -4 -17   6 7.60251 6.00253
   3  17  -6 4.32098 2.38312
  -3 -17   6 6.11828 2.48865
   2  17  -6 63.8305 3.57922
  -2 -17   6 67.2625 7.15295
   1  17  -6 7.12997 1.69785
  -1 -17   6 7.44399 1.61031
   0  17  -6 27.0483 2.62432
   0 -17   6 22.7079 2.32198
  -1  17  -6 21.8241 1.99848
   1 -17   6 22.2765 1.89646
  -2  17  -6 33.8937 2.87706
   2 -17   6 38.9968 2.44060
  -3  17  -6 61.6821 3.49368
   3 -17   6 62.5988 2.57875
  -4  17  -6 11.7121 5.64132
   4 -17   6 28.9414 3.61192
  -5  17  -6 32.5281 3.30184
   5 -17   6 28.5946 2.63961
  -6  17  -6 0.02437 4.77951
   6 -17   6 12.3738 3.54490
  -7  17  -6 8.31248 3.11154
   7 -17   6 13.1775 2.66813
  -8  17  -6 15.4910 4.18299
   8 -17   6 11.9777 3.72650
  -9  17  -6 13.9455 6.77637
   9 -17   6 22.1873 3.06765
   6  16  -6 14.0471 5.08888
  -6 -16   6 0.00000 5.98738
   5  16  -6 7.93501 2.56280
  -5 -16   6 7.45430 2.37860
   4  16  -6 0.00000 6.37684
  -4 -16   6 0.00000 5.42800
   3  16  -6 6.83980 1.63321
  -3 -16   6 5.84835 2.09968
   2  16  -6 13.7827 1.87081
  -2 -16   6 19.9831 3.60762
   1  16  -6 1.14296 1.30154
  -1 -16   6 1.05234 1.37604
   0  16  -6 64.6087 2.56869
   0 -16   6 62.9576 2.55886
  -1  16  -6 3.52499 1.22529
   1 -16   6 2.86906 1.30137
  -2  16  -6 102.272 2.79391
   2 -16   6 102.437 2.86983
  -3  16  -6 0.57737 1.19105
   3 -16   6 2.51541 1.32166
  -4  16  -6 71.6421 4.63141
   4 -16   6 66.8521 3.47382
  -5  16  -6 4.21244 1.90831
   5 -16   6 3.78600 1.77784
  -6  16  -6 20.8664 3.79515
   6 -16   6 31.3696 4.42466
  -7  16  -6 50.4858 3.65895
   7 -16   6 45.6870 3.40262
  -8  16  -6 8.81276 3.27411
   8 -16   6 7.94009 3.88114
  -9  16  -6 3.91942 2.69538
   9 -16   6 3.45196 2.60064
 -10  16  -6 0.00172 5.24312
  10 -16   6 0.00000 4.68798
   7  15  -6 9.55283 2.83904
  -7 -15   6 3.11716 3.22740
   6  15  -6 13.8256 5.34517
  -6 -15   6 8.68479 4.29568
   5  15  -6 0.68799 2.21975
  -5 -15   6 1.68758 2.01794
   4  15  -6 16.1565 4.37499
  -4 -15   6 18.1648 4.33680
   3  15  -6 68.0332 2.45554
  -3 -15   6 64.5191 2.61946
   2  15  -6 60.4767 2.63633
  -2 -15   6 61.2655 2.44949
   1  15  -6 180.185 2.80580
  -1 -15   6 180.528 2.82598
   0  15  -6 1.39732 1.31896
   0 -15   6 3.52248 1.34805
  -1  15  -6 106.215 2.27536
   1 -15   6 103.076 2.15169
  -2  15  -6 337.338 4.30243
   2 -15   6 329.689 3.91765
  -3  15  -6 144.361 2.43976
   3 -15   6 146.401 2.10881
  -4  15  -6 33.8077 2.76632
   4 -15   6 32.4344 2.84249
  -5  15  -6 97.0448 2.93691
   5 -15   6 98.4738 2.29448
  -6  15  -6 20.9301 3.97445
   6 -15   6 30.7304 3.84198
  -7  15  -6 63.9192 3.13269
   7 -15   6 67.9481 3.04454
  -8  15  -6 2.34768 3.40864
   8 -15   6 2.56812 3.75302
  -9  15  -6 3.94853 1.67586
   9 -15   6 7.45360 2.47254
 -10  15  -6 24.6312 4.13372
  10 -15   6 0.00000 5.42883
 -11  15  -6 8.35872 3.14059
  11 -15   6 25.1196 5.05799
   8  14  -6 4.10612 5.06950
  -8 -14   6 0.18113 4.68967
   7  14  -6 25.7981 4.35865
  -7 -14   6 21.0021 3.69795
   6  14  -6 1.22280 3.39624
  -6 -14   6 14.6256 4.12830
   5  14  -6 103.408 3.40324
  -5 -14   6 109.971 4.71028
   4  14  -6 13.9558 2.90126
  -4 -14   6 21.4534 5.00395
   3  14  -6 6.31777 1.21452
  -3 -14   6 6.44451 1.05566
   2  14  -6 5.83475 1.44052
  -2 -14   6 5.89600 1.60793
   1  14  -6 49.9250 1.80552
  -1 -14   6 51.6306 1.89037
   0  14  -6 96.7597 2.50621
   0 -14   6 92.6196 2.45969
  -1  14  -6 130.419 2.36523
   1 -14   6 130.919 2.11223
  -2  14  -6 103.747 2.39669
   2 -14   6 101.049 2.49764
  -3  14  -6 13.4519 1.10971
   3 -14   6 12.4742 0.98540
  -4  14  -6 3.50125 1.48645
   4 -14   6 6.16596 1.49733
  -5  14  -6 15.2190 1.21587
   5 -14   6 16.3134 1.12006
  -6  14  -6 135.173 3.33394
   6 -14   6 141.016 3.59766
  -7  14  -6 55.9250 2.54466
   7 -14   6 56.8674 2.76050
  -8  14  -6 26.3643 3.77527
   8 -14   6 31.6297 4.51467
  -9  14  -6 18.8358 1.84469
   9 -14   6 24.6087 2.80454
 -10  14  -6 11.8079 4.35216
  10 -14   6 14.0413 4.16913
 -11  14  -6 2.75154 2.35766
  11 -14   6 3.03571 2.98491
   9  13  -6 2.87104 4.36404
  -9 -13   6 24.9038 14.0268
   8  13  -6 3.48258 3.70346
  -8 -13   6 0.00000 4.04144
   7  13  -6 23.8646 3.44308
  -7 -13   6 26.6836 3.15268
   6  13  -6 24.7007 5.32565
  -6 -13   6 32.9523 3.71562
   5  13  -6 5.56179 1.23732
  -5 -13   6 7.49283 1.48213
   4  13  -6 78.7268 2.96848
  -4 -13   6 76.1727 2.83783
   3  13  -6 19.6052 1.29315
  -3 -13   6 17.3736 1.19271
   2  13  -6 252.593 3.32479
  -2 -13   6 252.465 3.31471
   1  13  -6 115.058 1.93364
  -1 -13   6 113.389 2.21265
   0  13  -6 74.8809 1.91264
   0 -13   6 75.7190 1.84569
  -1  13  -6 8.31501 1.37711
   1 -13   6 8.90801 0.92269
  -2  13  -6 9.86264 1.20444
   2 -13   6 6.88414 1.16705
  -3  13  -6 60.1317 1.67178
   3 -13   6 62.1671 1.21495
  -4  13  -6 57.7765 1.86383
   4 -13   6 56.6267 1.90785
  -5  13  -6 24.6437 1.48144
   5 -13   6 26.3466 1.27485
  -6  13  -6 53.9992 2.11608
   6 -13   6 53.9877 2.17844
  -7  13  -6 33.3821 2.08375
   7 -13   6 35.1746 2.29507
  -8  13  -6 68.0036 4.20368
   8 -13   6 77.0403 4.61869
  -9  13  -6 20.0613 1.75044
   9 -13   6 19.8151 2.36325
 -10  13  -6 1.81029 3.96199
  10 -13   6 7.21951 3.98230
 -11  13  -6 2.44193 2.00084
  11 -13   6 2.84306 2.82362
 -12  13  -6 19.1925 5.14084
  12 -13   6 37.4462 4.79827
   9  12  -6 1.68278 2.72584
  -9 -12   6 12.4146 7.53449
   8  12  -6 0.00000 4.35157
  -8 -12   6 6.72744 3.30786
   7  12  -6 4.14860 2.02525
  -7 -12   6 2.56295 2.50445
   6  12  -6 53.6743 3.95208
  -6 -12   6 50.7563 4.15900
   5  12  -6 14.1922 1.27975
  -5 -12   6 16.2301 1.46563
   4  12  -6 142.722 2.17136
  -4 -12   6 141.526 2.74026
   3  12  -6 16.2238 1.16739
  -3 -12   6 17.5741 1.10957
   2  12  -6 50.0339 1.57687
  -2 -12   6 51.1275 1.60002
   1  12  -6 10.9844 0.92814
  -1 -12   6 12.0270 1.23922
   0  12  -6 141.866 2.35658
   0 -12   6 140.078 2.30401
  -1  12  -6 57.2143 1.60605
   1 -12   6 57.9644 1.33540
  -2  12  -6 198.701 2.60415
   2 -12   6 195.104 2.29211
  -3  12  -6 35.9306 1.56839
   3 -12   6 35.2301 1.12321
  -4  12  -6 25.0936 1.46228
   4 -12   6 26.5214 1.38246
  -5  12  -6 24.3214 1.57803
   5 -12   6 24.8854 1.03083
  -6  12  -6 32.8879 1.99995
   6 -12   6 31.5819 1.93653
  -7  12  -6 15.2725 1.17143
   7 -12   6 14.6821 1.38377
  -8  12  -6 19.1577 1.99704
   8 -12   6 16.9922 2.97775
  -9  12  -6 6.63800 1.44059
   9 -12   6 8.66184 2.15016
 -10  12  -6 2.11291 3.88584
  10 -12   6 5.64452 3.85655
 -11  12  -6 23.0143 2.19576
  11 -12   6 22.7192 2.73195
 -12  12  -6 14.5515 4.88584
  12 -12   6 3.34906 4.63118
  10  11  -6 18.5061 4.61898
 -10 -11   6 24.5155 5.19727
   9  11  -6 29.9146 3.98548
  -9 -11   6 32.7268 4.16825
   8  11  -6 26.9402 3.97497
  -8 -11   6 27.1088 3.63675
   7  11  -6 13.7480 2.26669
  -7 -11   6 17.4642 1.94549
   6  11  -6 50.4274 3.08313
  -6 -11   6 47.7271 2.80419
   5  11  -6 39.7179 1.39314
  -5 -11   6 42.1554 1.68894
   4  11  -6 56.9235 1.84231
  -4 -11   6 52.9098 1.88392
   3  11  -6 14.2009 0.89940
  -3 -11   6 13.4756 1.08812
   2  11  -6 41.3955 1.65770
  -2 -11   6 39.1085 1.65862
   1  11  -6 2.63934 0.77174
  -1 -11   6 2.76704 0.89613
   0  11  -6 73.8729 1.36147
   0 -11   6 70.6417 1.32230
  -1  11  -6 6.18531 0.78232
   1 -11   6 7.06334 0.89994
  -2  11  -6 8.18523 0.79487
   2 -11   6 7.47496 0.86428
  -3  11  -6 34.8776 1.14736
   3 -11   6 35.9981 1.02172
  -4  11  -6 64.3973 1.57335
   4 -11   6 65.2310 1.55696
  -5  11  -6 40.4329 1.29211
   5 -11   6 40.2206 1.13996
  -6  11  -6 209.819 3.00005
   6 -11   6 199.058 2.51278
  -7  11  -6 7.65166 0.92941
   7 -11   6 7.21118 1.11314
  -8  11  -6 74.1423 2.26448
   8 -11   6 74.3665 2.63982
  -9  11  -6 33.0793 2.03244
   9 -11   6 35.4056 2.61425
 -10  11  -6 8.26728 5.59827
  10 -11   6 1.45546 3.50438
 -11  11  -6 48.7389 3.17074
  11 -11   6 48.3654 3.19868
 -12  11  -6 0.00000 4.71688
  12 -11   6 4.75865 2.69987
 -13  11  -6 23.6726 4.51600
  13 -11   6 33.9981 4.40090
  10  10  -6 24.2190 4.84826
 -10 -10   6 1.03328 4.01611
   9  10  -6 8.60723 2.41020
  -9 -10   6 7.59766 2.01980
   8  10  -6 0.00000 4.35077
  -8 -10   6 5.22077 4.08516
   7  10  -6 23.6426 2.37004
  -7 -10   6 21.4821 1.93190
   6  10  -6 11.1516 1.63406
  -6 -10   6 12.4150 1.68627
   5  10  -6 42.3018 1.14594
  -5 -10   6 41.5377 1.57051
   4  10  -6 2.28322 1.01617
  -4 -10   6 3.43152 1.01402
   3  10  -6 65.4767 1.17456
  -3 -10   6 64.1783 1.40965
   2  10  -6 4.33347 0.83877
  -2 -10   6 2.77386 0.74851
   1  10  -6 67.3824 1.48001
  -1 -10   6 65.6103 1.24662
   0  10  -6 6.60108 0.70069
   0 -10   6 5.98423 0.64047
  -1  10  -6 41.8099 1.21719
   1 -10   6 39.3027 1.56100
  -2  10  -6 25.4856 0.97251
   2 -10   6 24.9761 0.98700
  -3  10  -6 4.62353 0.61489
   3 -10   6 3.51792 0.56616
  -4  10  -6 52.2084 1.29197
   4 -10   6 52.4314 1.25197
  -5  10  -6 45.9531 1.35416
   5 -10   6 43.7324 1.11765
  -6  10  -6 46.6282 1.63372
   6 -10   6 45.3581 1.57749
  -7  10  -6 3.20419 0.89262
   7 -10   6 4.48775 0.96278
  -8  10  -6 85.6260 2.39818
   8 -10   6 86.2182 1.74509
  -9  10  -6 10.0822 1.21088
   9 -10   6 9.53098 0.91935
 -10  10  -6 7.24818 6.65953
  10 -10   6 5.67557 7.22300
 -11  10  -6 13.7689 1.93089
  11 -10   6 14.4297 1.85403
 -12  10  -6 19.1390 4.45428
  12 -10   6 14.1560 2.48230
 -13  10  -6 8.20597 2.53866
  13 -10   6 7.23355 2.27084
  11   9  -6 13.4289 2.98723
 -11  -9   6 16.7246 3.36627
  10   9  -6 7.70597 3.75844
 -10  -9   6 0.00000 4.30660
   9   9  -6 2.42358 2.07534
  -9  -9   6 3.27696 1.35375
   8   9  -6 95.5812 5.09839
  -8  -9   6 95.8939 4.85821
   7   9  -6 13.9128 1.57588
  -7  -9   6 14.9133 1.27965
   6   9  -6 75.1352 2.09540
  -6  -9   6 73.7628 2.27889
   5   9  -6 6.64207 0.62372
  -5  -9   6 6.49294 0.93975
   4   9  -6 41.7159 1.49058
  -4  -9   6 41.0380 1.40977
   3   9  -6 54.8236 1.05871
  -3  -9   6 55.6186 1.18784
   2   9  -6 26.0074 1.09670
  -2  -9   6 25.7205 0.97645
   1   9  -6 176.604 1.96303
  -1  -9   6 177.824 1.72365
   0   9  -6 26.3241 0.91521
   0  -9   6 27.5280 0.92135
  -1   9  -6 82.4335 1.27851
   1  -9   6 80.7126 1.43197
  -2   9  -6 17.0907 0.92463
   2  -9   6 16.0300 0.90120
  -3   9  -6 289.732 2.12091
   3  -9   6 291.660 2.19608
  -4   9  -6 39.6799 1.38747
   4  -9   6 38.9262 0.98201
  -5   9  -6 83.3633 1.40413
   5  -9   6 81.7559 1.08766
  -6   9  -6 3.68471 0.64284
   6  -9   6 3.60823 0.66515
  -7   9  -6 4.11983 0.64090
   7  -9   6 5.33057 0.76247
  -8   9  -6 109.133 1.86275
   8  -9   6 110.175 1.89712
  -9   9  -6 8.41656 0.85249
   9  -9   6 10.2436 0.92384
 -10   9  -6 31.9800 4.94161
  10  -9   6 22.9858 3.05027
 -11   9  -6 11.3295 1.77040
  11  -9   6 9.78441 1.31627
 -12   9  -6 9.74052 4.10608
  12  -9   6 3.42648 2.18328
 -13   9  -6 1.51458 2.08629
  13  -9   6 7.07027 2.11704
  11   8  -6 6.12582 2.62885
 -11  -8   6 1.93313 2.23757
  10   8  -6 18.2252 3.67713
 -10  -8   6 15.3464 4.00488
   9   8  -6 13.6542 2.25178
  -9  -8   6 10.7516 1.39122
   8   8  -6 19.4791 2.86887
  -8  -8   6 20.7300 2.15833
   7   8  -6 3.33361 1.16390
  -7  -8   6 1.60465 0.84461
   6   8  -6 46.2974 1.95605
  -6  -8   6 41.2486 2.14879
   5   8  -6 54.2643 1.10616
  -5  -8   6 51.6114 1.26979
   4   8  -6 11.1300 0.97893
  -4  -8   6 10.2299 1.04266
   3   8  -6 82.3401 1.14273
  -3  -8   6 80.3423 1.23793
   2   8  -6 266.014 1.88089
  -2  -8   6 268.679 1.93357
   1   8  -6 34.1394 1.06696
  -1  -8   6 36.3565 0.97230
   0   8  -6 342.320 2.55989
   0  -8   6 349.567 2.47357
  -1   8  -6 337.573 2.34744
   1  -8   6 338.190 2.30705
  -2   8  -6 1273.73 8.11120
   2  -8   6 1273.86 7.93851
  -3   8  -6 127.825 1.25293
   3  -8   6 132.744 1.32826
  -4   8  -6 147.443 1.59839
   4  -8   6 154.808 1.50106
  -5   8  -6 53.4067 0.99702
   5  -8   6 56.7120 0.96164
  -6   8  -6 31.0108 1.10733
   6  -8   6 33.4149 1.11795
  -7   8  -6 43.3477 0.99143
   7  -8   6 45.2725 1.30011
  -8   8  -6 181.968 2.18266
   8  -8   6 185.130 2.13404
  -9   8  -6 13.9998 0.99378
   9  -8   6 13.7365 1.28217
 -10   8  -6 27.3167 3.11575
  10  -8   6 33.7663 2.13454
 -11   8  -6 5.07704 1.60669
  11  -8   6 6.05250 1.14504
 -12   8  -6 15.3909 4.02200
  12  -8   6 22.4612 2.43069
 -13   8  -6 8.11451 2.15147
  13  -8   6 10.0257 2.18763
  12   7  -6 0.00000 5.61611
 -12  -7   6 0.00000 5.49484
  11   7  -6 5.23316 2.04064
 -11  -7   6 2.19133 1.73722
  10   7  -6 7.78507 3.48664
 -10  -7   6 8.68813 3.77213
   9   7  -6 7.23887 2.08755
  -9  -7   6 7.47717 1.24409
   8   7  -6 43.3391 2.81814
  -8  -7   6 29.5973 1.96739
   7   7  -6 33.8065 1.65679
  -7  -7   6 33.2649 1.41578
   6   7  -6 25.0476 1.51892
  -6  -7   6 22.2449 1.47820
   5   7  -6 2.97674 0.57181
  -5  -7   6 3.31404 0.69280
   4   7  -6 283.572 2.36973
  -4  -7   6 281.346 2.50749
   3   7  -6 29.5751 0.80777
  -3  -7   6 31.4149 0.75389
   2   7  -6 778.540 5.57697
  -2  -7   6 800.342 5.99144
   1   7  -6 128.855 1.48483
  -1  -7   6 125.166 1.36269
   0   7  -6 1494.07 8.98956
   0  -7   6 1503.19 9.09417
  -1   7  -6 51.0025 0.84846
   1  -7   6 51.7352 0.91463
  -2   7  -6 1635.00 9.13117
   2  -7   6 1636.66 9.80934
  -3   7  -6 75.8564 0.94045
   3  -7   6 76.6466 1.00806
  -4   7  -6 319.705 2.28195
   4  -7   6 317.084 2.27517
  -5   7  -6 42.0414 0.88404
   5  -7   6 42.0215 0.92347
  -6   7  -6 14.5414 0.94249
   6  -7   6 14.3608 0.86121
  -7   7  -6 4.34107 0.54942
   7  -7   6 4.74079 0.68213
  -8   7  -6 118.726 1.89686
   8  -7   6 123.909 2.06487
  -9   7  -6 1.63030 0.77909
   9  -7   6 0.21635 0.85884
 -10   7  -6 37.1372 2.83475
  10  -7   6 37.9238 1.74127
 -11   7  -6 8.06280 1.40664
  11  -7   6 5.54400 1.13727
 -12   7  -6 53.3307 3.54324
  12  -7   6 58.1628 2.83402
 -13   7  -6 1.69669 2.07581
  13  -7   6 4.56220 1.74173
  12   6  -6 14.1980 4.48235
 -12  -6   6 7.98651 4.82108
  11   6  -6 3.57531 2.15395
 -11  -6   6 3.83685 1.70935
  10   6  -6 0.82668 3.28686
 -10  -6   6 1.57032 5.48083
   9   6  -6 60.4195 2.57777
  -9  -6   6 57.3487 2.25020
   8   6  -6 34.8215 1.95307
  -8  -6   6 30.9588 2.34861
   7   6  -6 83.1300 1.60494
  -7  -6   6 79.7731 1.67482
   6   6  -6 101.262 1.39748
  -6  -6   6 98.7686 1.45003
   5   6  -6 51.7600 0.91203
  -5  -6   6 51.8381 1.06559
   4   6  -6 35.0178 0.94778
  -4  -6   6 38.2936 1.17099
   3   6  -6 630.036 3.64152
  -3  -6   6 630.543 3.56786
   2   6  -6 225.582 2.44080
  -2  -6   6 223.888 2.67891
   1   6  -6 2145.49 10.6392
  -1  -6   6 2166.83 10.6606
   0   6  -6 540.762 3.18131
   0  -6   6 538.646 3.17731
  -1   6  -6 116.165 1.02148
   1  -6   6 119.512 1.06716
  -2   6  -6 684.964 4.03128
   2  -6   6 685.755 4.64040
  -3   6  -6 450.647 2.48661
   3  -6   6 458.735 2.69074
  -4   6  -6 196.276 1.47714
   4  -6   6 198.698 1.75225
  -5   6  -6 154.012 1.37511
   5  -6   6 155.674 1.37746
  -6   6  -6 50.7310 1.24076
   6  -6   6 49.2679 1.12119
  -7   6  -6 53.5595 1.30968
   7  -6   6 53.4592 1.07096
  -8   6  -6 10.7986 1.06018
   8  -6   6 11.9120 1.13466
  -9   6  -6 7.65902 0.95977
   9  -6   6 7.34680 0.95661
 -10   6  -6 36.4201 2.23809
  10  -6   6 38.1166 1.62268
 -11   6  -6 39.9535 1.96226
  11  -6   6 39.3241 1.93676
 -12   6  -6 6.48115 3.09559
  12  -6   6 6.38479 1.43428
 -13   6  -6 4.53448 2.00649
  13  -6   6 9.16838 1.67529
  12   5  -6 12.3027 2.73468
 -12  -5   6 2.34933 4.65473
  11   5  -6 5.26858 1.87281
 -11  -5   6 4.39460 1.67895
  10   5  -6 49.7126 7.82485
 -10  -5   6 39.4255 7.10447
   9   5  -6 13.6168 1.08232
  -9  -5   6 11.7561 1.08622
   8   5  -6 12.7553 1.19122
  -8  -5   6 11.8570 1.21807
   7   5  -6 8.39865 0.77163
  -7  -5   6 8.49490 0.57890
   6   5  -6 81.5766 1.24043
  -6  -5   6 80.6740 1.27275
   5   5  -6 126.646 1.30372
  -5  -5   6 127.054 1.32078
   4   5  -6 85.7152 1.40793
  -4  -5   6 83.3871 1.56678
   3   5  -6 168.153 1.37971
  -3  -5   6 170.879 1.25729
   2   5  -6 126.256 1.85112
  -2  -5   6 129.717 1.64041
   1   5  -6 1273.26 6.52713
  -1  -5   6 1294.50 6.78852
   0   5  -6 131.620 1.05046
   0  -5   6 132.589 1.06257
  -1   5  -6 975.057 4.92927
   1  -5   6 966.486 4.83876
  -2   5  -6 470.085 3.49792
   2  -5   6 472.554 3.54232
  -3   5  -6 59.5979 0.72734
   3  -5   6 56.2540 0.82446
  -4   5  -6 511.203 3.65980
   4  -5   6 511.941 3.70732
  -5   5  -6 167.573 1.39437
   5  -5   6 169.567 1.57467
  -6   5  -6 33.4834 0.94855
   6  -5   6 31.9192 0.89406
  -7   5  -6 30.7724 1.18853
   7  -5   6 29.7901 1.04815
  -8   5  -6 94.9443 1.96393
   8  -5   6 92.5816 1.71186
  -9   5  -6 112.089 2.22333
   9  -5   6 110.392 1.91176
 -10   5  -6 79.1849 2.30586
  10  -5   6 78.0436 1.80888
 -11   5  -6 0.00000 1.77543
  11  -5   6 1.04401 1.27634
 -12   5  -6 19.3283 2.13493
  12  -5   6 19.3139 2.21511
 -13   5  -6 1.87403 1.85129
  13  -5   6 4.50551 1.73407
  13   4  -6 14.6996 2.62097
 -13  -4   6 15.8440 2.50042
  12   4  -6 2.91116 2.28880
 -12  -4   6 0.77499 4.27921
  11   4  -6 12.5432 1.69723
 -11  -4   6 12.8190 1.77471
  10   4  -6 5.75705 2.07458
 -10  -4   6 0.00000 4.79701
   9   4  -6 55.4770 1.49477
  -9  -4   6 55.1374 1.08469
   8   4  -6 37.3640 1.46130
  -8  -4   6 35.3082 1.50352
   7   4  -6 152.523 1.72622
  -7  -4   6 149.045 1.53860
   6   4  -6 2.44045 0.62337
  -6  -4   6 2.15395 0.64946
   5   4  -6 195.979 1.61998
  -5  -4   6 196.041 1.45590
   4   4  -6 59.1047 1.12881
  -4  -4   6 61.1537 1.03786
   3   4  -6 380.061 2.42693
  -3  -4   6 383.400 2.08673
   2   4  -6 399.679 3.19666
  -2  -4   6 408.214 3.01301
   1   4  -6 30.8730 0.60550
  -1  -4   6 31.1768 0.62489
   0   4  -6 13.5806 0.49411
   0  -4   6 14.4206 0.50236
  -1   4  -6 14.9935 0.53654
   1  -4   6 15.3091 0.57507
  -2   4  -6 159.810 1.74527
   2  -4   6 159.180 1.74288
  -3   4  -6 20.8547 0.48790
   3  -4   6 19.8228 0.66101
  -4   4  -6 18.7694 0.76569
   4  -4   6 19.3638 0.81657
  -5   4  -6 35.8696 0.74924
   5  -4   6 35.2644 0.79442
  -6   4  -6 71.8762 1.52366
   6  -4   6 75.8083 1.47652
  -7   4  -6 9.48265 0.81420
   7  -4   6 11.0353 0.76861
  -8   4  -6 83.1742 1.74289
   8  -4   6 81.9368 1.28548
  -9   4  -6 8.97742 1.20837
   9  -4   6 8.14624 0.92658
 -10   4  -6 23.1134 1.82477
  10  -4   6 26.2428 1.33072
 -11   4  -6 19.0247 1.85718
  11  -4   6 18.8477 1.60663
 -12   4  -6 4.55841 1.84415
  12  -4   6 6.11256 2.08595
 -13   4  -6 13.7998 2.89817
  13  -4   6 8.26656 1.54383
  13   3  -6 16.0806 2.30686
 -13  -3   6 15.0277 2.40829
  12   3  -6 11.6355 3.38885
 -12  -3   6 0.94489 4.39830
  11   3  -6 13.9700 1.43529
 -11  -3   6 14.7742 1.75490
  10   3  -6 12.4845 1.61939
 -10  -3   6 11.1051 2.79802
   9   3  -6 33.5174 1.56382
  -9  -3   6 33.6470 1.34387
   8   3  -6 42.5562 1.67734
  -8  -3   6 46.4060 1.31641
   7   3  -6 69.2002 1.18536
  -7  -3   6 68.8256 1.22714
   6   3  -6 97.8891 1.30936
  -6  -3   6 100.259 1.44922
   5   3  -6 2.61838 0.48778
  -5  -3   6 3.03673 0.44394
   4   3  -6 325.867 3.04257
  -4  -3   6 325.412 2.91930
   3   3  -6 13.4038 0.63993
  -3  -3   6 14.0693 0.84756
   2   3  -6 514.070 3.41455
  -2  -3   6 516.070 3.29241
   1   3  -6 24.8887 0.58010
  -1  -3   6 26.4421 0.51483
   0   3  -6 10.4257 0.52497
   0  -3   6 10.3952 0.49646
  -1   3  -6 42.6865 0.59224
   1  -3   6 43.0357 0.63985
  -2   3  -6 29.0036 0.80231
   2  -3   6 31.5519 0.77852
  -3   3  -6 96.3933 0.91076
   3  -3   6 97.9007 0.96968
  -4   3  -6 17.3040 1.10890
   4  -3   6 12.8908 0.95474
  -5   3  -6 11.8311 0.66218
   5  -3   6 11.7022 0.55127
  -6   3  -6 47.6417 1.22822
   6  -3   6 42.6033 0.82061
  -7   3  -6 125.818 1.92048
   7  -3   6 124.981 1.65771
  -8   3  -6 18.5724 1.23883
   8  -3   6 17.2062 0.73952
  -9   3  -6 65.7466 2.11856
   9  -3   6 67.0111 1.38122
 -10   3  -6 55.8293 2.15869
  10  -3   6 54.8147 1.46051
 -11   3  -6 19.3100 2.13232
  11  -3   6 13.4618 1.64151
 -12   3  -6 4.38056 1.70673
  12  -3   6 2.13844 2.10780
 -13   3  -6 7.67546 3.62286
  13  -3   6 16.3909 1.82630
  13   2  -6 6.33141 1.88525
 -13  -2   6 2.92957 1.95163
  12   2  -6 17.2741 1.96150
 -12  -2   6 17.6462 3.68674
  11   2  -6 26.9333 1.70161
 -11  -2   6 28.3694 2.30901
  10   2  -6 42.9693 1.95049
 -10  -2   6 45.6821 2.21011
   9   2  -6 42.8407 1.45202
  -9  -2   6 40.5439 1.43525
   8   2  -6 0.22434 0.93817
  -8  -2   6 0.84630 0.88130
   7   2  -6 3.64940 0.72686
  -7  -2   6 5.50030 0.68809
   6   2  -6 23.2611 0.88685
  -6  -2   6 25.6943 0.93202
   5   2  -6 62.6935 1.00246
  -5  -2   6 63.6435 0.86706
   4   2  -6 23.4692 0.82927
  -4  -2   6 26.4778 0.77665
   3   2  -6 15.9769 0.56112
  -3  -2   6 15.1727 0.51909
   2   2  -6 79.3411 0.92298
  -2  -2   6 80.8808 0.92869
   1   2  -6 21.0721 0.53749
  -1  -2   6 22.5565 0.50763
   0   2  -6 21.6317 0.54889
   0  -2   6 23.0940 0.54667
  -1   2  -6 19.8539 0.50523
   1  -2   6 20.8541 0.51174
  -2   2  -6 35.1194 0.65558
   2  -2   6 38.1368 0.71243
  -3   2  -6 45.5000 0.67958
   3  -2   6 45.8034 0.75347
  -4   2  -6 93.7699 1.66847
   4  -2   6 93.0158 1.17341
  -5   2  -6 97.8962 1.07209
   5  -2   6 100.711 1.21721
  -6   2  -6 71.7411 1.22556
   6  -2   6 71.1668 1.06377
  -7   2  -6 13.5856 1.09671
   7  -2   6 13.7539 1.03189
  -8   2  -6 35.7188 1.51971
   8  -2   6 34.3757 1.67737
  -9   2  -6 27.7620 1.75327
   9  -2   6 29.2837 2.21738
 -10   2  -6 9.25667 1.25623
  10  -2   6 10.7972 1.19636
 -11   2  -6 9.08555 1.81294
  11  -2   6 6.08952 1.04876
 -12   2  -6 19.1449 2.29638
  12  -2   6 18.4705 1.97140
 -13   2  -6 2.91962 5.71109
  13  -2   6 10.6503 1.52937
  13   1  -6 1.26602 1.74152
 -13  -1   6 0.90550 1.84162
  12   1  -6 4.78270 1.73668
 -12  -1   6 2.42308 2.05533
  11   1  -6 10.5517 1.20144
 -11  -1   6 9.40519 1.27449
  10   1  -6 25.2240 1.46269
 -10  -1   6 30.9362 2.14824
   9   1  -6 14.1135 1.18282
  -9  -1   6 15.8958 1.19983
   8   1  -6 92.9469 1.60390
  -8  -1   6 98.6385 2.19457
   7   1  -6 54.4378 1.11928
  -7  -1   6 51.2625 1.19507
   6   1  -6 24.5573 1.28422
  -6  -1   6 26.8107 1.46858
   5   1  -6 18.3165 0.67080
  -5  -1   6 18.3937 0.66181
   4   1  -6 11.5687 0.64881
  -4  -1   6 11.7082 0.73791
   3   1  -6 77.8964 0.80859
  -3  -1   6 80.6595 0.83381
   2   1  -6 13.0354 0.93965
  -2  -1   6 16.3679 0.76552
   1   1  -6 56.4034 0.70037
  -1  -1   6 57.6092 0.60015
   0   1  -6 73.3651 0.92368
   0  -1   6 76.1318 0.94637
  -1   1  -6 9.21152 0.35614
   1  -1   6 9.73143 0.51036
  -2   1  -6 178.035 1.40077
   2  -1   6 182.282 1.63378
  -3   1  -6 405.599 2.42723
   3  -1   6 410.695 2.47732
  -4   1  -6 2.99014 0.55106
   4  -1   6 2.77646 0.50772
  -5   1  -6 47.1534 0.90699
   5  -1   6 48.5665 1.05800
  -6   1  -6 2.67669 0.61087
   6  -1   6 3.22151 0.58962
  -7   1  -6 11.1498 1.09648
   7  -1   6 12.3808 0.78717
  -8   1  -6 104.605 1.95456
   8  -1   6 102.323 2.19335
  -9   1  -6 21.3105 1.63412
   9  -1   6 23.2766 2.23283
 -10   1  -6 19.1364 1.65539
  10  -1   6 18.8779 1.01899
 -11   1  -6 3.69520 2.16500
  11  -1   6 0.53231 0.97077
 -12   1  -6 1.39819 2.81459
  12  -1   6 3.00861 1.39426
 -13   1  -6 21.4762 6.29670
  13  -1   6 19.1715 3.08175
  13   0  -6 17.4221 1.92365
 -13   0   6 20.9877 2.21231
  12   0  -6 57.7171 2.35163
 -12   0   6 52.6924 3.18124
  11   0  -6 16.7058 1.79040
 -11   0   6 15.7379 1.51833
  10   0  -6 65.5755 1.62193
 -10   0   6 69.0393 2.21339
   9   0  -6 68.4212 1.55762
  -9   0   6 68.0785 1.93866
   8   0  -6 68.5466 1.25466
  -8   0   6 67.0688 1.61890
   7   0  -6 140.240 1.49664
  -7   0   6 140.327 1.65610
   6   0  -6 1.12556 0.41481
  -6   0   6 1.83755 0.71658
   5   0  -6 172.026 1.80387
  -5   0   6 170.494 1.35767
   4   0  -6 422.786 2.96518
  -4   0   6 430.365 2.70657
   3   0  -6 627.294 3.51210
  -3   0   6 630.819 3.19268
   2   0  -6 135.921 1.33374
  -2   0   6 139.839 1.24499
   1   0  -6 333.752 2.04887
  -1   0   6 331.642 1.75250
   0   0  -6 7.80886 0.56899
   0   0   6 8.63725 0.55456
  -1   0  -6 328.050 1.82520
   1   0   6 357.285 2.17954
  -2   0  -6 9.18238 0.92364
   2   0   6 8.44554 0.70591
  -3   0  -6 200.898 1.42531
   3   0   6 202.704 1.47549
  -4   0  -6 55.7827 1.02058
   4   0   6 53.0731 1.17828
  -5   0  -6 23.4386 0.92153
   5   0   6 22.2050 0.84550
  -6   0  -6 23.4165 1.13196
   6   0   6 23.3363 1.13947
  -7   0  -6 41.3552 1.55852
   7   0   6 42.5321 1.42478
  -8   0  -6 84.4450 1.70892
   8   0   6 82.9714 1.48930
  -9   0  -6 21.5417 1.64851
   9   0   6 20.3139 1.31434
 -10   0  -6 38.3018 1.95089
  10   0   6 38.3754 1.40294
 -11   0  -6 2.59111 2.59125
  11   0   6 10.4469 5.19855
 -12   0  -6 4.66415 2.50130
  12   0   6 3.06251 1.43889
  13  -1  -6 8.70826 1.58745
 -13   1   6 8.32857 1.80099
  12  -1  -6 19.9654 2.25649
 -12   1   6 24.9501 2.49621
  11  -1  -6 7.39425 1.07231
 -11   1   6 7.49335 1.44751
  10  -1  -6 67.1059 1.47975
 -10   1   6 71.8972 2.22408
   9  -1  -6 46.5435 1.28826
  -9   1   6 49.0357 1.75079
   8  -1  -6 27.5575 0.82554
  -8   1   6 27.6625 1.40077
   7  -1  -6 59.8677 1.71734
  -7   1   6 55.0115 1.33823
   6  -1  -6 9.95688 1.03441
  -6   1   6 10.5126 0.75412
   5  -1  -6 15.6057 0.86843
  -5   1   6 15.7893 0.68746
   4  -1  -6 222.359 1.58218
  -4   1   6 229.351 1.65112
   3  -1  -6 66.6210 0.83745
  -3   1   6 69.8330 0.86417
   2  -1  -6 277.907 1.88238
  -2   1   6 288.162 2.03103
   1  -1  -6 272.725 1.72143
  -1   1   6 260.382 1.67171
   0  -1  -6 62.7387 0.77095
   0   1   6 62.2952 0.75951
  -1  -1  -6 332.295 2.29434
   1   1   6 338.970 2.11585
  -2  -1  -6 393.155 2.77200
   2   1   6 395.960 2.55128
  -3  -1  -6 272.264 1.86945
   3   1   6 275.829 1.88173
  -4  -1  -6 83.6603 1.33509
   4   1   6 83.6806 1.21685
  -5  -1  -6 9.97505 0.96288
   5   1   6 9.93423 0.88809
  -6  -1  -6 3.60363 0.73986
   6   1   6 3.49247 0.57289
  -7  -1  -6 3.19084 1.16383
   7   1   6 3.12055 0.61549
  -8  -1  -6 3.51967 0.94380
   8   1   6 2.90519 0.60586
  -9  -1  -6 81.5322 2.28779
   9   1   6 80.2258 1.67550
 -10  -1  -6 3.80631 1.29268
  10   1   6 3.81128 0.95557
 -11  -1  -6 5.70454 2.73137
  11   1   6 3.62140 3.14253
 -12  -1  -6 5.58394 3.00399
  12   1   6 6.13903 2.13597
  13  -2  -6 4.28714 1.64530
 -13   2   6 3.74259 1.94159
  12  -2  -6 6.42974 2.44570
 -12   2   6 2.86169 1.80428
  11  -2  -6 2.03595 1.00198
 -11   2   6 3.51666 1.38631
  10  -2  -6 19.2939 1.11880
 -10   2   6 16.8906 1.27210
   9  -2  -6 111.043 1.62589
  -9   2   6 114.098 2.36544
   8  -2  -6 4.70396 1.07774
  -8   2   6 5.15870 0.86869
   7  -2  -6 5.74056 0.81612
  -7   2   6 7.04819 0.86278
   6  -2  -6 7.24050 0.68773
  -6   2   6 6.17656 0.65717
   5  -2  -6 64.9351 1.22219
  -5   2   6 63.6285 0.97489
   4  -2  -6 288.370 2.29128
  -4   2   6 296.523 2.10635
   3  -2  -6 143.081 1.20057
  -3   2   6 145.712 1.24637
   2  -2  -6 445.404 2.76110
  -2   2   6 446.557 3.13602
   1  -2  -6 68.9106 0.88209
  -1   2   6 71.1263 0.93812
   0  -2  -6 682.127 4.47174
   0   2   6 695.951 4.32681
  -1  -2  -6 234.205 1.65609
   1   2   6 239.444 1.80611
  -2  -2  -6 205.183 1.70757
   2   2   6 210.086 1.71632
  -3  -2  -6 33.8283 0.90949
   3   2   6 33.9836 0.95041
  -4  -2  -6 10.4460 1.03022
   4   2   6 10.7932 0.83614
  -5  -2  -6 16.1152 1.19007
   5   2   6 14.8901 1.00809
  -6  -2  -6 24.5295 1.29340
   6   2   6 22.0772 1.10091
  -7  -2  -6 37.0454 1.58397
   7   2   6 36.5492 1.24697
  -8  -2  -6 5.73993 1.00344
   8   2   6 5.76486 0.76470
  -9  -2  -6 15.2534 2.33072
   9   2   6 13.3064 1.57045
 -10  -2  -6 12.6930 1.81412
  10   2   6 13.3934 1.64811
 -11  -2  -6 5.20991 3.44758
  11   2   6 2.06901 3.19454
 -12  -2  -6 2.05843 3.17399
  12   2   6 12.8882 2.75131
  13  -3  -6 1.88088 1.43823
 -13   3   6 0.99509 2.70944
  12  -3  -6 2.20358 2.02509
 -12   3   6 1.72358 1.65744
  11  -3  -6 51.0727 2.36107
 -11   3   6 49.4412 2.55559
  10  -3  -6 0.95640 0.88246
 -10   3   6 1.62989 1.10625
   9  -3  -6 48.5092 2.59681
  -9   3   6 44.2316 1.82910
   8  -3  -6 50.2533 1.92989
  -8   3   6 51.4835 1.58445
   7  -3  -6 8.46663 0.74906
  -7   3   6 8.51713 1.03453
   6  -3  -6 3.75790 0.70551
  -6   3   6 2.91532 0.67564
   5  -3  -6 64.8648 0.97101
  -5   3   6 67.6493 1.09553
   4  -3  -6 183.061 1.66137
  -4   3   6 185.031 1.64974
   3  -3  -6 185.944 1.75277
  -3   3   6 184.208 1.46446
   2  -3  -6 109.306 1.21933
  -2   3   6 110.015 1.36026
   1  -3  -6 83.4526 1.00134
  -1   3   6 87.2955 0.98746
   0  -3  -6 76.1702 1.00611
   0   3   6 74.9307 0.99217
  -1  -3  -6 35.2847 0.96772
   1   3   6 35.6236 1.08496
  -2  -3  -6 134.843 1.48636
   2   3   6 135.142 1.33583
  -3  -3  -6 17.0773 0.67140
   3   3   6 16.0944 0.98031
  -4  -3  -6 41.3332 1.29773
   4   3   6 39.9662 1.18753
  -5  -3  -6 17.0959 1.24874
   5   3   6 19.2070 1.10280
  -6  -3  -6 42.0036 1.47195
   6   3   6 42.0874 1.46822
  -7  -3  -6 2.03277 1.08764
   7   3   6 0.20010 0.89833
  -8  -3  -6 4.06309 1.09310
   8   3   6 1.78043 0.97515
  -9  -3  -6 50.6057 2.76347
   9   3   6 58.3892 3.50126
 -10  -3  -6 17.5802 2.28952
  10   3   6 16.5021 1.79991
 -11  -3  -6 4.96136 4.52327
  11   3   6 13.1642 5.20378
  13  -4  -6 11.9063 1.79596
 -13   4   6 17.9392 3.61228
  12  -4  -6 0.00000 2.13874
 -12   4   6 0.45402 1.95264
  11  -4  -6 14.0701 1.50130
 -11   4   6 13.3341 1.80835
  10  -4  -6 3.46101 0.86396
 -10   4   6 3.71655 1.15446
   9  -4  -6 22.1761 1.20032
  -9   4   6 18.6842 1.69247
   8  -4  -6 6.19069 0.75301
  -8   4   6 8.32958 0.89993
   7  -4  -6 46.1634 0.89109
  -7   4   6 47.9385 1.52209
   6  -4  -6 15.1862 0.77079
  -6   4   6 15.6420 1.02788
   5  -4  -6 59.4421 1.08208
  -5   4   6 59.8252 1.17699
   4  -4  -6 196.931 1.81646
  -4   4   6 200.722 1.94373
   3  -4  -6 109.165 1.33263
  -3   4   6 112.676 1.28549
   2  -4  -6 76.4877 1.09302
  -2   4   6 78.2918 1.20807
   1  -4  -6 106.877 1.27989
  -1   4   6 108.807 1.26752
   0  -4  -6 64.7026 1.03587
   0   4   6 65.0927 1.04332
  -1  -4  -6 29.1500 0.99343
   1   4   6 30.2230 1.06082
  -2  -4  -6 67.6608 1.19936
   2   4   6 66.4876 1.11545
  -3  -4  -6 23.0924 0.93757
   3   4   6 21.0447 1.20661
  -4  -4  -6 55.4556 1.31136
   4   4   6 52.9180 1.33287
  -5  -4  -6 36.1700 1.58494
   5   4   6 36.6265 1.48747
  -6  -4  -6 4.02442 0.86627
   6   4   6 2.28656 0.90146
  -7  -4  -6 17.0973 1.58429
   7   4   6 18.9838 1.53409
  -8  -4  -6 1.85451 1.23052
   8   4   6 0.77515 1.38439
  -9  -4  -6 0.91008 2.28389
   9   4   6 0.41498 2.49700
 -10  -4  -6 8.13587 2.24925
  10   4   6 14.8495 2.88914
 -11  -4  -6 5.98136 4.80994
  11   4   6 3.21772 5.47337
  13  -5  -6 9.17194 1.71660
 -13   5   6 19.3327 3.89165
  12  -5  -6 6.50294 1.85567
 -12   5   6 2.43604 2.42378
  11  -5  -6 5.38413 4.42198
 -11   5   6 3.48196 2.07058
  10  -5  -6 23.8366 1.28728
 -10   5   6 22.0835 1.79275
   9  -5  -6 3.83876 0.90808
  -9   5   6 2.58682 1.19059
   8  -5  -6 19.1263 0.92142
  -8   5   6 20.1398 1.45464
   7  -5  -6 72.7478 1.18667
  -7   5   6 74.4940 1.64859
   6  -5  -6 76.5750 1.34162
  -6   5   6 80.5255 1.48011
   5  -5  -6 109.628 1.47887
  -5   5   6 110.666 1.51312
   4  -5  -6 61.4184 1.28641
  -4   5   6 61.7592 1.29888
   3  -5  -6 155.027 1.60817
  -3   5   6 160.464 1.53970
   2  -5  -6 29.1733 0.90018
  -2   5   6 31.1511 0.84684
   1  -5  -6 120.959 1.38586
  -1   5   6 120.413 1.28119
   0  -5  -6 6.96958 0.76661
   0   5   6 8.06692 0.75390
  -1  -5  -6 11.6169 0.66166
   1   5   6 10.8384 0.86073
  -2  -5  -6 10.5080 1.12584
   2   5   6 8.40714 0.79741
  -3  -5  -6 5.89180 0.89570
   3   5   6 6.92311 0.97484
  -4  -5  -6 25.1633 1.10682
   4   5   6 24.5618 1.39673
  -5  -5  -6 97.6157 1.90524
   5   5   6 97.3202 1.94307
  -6  -5  -6 50.6050 1.67801
   6   5   6 55.3053 1.78917
  -7  -5  -6 7.99885 2.12909
   7   5   6 10.6734 1.65884
  -8  -5  -6 0.00000 1.33135
   8   5   6 1.63259 1.55322
  -9  -5  -6 15.9221 5.94921
   9   5   6 8.98795 3.64867
 -10  -5  -6 13.8545 3.08543
  10   5   6 14.3530 2.92489
  13  -6  -6 2.31945 1.97951
 -13   6   6 0.00000 4.91976
  12  -6  -6 3.16444 1.91378
 -12   6   6 2.20547 2.48271
  11  -6  -6 6.62794 2.75952
 -11   6   6 7.46173 2.63688
  10  -6  -6 38.3672 1.58467
 -10   6   6 37.2449 2.04721
   9  -6  -6 18.4089 1.42580
  -9   6   6 18.1560 2.03534
   8  -6  -6 16.2008 0.99418
  -8   6   6 18.4892 1.40584
   7  -6  -6 7.39571 0.86276
  -7   6   6 7.52421 1.10844
   6  -6  -6 49.6664 1.39257
  -6   6   6 51.0159 1.45184
   5  -6  -6 32.7444 1.22414
  -5   6   6 37.4339 1.30048
   4  -6  -6 11.7974 0.93778
  -4   6   6 12.7118 0.99561
   3  -6  -6 122.006 1.70911
  -3   6   6 127.329 1.39155
   2  -6  -6 23.0978 1.07786
  -2   6   6 28.7479 1.37688
   1  -6  -6 39.5665 1.31946
  -1   6   6 39.2920 1.26840
   0  -6  -6 27.4224 1.13312
   0   6   6 27.7884 1.02102
  -1  -6  -6 7.87703 0.91574
   1   6   6 8.41182 0.92701
  -2  -6  -6 3.37752 1.01692
   2   6   6 3.08058 0.81338
  -3  -6  -6 81.7038 1.91231
   3   6   6 80.2174 2.03592
  -4  -6  -6 147.921 2.45329
   4   6   6 146.261 2.20917
  -5  -6  -6 32.6674 2.11932
   5   6   6 37.6137 1.96184
  -6  -6  -6 4.32773 1.22080
   6   6   6 4.39396 1.16509
  -7  -6  -6 1.56139 3.28882
   7   6   6 2.94361 2.07006
  -8  -6  -6 0.17139 2.28502
   8   6   6 3.45038 2.17139
  -9  -6  -6 6.64035 5.07616
   9   6   6 9.06663 4.33913
 -10  -6  -6 2.27305 2.81610
  10   6   6 7.10776 3.06074
  12  -7  -6 0.36785 2.01004
 -12   7   6 5.51987 2.74481
  11  -7  -6 0.00000 3.28579
 -11   7   6 1.22153 2.45811
  10  -7  -6 2.10285 1.25880
 -10   7   6 2.61756 1.47756
   9  -7  -6 9.16261 1.32876
  -9   7   6 8.48545 2.09170
   8  -7  -6 34.2733 1.33949
  -8   7   6 34.0764 1.68587
   7  -7  -6 1.90732 1.13139
  -7   7   6 0.79850 1.03105
   6  -7  -6 62.7605 1.56386
  -6   7   6 60.4694 1.56906
   5  -7  -6 60.8022 1.60034
  -5   7   6 60.8892 1.63584
   4  -7  -6 46.3567 1.46784
  -4   7   6 46.1659 1.28708
   3  -7  -6 14.9139 1.22262
  -3   7   6 22.0008 1.27081
   2  -7  -6 38.3505 1.35239
  -2   7   6 36.4825 1.48776
   1  -7  -6 3.91415 0.90097
  -1   7   6 4.40058 0.79494
   0  -7  -6 43.9016 1.64209
   0   7   6 39.6349 1.66086
  -1  -7  -6 22.5051 1.34737
   1   7   6 23.0501 1.48177
  -2  -7  -6 80.0742 2.15672
   2   7   6 77.7092 1.78498
  -3  -7  -6 197.524 2.70328
   3   7   6 204.788 2.94577
  -4  -7  -6 59.8752 2.22738
   4   7   6 60.1583 1.89992
  -5  -7  -6 0.61327 1.97262
   5   7   6 2.88854 1.44391
  -6  -7  -6 13.3441 1.94986
   6   7   6 13.2582 1.85794
  -7  -7  -6 4.31035 3.17740
   7   7   6 9.72440 2.17053
  -8  -7  -6 26.0805 7.22174
   8   7   6 24.4744 2.59841
  -9  -7  -6 0.00000 5.27491
   9   7   6 0.00017 4.79965
  12  -8  -6 11.1131 2.58137
 -12   8   6 16.8411 3.22225
  11  -8  -6 23.7556 3.23567
 -11   8   6 8.47522 2.74546
  10  -8  -6 6.90821 1.52239
 -10   8   6 7.73165 2.04766
   9  -8  -6 16.3897 3.71041
  -9   8   6 15.7469 2.45771
   8  -8  -6 13.7453 1.27325
  -8   8   6 14.4634 1.37201
   7  -8  -6 3.99297 1.24033
  -7   8   6 2.14690 1.65819
   6  -8  -6 10.9512 1.18704
  -6   8   6 7.07579 0.99345
   5  -8  -6 4.17343 1.17376
  -5   8   6 7.01941 1.75182
   4  -8  -6 11.3086 1.12780
  -4   8   6 11.4679 1.30536
   3  -8  -6 143.307 2.45791
  -3   8   6 141.786 2.28726
   2  -8  -6 229.487 2.63119
  -2   8   6 225.737 2.73729
   1  -8  -6 90.7151 1.83966
  -1   8   6 90.9156 1.64412
   0  -8  -6 74.1068 2.06707
   0   8   6 70.3982 2.09370
  -1  -8  -6 7.27038 0.94354
   1   8   6 8.89660 1.34647
  -2  -8  -6 107.395 1.80470
   2   8   6 110.075 2.01731
  -3  -8  -6 21.0311 1.73360
   3   8   6 19.5841 2.22811
  -4  -8  -6 19.0805 1.90346
   4   8   6 23.4624 1.75467
  -5  -8  -6 12.7535 5.09665
   5   8   6 38.8247 3.29579
  -6  -8  -6 8.16726 2.09199
   6   8   6 8.52155 2.09078
  -7  -8  -6 6.80494 4.71197
   7   8   6 1.26951 3.12749
  -8  -8  -6 19.7713 7.70465
   8   8   6 9.40640 2.57886
  12  -9  -6 3.46681 3.05583
 -12   9   6 3.70421 3.75870
  11  -9  -6 8.90421 4.35935
 -11   9   6 6.83616 5.80551
  10  -9  -6 1.75038 1.68906
 -10   9   6 2.18036 2.04262
   9  -9  -6 9.24956 2.54413
  -9   9   6 10.8316 2.33820
   8  -9  -6 2.60848 1.53332
  -8   9   6 0.69324 1.37090
   7  -9  -6 1.89058 1.38747
  -7   9   6 9.46205 2.12095
   6  -9  -6 27.9209 1.63975
  -6   9   6 26.6715 1.67649
   5  -9  -6 48.9235 2.00875
  -5   9   6 47.8567 2.42719
   4  -9  -6 4.55793 0.97145
  -4   9   6 2.81639 1.31890
   3  -9  -6 73.2433 2.59757
  -3   9   6 72.5569 2.28047
   2  -9  -6 8.27072 1.01695
  -2   9   6 8.76214 1.12816
   1  -9  -6 132.481 2.49354
  -1   9   6 126.975 2.29713
   0  -9  -6 3.25842 1.06064
   0   9   6 3.40304 1.08408
  -1  -9  -6 24.3644 1.89250
   1   9   6 24.5153 1.61515
  -2  -9  -6 14.9972 1.53048
   2   9   6 20.4277 1.76753
  -3  -9  -6 11.3777 2.95083
   3   9   6 8.44512 2.12904
  -4  -9  -6 1.80180 1.58012
   4   9   6 4.88445 1.33958
  -5  -9  -6 10.0443 3.38606
   5   9   6 1.78706 2.40494
  -6  -9  -6 17.4233 2.42002
   6   9   6 18.7895 2.46717
  -7  -9  -6 11.2899 4.85201
   7   9   6 11.9032 4.91357
  -8  -9  -6 4.88589 3.24625
   8   9   6 6.63029 2.27351
  11 -10  -6 26.3998 4.63151
 -11  10   6 10.5257 5.87917
  10 -10  -6 9.36516 3.61858
 -10  10   6 5.27633 3.21001
   9 -10  -6 5.94989 4.04108
  -9  10   6 0.00000 6.05827
   8 -10  -6 5.29146 1.70564
  -8  10   6 3.57507 2.57045
   7 -10  -6 25.6376 2.65036
  -7  10   6 27.9524 3.34503
   6 -10  -6 22.8141 2.52091
  -6  10   6 27.9227 2.60116
   5 -10  -6 1.22099 1.52657
  -5  10   6 4.64983 2.08742
   4 -10  -6 10.8286 1.10417
  -4  10   6 12.1992 1.60038
   3 -10  -6 34.0980 2.34552
  -3  10   6 29.7471 2.18064
   2 -10  -6 36.8194 1.99648
  -2  10   6 35.0834 1.94117
   1 -10  -6 74.2523 2.28536
  -1  10   6 69.3353 2.49680
   0 -10  -6 37.6228 2.33110
   0  10   6 33.4997 2.49544
  -1 -10  -6 8.95247 2.28291
   1  10   6 9.44992 1.95907
  -2 -10  -6 3.15385 1.49260
   2  10   6 1.70626 1.39177
  -3 -10  -6 27.6029 3.34020
   3  10   6 33.2097 3.94541
  -4 -10  -6 17.9004 1.84496
   4  10   6 16.4032 1.86722
  -5 -10  -6 6.38898 3.90335
   5  10   6 3.14150 4.36042
  -6 -10  -6 22.8417 7.44606
   6  10   6 1.63082 6.53188
  -7 -10  -6 3.59292 4.03407
   7  10   6 2.03429 3.30587
  10 -11  -6 2.21545 2.91727
 -10  11   6 4.03637 3.15647
   9 -11  -6 12.3621 4.34076
  -9  11   6 10.8060 5.00113
   8 -11  -6 0.36926 2.39150
  -8  11   6 6.90706 6.47370
   7 -11  -6 21.2849 3.01186
  -7  11   6 26.5297 3.23060
   6 -11  -6 0.00000 1.96865
  -6  11   6 2.86358 2.10707
   5 -11  -6 23.9997 3.04715
  -5  11   6 36.6527 4.25943
   4 -11  -6 6.56127 1.41809
  -4  11   6 7.48621 1.72887
   3 -11  -6 24.8933 2.78279
  -3  11   6 25.4662 3.55983
   2 -11  -6 13.9875 1.58089
  -2  11   6 11.3775 1.73235
   1 -11  -6 5.18889 1.83868
  -1  11   6 6.36402 2.38759
   0 -11  -6 57.6167 2.64414
   0  11   6 56.8496 2.70429
  -1 -11  -6 8.03679 1.96527
   1  11   6 5.20749 2.97536
  -2 -11  -6 21.3804 2.19934
   2  11   6 16.6308 1.71208
  -3 -11  -6 11.9630 3.30012
   3  11   6 9.40007 4.34264
  -4 -11  -6 16.1847 2.04804
   4  11   6 15.6556 2.51035
  -5 -11  -6 16.0533 6.83831
   5  11   6 0.00000 4.86420
  -6 -11  -6 7.67141 3.16883
   6  11   6 8.81081 2.73982
   9 -12  -6 19.8053 5.69948
  -9  12   6 9.84679 5.41745
   8 -12  -6 4.71836 3.36703
  -8  12   6 0.00000 6.84495
   7 -12  -6 31.4440 3.22346
  -7  12   6 27.2905 5.77361
   6 -12  -6 2.03284 2.18369
  -6  12   6 4.34244 2.89867
   5 -12  -6 2.93506 3.65948
  -5  12   6 0.02186 3.49538
   4 -12  -6 5.29299 1.64655
  -4  12   6 6.69978 1.60213
   3 -12  -6 1.71066 2.14671
  -3  12   6 0.00000 2.62747
   2 -12  -6 52.6772 2.58239
  -2  12   6 56.8763 2.78172
   1 -12  -6 8.95216 2.77739
  -1  12   6 11.4807 2.74449
   0 -12  -6 33.8265 2.54759
   0  12   6 32.5935 2.54624
  -1 -12  -6 10.2475 2.47206
   1  12   6 1.37903 3.34476
  -2 -12  -6 5.91282 1.79848
   2  12   6 6.66906 1.68587
  -3 -12  -6 7.69089 2.82381
   3  12   6 18.6622 5.71739
  -4 -12  -6 10.3155 2.20340
   4  12   6 6.53487 2.76028
   8 -13  -6 13.1487 3.49128
  -8  13   6 13.7757 6.01688
   7 -13  -6 10.0885 5.27734
  -7  13   6 8.80438 4.90094
   6 -13  -6 19.2747 3.59862
  -6  13   6 17.9266 3.99373
   5 -13  -6 3.83712 4.27240
  -5  13   6 0.00000 4.74284
   4 -13  -6 6.03691 2.37782
  -4  13   6 8.93906 1.79967
   3 -13  -6 9.25269 4.97805
  -3  13   6 2.22788 3.17080
   2 -13  -6 2.25184 1.70052
  -2  13   6 3.04248 1.75480
   1 -13  -6 14.2505 5.41233
  -1  13   6 9.25864 3.67095
   0 -13  -6 5.05062 1.92117
   0  13   6 3.29742 1.88556
  -1 -13  -6 2.34938 2.62049
   1  13   6 10.4700 5.34234
  -2 -13  -6 3.23208 2.41256
   2  13   6 4.46701 2.39071
  -3 -13  -6 11.4640 3.33494
   3  13   6 3.80023 3.95371
   7 -14  -6 0.00000 3.36111
  -7  14   6 3.97974 4.78489
   6 -14  -6 18.5689 5.64384
  -6  14   6 11.2862 6.16849
   5 -14  -6 7.44412 5.49939
  -5  14   6 4.13854 8.17834
   4 -14  -6 1.01538 2.73273
  -4  14   6 7.89147 2.06324
   3 -14  -6 15.8599 5.81452
  -3  14   6 3.57532 2.98077
   2 -14  -6 2.52629 2.05165
  -2  14   6 8.39331 2.27172
   1 -14  -6 10.1362 6.14893
  -1  14   6 13.7163 6.56737
   0 -14  -6 7.20539 2.20296
   0  14   6 2.99912 2.03598
  -1 -14  -6 15.6920 7.37238
   1  14   6 1.16460 6.74764
  -2  20  -7 22.1976 11.3217
   2 -20   7 14.3361 5.74124
  -3  20  -7 7.79710 4.66963
   3 -20   7 2.37168 3.23239
   1  19  -7 2.94383 2.61810
  -1 -19   7 5.65052 3.63821
   0  19  -7 0.00000 9.37772
   0 -19   7 5.30483 9.06694
  -1  19  -7 2.89611 3.52831
   1 -19   7 3.45379 2.14036
  -2  19  -7 6.11384 5.56819
   2 -19   7 0.85816 2.74980
  -3  19  -7 9.68916 2.93660
   3 -19   7 10.2882 3.85146
  -4  19  -7 3.48786 6.09763
   4 -19   7 4.15045 5.75206
  -5  19  -7 1.21564 3.05266
   5 -19   7 5.89009 3.07923
  -6  19  -7 15.2442 5.45054
   6 -19   7 4.64483 5.46820
  -7  19  -7 1.06805 2.69345
   7 -19   7 0.00000 2.66335
   3  18  -7 4.62959 3.10174
  -3 -18   7 6.58934 3.36400
   2  18  -7 1.46520 2.25508
  -2 -18   7 0.00001 5.73200
   1  18  -7 11.5374 2.31945
  -1 -18   7 9.94318 3.41395
   0  18  -7 2.58162 2.06851
   0 -18   7 1.77356 1.65029
  -1  18  -7 0.16354 2.51305
   1 -18   7 2.21141 1.67236
  -2  18  -7 15.4960 6.04324
   2 -18   7 8.52396 1.91230
  -3  18  -7 18.4965 2.96513
   3 -18   7 20.7979 1.74801
  -4  18  -7 6.21186 5.49625
   4 -18   7 16.2899 5.13814
  -5  18  -7 0.00000 3.39465
   5 -18   7 7.36165 2.55604
  -6  18  -7 18.1807 5.08640
   6 -18   7 19.4575 4.18194
  -7  18  -7 7.17851 3.35218
   7 -18   7 5.10180 2.41006
  -8  18  -7 20.4598 5.51318
   8 -18   7 22.8491 4.19709
   5  17  -7 14.5808 3.06383
  -5 -17   7 11.1581 3.57758
   4  17  -7 20.6648 4.71108
  -4 -17   7 21.3305 6.07811
   3  17  -7 19.9917 2.31426
  -3 -17   7 26.1810 3.53861
   2  17  -7 4.21240 1.81189
  -2 -17   7 0.00000 5.98963
   1  17  -7 77.4828 2.66741
  -1 -17   7 76.2132 2.79939
   0  17  -7 34.4293 2.51113
   0 -17   7 35.9641 2.77594
  -1  17  -7 4.26186 1.45426
   1 -17   7 3.62560 1.38647
  -2  17  -7 28.6103 3.14837
   2 -17   7 31.6599 2.46943
  -3  17  -7 73.7525 4.10797
   3 -17   7 73.8528 2.66049
  -4  17  -7 46.8548 5.12910
   4 -17   7 51.3433 3.48433
  -5  17  -7 42.5839 3.65939
   5 -17   7 45.9312 3.76490
  -6  17  -7 0.00000 8.07089
   6 -17   7 12.2875 4.07662
  -7  17  -7 20.9833 3.32271
   7 -17   7 24.5979 2.76779
  -8  17  -7 15.7070 4.16176
   8 -17   7 15.7122 3.67389
  -9  17  -7 24.3911 2.78424
   9 -17   7 26.7180 4.18376
   6  16  -7 10.1737 5.72148
  -6 -16   7 3.10941 7.28986
   5  16  -7 3.30407 2.39855
  -5 -16   7 8.42598 3.27715
   4  16  -7 0.00000 6.03275
  -4 -16   7 0.00000 5.61754
   3  16  -7 16.6429 1.84445
  -3 -16   7 17.5789 3.81165
   2  16  -7 16.9996 1.88719
  -2 -16   7 21.7155 2.80265
   1  16  -7 32.7459 2.17115
  -1 -16   7 29.9627 2.09058
   0  16  -7 137.128 2.94379
   0 -16   7 139.923 2.82307
  -1  16  -7 117.642 2.86664
   1 -16   7 112.450 2.63972
  -2  16  -7 161.608 3.18423
   2 -16   7 149.661 3.35006
  -3  16  -7 17.3869 2.10118
   3 -16   7 21.3916 1.80113
  -4  16  -7 11.5791 2.26009
   4 -16   7 13.3280 2.67856
  -5  16  -7 3.71883 2.04529
   5 -16   7 3.08978 1.63731
  -6  16  -7 17.3527 3.33736
   6 -16   7 21.3986 4.92033
  -7  16  -7 41.1362 2.78088
   7 -16   7 41.7673 3.22884
  -8  16  -7 8.32693 3.23831
   8 -16   7 3.58026 3.93730
  -9  16  -7 5.65450 2.08025
   9 -16   7 0.53855 2.77168
 -10  16  -7 0.00000 5.93689
  10 -16   7 0.00000 4.53053
   7  15  -7 6.71471 2.95163
  -7 -15   7 4.70230 3.20414
   6  15  -7 0.00067 4.95801
  -6 -15   7 0.00000 5.16626
   5  15  -7 11.7516 2.32675
  -5 -15   7 6.07115 2.54110
   4  15  -7 31.7757 3.66046
  -4 -15   7 32.6945 5.30767
   3  15  -7 26.8123 1.91465
  -3 -15   7 23.5164 2.74627
   2  15  -7 98.7809 3.20961
  -2 -15   7 98.5687 2.89012
   1  15  -7 19.6371 1.47339
  -1 -15   7 20.0819 1.57170
   0  15  -7 4.89261 1.19946
   0 -15   7 5.51493 1.34659
  -1  15  -7 94.7952 2.27813
   1 -15   7 95.2667 2.14754
  -2  15  -7 91.7232 2.31947
   2 -15   7 96.3606 2.32724
  -3  15  -7 61.5267 1.89402
   3 -15   7 66.5506 1.59173
  -4  15  -7 72.0393 2.85270
   4 -15   7 74.8277 3.01873
  -5  15  -7 36.2413 2.48251
   5 -15   7 34.4899 2.07752
  -6  15  -7 0.91496 3.56944
   6 -15   7 11.5636 3.49773
  -7  15  -7 29.6668 2.17091
   7 -15   7 37.1825 3.34469
  -8  15  -7 10.9076 3.09830
   8 -15   7 14.0439 3.54062
  -9  15  -7 10.5567 1.61244
   9 -15   7 14.7315 2.64508
 -10  15  -7 16.2788 4.99894
  10 -15   7 13.7457 4.44921
 -11  15  -7 2.72708 3.87557
  11 -15   7 18.7705 6.27139
   8  14  -7 20.5211 4.58139
  -8 -14   7 29.7259 4.83170
   7  14  -7 4.91737 2.77114
  -7 -14   7 2.75894 3.02995
   6  14  -7 6.90273 3.57230
  -6 -14   7 15.9058 8.02450
   5  14  -7 1.32319 1.81290
  -5 -14   7 4.50025 2.44156
   4  14  -7 6.68807 2.67508
  -4 -14   7 0.00000 3.93457
   3  14  -7 38.5349 1.75812
  -3 -14   7 42.3118 2.06182
   2  14  -7 41.5981 2.20617
  -2 -14   7 45.3167 2.03681
   1  14  -7 72.0745 1.97104
  -1 -14   7 67.1713 2.13017
   0  14  -7 41.6851 1.85308
   0 -14   7 41.4257 1.84470
  -1  14  -7 56.4537 1.99213
   1 -14   7 54.1578 1.71658
  -2  14  -7 8.31873 1.18994
   2 -14   7 7.48321 1.20089
  -3  14  -7 13.7882 1.58779
   3 -14   7 11.2233 0.91745
  -4  14  -7 50.4145 2.09216
   4 -14   7 49.7972 2.12700
  -5  14  -7 31.3414 1.68920
   5 -14   7 35.3518 1.40518
  -6  14  -7 4.24138 1.73110
   6 -14   7 1.17295 2.09930
  -7  14  -7 11.2002 1.61783
   7 -14   7 10.6917 2.02303
  -8  14  -7 15.2182 3.72335
   8 -14   7 12.7933 4.57737
  -9  14  -7 1.01125 1.44178
   9 -14   7 0.00000 2.26209
 -10  14  -7 25.9799 4.19729
  10 -14   7 36.7792 4.37183
 -11  14  -7 29.3772 3.25606
  11 -14   7 42.5521 4.43191
   9  13  -7 16.6543 2.38299
  -9 -13   7 14.7449 3.69452
   8  13  -7 4.00790 3.66920
  -8 -13   7 0.00000 4.80395
   7  13  -7 5.66602 2.63218
  -7 -13   7 6.74894 2.73454
   6  13  -7 20.9981 4.51555
  -6 -13   7 23.9948 3.50110
   5  13  -7 26.5469 1.92349
  -5 -13   7 24.0929 2.14524
   4  13  -7 134.767 3.49613
  -4 -13   7 136.947 3.34185
   3  13  -7 31.0288 1.21896
  -3 -13   7 34.0013 1.67602
   2  13  -7 6.25659 1.24456
  -2 -13   7 6.15217 1.17613
   1  13  -7 1.05192 0.90378
  -1 -13   7 1.15056 1.14190
   0  13  -7 52.2370 1.75179
   0 -13   7 55.6750 1.74568
  -1  13  -7 10.2919 1.15708
   1 -13   7 9.85008 1.02139
  -2  13  -7 39.2150 1.65974
   2 -13   7 45.0672 1.63505
  -3  13  -7 44.4899 1.92550
   3 -13   7 42.4252 1.40730
  -4  13  -7 1.69533 1.08326
   4 -13   7 0.83694 1.20035
  -5  13  -7 16.8576 1.14595
   5 -13   7 20.5714 1.08982
  -6  13  -7 38.5526 2.13237
   6 -13   7 33.4636 2.28238
  -7  13  -7 61.4531 2.26585
   7 -13   7 66.6293 2.29692
  -8  13  -7 1.61808 3.28519
   8 -13   7 7.80963 3.84401
  -9  13  -7 5.04123 1.34047
   9 -13   7 9.12457 2.11264
 -10  13  -7 0.00000 4.58967
  10 -13   7 6.20114 4.35815
 -11  13  -7 8.24600 2.00028
  11 -13   7 15.0370 3.09388
 -12  13  -7 1.13181 5.60859
  12 -13   7 23.1020 4.41084
   9  12  -7 23.4640 4.14480
  -9 -12   7 8.56863 3.52984
   8  12  -7 10.3413 3.85961
  -8 -12   7 5.73320 3.17531
   7  12  -7 12.6269 2.24001
  -7 -12   7 14.7799 2.15367
   6  12  -7 5.70665 3.37109
  -6 -12   7 12.6432 3.51271
   5  12  -7 8.94540 1.08045
  -5 -12   7 8.69081 1.06998
   4  12  -7 89.1412 2.13973
  -4 -12   7 82.6171 2.17271
   3  12  -7 23.3778 1.26055
  -3 -12   7 24.3396 1.42867
   2  12  -7 24.2997 1.59811
  -2 -12   7 21.5392 1.57373
   1  12  -7 25.8518 1.35680
  -1 -12   7 21.8358 1.65580
   0  12  -7 81.6875 1.74392
   0 -12   7 86.0793 1.71730
  -1  12  -7 9.48910 1.13157
   1 -12   7 8.28900 1.03553
  -2  12  -7 45.3368 1.59291
   2 -12   7 45.4690 1.45743
  -3  12  -7 5.33146 0.94105
   3 -12   7 4.58237 0.78155
  -4  12  -7 112.303 2.16876
   4 -12   7 109.150 1.70698
  -5  12  -7 18.3667 1.08388
   5 -12   7 18.1585 1.03242
  -6  12  -7 10.9580 1.40122
   6 -12   7 7.97679 1.78717
  -7  12  -7 19.2557 1.38495
   7 -12   7 23.5571 1.79739
  -8  12  -7 25.9575 2.59491
   8 -12   7 13.4535 2.94153
  -9  12  -7 0.78824 1.32101
   9 -12   7 2.71848 2.38645
 -10  12  -7 0.00056 4.42717
  10 -12   7 4.14344 4.02257
 -11  12  -7 7.52016 1.88837
  11 -12   7 19.1902 2.88339
 -12  12  -7 9.36332 5.20441
  12 -12   7 3.81504 4.94183
  10  11  -7 6.98547 5.05054
 -10 -11   7 4.64313 6.14435
   9  11  -7 6.80352 2.77419
  -9 -11   7 5.63033 2.31124
   8  11  -7 0.00000 3.31831
  -8 -11   7 0.00000 2.97560
   7  11  -7 13.5185 1.95727
  -7 -11   7 13.4274 1.56175
   6  11  -7 27.7892 2.69640
  -6 -11   7 27.4856 2.22631
   5  11  -7 47.5025 1.32912
  -5 -11   7 47.7370 1.47670
   4  11  -7 20.6752 1.57425
  -4 -11   7 20.3832 1.56814
   3  11  -7 111.682 1.59157
  -3 -11   7 114.400 1.96717
   2  11  -7 173.348 2.10394
  -2 -11   7 167.569 2.14369
   1  11  -7 4.03081 1.16502
  -1 -11   7 7.73300 0.91682
   0  11  -7 4.52111 0.73843
   0 -11   7 4.95645 0.73953
  -1  11  -7 6.57187 1.26142
   1 -11   7 7.71262 1.30682
  -2  11  -7 80.1054 1.37056
   2 -11   7 82.5741 1.37448
  -3  11  -7 3.55378 0.74715
   3 -11   7 3.27517 0.79361
  -4  11  -7 154.088 1.96835
   4 -11   7 154.901 1.62446
  -5  11  -7 3.74812 0.68237
   5 -11   7 3.60821 0.71837
  -6  11  -7 27.4150 1.18371
   6 -11   7 25.4263 1.19914
  -7  11  -7 15.9811 1.25626
   7 -11   7 18.3770 1.35552
  -8  11  -7 10.4367 1.53891
   8 -11   7 10.6711 1.80130
  -9  11  -7 39.6803 2.13650
   9 -11   7 44.9999 2.70287
 -10  11  -7 7.19155 4.22672
  10 -11   7 15.5617 4.25476
 -11  11  -7 0.85739 1.64494
  11 -11   7 0.74583 1.69479
 -12  11  -7 0.03961 4.46783
  12 -11   7 8.14278 4.27810
  10  10  -7 29.2762 4.93977
 -10 -10   7 16.2204 4.95899
   9  10  -7 4.53602 2.57299
  -9 -10   7 2.22197 1.57699
   8  10  -7 17.3103 4.34853
  -8 -10   7 11.8497 3.63257
   7  10  -7 29.8257 2.53436
  -7 -10   7 33.5246 2.08166
   6  10  -7 72.6924 2.12858
  -6 -10   7 68.0420 2.39046
   5  10  -7 0.88087 0.75622
  -5 -10   7 0.25570 0.74336
   4  10  -7 122.751 2.13094
  -4 -10   7 117.325 2.12594
   3  10  -7 3.81662 0.68323
  -3 -10   7 3.39278 0.78825
   2  10  -7 2.57443 0.78531
  -2 -10   7 2.54387 0.78133
   1  10  -7 40.4102 1.58204
  -1 -10   7 42.3692 1.31785
   0  10  -7 167.857 2.00296
   0 -10   7 169.555 1.89358
  -1  10  -7 9.89419 1.23743
   1 -10   7 10.2511 1.12557
  -2  10  -7 26.3513 1.16551
   2 -10   7 25.5809 1.14694
  -3  10  -7 42.2685 1.37964
   3 -10   7 40.8436 1.28156
  -4  10  -7 7.68198 0.84862
   4 -10   7 6.72284 0.63920
  -5  10  -7 8.28168 0.71144
   5 -10   7 8.32245 0.63264
  -6  10  -7 72.8657 1.78500
   6 -10   7 70.6915 1.19236
  -7  10  -7 1.31097 0.93039
   7 -10   7 1.61979 0.71918
  -8  10  -7 23.4327 1.65980
   8 -10   7 26.3770 1.60539
  -9  10  -7 46.7292 1.97821
   9 -10   7 46.5416 1.84678
 -10  10  -7 0.00000 6.38157
  10 -10   7 1.89894 6.05757
 -11  10  -7 10.7534 1.81735
  11 -10   7 14.7871 1.82811
 -12  10  -7 9.90038 4.55878
  12 -10   7 12.4545 2.46371
 -13  10  -7 4.00061 2.11392
  13 -10   7 4.69784 2.44197
  11   9  -7 24.4204 5.41270
 -11  -9   7 27.6375 3.51723
  10   9  -7 0.00000 4.10156
 -10  -9   7 2.06806 3.96713
   9   9  -7 9.45515 2.19270
  -9  -9   7 6.77911 1.37394
   8   9  -7 8.12072 3.74757
  -8  -9   7 12.2553 3.37787
   7   9  -7 5.76236 1.24850
  -7  -9   7 4.86096 0.95676
   6   9  -7 38.6794 2.00748
  -6  -9   7 35.5838 1.85633
   5   9  -7 47.4643 1.26791
  -5  -9   7 47.2870 1.27504
   4   9  -7 5.14545 1.09173
  -4  -9   7 5.19699 1.00274
   3   9  -7 19.9897 1.01473
  -3  -9   7 20.4421 1.08878
   2   9  -7 21.9917 0.99765
  -2  -9   7 23.0566 0.95956
   1   9  -7 33.8391 1.17296
  -1  -9   7 32.6817 1.22089
   0   9  -7 48.8497 1.01200
   0  -9   7 47.8967 1.00239
  -1   9  -7 42.0333 1.20349
   1  -9   7 43.1835 1.34278
  -2   9  -7 12.2806 0.86658
   2  -9   7 12.6994 0.80744
  -3   9  -7 202.766 2.15945
   3  -9   7 206.110 1.85315
  -4   9  -7 20.1920 1.06431
   4  -9   7 20.5292 0.83609
  -5   9  -7 91.6877 1.36199
   5  -9   7 92.0749 1.30553
  -6   9  -7 73.6500 1.39676
   6  -9   7 74.3616 1.36283
  -7   9  -7 2.74477 0.58775
   7  -9   7 2.74907 0.62862
  -8   9  -7 40.7988 1.43472
   8  -9   7 45.9927 1.53517
  -9   9  -7 39.5450 1.36682
   9  -9   7 40.9188 1.50356
 -10   9  -7 4.67756 5.04531
  10  -9   7 0.00000 8.35150
 -11   9  -7 36.2795 2.96202
  11  -9   7 36.6874 2.10353
 -12   9  -7 31.5812 4.40359
  12  -9   7 25.7786 2.94139
 -13   9  -7 3.17749 2.15364
  13  -9   7 6.00776 2.46747
  11   8  -7 1.32673 3.09247
 -11  -8   7 2.73292 1.83501
  10   8  -7 0.00002 4.21565
 -10  -8   7 3.90334 3.92419
   9   8  -7 5.87296 2.22445
  -9  -8   7 4.26942 1.28648
   8   8  -7 29.8572 2.86786
  -8  -8   7 23.5000 2.13326
   7   8  -7 76.4643 2.03402
  -7  -8   7 74.4615 1.87968
   6   8  -7 2.27964 0.95815
  -6  -8   7 0.00000 0.91090
   5   8  -7 75.3637 1.34264
  -5  -8   7 75.9177 1.40707
   4   8  -7 10.8098 0.70266
  -4  -8   7 9.52597 0.83987
   3   8  -7 293.240 2.39763
  -3  -8   7 290.287 2.63604
   2   8  -7 49.0751 0.96561
  -2  -8   7 49.7083 1.02771
   1   8  -7 337.626 2.71873
  -1  -8   7 341.071 2.49168
   0   8  -7 25.6069 0.74867
   0  -8   7 25.6592 0.75920
  -1   8  -7 306.491 2.62819
   1  -8   7 304.579 2.65706
  -2   8  -7 40.6854 0.94725
   2  -8   7 42.2567 0.93632
  -3   8  -7 52.2936 1.12626
   3  -8   7 52.7765 0.93341
  -4   8  -7 22.9238 0.87499
   4  -8   7 22.2929 0.97110
  -5   8  -7 19.7392 0.84857
   5  -8   7 19.9036 0.89792
  -6   8  -7 134.483 1.78321
   6  -8   7 140.048 1.71831
  -7   8  -7 3.98931 0.64883
   7  -8   7 6.12503 0.71743
  -8   8  -7 121.794 1.85401
   8  -8   7 124.178 1.85124
  -9   8  -7 5.04714 0.85463
   9  -8   7 7.13836 1.13126
 -10   8  -7 2.96946 3.73512
  10  -8   7 3.62150 1.62802
 -11   8  -7 7.79249 1.66301
  11  -8   7 6.52745 1.21709
 -12   8  -7 5.83008 3.77147
  12  -8   7 10.5132 2.11745
 -13   8  -7 20.4335 2.59830
  13  -8   7 29.3093 2.89150
  12   7  -7 3.31548 4.37310
 -12  -7   7 20.1497 5.74311
  11   7  -7 17.3960 3.51989
 -11  -7   7 13.5850 1.91633
  10   7  -7 41.6794 3.91059
 -10  -7   7 40.3048 3.80972
   9   7  -7 11.3966 2.60902
  -9  -7   7 11.9791 1.45516
   8   7  -7 14.6441 1.76357
  -8  -7   7 12.6943 1.58676
   7   7  -7 20.7943 1.40727
  -7  -7   7 19.0143 1.26349
   6   7  -7 61.5880 1.57605
  -6  -7   7 59.1187 1.70536
   5   7  -7 6.10942 0.63699
  -5  -7   7 5.97039 0.60941
   4   7  -7 19.9319 0.80163
  -4  -7   7 18.8864 1.03061
   3   7  -7 37.3004 1.02895
  -3  -7   7 37.7318 1.06785
   2   7  -7 25.1894 0.86695
  -2  -7   7 27.7870 0.90584
   1   7  -7 340.581 2.58012
  -1  -7   7 349.728 2.59746
   0   7  -7 216.104 1.72746
   0  -7   7 223.145 1.76101
  -1   7  -7 423.260 2.94844
   1  -7   7 431.649 2.86106
  -2   7  -7 356.792 3.36169
   2  -7   7 354.432 3.63923
  -3   7  -7 163.283 1.40683
   3  -7   7 168.851 1.61400
  -4   7  -7 75.6844 1.26803
   4  -7   7 75.8872 1.38456
  -5   7  -7 54.8488 0.98034
   5  -7   7 55.8066 1.13932
  -6   7  -7 29.0612 1.09774
   6  -7   7 29.6998 1.05955
  -7   7  -7 57.6851 1.27448
   7  -7   7 58.8819 1.19306
  -8   7  -7 84.9233 1.73700
   8  -7   7 83.8571 1.79549
  -9   7  -7 31.1308 1.71543
   9  -7   7 32.1215 1.63497
 -10   7  -7 77.6677 2.79451
  10  -7   7 78.2708 1.93498
 -11   7  -7 8.49545 1.39155
  11  -7   7 8.20775 1.18509
 -12   7  -7 13.9132 2.72620
  12  -7   7 3.11629 1.65379
 -13   7  -7 4.14642 2.02378
  13  -7   7 0.04522 2.05388
  12   6  -7 18.7160 4.35369
 -12  -6   7 4.53806 5.20131
  11   6  -7 21.2232 2.63636
 -11  -6   7 21.8079 2.07739
  10   6  -7 4.33959 3.54790
 -10  -6   7 3.45012 4.03132
   9   6  -7 13.2753 1.97280
  -9  -6   7 15.2107 1.38927
   8   6  -7 59.0233 1.59992
  -8  -6   7 62.9536 2.26680
   7   6  -7 82.0396 1.44277
  -7  -6   7 85.8621 1.35625
   6   6  -7 64.6517 1.27017
  -6  -6   7 63.1119 1.33221
   5   6  -7 14.3588 0.79599
  -5  -6   7 13.1190 0.79923
   4   6  -7 53.1332 1.02236
  -4  -6   7 52.7363 0.98314
   3   6  -7 54.5060 0.87677
  -3  -6   7 52.8410 0.84028
   2   6  -7 1444.78 8.58429
  -2  -6   7 1461.99 8.52390
   1   6  -7 26.9182 0.91642
  -1  -6   7 27.4933 0.85164
   0   6  -7 1167.98 6.39344
   0  -6   7 1193.36 6.74982
  -1   6  -7 184.120 1.44964
   1  -6   7 188.078 1.47228
  -2   6  -7 1320.57 8.50631
   2  -6   7 1331.89 8.73628
  -3   6  -7 2.45784 0.44329
   3  -6   7 2.27888 0.51335
  -4   6  -7 83.9051 1.00694
   4  -6   7 82.0436 1.15902
  -5   6  -7 14.7844 0.85351
   5  -6   7 13.2104 0.82875
  -6   6  -7 45.0667 1.20173
   6  -6   7 44.4921 1.17049
  -7   6  -7 27.9835 1.30138
   7  -6   7 31.9411 0.94723
  -8   6  -7 51.3784 1.76272
   8  -6   7 48.7210 1.78526
  -9   6  -7 19.3015 1.36239
   9  -6   7 21.6809 1.43013
 -10   6  -7 27.0967 2.12936
  10  -6   7 21.4402 1.40941
 -11   6  -7 1.64514 1.21420
  11  -6   7 2.48564 1.14600
 -12   6  -7 5.19262 3.57402
  12  -6   7 8.26385 1.36694
 -13   6  -7 7.21045 2.06234
  13  -6   7 9.28980 1.73129
  12   5  -7 5.32668 4.04472
 -12  -5   7 5.15446 4.33006
  11   5  -7 1.02916 1.62906
 -11  -5   7 1.13159 1.57105
  10   5  -7 9.03030 5.14389
 -10  -5   7 7.98790 5.28785
   9   5  -7 1.77175 0.90595
  -9  -5   7 2.22587 0.99448
   8   5  -7 14.4667 1.26010
  -8  -5   7 15.9851 1.11385
   7   5  -7 54.3382 1.13607
  -7  -5   7 52.6061 1.07995
   6   5  -7 83.7409 1.46169
  -6  -5   7 84.6013 1.51437
   5   5  -7 9.39762 0.67572
  -5  -5   7 11.5757 0.70403
   4   5  -7 238.900 2.09330
  -4  -5   7 240.929 1.98427
   3   5  -7 113.931 1.33182
  -3  -5   7 114.564 1.17504
   2   5  -7 1322.87 8.62675
  -2  -5   7 1338.93 8.50335
   1   5  -7 338.391 2.15648
  -1  -5   7 339.883 2.09047
   0   5  -7 968.621 5.16330
   0  -5   7 981.676 5.21892
  -1   5  -7 115.966 1.14522
   1  -5   7 117.996 1.13967
  -2   5  -7 463.377 3.11905
   2  -5   7 463.243 3.35182
  -3   5  -7 541.125 2.83245
   3  -5   7 542.849 3.26935
  -4   5  -7 45.6819 1.03777
   4  -5   7 46.0170 1.06330
  -5   5  -7 59.2024 0.96106
   5  -5   7 60.3121 1.02303
  -6   5  -7 35.7380 1.04353
   6  -5   7 29.9741 1.07194
  -7   5  -7 21.1482 1.16540
   7  -5   7 20.9008 1.17478
  -8   5  -7 88.0266 2.08564
   8  -5   7 86.1341 1.54531
  -9   5  -7 39.9639 2.25407
   9  -5   7 33.8994 1.43010
 -10   5  -7 2.28988 1.36704
  10  -5   7 1.99682 0.86319
 -11   5  -7 19.6273 1.88949
  11  -5   7 20.3422 1.71043
 -12   5  -7 38.0684 2.54480
  12  -5   7 36.8258 2.36614
 -13   5  -7 0.46122 2.65518
  13  -5   7 1.60531 1.76435
  13   4  -7 0.97143 2.24804
 -13  -4   7 2.71311 2.07986
  12   4  -7 4.42630 2.18083
 -12  -4   7 0.00000 4.33190
  11   4  -7 3.83128 1.54886
 -11  -4   7 4.41411 1.67935
  10   4  -7 15.0734 5.02726
 -10  -4   7 0.00000 4.86514
   9   4  -7 46.9385 1.44129
  -9  -4   7 47.8975 1.09655
   8   4  -7 75.8227 1.68874
  -8  -4   7 75.2585 1.60093
   7   4  -7 25.8212 1.05097
  -7  -4   7 22.7951 1.02801
   6   4  -7 26.5209 1.03040
  -6  -4   7 27.8974 1.07009
   5   4  -7 59.1191 1.11959
  -5  -4   7 60.0273 0.76274
   4   4  -7 11.0977 0.85863
  -4  -4   7 9.58722 0.69507
   3   4  -7 736.167 4.03194
  -3  -4   7 739.841 3.63029
   2   4  -7 131.554 1.74635
  -2  -4   7 130.722 1.66945
   1   4  -7 536.602 3.03974
  -1  -4   7 546.414 2.98238
   0   4  -7 26.4101 0.63374
   0  -4   7 26.1533 0.61727
  -1   4  -7 29.5500 0.61300
   1  -4   7 30.7751 0.70651
  -2   4  -7 11.3883 0.64621
   2  -4   7 10.6704 0.61751
  -3   4  -7 316.548 1.74560
   3  -4   7 323.874 1.98393
  -4   4  -7 12.3391 1.01557
   4  -4   7 7.69907 0.86248
  -5   4  -7 99.8880 1.10540
   5  -4   7 102.359 1.27494
  -6   4  -7 55.4979 1.49440
   6  -4   7 52.8272 0.91704
  -7   4  -7 1.05107 0.82193
   7  -4   7 1.72539 0.57729
  -8   4  -7 120.313 2.07551
   8  -4   7 115.512 1.68588
  -9   4  -7 7.43327 1.27776
   9  -4   7 7.78310 0.80031
 -10   4  -7 79.7050 2.28166
  10  -4   7 76.9305 1.66723
 -11   4  -7 16.5678 1.80958
  11  -4   7 15.3191 1.72208
 -12   4  -7 11.0031 1.82343
  12  -4   7 10.1002 2.41136
 -13   4  -7 4.45991 3.11664
  13  -4   7 6.68138 1.51304
  13   3  -7 9.65101 2.14714
 -13  -3   7 4.14926 2.12208
  12   3  -7 5.91595 2.14884
 -12  -3   7 3.05696 4.35315
  11   3  -7 38.6516 1.93036
 -11  -3   7 44.4334 2.79899
  10   3  -7 4.71759 1.73184
 -10  -3   7 5.82188 3.39676
   9   3  -7 63.5516 1.75136
  -9  -3   7 60.4922 1.54862
   8   3  -7 4.26054 1.31852
  -8  -3   7 0.18294 1.20229
   7   3  -7 8.11993 0.71586
  -7  -3   7 8.21448 0.72434
   6   3  -7 74.6873 1.27295
  -6  -3   7 74.1079 1.31942
   5   3  -7 91.5551 1.20718
  -5  -3   7 90.1969 1.13321
   4   3  -7 76.5603 1.13209
  -4  -3   7 78.2356 1.13256
   3   3  -7 326.134 2.11667
  -3  -3   7 327.214 1.88659
   2   3  -7 4.38010 0.53162
  -2  -3   7 3.85404 0.52520
   1   3  -7 7.86671 0.44618
  -1  -3   7 8.24197 0.45514
   0   3  -7 19.4155 0.60910
   0  -3   7 18.7888 0.59905
  -1   3  -7 34.5855 0.64825
   1  -3   7 34.8292 0.66190
  -2   3  -7 4.38236 0.59277
   2  -3   7 4.03105 0.55472
  -3   3  -7 17.5565 0.63380
   3  -3   7 18.4165 0.65449
  -4   3  -7 54.4008 0.98752
   4  -3   7 54.4516 0.95111
  -5   3  -7 114.052 1.35583
   5  -3   7 115.311 1.19403
  -6   3  -7 102.083 1.65686
   6  -3   7 103.383 1.26697
  -7   3  -7 97.6694 1.78550
   7  -3   7 95.1986 1.52716
  -8   3  -7 26.7789 1.42044
   8  -3   7 25.7334 1.52829
  -9   3  -7 30.1896 1.81664
   9  -3   7 31.8567 2.39895
 -10   3  -7 3.24119 1.20171
  10  -3   7 3.24856 0.71745
 -11   3  -7 23.6724 2.55036
  11  -3   7 20.6877 1.50113
 -12   3  -7 1.22004 1.94888
  12  -3   7 0.47857 1.79150
 -13   3  -7 22.8471 5.36864
  13  -3   7 16.6494 1.72323
  13   2  -7 6.09179 2.09240
 -13  -2   7 6.94797 2.30460
  12   2  -7 5.98788 1.87133
 -12  -2   7 5.92965 3.58386
  11   2  -7 85.0700 2.13929
 -11  -2   7 88.8514 2.64653
  10   2  -7 3.17749 1.03238
 -10  -2   7 2.75287 1.58727
   9   2  -7 75.2186 1.73643
  -9  -2   7 71.8916 1.73273
   8   2  -7 0.10903 1.09916
  -8  -2   7 1.53091 1.02086
   7   2  -7 99.4214 1.52127
  -7  -2   7 95.3026 1.66199
   6   2  -7 2.30820 0.73825
  -6  -2   7 1.68491 0.64693
   5   2  -7 2.61738 0.49559
  -5  -2   7 2.32420 0.47825
   4   2  -7 110.925 1.16657
  -4  -2   7 110.408 1.19399
   3   2  -7 24.9676 0.64716
  -3  -2   7 24.8914 0.64286
   2   2  -7 126.634 1.28381
  -2  -2   7 126.703 1.09862
   1   2  -7 9.05546 0.47178
  -1  -2   7 9.12219 0.48296
   0   2  -7 151.008 1.27119
   0  -2   7 153.708 1.28342
  -1   2  -7 12.0561 0.55917
   1  -2   7 11.0267 0.50479
  -2   2  -7 79.6768 0.91593
   2  -2   7 81.1607 1.10592
  -3   2  -7 28.8619 0.66876
   3  -2   7 29.7907 0.69351
  -4   2  -7 145.011 1.60368
   4  -2   7 145.639 1.48186
  -5   2  -7 119.783 1.50612
   5  -2   7 120.401 1.32592
  -6   2  -7 51.0523 1.29356
   6  -2   7 55.3507 1.18064
  -7   2  -7 181.528 2.23995
   7  -2   7 194.012 2.06089
  -8   2  -7 61.2236 1.68524
   8  -2   7 62.6862 2.15778
  -9   2  -7 30.9661 1.87878
   9  -2   7 32.6773 2.55574
 -10   2  -7 10.3172 1.24669
  10  -2   7 9.71117 1.90722
 -11   2  -7 20.8310 2.48035
  11  -2   7 18.8964 1.88361
 -12   2  -7 4.31712 2.09857
  12  -2   7 4.66052 1.26397
  13   1  -7 45.2123 3.22791
 -13  -1   7 49.3106 3.31566
  12   1  -7 23.5524 2.26448
 -12  -1   7 24.8378 2.93460
  11   1  -7 56.1838 1.91667
 -11  -1   7 52.4148 2.49098
  10   1  -7 12.3091 1.18518
 -10  -1   7 9.55802 1.58166
   9   1  -7 75.5135 1.64547
  -9  -1   7 78.8905 2.00692
   8   1  -7 3.08055 0.94900
  -8  -1   7 2.84567 0.95440
   7   1  -7 34.1954 1.01046
  -7  -1   7 33.4741 1.20710
   6   1  -7 22.9595 0.73187
  -6  -1   7 20.9906 1.47067
   5   1  -7 14.8376 0.66726
  -5  -1   7 14.9588 0.68342
   4   1  -7 27.9365 0.92902
  -4  -1   7 27.6383 0.91773
   3   1  -7 100.327 1.05369
  -3  -1   7 103.977 0.99183
   2   1  -7 7.08489 0.59225
  -2  -1   7 6.25918 0.56720
   1   1  -7 138.160 1.15084
  -1  -1   7 139.736 1.11026
   0   1  -7 62.0245 0.98014
   0  -1   7 61.2141 0.98608
  -1   1  -7 12.1231 0.48298
   1  -1   7 11.9969 0.68155
  -2   1  -7 190.751 1.94059
   2  -1   7 193.888 1.90991
  -3   1  -7 103.014 1.02654
   3  -1   7 104.358 1.09372
  -4   1  -7 32.9197 0.90320
   4  -1   7 32.6107 0.85031
  -5   1  -7 22.1795 1.04119
   5  -1   7 23.5207 0.78270
  -6   1  -7 59.7681 1.45602
   6  -1   7 59.6182 0.90783
  -7   1  -7 132.186 2.16754
   7  -1   7 142.657 2.01250
  -8   1  -7 81.0786 1.79687
   8  -1   7 86.8983 2.76187
  -9   1  -7 12.6978 1.59204
   9  -1   7 14.7728 2.28182
 -10   1  -7 8.28283 1.31360
  10  -1   7 7.24603 1.82898
 -11   1  -7 16.4495 2.68460
  11  -1   7 15.6697 10.0464
 -12   1  -7 18.3628 2.60578
  12  -1   7 17.0621 1.74644
  13   0  -7 4.32817 1.64804
 -13   0   7 3.81318 2.26007
  12   0  -7 7.06812 1.33916
 -12   0   7 8.47709 2.30412
  11   0  -7 26.1238 1.82063
 -11   0   7 27.5647 2.06937
  10   0  -7 3.68119 0.87775
 -10   0   7 4.64717 1.25957
   9   0  -7 61.4218 1.46756
  -9   0   7 59.4020 2.27147
   8   0  -7 26.2533 1.16459
  -8   0   7 29.9270 1.57229
   7   0  -7 1.47068 0.44817
  -7   0   7 2.14399 0.78974
   6   0  -7 14.0982 0.62258
  -6   0   7 19.9219 1.23484
   5   0  -7 4.18606 0.47476
  -5   0   7 5.09506 0.54709
   4   0  -7 237.497 1.94138
  -4   0   7 242.289 1.89166
   3   0  -7 3.51303 0.40439
  -3   0   7 4.60206 0.39284
   2   0  -7 736.505 4.69356
  -2   0   7 745.081 4.36716
   1   0  -7 5.95858 0.55711
  -1   0   7 6.77966 0.54769
   0   0  -7 125.954 1.45125
   0   0   7 135.695 1.49783
  -1   0  -7 469.510 2.73343
   1   0   7 473.435 2.86180
  -2   0  -7 132.311 1.17561
   2   0   7 133.933 1.19757
  -3   0  -7 81.7174 0.96378
   3   0   7 81.4297 1.13957
  -4   0  -7 26.6086 0.93888
   4   0   7 26.5655 0.91096
  -5   0  -7 48.4893 1.30129
   5   0   7 48.3152 1.04759
  -6   0  -7 85.0624 1.54331
   6   0   7 86.2750 1.27144
  -7   0  -7 171.586 2.34126
   7   0   7 169.242 1.72702
  -8   0  -7 82.8800 1.85558
   8   0   7 85.8561 1.21164
  -9   0  -7 15.4394 1.71080
   9   0   7 12.6614 0.99921
 -10   0  -7 23.8976 1.78728
  10   0   7 22.3259 1.20642
 -11   0  -7 6.68050 3.02581
  11   0   7 10.7508 2.34319
 -12   0  -7 0.64056 2.72058
  12   0   7 1.46039 1.47998
  13  -1  -7 15.0242 2.11215
 -13   1   7 20.0376 2.13362
  12  -1  -7 10.4804 2.26957
 -12   1   7 11.4070 1.99612
  11  -1  -7 76.1912 2.12838
 -11   1   7 83.4667 2.53002
  10  -1  -7 24.3848 1.21180
 -10   1   7 27.7173 1.84217
   9  -1  -7 31.8937 1.08821
  -9   1   7 30.2865 1.76192
   8  -1  -7 0.44601 0.89072
  -8   1   7 1.03234 0.83976
   7  -1  -7 3.95238 0.87396
  -7   1   7 3.30682 0.85258
   6  -1  -7 20.7689 0.93436
  -6   1   7 21.7363 1.14352
   5  -1  -7 40.3083 0.87065
  -5   1   7 41.7383 1.00011
   4  -1  -7 16.9152 0.76839
  -4   1   7 18.1170 0.83799
   3  -1  -7 335.368 2.08488
  -3   1   7 342.621 2.12539
   2  -1  -7 17.3687 0.73643
  -2   1   7 15.8214 0.73256
   1  -1  -7 358.978 2.30460
  -1   1   7 356.683 2.37456
   0  -1  -7 265.646 1.94238
   0   1   7 273.830 1.97367
  -1  -1  -7 809.883 4.78757
   1   1   7 839.544 4.92474
  -2  -1  -7 168.472 1.65453
   2   1   7 169.949 1.53561
  -3  -1  -7 50.4613 0.96326
   3   1   7 49.7880 0.94879
  -4  -1  -7 36.7875 1.12142
   4   1   7 35.6087 0.96518
  -5  -1  -7 7.43628 0.97042
   5   1   7 6.71444 0.88244
  -6  -1  -7 83.0918 1.67554
   6   1   7 83.5035 1.38519
  -7  -1  -7 22.1380 1.69156
   7   1   7 20.9196 1.15196
  -8  -1  -7 40.7361 1.63463
   8   1   7 41.1595 1.17474
  -9  -1  -7 22.6007 2.04539
   9   1   7 26.4541 1.34267
 -10  -1  -7 17.6143 1.67126
  10   1   7 20.9703 1.93422
 -11  -1  -7 0.00000 5.23455
  11   1   7 0.05231 2.75789
 -12  -1  -7 2.17233 2.02915
  12   1   7 2.02721 1.67879
  13  -2  -7 4.88724 1.70640
 -13   2   7 2.34151 2.46983
  12  -2  -7 23.3809 2.57749
 -12   2   7 20.4768 2.00178
  11  -2  -7 3.71442 0.96665
 -11   2   7 3.76658 1.67207
  10  -2  -7 0.58340 0.85620
 -10   2   7 1.23845 1.29284
   9  -2  -7 5.63315 1.62683
  -9   2   7 4.92354 1.15562
   8  -2  -7 31.8986 1.89909
  -8   2   7 27.1987 1.46002
   7  -2  -7 4.46271 0.84063
  -7   2   7 5.97291 1.00492
   6  -2  -7 9.10444 0.86395
  -6   2   7 9.43053 0.81791
   5  -2  -7 5.79587 0.54627
  -5   2   7 4.99481 0.65295
   4  -2  -7 39.6614 0.91688
  -4   2   7 42.9851 1.02450
   3  -2  -7 441.562 2.73363
  -3   2   7 452.534 2.70662
   2  -2  -7 287.101 2.07070
  -2   2   7 288.096 2.11733
   1  -2  -7 279.911 2.39273
  -1   2   7 283.835 2.54601
   0  -2  -7 162.791 1.62928
   0   2   7 165.117 1.63840
  -1  -2  -7 16.7061 0.86906
   1   2   7 14.3565 0.84104
  -2  -2  -7 39.3557 1.15522
   2   2   7 37.5823 0.88371
  -3  -2  -7 64.5696 1.17154
   3   2   7 63.5463 1.19817
  -4  -2  -7 5.21890 0.78412
   4   2   7 4.98235 0.69073
  -5  -2  -7 24.3924 1.30562
   5   2   7 24.6962 1.13323
  -6  -2  -7 203.887 2.29421
   6   2   7 206.578 2.25469
  -7  -2  -7 30.6324 1.61307
   7   2   7 29.9796 1.36635
  -8  -2  -7 76.5836 2.08819
   8   2   7 71.1928 1.72349
  -9  -2  -7 8.09675 2.16912
   9   2   7 5.61654 1.20705
 -10  -2  -7 7.70998 1.73294
  10   2   7 6.69492 1.60163
 -11  -2  -7 0.00000 3.80808
  11   2   7 4.66237 3.36352
  13  -3  -7 3.46607 1.39241
 -13   3   7 5.87092 3.03032
  12  -3  -7 39.3735 2.55628
 -12   3   7 36.9514 2.41527
  11  -3  -7 20.9216 1.83215
 -11   3   7 20.6831 2.10147
  10  -3  -7 24.3029 2.19253
 -10   3   7 24.9305 1.88548
   9  -3  -7 3.08669 1.91737
  -9   3   7 3.30211 1.22191
   8  -3  -7 24.1719 1.80426
  -8   3   7 24.5082 1.47337
   7  -3  -7 32.9076 1.76334
  -7   3   7 35.3812 1.58601
   6  -3  -7 31.7144 0.95866
  -6   3   7 31.8692 1.25303
   5  -3  -7 54.2495 1.10284
  -5   3   7 57.1020 1.53874
   4  -3  -7 49.4566 0.99094
  -4   3   7 50.9835 1.19781
   3  -3  -7 13.4205 0.84944
  -3   3   7 13.1330 0.75569
   2  -3  -7 117.450 1.20520
  -2   3   7 118.350 1.35431
   1  -3  -7 61.5621 1.01922
  -1   3   7 61.3778 1.09769
   0  -3  -7 117.178 1.41523
   0   3   7 116.242 1.45164
  -1  -3  -7 62.3735 1.21017
   1   3   7 63.7383 1.24883
  -2  -3  -7 47.1292 1.47508
   2   3   7 46.0255 1.10130
  -3  -3  -7 86.4427 1.23817
   3   3   7 91.5991 1.59559
  -4  -3  -7 74.6031 1.43250
   4   3   7 73.3182 1.38426
  -5  -3  -7 41.8514 1.53438
   5   3   7 40.8990 1.49208
  -6  -3  -7 27.5814 1.43556
   6   3   7 28.3008 1.51249
  -7  -3  -7 28.9052 1.76543
   7   3   7 30.2994 1.53274
  -8  -3  -7 7.96688 1.20502
   8   3   7 6.29260 1.34014
  -9  -3  -7 4.90007 2.88085
   9   3   7 5.11617 1.39337
 -10  -3  -7 4.73531 2.17941
  10   3   7 7.50007 2.34425
 -11  -3  -7 0.00021 5.28769
  11   3   7 24.9694 7.04641
  13  -4  -7 5.79173 1.39406
 -13   4   7 8.97053 5.79357
  12  -4  -7 6.55316 1.80653
 -12   4   7 10.7728 1.93835
  11  -4  -7 0.44377 1.14938
 -11   4   7 0.00000 1.99387
  10  -4  -7 9.19780 1.98969
 -10   4   7 12.9132 1.46452
   9  -4  -7 28.0808 2.83765
  -9   4   7 30.6090 1.80603
   8  -4  -7 54.3258 1.09808
  -8   4   7 60.1295 1.64225
   7  -4  -7 10.2096 0.85619
  -7   4   7 10.3758 1.17748
   6  -4  -7 22.1957 0.97069
  -6   4   7 19.0681 1.20261
   5  -4  -7 82.8559 1.30438
  -5   4   7 85.7532 1.61373
   4  -4  -7 81.6050 1.26105
  -4   4   7 83.1289 1.41949
   3  -4  -7 45.4201 1.10767
  -3   4   7 45.6299 0.88696
   2  -4  -7 249.194 2.03328
  -2   4   7 251.229 2.23779
   1  -4  -7 72.3974 1.40457
  -1   4   7 71.9591 1.33508
   0  -4  -7 104.778 1.54568
   0   4   7 102.952 1.53407
  -1  -4  -7 6.50832 0.90108
   1   4   7 8.21589 0.92446
  -2  -4  -7 40.7547 1.10808
   2   4   7 40.0671 1.15646
  -3  -4  -7 132.576 1.59793
   3   4   7 136.434 1.99239
  -4  -4  -7 5.97251 0.85742
   4   4   7 5.43947 0.82882
  -5  -4  -7 72.6839 1.76893
   5   4   7 75.5973 1.79784
  -6  -4  -7 37.4507 1.66549
   6   4   7 38.8008 1.64398
  -7  -4  -7 12.4128 2.53022
   7   4   7 13.0216 1.48558
  -8  -4  -7 20.2018 1.72244
   8   4   7 20.9933 2.35042
  -9  -4  -7 0.00000 4.61573
   9   4   7 8.34507 4.02180
 -10  -4  -7 13.8703 3.17973
  10   4   7 14.0188 3.27548
  13  -5  -7 4.65457 1.55205
 -13   5   7 3.61183 2.36097
  12  -5  -7 3.74009 1.31561
 -12   5   7 1.54934 2.36910
  11  -5  -7 0.00000 5.20078
 -11   5   7 0.77934 2.24311
  10  -5  -7 1.49113 0.76061
 -10   5   7 0.98914 1.18066
   9  -5  -7 0.00000 0.92732
  -9   5   7 0.88534 1.39634
   8  -5  -7 4.26674 0.60131
  -8   5   7 4.29374 0.93736
   7  -5  -7 59.3148 1.32061
  -7   5   7 60.3796 1.83667
   6  -5  -7 39.2847 1.26687
  -6   5   7 40.0875 1.35872
   5  -5  -7 8.66712 0.93142
  -5   5   7 9.25017 0.89576
   4  -5  -7 20.1776 1.07830
  -4   5   7 18.2253 1.18775
   3  -5  -7 27.6951 1.27153
  -3   5   7 29.1231 0.98077
   2  -5  -7 47.2639 1.18938
  -2   5   7 47.8746 1.23751
   1  -5  -7 34.7773 1.18858
  -1   5   7 34.6605 1.16807
   0  -5  -7 49.7892 1.26726
   0   5   7 47.9876 1.24445
  -1  -5  -7 37.9637 1.33196
   1   5   7 34.3611 1.61295
  -2  -5  -7 25.6348 0.92630
   2   5   7 25.6670 1.31340
  -3  -5  -7 17.0915 0.99690
   3   5   7 16.8299 1.31641
  -4  -5  -7 177.741 2.03022
   4   5   7 186.299 2.41090
  -5  -5  -7 15.1968 1.50659
   5   5   7 15.5012 1.38120
  -6  -5  -7 22.2945 1.73197
   6   5   7 23.4730 1.61016
  -7  -5  -7 0.97066 3.48700
   7   5   7 8.74460 1.59993
  -8  -5  -7 8.70408 1.68352
   8   5   7 8.82430 1.72493
  -9  -5  -7 0.52404 6.06862
   9   5   7 0.00000 3.80476
 -10  -5  -7 7.14072 3.06745
  10   5   7 13.3883 3.01185
  12  -6  -7 4.91986 1.40573
 -12   6   7 2.39428 2.57443
  11  -6  -7 13.4977 2.80439
 -11   6   7 16.7560 2.77677
  10  -6  -7 4.65961 0.93582
 -10   6   7 4.72947 1.35283
   9  -6  -7 2.97641 1.17975
  -9   6   7 3.61188 2.04492
   8  -6  -7 12.8167 1.04247
  -8   6   7 16.0833 1.41146
   7  -6  -7 7.05119 0.91143
  -7   6   7 7.68537 1.13904
   6  -6  -7 45.4094 1.50952
  -6   6   7 48.2960 1.47180
   5  -6  -7 63.2027 1.61934
  -5   6   7 62.7418 1.62891
   4  -6  -7 3.04462 0.75787
  -4   6   7 3.70789 0.73804
   3  -6  -7 26.8424 1.46662
  -3   6   7 24.9970 0.97345
   2  -6  -7 66.2119 1.51446
  -2   6   7 67.8643 1.76679
   1  -6  -7 155.594 2.16520
  -1   6   7 150.848 2.19184
   0  -6  -7 49.3287 1.39675
   0   6   7 47.1828 1.35170
  -1  -6  -7 36.5052 1.72425
   1   6   7 40.5241 1.61711
  -2  -6  -7 39.6372 1.68631
   2   6   7 37.7392 1.48910
  -3  -6  -7 2.33581 1.08904
   3   6   7 0.42688 1.13796
  -4  -6  -7 7.03907 1.26056
   4   6   7 9.52650 1.02953
  -5  -6  -7 5.06266 2.92272
   5   6   7 0.78596 1.33940
  -6  -6  -7 5.56807 1.42965
   6   6   7 8.75587 1.46561
  -7  -6  -7 24.1268 3.29718
   7   6   7 30.3932 2.81882
  -8  -6  -7 20.6461 2.92126
   8   6   7 19.6695 2.45894
  -9  -6  -7 2.65277 5.17384
   9   6   7 0.00301 4.42882
  12  -7  -7 27.5935 2.44320
 -12   7   7 30.4263 3.69410
  11  -7  -7 10.5480 3.02077
 -11   7   7 6.07794 3.47893
  10  -7  -7 16.2979 2.00967
 -10   7   7 15.1744 1.84617
   9  -7  -7 5.43206 1.59101
  -9   7   7 7.68536 2.33997
   8  -7  -7 6.50893 1.05806
  -8   7   7 7.83732 1.15664
   7  -7  -7 7.24526 1.12500
  -7   7   7 7.17308 1.35388
   6  -7  -7 17.5253 1.37451
  -6   7   7 19.5058 1.26986
   5  -7  -7 4.44136 1.02891
  -5   7   7 6.93776 0.98743
   4  -7  -7 36.2424 1.48992
  -4   7   7 37.7746 1.19699
   3  -7  -7 85.0520 1.82793
  -3   7   7 85.8234 1.77850
   2  -7  -7 4.51466 0.88695
  -2   7   7 3.68824 1.17468
   1  -7  -7 27.5915 1.56804
  -1   7   7 26.4720 1.66651
   0  -7  -7 79.7511 2.16960
   0   7   7 85.0555 2.29622
  -1  -7  -7 48.7655 1.59146
   1   7   7 50.4717 1.82208
  -2  -7  -7 72.5126 1.86082
   2   7   7 75.2518 1.74471
  -3  -7  -7 13.2351 1.97057
   3   7   7 16.0096 1.66346
  -4  -7  -7 22.6313 1.80363
   4   7   7 25.1261 1.74297
  -5  -7  -7 21.6581 4.14622
   5   7   7 25.9701 2.75278
  -6  -7  -7 13.5477 1.87092
   6   7   7 8.87845 2.05680
  -7  -7  -7 0.69141 4.01090
   7   7   7 2.26434 3.38007
  -8  -7  -7 14.8007 10.0230
   8   7   7 2.13838 2.54662
   9   7   7 15.1252 3.58399
  12  -8  -7 37.7685 3.52280
 -12   8   7 43.1643 5.07770
  11  -8  -7 23.2064 5.62704
 -11   8   7 13.4970 4.19783
  10  -8  -7 46.9698 2.43970
 -10   8   7 50.3163 3.15393
   9  -8  -7 5.44792 2.41269
  -9   8   7 1.31498 2.12130
   8  -8  -7 0.00000 1.43890
  -8   8   7 1.60692 1.35388
   7  -8  -7 10.7727 1.44680
  -7   8   7 15.8490 2.33062
   6  -8  -7 7.20179 1.07378
  -6   8   7 9.67068 1.13538
   5  -8  -7 28.5386 1.76291
  -5   8   7 26.7836 2.02677
   4  -8  -7 5.98415 0.97010
  -4   8   7 7.77188 1.39976
   3  -8  -7 42.3775 2.05976
  -3   8   7 42.3244 1.82140
   2  -8  -7 25.4155 1.49103
  -2   8   7 23.5217 1.47232
   1  -8  -7 79.7932 1.95850
  -1   8   7 80.3687 1.83153
   0  -8  -7 6.70009 1.17085
   0   8   7 9.61376 1.25604
  -1  -8  -7 6.75637 1.26993
   1   8   7 11.2538 1.40221
  -2  -8  -7 14.7054 1.36568
   2   8   7 17.3732 1.34229
  -3  -8  -7 47.0266 4.07462
   3   8   7 46.4435 2.86032
  -4  -8  -7 50.7487 2.52108
   4   8   7 52.5201 2.36592
  -5  -8  -7 1.94080 3.34540
   5   8   7 19.2224 3.45284
  -6  -8  -7 3.19007 1.79374
   6   8   7 4.16347 2.11394
  -7  -8  -7 0.00000 7.76908
   7   8   7 3.12114 3.54428
  -8  -8  -7 1.11483 3.12202
   8   8   7 4.00912 2.81936
  11  -9  -7 0.00000 7.40026
 -11   9   7 18.1200 5.06352
  10  -9  -7 4.20367 2.86511
 -10   9   7 12.0111 3.35825
   9  -9  -7 9.39365 3.86323
  -9   9   7 7.06588 5.53669
   8  -9  -7 1.33379 1.65460
  -8   9   7 2.84840 1.87865
   7  -9  -7 4.64621 1.78605
  -7   9   7 16.9548 3.31948
   6  -9  -7 14.8079 1.37419
  -6   9   7 15.5484 1.73673
   5  -9  -7 5.14332 1.34821
  -5   9   7 1.33699 2.16288
   4  -9  -7 77.4116 1.95538
  -4   9   7 78.6628 2.32588
   3  -9  -7 14.5975 1.84677
  -3   9   7 12.6431 1.78589
   2  -9  -7 54.4682 1.72453
  -2   9   7 55.9696 1.97377
   1  -9  -7 89.8990 2.37772
  -1   9   7 80.5003 1.97184
   0  -9  -7 30.0929 2.07037
   0   9   7 27.3284 1.86214
  -1  -9  -7 146.401 3.26237
   1   9   7 152.264 3.69170
  -2  -9  -7 7.10703 1.58112
   2   9   7 6.34464 1.59046
  -3  -9  -7 12.5379 3.85294
   3   9   7 28.0035 6.13738
  -4  -9  -7 15.1383 1.49690
   4   9   7 18.3715 1.89827
  -5  -9  -7 1.43382 3.31665
   5   9   7 0.00001 4.82640
  -6  -9  -7 12.5013 2.86738
   6   9   7 11.7847 5.99495
  -7  -9  -7 21.2008 5.82397
   7   9   7 35.5623 6.31186
  10 -10  -7 0.31111 3.21002
 -10  10   7 2.37166 3.12627
   9 -10  -7 15.3068 4.20968
  -9  10   7 16.4800 5.77153
   8 -10  -7 3.20563 2.41287
  -8  10   7 6.95017 2.00554
   7 -10  -7 24.1045 2.56407
  -7  10   7 17.9607 3.24268
   6 -10  -7 24.4426 3.08563
  -6  10   7 21.0798 2.14383
   5 -10  -7 53.0470 3.06250
  -5  10   7 67.6314 4.46110
   4 -10  -7 5.51899 1.32209
  -4  10   7 8.63141 1.76117
   3 -10  -7 84.5014 2.91013
  -3  10   7 79.9727 3.80057
   2 -10  -7 49.0376 2.11311
  -2  10   7 53.7821 2.55467
   1 -10  -7 20.9637 2.61513
  -1  10   7 16.5981 2.10169
   0 -10  -7 60.6332 2.76646
   0  10   7 62.2964 2.87200
  -1 -10  -7 36.2203 4.24795
   1  10   7 36.6020 3.69886
  -2 -10  -7 54.8970 2.68340
   2  10   7 53.0098 2.76608
  -3 -10  -7 16.9676 3.67542
   3  10   7 0.00000 5.18443
  -4 -10  -7 2.72676 1.72004
   4  10   7 2.09021 1.67805
  -5 -10  -7 7.99813 5.03844
   5  10   7 13.7844 4.43715
  -6 -10  -7 12.3414 3.41245
   6  10   7 13.9943 3.45284
  10 -11  -7 0.01546 2.98243
 -10  11   7 0.89642 3.49730
   9 -11  -7 12.5800 4.57914
  -9  11   7 5.52551 5.12534
   8 -11  -7 13.7348 2.58848
  -8  11   7 18.9035 7.20432
   7 -11  -7 26.5631 3.46693
  -7  11   7 14.8814 4.03125
   6 -11  -7 2.54856 2.12827
  -6  11   7 2.75451 2.24203
   5 -11  -7 16.2678 2.42032
  -5  11   7 20.6558 3.09436
   4 -11  -7 19.2945 1.93021
  -4  11   7 19.2030 1.89684
   3 -11  -7 66.9426 4.15251
  -3  11   7 78.8598 4.08108
   2 -11  -7 21.1704 2.06940
  -2  11   7 26.8086 2.47420
   1 -11  -7 98.5872 5.22917
  -1  11   7 105.249 4.37520
   0 -11  -7 9.48136 1.70079
   0  11   7 15.2329 1.84471
  -1 -11  -7 50.1449 5.59139
   1  11   7 33.0758 4.25656
  -2 -11  -7 14.4716 1.90987
   2  11   7 20.8557 2.05974
  -3 -11  -7 1.03338 3.45701
   3  11   7 16.0765 4.83528
  -4 -11  -7 10.8765 1.97704
   4  11   7 9.80113 2.66381
  -5 -11  -7 9.68565 3.27961
   5  11   7 6.76370 3.15999
   9 -12  -7 6.71107 2.70537
  -9  12   7 10.0889 3.88215
   8 -12  -7 3.91693 3.50715
  -8  12   7 12.2875 8.31930
   7 -12  -7 10.4128 4.00543
  -7  12   7 10.0911 6.38070
   6 -12  -7 2.95510 3.12857
  -6  12   7 3.08382 3.37557
   5 -12  -7 7.14584 4.65470
  -5  12   7 12.3818 3.34812
   4 -12  -7 24.7847 2.72030
  -4  12   7 20.2035 2.43894
   3 -12  -7 31.6386 4.85124
  -3  12   7 26.6381 3.67624
   2 -12  -7 17.0072 1.75646
  -2  12   7 21.5132 2.10357
   1 -12  -7 14.5772 5.64784
  -1  12   7 13.7144 3.51870
   0 -12  -7 14.6148 1.81815
   0  12   7 20.2410 2.10742
  -1 -12  -7 0.91615 3.61693
   1  12   7 8.11492 6.98786
  -2 -12  -7 3.14753 2.19057
   2  12   7 4.56916 2.08004
  -3 -12  -7 0.00000 10.0377
   3  12   7 4.99059 7.70098
   7 -13  -7 3.17661 5.36144
  -7  13   7 12.5494 5.38665
   6 -13  -7 10.8304 5.82079
  -6  13   7 2.99810 7.15822
   5 -13  -7 13.1731 4.25663
  -5  13   7 4.19920 5.45142
   4 -13  -7 8.68341 2.66794
  -4  13   7 2.30582 1.83548
   3 -13  -7 0.00066 4.97454
  -3  13   7 18.5156 3.62843
   2 -13  -7 10.3295 1.79922
  -2  13   7 13.0949 2.21365
   1 -13  -7 12.6772 5.37287
  -1  13   7 0.00067 5.64405
   0 -13  -7 6.88708 1.88044
   0  13   7 6.91923 1.96408
  -1 -13  -7 31.0043 7.35670
   1  13   7 15.5484 6.01350
  -2 -13  -7 3.27640 2.17140
   2  13   7 5.96159 2.34744
   5 -14  -7 0.00000 3.54723
   4 -14  -7 1.91895 2.85261
  -4  14   7 6.40238 2.14419
   3 -14  -7 15.4685 7.16612
  -3  14   7 0.00000 7.12096
   2 -14  -7 8.37066 2.26322
  -2  14   7 8.09578 2.51987
   1 -14  -7 3.23035 2.95330
  -1  14   7 0.00000 4.50471
  -1  20  -8 4.64612 4.96623
   1 -20   8 0.00000 11.3255
  -2  20  -8 0.00000 10.4632
   2 -20   8 2.97452 3.26749
  -3  20  -8 5.56263 3.43601
   3 -20   8 2.56898 2.23434
  -4  20  -8 8.52907 4.22770
   4 -20   8 12.1043 4.40788
   2  19  -8 7.40146 3.24197
  -2 -19   8 0.00000 4.70248
   1  19  -8 3.54904 2.55867
  -1 -19   8 0.00000 3.51869
   0  19  -8 17.4320 4.32129
   0 -19   8 15.9095 3.65793
  -1  19  -8 27.2642 5.62666
   1 -19   8 24.4818 2.66887
  -2  19  -8 30.1824 5.39453
   2 -19   8 21.1856 2.66975
  -3  19  -8 12.1459 6.81652
   3 -19   8 16.4992 3.49285
  -4  19  -8 17.0251 6.38127
   4 -19   8 24.2389 5.68426
  -5  19  -8 3.32576 4.21654
   5 -19   8 5.99527 2.57166
  -6  19  -8 12.5324 4.92845
   6 -19   8 10.9635 4.76341
  -7  19  -8 1.88218 2.25824
   7 -19   8 3.85152 2.18460
   4  18  -8 23.7698 12.2391
   3  18  -8 36.2826 4.95635
  -3 -18   8 16.6952 6.27268
   2  18  -8 6.65666 2.85729
  -2 -18   8 1.35009 5.33182
   1  18  -8 33.9941 3.02531
  -1 -18   8 37.2385 5.15205
   0  18  -8 17.8962 2.00115
   0 -18   8 16.3303 2.16347
  -1  18  -8 16.3912 2.75536
   1 -18   8 7.56855 1.65305
  -2  18  -8 63.6170 5.44389
   2 -18   8 55.7889 2.97331
  -3  18  -8 51.4628 4.20056
   3 -18   8 40.9754 2.93652
  -4  18  -8 7.48511 4.68919
   4 -18   8 35.7642 4.54663
  -5  18  -8 4.72405 4.69551
   5 -18   8 11.0079 2.97932
  -6  18  -8 5.82513 4.39602
   6 -18   8 25.3705 5.26370
  -7  18  -8 24.9876 3.08511
   7 -18   8 24.6348 2.83429
  -8  18  -8 4.98066 5.27533
   8 -18   8 6.86652 4.61035
   5  17  -8 0.00000 3.32640
  -5 -17   8 8.35956 6.98338
   4  17  -8 0.00000 6.43453
  -4 -17   8 0.00000 6.55473
   3  17  -8 16.1165 2.22359
  -3 -17   8 6.68915 2.79289
   2  17  -8 5.98272 2.01857
  -2 -17   8 0.00000 5.12190
   1  17  -8 19.4897 1.85923
  -1 -17   8 23.5704 2.09469
   0  17  -8 7.10721 1.56541
   0 -17   8 3.70789 1.53264
  -1  17  -8 29.8046 2.10867
   1 -17   8 31.3382 2.21026
  -2  17  -8 26.6052 2.65426
   2 -17   8 26.1033 2.36650
  -3  17  -8 17.3492 6.61094
   3 -17   8 22.8783 2.19490
  -4  17  -8 2.61346 4.08928
   4 -17   8 7.72222 3.58900
  -5  17  -8 2.27169 3.25753
   5 -17   8 2.71053 1.76685
  -6  17  -8 5.32261 5.27739
   6 -17   8 14.6917 5.16243
  -7  17  -8 3.21371 2.14277
   7 -17   8 6.03802 3.28900
  -8  17  -8 37.8594 4.30964
   8 -17   8 44.5757 4.34157
  -9  17  -8 23.2916 2.95842
   9 -17   8 27.3404 3.79105
   6  16  -8 21.0643 5.32647
  -6 -16   8 0.00000 5.13982
   5  16  -8 15.6756 3.58919
  -5 -16   8 7.13653 4.56475
   4  16  -8 8.26965 5.07830
  -4 -16   8 14.4073 5.13899
   3  16  -8 12.9613 1.91867
  -3 -16   8 15.1876 3.90935
   2  16  -8 15.0779 2.16254
  -2 -16   8 18.2341 2.38032
   1  16  -8 4.12564 1.39596
  -1 -16   8 3.19366 1.23881
   0  16  -8 8.63325 1.39413
   0 -16   8 9.19942 1.42565
  -1  16  -8 52.8501 2.15572
   1 -16   8 54.0505 2.29042
  -2  16  -8 11.1416 1.56009
   2 -16   8 10.9338 1.79476
  -3  16  -8 35.3155 2.53172
   3 -16   8 36.5535 2.00957
  -4  16  -8 8.40376 2.15753
   4 -16   8 4.91430 1.92467
  -5  16  -8 7.62200 1.80724
   5 -16   8 5.12712 1.92466
  -6  16  -8 11.8794 3.77499
   6 -16   8 14.0272 4.42372
  -7  16  -8 3.64915 1.73490
   7 -16   8 2.31215 2.10222
  -8  16  -8 8.42454 3.67856
   8 -16   8 0.00001 3.59367
  -9  16  -8 2.56487 1.78306
   9 -16   8 7.03809 3.47765
 -10  16  -8 30.0570 5.50896
  10 -16   8 29.0651 4.66354
   7  15  -8 17.4916 2.42947
  -7 -15   8 17.5062 3.79064
   6  15  -8 13.2711 4.34707
  -6 -15   8 6.00184 4.76250
   5  15  -8 48.2294 3.67079
  -5 -15   8 35.7571 4.81890
   4  15  -8 4.21152 3.35711
  -4 -15   8 18.5602 4.24175
   3  15  -8 20.1051 1.85831
  -3 -15   8 21.1440 2.67516
   2  15  -8 12.3347 1.82161
  -2 -15   8 12.4827 1.59789
   1  15  -8 14.1188 1.34627
  -1 -15   8 14.6335 1.52330
   0  15  -8 8.09592 1.47888
   0 -15   8 7.82471 1.24001
  -1  15  -8 1.14563 1.15288
   1 -15   8 3.48301 1.09654
  -2  15  -8 93.0421 2.45934
   2 -15   8 98.4360 2.57813
  -3  15  -8 50.8876 2.34413
   3 -15   8 44.7583 1.66691
  -4  15  -8 56.5336 2.40840
   4 -15   8 56.2881 2.76781
  -5  15  -8 13.4201 1.65652
   5 -15   8 11.9676 1.41713
  -6  15  -8 10.3026 3.77001
   6 -15   8 21.2488 3.64133
  -7  15  -8 22.3103 1.91313
   7 -15   8 23.8420 2.39474
  -8  15  -8 6.39695 3.46856
   8 -15   8 6.22784 4.66087
  -9  15  -8 19.2648 2.06996
   9 -15   8 23.3742 4.47095
 -10  15  -8 9.17542 4.97337
  10 -15   8 27.0872 4.41302
 -11  15  -8 0.83949 3.60757
  11 -15   8 10.7021 5.07325
   8  14  -8 24.8664 4.08889
  -8 -14   8 13.1257 5.38736
   7  14  -8 2.11155 2.09011
  -7 -14   8 0.16421 3.08537
   6  14  -8 0.00000 4.71607
  -6 -14   8 3.55524 7.11632
   5  14  -8 3.43996 1.98922
  -5 -14   8 3.20316 2.04273
   4  14  -8 25.3686 2.75377
  -4 -14   8 24.2812 2.55312
   3  14  -8 29.4674 1.77443
  -3 -14   8 30.6480 1.94271
   2  14  -8 109.099 2.79160
  -2 -14   8 108.071 2.40603
   1  14  -8 21.1854 1.50471
  -1 -14   8 19.5110 1.92177
   0  14  -8 190.812 2.96550
   0 -14   8 191.588 2.94526
  -1  14  -8 28.1341 1.87446
   1 -14   8 27.9922 1.65553
  -2  14  -8 91.1300 2.06012
   2 -14   8 92.3380 1.90084
  -3  14  -8 33.5192 2.25021
   3 -14   8 33.5424 1.49056
  -4  14  -8 59.1033 2.11530
   4 -14   8 59.3218 1.76798
  -5  14  -8 45.2969 2.11567
   5 -14   8 45.0308 1.63425
  -6  14  -8 38.2420 2.40902
   6 -14   8 41.8963 2.92807
  -7  14  -8 53.7607 2.40681
   7 -14   8 50.3562 3.01778
  -8  14  -8 4.55874 3.74443
   8 -14   8 15.4798 4.68116
  -9  14  -8 6.56831 1.42969
   9 -14   8 2.53269 2.33922
 -10  14  -8 0.00000 6.12270
  10 -14   8 4.16479 4.36026
 -11  14  -8 8.60241 2.54721
  11 -14   8 6.73555 5.03243
   9  13  -8 1.59192 2.59276
  -9 -13   8 3.29665 2.17003
   8  13  -8 0.01616 3.72959
  -8 -13   8 6.11184 4.23146
   7  13  -8 4.14262 1.95364
  -7 -13   8 3.39367 1.74482
   6  13  -8 9.68613 4.95104
  -6 -13   8 16.3009 3.87252
   5  13  -8 16.9317 1.78610
  -5 -13   8 13.5606 1.67124
   4  13  -8 33.4714 2.66631
  -4 -13   8 34.3997 2.39122
   3  13  -8 135.118 1.99453
  -3 -13   8 136.031 2.75334
   2  13  -8 15.3653 1.42794
  -2 -13   8 17.8269 1.53492
   1  13  -8 24.2199 1.79630
  -1 -13   8 22.2677 1.81738
   0  13  -8 140.127 2.23747
   0 -13   8 142.313 2.30161
  -1  13  -8 23.5163 2.34847
   1 -13   8 19.9723 1.96812
  -2  13  -8 191.728 2.41367
   2 -13   8 186.352 2.25450
  -3  13  -8 16.6874 1.63209
   3 -13   8 15.4199 1.44275
  -4  13  -8 54.8538 1.77594
   4 -13   8 55.9578 1.27648
  -5  13  -8 39.5761 1.57778
   5 -13   8 39.9436 1.53986
  -6  13  -8 9.78739 1.58516
   6 -13   8 9.14483 1.56470
  -7  13  -8 19.2281 1.67820
   7 -13   8 19.3180 1.66912
  -8  13  -8 5.14350 4.51446
   8 -13   8 11.4082 5.21246
  -9  13  -8 3.79171 1.30920
   9 -13   8 4.69742 1.98779
 -10  13  -8 7.53176 4.41146
  10 -13   8 2.67938 4.19574
 -11  13  -8 3.50546 2.33331
  11 -13   8 8.94186 3.02275
 -12  13  -8 1.89072 2.86975
  12 -13   8 1.93245 2.63766
   9  12  -8 0.06527 3.47820
  -9 -12   8 4.41483 2.39094
   8  12  -8 19.0895 3.57457
  -8 -12   8 8.88517 3.77314
   7  12  -8 21.9354 3.48796
  -7 -12   8 18.3446 1.93172
   6  12  -8 24.1795 3.49921
  -6 -12   8 38.6821 3.60853
   5  12  -8 21.1990 1.51621
  -5 -12   8 20.9702 2.01294
   4  12  -8 4.27244 1.51598
  -4 -12   8 2.45027 1.39408
   3  12  -8 86.8452 1.69833
  -3 -12   8 88.8305 2.13981
   2  12  -8 71.1615 1.81876
  -2 -12   8 74.7560 1.92414
   1  12  -8 128.134 2.30851
  -1 -12   8 125.542 2.69532
   0  12  -8 105.182 1.81919
   0 -12   8 106.140 1.84249
  -1  12  -8 7.55305 2.52897
   1 -12   8 0.00000 2.35852
  -2  12  -8 238.670 2.56480
   2 -12   8 239.987 2.66709
  -3  12  -8 145.554 2.28396
   3 -12   8 147.316 1.88798
  -4  12  -8 157.602 2.39645
   4 -12   8 160.336 1.95067
  -5  12  -8 32.9935 1.34499
   5 -12   8 29.4602 1.42354
  -6  12  -8 140.890 2.48570
   6 -12   8 149.025 2.55835
  -7  12  -8 41.8236 1.85767
   7 -12   8 40.4105 1.92089
  -8  12  -8 2.41298 2.80101
   8 -12   8 5.25818 3.06965
  -9  12  -8 5.55534 1.34817
   9 -12   8 5.04953 1.92613
 -10  12  -8 20.1770 3.99392
  10 -12   8 33.7961 3.73420
 -11  12  -8 1.49170 1.82471
  11 -12   8 5.40850 2.76548
 -12  12  -8 0.05551 5.44456
  12 -12   8 3.54081 4.83819
  10  11  -8 13.2687 4.60578
 -10 -11   8 0.00000 5.44083
   9  11  -8 9.86387 2.99653
  -9 -11   8 13.1278 2.11725
   8  11  -8 64.9212 4.11360
  -8 -11   8 66.2783 3.25766
   7  11  -8 8.98492 1.93774
  -7 -11   8 8.43941 1.31354
   6  11  -8 29.1257 2.77505
  -6 -11   8 29.4916 2.32125
   5  11  -8 8.36908 0.90502
  -5 -11   8 7.96807 1.00420
   4  11  -8 13.7183 0.94463
  -4 -11   8 13.5922 1.42203
   3  11  -8 69.2150 1.63135
  -3 -11   8 70.0031 1.96702
   2  11  -8 288.027 2.87728
  -2 -11   8 289.530 2.82205
   1  11  -8 16.1166 1.58856
  -1 -11   8 8.02553 1.96273
   0  11  -8 70.5416 1.42976
   0 -11   8 69.9752 1.42674
  -1  11  -8 16.5499 1.69697
   1 -11   8 8.13743 1.43549
  -2  11  -8 2.36307 0.81913
   2 -11   8 1.63530 0.81298
  -3  11  -8 13.2642 1.04318
   3 -11   8 10.7979 0.93479
  -4  11  -8 20.9208 1.56380
   4 -11   8 20.3166 1.21455
  -5  11  -8 19.3695 1.18998
   5 -11   8 17.3999 1.02256
  -6  11  -8 9.63154 1.23177
   6 -11   8 8.01789 0.97507
  -7  11  -8 10.6262 0.93661
   7 -11   8 11.5248 0.81517
  -8  11  -8 42.8397 3.44456
   8 -11   8 40.0818 2.06374
  -9  11  -8 5.96780 1.21438
   9 -11   8 7.45812 1.50896
 -10  11  -8 15.3882 4.07063
  10 -11   8 18.0172 4.57039
 -11  11  -8 1.24440 1.73884
  11 -11   8 0.94441 1.84901
 -12  11  -8 4.26796 5.83699
  12 -11   8 0.00000 4.40987
  10  10  -8 0.00029 4.43838
 -10 -10   8 0.47308 4.97349
   9  10  -8 1.69298 2.67375
  -9 -10   8 0.61737 1.33445
   8  10  -8 48.5462 4.71362
  -8 -10   8 59.8815 3.74594
   7  10  -8 49.4095 2.83099
  -7 -10   8 45.8218 2.15496
   6  10  -8 20.3581 1.58112
  -6 -10   8 20.3656 1.81416
   5  10  -8 9.11112 0.96378
  -5 -10   8 9.30735 0.82007
   4  10  -8 88.3401 1.67869
  -4 -10   8 86.8914 2.03953
   3  10  -8 7.24953 0.89558
  -3 -10   8 7.84198 0.93246
   2  10  -8 109.516 1.52726
  -2 -10   8 110.981 1.52305
   1  10  -8 54.8918 1.55408
  -1 -10   8 49.1095 1.62120
   0  10  -8 76.0363 1.19026
   0 -10   8 77.3176 1.28370
  -1  10  -8 24.4322 1.51875
   1 -10   8 18.8192 1.46786
  -2  10  -8 9.50810 0.86856
   2 -10   8 8.29285 0.90384
  -3  10  -8 142.291 1.92165
   3 -10   8 141.967 1.63023
  -4  10  -8 210.722 2.15475
   4 -10   8 213.639 1.84393
  -5  10  -8 37.7278 1.22653
   5 -10   8 38.3107 1.14946
  -6  10  -8 6.82100 0.85169
   6 -10   8 6.40529 0.77817
  -7  10  -8 13.0054 0.83633
   7 -10   8 12.1308 0.93964
  -8  10  -8 39.7026 1.65616
   8 -10   8 39.6769 1.62473
  -9  10  -8 5.91300 0.90646
   9 -10   8 5.67187 1.18505
 -10  10  -8 7.40568 5.54305
  10 -10   8 1.58846 4.73056
 -11  10  -8 30.9095 2.98653
  11 -10   8 25.2807 2.29025
 -12  10  -8 2.31697 5.02017
  12 -10   8 3.50708 4.04510
  11   9  -8 0.00000 5.98329
 -11  -9   8 0.64643 2.63434
  10   9  -8 10.3649 4.77220
 -10  -9   8 6.15718 4.92067
   9   9  -8 5.74232 2.39332
  -9  -9   8 4.44740 1.30900
   8   9  -8 20.7323 4.90745
  -8  -9   8 26.8760 3.84479
   7   9  -8 31.6530 1.74752
  -7  -9   8 27.6678 1.62900
   6   9  -8 82.4395 2.30915
  -6  -9   8 79.6934 2.24635
   5   9  -8 68.8421 1.48244
  -5  -9   8 68.4864 1.47239
   4   9  -8 313.523 2.60649
  -4  -9   8 319.468 3.01433
   3   9  -8 11.6279 0.89236
  -3  -9   8 9.37317 0.98666
   2   9  -8 59.1237 1.24387
  -2  -9   8 59.5329 1.23852
   1   9  -8 46.1986 1.37112
  -1  -9   8 41.7462 1.26508
   0   9  -8 91.5638 1.21166
   0  -9   8 88.6690 1.18889
  -1   9  -8 5.63494 0.87009
   1  -9   8 6.57307 1.13953
  -2   9  -8 5.86281 0.71147
   2  -9   8 6.33696 0.74164
  -3   9  -8 0.77048 0.75966
   3  -9   8 1.09204 0.49480
  -4   9  -8 98.6458 1.67365
   4  -9   8 99.5901 1.52181
  -5   9  -8 74.9631 1.22634
   5  -9   8 80.4917 1.34898
  -6   9  -8 2.61942 0.79963
   6  -9   8 3.15046 0.80686
  -7   9  -8 7.09642 0.80817
   7  -9   8 8.51694 0.86965
  -8   9  -8 30.4463 1.44784
   8  -9   8 28.9482 1.49965
  -9   9  -8 5.72728 1.12509
   9  -9   8 6.11530 1.30905
 -10   9  -8 0.00000 5.07775
  10  -9   8 12.9850 5.72995
 -11   9  -8 2.29222 1.74997
  11  -9   8 4.56233 1.37870
 -12   9  -8 6.00559 4.40825
  12  -9   8 9.18531 2.34381
 -13   9  -8 26.8291 2.91641
  13  -9   8 27.6730 3.59627
  11   8  -8 5.54002 5.01647
 -11  -8   8 1.73894 2.62935
  10   8  -8 0.00000 3.93304
 -10  -8   8 0.00000 4.70721
   9   8  -8 5.51134 2.10818
  -9  -8   8 0.96468 1.19382
   8   8  -8 14.9427 2.93890
  -8  -8   8 11.0379 2.53537
   7   8  -8 61.8875 1.80171
  -7  -8   8 62.0803 1.72445
   6   8  -8 36.2226 1.39560
  -6  -8   8 36.4299 1.36068
   5   8  -8 125.034 1.55503
  -5  -8   8 126.903 1.72892
   4   8  -8 2.67881 0.70167
  -4  -8   8 2.11965 0.90977
   3   8  -8 27.8173 0.97265
  -3  -8   8 28.2565 1.15590
   2   8  -8 53.9770 1.05947
  -2  -8   8 55.4173 0.98433
   1   8  -8 15.9939 0.86419
  -1  -8   8 15.1250 1.00422
   0   8  -8 201.478 1.79050
   0  -8   8 205.514 1.75095
  -1   8  -8 12.1075 0.92789
   1  -8   8 11.9956 0.82772
  -2   8  -8 167.815 1.88824
   2  -8   8 169.812 1.88895
  -3   8  -8 6.81622 0.75944
   3  -8   8 5.57262 0.66560
  -4   8  -8 40.6157 0.82904
   4  -8   8 40.9275 0.97598
  -5   8  -8 54.9660 1.08490
   5  -8   8 57.4771 1.32598
  -6   8  -8 18.0334 1.12639
   6  -8   8 18.0009 1.06961
  -7   8  -8 114.103 1.67026
   7  -8   8 116.859 1.64860
  -8   8  -8 20.9164 1.37458
   8  -8   8 22.0680 1.29745
  -9   8  -8 15.1312 1.44339
   9  -8   8 16.1009 1.70635
 -10   8  -8 5.87762 6.35764
  10  -8   8 6.58316 2.27395
 -11   8  -8 0.96928 1.50094
  11  -8   8 2.64627 1.29535
 -12   8  -8 24.7491 3.96205
  12  -8   8 20.3280 2.96513
 -13   8  -8 13.1068 2.32509
  13  -8   8 11.2118 2.35303
  12   7  -8 9.75563 4.66920
 -12  -7   8 15.4655 5.27771
  11   7  -8 6.85366 2.98066
 -11  -7   8 5.25854 1.81455
  10   7  -8 3.83215 3.83602
 -10  -7   8 1.36379 4.09930
   9   7  -8 8.71395 2.06344
  -9  -7   8 4.96360 1.21233
   8   7  -8 167.604 2.78964
  -8  -7   8 163.558 3.19807
   7   7  -8 12.6772 0.90574
  -7  -7   8 11.3497 0.85876
   6   7  -8 102.680 1.30291
  -6  -7   8 101.991 1.62969
   5   7  -8 2.00105 0.61302
  -5  -7   8 3.05812 0.55836
   4   7  -8 90.8502 1.44969
  -4  -7   8 95.8804 1.62700
   3   7  -8 21.7746 0.95975
  -3  -7   8 21.9970 1.10803
   2   7  -8 154.529 1.78333
  -2  -7   8 152.551 1.81659
   1   7  -8 191.740 1.75766
  -1  -7   8 190.062 1.66920
   0   7  -8 81.3933 0.96281
   0  -7   8 82.7523 0.98794
  -1   7  -8 43.3220 0.96633
   1  -7   8 45.6630 1.03223
  -2   7  -8 80.7924 1.25426
   2  -7   8 81.4701 1.35137
  -3   7  -8 100.133 1.40739
   3  -7   8 99.4145 1.38907
  -4   7  -8 47.2356 0.97416
   4  -7   8 49.9101 1.11362
  -5   7  -8 4.64031 0.51123
   5  -7   8 5.25003 0.70793
  -6   7  -8 11.5526 0.86281
   6  -7   8 12.4779 0.93342
  -7   7  -8 36.1827 1.34105
   7  -7   8 33.6205 1.30706
  -8   7  -8 25.1780 1.80616
   8  -7   8 28.5707 1.68614
  -9   7  -8 69.9798 2.00193
   9  -7   8 76.7142 2.21134
 -10   7  -8 8.83660 2.79272
  10  -7   8 16.8981 1.38581
 -11   7  -8 3.06527 1.32721
  11  -7   8 3.05868 1.30051
 -12   7  -8 48.0527 5.05479
  12  -7   8 45.2481 2.59016
 -13   7  -8 12.1372 2.42030
  13  -7   8 14.5841 2.15685
  12   6  -8 4.65593 5.28744
 -12  -6   8 6.18676 5.31995
  11   6  -8 2.67361 2.69989
 -11  -6   8 0.25162 1.58596
  10   6  -8 8.43238 4.29721
 -10  -6   8 9.75144 4.21021
   9   6  -8 12.1373 1.43725
  -9  -6   8 9.03548 1.27932
   8   6  -8 16.4883 1.58158
  -8  -6   8 12.7967 1.24646
   7   6  -8 92.7462 1.43771
  -7  -6   8 88.6473 1.39868
   6   6  -8 96.6020 1.36500
  -6  -6   8 98.9600 1.35434
   5   6  -8 23.8285 1.15356
  -5  -6   8 23.5054 0.87545
   4   6  -8 3.47518 0.68102
  -4  -6   8 4.67910 0.59663
   3   6  -8 33.9669 1.02338
  -3  -6   8 33.5327 1.12910
   2   6  -8 178.582 1.69420
  -2  -6   8 179.457 1.72768
   1   6  -8 146.400 1.48338
  -1  -6   8 144.696 1.38532
   0   6  -8 236.787 1.73795
   0  -6   8 234.395 1.75159
  -1   6  -8 208.075 1.58873
   1  -6   8 204.267 1.63686
  -2   6  -8 191.596 1.57892
   2  -6   8 193.783 1.66357
  -3   6  -8 77.2413 1.09967
   3  -6   8 79.0233 1.22362
  -4   6  -8 20.4680 0.92046
   4  -6   8 21.6398 1.04293
  -5   6  -8 100.952 1.37663
   5  -6   8 101.951 1.48041
  -6   6  -8 79.9798 1.45910
   6  -6   8 76.5762 1.41114
  -7   6  -8 134.684 2.15004
   7  -6   8 130.010 1.56821
  -8   6  -8 8.54623 1.28177
   8  -6   8 9.12843 1.05409
  -9   6  -8 1.86607 1.50133
   9  -6   8 3.47223 0.93470
 -10   6  -8 4.52911 1.42170
  10  -6   8 6.22781 1.01630
 -11   6  -8 3.54365 1.50161
  11  -6   8 6.24031 1.35096
 -12   6  -8 2.70881 2.58268
  12  -6   8 6.59456 1.39802
 -13   6  -8 25.2292 2.62568
  13  -6   8 25.1994 2.44261
  12   5  -8 11.5373 4.20697
 -12  -5   8 8.18522 5.51211
  11   5  -8 0.65696 1.66075
 -11  -5   8 0.58459 1.57045
  10   5  -8 0.02443 4.31920
 -10  -5   8 0.00000 5.74614
   9   5  -8 4.14042 1.15778
  -9  -5   8 4.50326 0.87456
   8   5  -8 39.3915 1.63525
  -8  -5   8 39.4533 1.41945
   7   5  -8 21.4004 1.09885
  -7  -5   8 20.9398 1.11419
   6   5  -8 26.9216 1.11411
  -6  -5   8 23.8441 1.12165
   5   5  -8 83.5960 1.40909
  -5  -5   8 83.0827 1.15259
   4   5  -8 29.8786 1.06476
  -4  -5   8 30.0597 0.89085
   3   5  -8 174.036 1.67701
  -3  -5   8 174.184 1.48515
   2   5  -8 24.0374 1.02110
  -2  -5   8 23.1701 0.93354
   1   5  -8 139.638 1.18455
  -1  -5   8 138.966 1.34019
   0   5  -8 52.0049 0.82032
   0  -5   8 52.5491 0.81332
  -1   5  -8 109.310 1.02222
   1  -5   8 114.013 1.16941
  -2   5  -8 347.774 2.69603
   2  -5   8 360.287 2.70553
  -3   5  -8 38.7853 0.85848
   3  -5   8 41.2499 0.93673
  -4   5  -8 248.869 2.29616
   4  -5   8 247.116 2.54441
  -5   5  -8 33.5026 0.98725
   5  -5   8 35.4388 1.02672
  -6   5  -8 248.788 2.46718
   6  -5   8 248.842 2.31501
  -7   5  -8 28.4422 1.57853
   7  -5   8 28.4906 1.16158
  -8   5  -8 165.086 2.62608
   8  -5   8 160.306 2.20837
  -9   5  -8 6.71606 1.51191
   9  -5   8 8.62823 0.91131
 -10   5  -8 48.9524 2.26098
  10  -5   8 41.2247 1.58981
 -11   5  -8 33.6491 2.62743
  11  -5   8 34.0969 1.96204
 -12   5  -8 9.88809 1.77739
  12  -5   8 12.8296 1.55762
 -13   5  -8 1.84106 1.91860
  13  -5   8 0.50070 2.08626
  12   4  -8 11.0981 3.88920
 -12  -4   8 12.2683 4.80160
  11   4  -8 27.7315 2.31438
 -11  -4   8 19.4296 2.16749
  10   4  -8 11.5899 8.74616
 -10  -4   8 20.4717 4.90819
   9   4  -8 0.85021 1.00315
  -9  -4   8 0.85864 0.99559
   8   4  -8 5.38907 0.96512
  -8  -4   8 6.88057 1.08649
   7   4  -8 25.6088 1.19561
  -7  -4   8 24.3588 1.19760
   6   4  -8 14.3955 0.91418
  -6  -4   8 15.9165 1.05454
   5   4  -8 68.2230 1.18086
  -5  -4   8 67.3412 1.13917
   4   4  -8 65.6764 1.19089
  -4  -4   8 65.6657 1.05392
   3   4  -8 246.092 1.95717
  -3  -4   8 244.007 1.67495
   2   4  -8 189.682 1.87516
  -2  -4   8 194.947 1.85250
   1   4  -8 58.2062 0.85357
  -1  -4   8 57.5938 0.78957
   0   4  -8 0.94481 0.42664
   0  -4   8 0.82897 0.42640
  -1   4  -8 43.2319 0.77430
   1  -4   8 44.4973 0.85037
  -2   4  -8 87.7982 1.12173
   2  -4   8 89.0889 1.14912
  -3   4  -8 23.0060 0.65155
   3  -4   8 21.6181 0.76271
  -4   4  -8 178.706 1.64185
   4  -4   8 184.999 1.65584
  -5   4  -8 90.7873 1.18807
   5  -4   8 94.1132 1.15082
  -6   4  -8 3.68377 1.08605
   6  -4   8 2.96085 0.60786
  -7   4  -8 48.6343 1.97716
   7  -4   8 48.3426 1.23545
  -8   4  -8 47.4135 1.88076
   8  -4   8 46.4258 1.38114
  -9   4  -8 3.34008 1.30674
   9  -4   8 3.67195 0.79288
 -10   4  -8 67.9716 2.28298
  10  -4   8 60.6333 1.62437
 -11   4  -8 12.7965 2.20654
  11  -4   8 9.52787 1.29493
 -12   4  -8 4.65119 1.75769
  12  -4   8 4.79109 1.40581
  13   3  -8 7.87562 2.48295
 -13  -3   8 0.89624 1.97467
  12   3  -8 9.64185 2.01058
 -12  -3   8 5.16179 4.44370
  11   3  -8 0.52011 1.14335
 -11  -3   8 1.66455 1.53343
  10   3  -8 2.80475 2.52358
 -10  -3   8 9.55541 6.52496
   9   3  -8 35.6086 1.91621
  -9  -3   8 35.2150 1.49627
   8   3  -8 2.46973 1.12702
  -8  -3   8 2.49610 1.27113
   7   3  -8 44.1119 1.31446
  -7  -3   8 45.6199 1.44917
   6   3  -8 44.9276 1.33847
  -6  -3   8 46.0805 1.28021
   5   3  -8 102.580 1.45242
  -5  -3   8 99.1528 1.30839
   4   3  -8 133.115 1.99733
  -4  -3   8 131.750 1.81886
   3   3  -8 66.4773 0.87859
  -3  -3   8 66.6898 0.83847
   2   3  -8 42.0961 0.96552
  -2  -3   8 40.3407 0.96957
   1   3  -8 78.3148 0.95378
  -1  -3   8 80.4856 0.90863
   0   3  -8 31.3061 0.74730
   0  -3   8 33.5930 0.77061
  -1   3  -8 32.5017 0.82205
   1  -3   8 32.0044 0.75118
  -2   3  -8 32.7592 0.85053
   2  -3   8 32.9909 0.83620
  -3   3  -8 43.2702 0.82831
   3  -3   8 44.9555 0.80370
  -4   3  -8 39.0349 1.02708
   4  -3   8 38.3318 0.99639
  -5   3  -8 20.4042 1.02888
   5  -3   8 20.9903 0.82199
  -6   3  -8 41.4182 1.55094
   6  -3   8 39.3221 1.01220
  -7   3  -8 66.2667 1.78508
   7  -3   8 70.1672 1.09857
  -8   3  -8 19.8543 1.37387
   8  -3   8 17.6122 1.16374
  -9   3  -8 4.55553 1.31156
   9  -3   8 7.39114 1.69939
 -10   3  -8 68.8668 2.24701
  10  -3   8 71.0773 2.91943
 -11   3  -8 52.6072 3.57050
  11  -3   8 61.9097 10.1046
 -12   3  -8 18.8344 2.56187
  12  -3   8 16.1306 1.68561
  13   2  -8 20.9337 3.09343
 -13  -2   8 14.1922 2.19334
  12   2  -8 5.35753 1.87630
 -12  -2   8 3.98778 3.28521
  11   2  -8 4.96650 1.12199
 -11  -2   8 4.40791 1.25756
  10   2  -8 13.2247 1.20818
 -10  -2   8 17.5644 2.82682
   9   2  -8 86.2194 2.19088
  -9  -2   8 87.8889 2.05533
   8   2  -8 4.71758 0.88438
  -8  -2   8 5.29966 1.14891
   7   2  -8 6.35141 0.77481
  -7  -2   8 8.38579 1.00644
   6   2  -8 58.4133 1.41492
  -6  -2   8 60.3116 1.55883
   5   2  -8 71.3431 1.07429
  -5  -2   8 73.0904 1.14545
   4   2  -8 20.3673 1.09300
  -4  -2   8 23.3985 1.10947
   3   2  -8 37.1914 0.75356
  -3  -2   8 37.6829 0.59777
   2   2  -8 51.5110 0.89851
  -2  -2   8 50.9618 0.89558
   1   2  -8 32.9859 0.69935
  -1  -2   8 33.4288 0.71916
   0   2  -8 4.31243 0.39263
   0  -2   8 4.22079 0.46730
  -1   2  -8 21.3212 0.60971
   1  -2   8 21.9470 0.70952
  -2   2  -8 85.5942 1.04945
   2  -2   8 84.9952 1.11136
  -3   2  -8 53.2345 0.84669
   3  -2   8 53.9350 0.87074
  -4   2  -8 42.9302 1.09497
   4  -2   8 44.7849 1.00228
  -5   2  -8 45.0952 1.24106
   5  -2   8 44.4995 1.01223
  -6   2  -8 22.2174 1.22534
   6  -2   8 21.3151 0.94383
  -7   2  -8 30.6744 1.50251
   7  -2   8 28.3262 0.81656
  -8   2  -8 182.087 2.44599
   8  -2   8 186.521 3.47813
  -9   2  -8 1.16634 1.25719
   9  -2   8 1.66112 1.94746
 -10   2  -8 32.1321 2.10306
  10  -2   8 28.1403 3.24449
 -11   2  -8 5.05746 2.74538
  11  -2   8 7.11685 56.1527
 -12   2  -8 5.02788 2.99791
  12  -2   8 2.29972 2.63481
  13   1  -8 18.0201 1.93395
 -13  -1   8 16.0865 2.28226
  12   1  -8 24.2686 2.08566
 -12  -1   8 27.7112 3.96850
  11   1  -8 68.5103 2.10470
 -11  -1   8 68.8947 2.63956
  10   1  -8 15.2032 1.20533
 -10  -1   8 14.6775 1.62550
   9   1  -8 247.460 2.60811
  -9  -1   8 246.985 3.62113
   8   1  -8 77.5808 1.72426
  -8  -1   8 77.5396 2.04594
   7   1  -8 13.8545 0.88790
  -7  -1   8 12.1094 1.13211
   6   1  -8 85.5477 1.23896
  -6  -1   8 91.8068 1.93539
   5   1  -8 1.92710 0.49009
  -5  -1   8 1.51369 0.59839
   4   1  -8 88.1225 1.20985
  -4  -1   8 91.9784 1.29965
   3   1  -8 0.73669 0.40937
  -3  -1   8 1.52484 0.41545
   2   1  -8 51.9325 0.97437
  -2  -1   8 50.7134 1.00831
   1   1  -8 10.8162 0.68508
  -1  -1   8 13.9774 0.63497
   0   1  -8 108.531 1.30638
   0  -1   8 111.022 1.31212
  -1   1  -8 26.4530 0.80861
   1  -1   8 28.7567 0.92461
  -2   1  -8 100.027 1.10614
   2  -1   8 103.946 1.25408
  -3   1  -8 55.1183 0.90097
   3  -1   8 54.9940 0.96385
  -4   1  -8 18.7382 1.04249
   4  -1   8 20.0549 1.00379
  -5   1  -8 85.1664 1.46143
   5  -1   8 87.4060 1.21893
  -6   1  -8 44.7146 1.53821
   6  -1   8 44.2159 1.07194
  -7   1  -8 132.122 2.15030
   7  -1   8 130.182 1.47987
  -8   1  -8 6.58929 0.99874
   8  -1   8 7.52588 0.79106
  -9   1  -8 5.65589 1.45261
   9  -1   8 8.33360 2.21991
 -10   1  -8 2.98536 1.33028
  10  -1   8 1.72695 2.05210
 -11   1  -8 5.78891 4.29628
  11  -1   8 8.44978 5.26830
 -12   1  -8 5.30042 2.91144
  12  -1   8 7.20755 2.84846
  13   0  -8 5.32204 1.71090
 -13   0   8 2.36247 2.18254
  12   0  -8 21.6670 1.79841
 -12   0   8 27.5722 2.80977
  11   0  -8 43.0425 1.89604
 -11   0   8 47.8027 2.27581
  10   0  -8 7.40252 0.98022
 -10   0   8 6.42529 1.37926
   9   0  -8 115.995 1.70568
  -9   0   8 117.553 2.37406
   8   0  -8 21.8038 1.13189
  -8   0   8 23.3104 1.61652
   7   0  -8 129.614 1.64282
  -7   0   8 134.242 2.16525
   6   0  -8 111.439 1.31501
  -6   0   8 112.193 1.82792
   5   0  -8 13.5237 0.77970
  -5   0   8 14.1768 0.92926
   4   0  -8 82.9699 1.10080
  -4   0   8 84.3311 1.19540
   3   0  -8 94.2592 1.04110
  -3   0   8 93.1541 0.99389
   2   0  -8 46.9384 0.96663
  -2   0   8 42.5791 0.89831
   1   0  -8 91.6042 1.18727
  -1   0   8 90.4540 0.99996
   0   0  -8 7.99067 0.57393
   0   0   8 8.55563 0.58224
  -1   0  -8 87.8935 0.92240
   1   0   8 90.3195 1.22089
  -2   0  -8 65.1524 1.26574
   2   0   8 64.4467 1.15979
  -3   0  -8 20.2323 0.84713
   3   0   8 21.1221 0.86132
  -4   0  -8 18.1036 1.02268
   4   0   8 16.3271 0.94519
  -5   0  -8 7.73878 0.92189
   5   0   8 9.11850 0.86035
  -6   0  -8 34.9430 1.40300
   6   0   8 33.9835 1.13090
  -7   0  -8 125.716 2.44587
   7   0   8 119.967 1.74080
  -8   0  -8 5.60075 1.02016
   8   0   8 5.18072 0.71538
  -9   0  -8 12.3680 1.98646
   9   0   8 13.6487 1.24027
 -10   0  -8 0.91065 1.34246
  10   0   8 1.17755 0.87986
 -11   0  -8 7.91321 4.24698
  11   0   8 11.2393 3.43845
 -12   0  -8 17.6730 2.26191
  12   0   8 22.2250 2.96919
  13  -1  -8 3.89091 2.24851
 -13   1   8 3.87469 2.25167
  12  -1  -8 49.7699 2.30213
 -12   1   8 50.1135 2.67660
  11  -1  -8 16.4445 1.64626
 -11   1   8 20.6030 1.91537
  10  -1  -8 50.1405 1.42890
 -10   1   8 55.1074 2.19268
   9  -1  -8 99.3772 1.52543
  -9   1   8 104.175 2.31623
   8  -1  -8 8.69892 1.39369
  -8   1   8 12.4161 1.03782
   7  -1  -8 3.42086 1.00063
  -7   1   8 1.03773 0.93239
   6  -1  -8 76.7773 1.11444
  -6   1   8 81.5257 1.46234
   5  -1  -8 12.7354 0.80901
  -5   1   8 12.4500 0.91781
   4  -1  -8 107.990 1.23909
  -4   1   8 110.492 1.43666
   3  -1  -8 14.7014 0.73402
  -3   1   8 15.3019 0.75593
   2  -1  -8 210.861 1.73642
  -2   1   8 215.668 1.84266
   1  -1  -8 2.20058 0.53398
  -1   1   8 2.79373 0.39343
   0  -1  -8 266.538 2.13754
   0   1   8 270.987 2.15538
  -1  -1  -8 136.915 1.62325
   1   1   8 138.958 1.90474
  -2  -1  -8 11.2468 0.87104
   2   1   8 10.5169 0.65622
  -3  -1  -8 47.1301 1.16913
   3   1   8 47.4582 1.08296
  -4  -1  -8 13.5765 1.16574
   4   1   8 12.8949 0.89420
  -5  -1  -8 2.50555 0.87227
   5   1   8 3.02880 0.95960
  -6  -1  -8 21.7992 1.27687
   6   1   8 23.2513 1.22485
  -7  -1  -8 41.0842 1.85836
   7   1   8 42.1957 1.42632
  -8  -1  -8 36.0690 1.63990
   8   1   8 48.8225 1.61060
  -9  -1  -8 5.84667 2.65352
   9   1   8 11.3237 1.66908
 -10  -1  -8 1.65678 1.44842
  10   1   8 2.56109 1.33471
 -11  -1  -8 15.4566 4.32717
  11   1   8 0.00000 2.87532
  13  -2  -8 6.17853 1.75275
 -13   2   8 8.29177 2.31864
  12  -2  -8 17.2931 2.46742
 -12   2   8 14.0248 1.86012
  11  -2  -8 54.3563 1.65888
 -11   2   8 62.7830 2.73099
  10  -2  -8 25.2058 2.18583
 -10   2   8 28.5476 1.88476
   9  -2  -8 2.62123 1.83744
  -9   2   8 1.66715 1.16349
   8  -2  -8 4.22265 1.33561
  -8   2   8 3.72706 0.98649
   7  -2  -8 8.46551 1.02536
  -7   2   8 3.15072 1.04587
   6  -2  -8 21.5075 0.89632
  -6   2   8 20.5557 1.19651
   5  -2  -8 3.18516 0.58387
  -5   2   8 3.63763 0.70306
   4  -2  -8 16.8686 0.90936
  -4   2   8 18.2995 1.04840
   3  -2  -8 1.28334 0.48829
  -3   2   8 1.79451 0.55170
   2  -2  -8 35.3314 0.88446
  -2   2   8 34.0188 1.01508
   1  -2  -8 205.109 2.36034
  -1   2   8 210.830 2.04513
   0  -2  -8 24.5165 0.79337
   0   2   8 24.7028 0.77728
  -1  -2  -8 2.54380 0.76921
   1   2   8 1.21053 0.84712
  -2  -2  -8 91.0679 1.37435
   2   2   8 93.8629 1.27126
  -3  -2  -8 88.7635 1.54385
   3   2   8 90.8789 1.46979
  -4  -2  -8 49.0449 1.32044
   4   2   8 48.4739 1.26413
  -5  -2  -8 38.7641 1.98435
   5   2   8 37.1523 1.41310
  -6  -2  -8 29.2318 1.52575
   6   2   8 26.7705 1.34481
  -7  -2  -8 2.32677 1.41535
   7   2   8 3.65522 0.95458
  -8  -2  -8 42.7857 2.00807
   8   2   8 41.5861 2.11187
  -9  -2  -8 8.11281 2.92206
   9   2   8 7.85090 1.35852
 -10  -2  -8 3.39722 1.87609
  10   2   8 2.23892 2.28785
 -11  -2  -8 5.01496 4.73796
  11   2   8 1.97695 3.37187
  13  -3  -8 38.7030 2.07443
 -13   3   8 37.5636 4.00172
  12  -3  -8 7.08410 1.81454
 -12   3   8 5.49181 2.11534
  11  -3  -8 4.65631 11.0667
 -11   3   8 9.77909 2.07529
  10  -3  -8 6.76135 1.73014
 -10   3   8 6.83926 1.34368
   9  -3  -8 17.6096 2.25035
  -9   3   8 16.8393 1.51869
   8  -3  -8 9.73897 0.96777
  -8   3   8 9.09094 1.01624
   7  -3  -8 0.62231 0.73326
  -7   3   8 1.59930 1.07075
   6  -3  -8 0.59256 0.66842
  -6   3   8 1.79614 0.79097
   5  -3  -8 80.8314 1.37358
  -5   3   8 81.6568 1.51090
   4  -3  -8 95.0037 1.36037
  -4   3   8 96.8317 1.54795
   3  -3  -8 43.4269 1.20162
  -3   3   8 41.6488 1.18609
   2  -3  -8 49.8712 1.03567
  -2   3   8 51.3859 1.24167
   1  -3  -8 22.1238 1.34134
  -1   3   8 19.5358 1.24956
   0  -3  -8 58.0269 1.24261
   0   3   8 59.5423 1.24813
  -1  -3  -8 323.196 3.05754
   1   3   8 336.574 3.14721
  -2  -3  -8 93.7467 1.50676
   2   3   8 95.8574 1.35854
  -3  -3  -8 142.089 1.83813
   3   3   8 146.719 2.26718
  -4  -3  -8 38.0422 1.50046
   4   3   8 36.6426 1.31131
  -5  -3  -8 6.65591 1.22598
   5   3   8 7.13162 1.09333
  -6  -3  -8 1.69325 0.89342
   6   3   8 0.74021 0.95437
  -7  -3  -8 9.72805 2.18287
   7   3   8 10.2191 1.28878
  -8  -3  -8 5.00483 1.22497
   8   3   8 4.71221 1.43109
  -9  -3  -8 9.62975 2.89137
   9   3   8 5.60115 2.76248
 -10  -3  -8 6.49852 2.81833
  10   3   8 7.15548 2.87941
  12  -4  -8 9.85435 1.38672
 -12   4   8 10.8169 2.11284
  11  -4  -8 0.00000 62.2813
 -11   4   8 3.07407 2.51781
  10  -4  -8 4.68117 1.85827
 -10   4   8 3.24670 1.28854
   9  -4  -8 20.1255 2.51254
  -9   4   8 21.3424 2.05700
   8  -4  -8 19.1202 0.90336
  -8   4   8 17.1600 1.36503
   7  -4  -8 123.939 1.76323
  -7   4   8 126.393 2.40037
   6  -4  -8 55.7895 1.31678
  -6   4   8 58.5361 1.50452
   5  -4  -8 41.4411 1.26130
  -5   4   8 41.6547 1.45795
   4  -4  -8 38.4248 1.17217
  -4   4   8 40.7457 1.38264
   3  -4  -8 69.1520 1.45849
  -3   4   8 66.4414 1.18154
   2  -4  -8 4.73822 0.66120
  -2   4   8 6.17220 0.92006
   1  -4  -8 77.9828 1.66478
  -1   4   8 88.5809 2.14677
   0  -4  -8 55.7605 1.32130
   0   4   8 59.5570 1.35960
  -1  -4  -8 1.02073 1.68259
   1   4   8 10.5890 1.10499
  -2  -4  -8 40.2017 1.31011
   2   4   8 41.3673 1.36338
  -3  -4  -8 49.6031 1.30758
   3   4   8 51.7311 1.51736
  -4  -4  -8 264.630 3.02201
   4   4   8 268.593 2.87543
  -5  -4  -8 35.5249 2.05785
   5   4   8 37.6395 1.76355
  -6  -4  -8 32.9015 1.82822
   6   4   8 29.9856 1.71194
  -7  -4  -8 14.3845 2.78874
   7   4   8 12.4146 1.53453
  -8  -4  -8 2.66095 1.42831
   8   4   8 4.68535 1.55565
  -9  -4  -8 0.00000 4.84257
   9   4   8 0.00000 3.66462
 -10  -4  -8 3.25319 3.73127
  10   4   8 0.00000 3.42077
  12  -5  -8 15.5149 2.18990
 -12   5   8 14.9988 2.72245
  11  -5  -8 0.00000 2.23481
 -11   5   8 0.00000 2.81689
  10  -5  -8 14.3358 1.16766
 -10   5   8 13.7335 1.59076
   9  -5  -8 7.25056 1.00818
  -9   5   8 14.7330 1.86866
   8  -5  -8 11.2723 0.99068
  -8   5   8 11.2870 1.14817
   7  -5  -8 23.8310 1.31831
  -7   5   8 25.5025 1.77949
   6  -5  -8 9.00115 0.87609
  -6   5   8 10.7079 1.01412
   5  -5  -8 81.3865 1.60406
  -5   5   8 81.4547 1.67767
   4  -5  -8 33.4007 1.29955
  -4   5   8 36.4828 1.46888
   3  -5  -8 402.846 3.65544
  -3   5   8 403.445 3.22157
   2  -5  -8 192.697 2.09396
  -2   5   8 197.777 1.99489
   1  -5  -8 44.2411 1.35925
  -1   5   8 47.6778 1.76094
   0  -5  -8 157.360 2.08312
   0   5   8 153.302 2.09959
  -1  -5  -8 191.214 2.68498
   1   5   8 198.670 2.43845
  -2  -5  -8 279.233 2.80731
   2   5   8 275.151 2.83833
  -3  -5  -8 257.503 2.69482
   3   5   8 263.214 2.94694
  -4  -5  -8 21.1756 1.26873
   4   5   8 22.0633 1.46870
  -5  -5  -8 1.00757 1.95666
   5   5   8 3.72048 1.42889
  -6  -5  -8 12.0712 1.61914
   6   5   8 11.5357 1.37789
  -7  -5  -8 8.11397 3.32287
   7   5   8 9.01322 1.96021
  -8  -5  -8 3.50521 1.61884
   8   5   8 7.25973 2.36850
  -9  -5  -8 0.00000 6.26276
   9   5   8 5.91223 3.65622
  12  -6  -8 5.61814 1.69199
 -12   6   8 7.25467 2.87734
  11  -6  -8 0.00015 2.62039
 -11   6   8 0.00000 4.59911
  10  -6  -8 5.19059 0.99277
 -10   6   8 3.79141 1.48821
   9  -6  -8 28.2364 1.67968
  -9   6   8 32.3441 2.54849
   8  -6  -8 8.73790 1.00323
  -8   6   8 9.61702 1.22904
   7  -6  -8 15.7022 1.22933
  -7   6   8 21.3704 1.72952
   6  -6  -8 14.0826 1.27862
  -6   6   8 12.8389 1.01227
   5  -6  -8 170.145 2.30045
  -5   6   8 170.087 2.35296
   4  -6  -8 170.261 2.27762
  -4   6   8 167.179 2.41220
   3  -6  -8 12.3998 1.28071
  -3   6   8 15.3557 1.21033
   2  -6  -8 29.6690 1.51022
  -2   6   8 33.7027 2.08102
   1  -6  -8 162.570 2.28454
  -1   6   8 169.059 2.80501
   0  -6  -8 134.092 1.97315
   0   6   8 137.524 1.98148
  -1  -6  -8 136.063 2.56521
   1   6   8 145.016 2.63858
  -2  -6  -8 86.6970 1.95803
   2   6   8 87.6780 1.85423
  -3  -6  -8 3.12788 1.55030
   3   6   8 5.44147 1.33837
  -4  -6  -8 61.9434 2.29140
   4   6   8 60.4037 1.86756
  -5  -6  -8 16.3428 3.75799
   5   6   8 21.7738 2.17640
  -6  -6  -8 6.00439 1.53287
   6   6   8 4.63300 1.48515
  -7  -6  -8 9.02053 3.48147
   7   6   8 28.0196 2.88656
  -8  -6  -8 10.9241 2.49633
   8   6   8 13.8127 2.79275
  -9  -6  -8 16.1767 5.14481
   9   6   8 10.5614 5.59857
  12  -7  -8 12.8870 2.60047
 -12   7   8 2.83285 3.81299
  11  -7  -8 10.0873 3.20945
 -11   7   8 4.60914 3.69994
  10  -7  -8 5.52230 1.54189
 -10   7   8 3.00561 1.54816
   9  -7  -8 9.90692 1.36308
  -9   7   8 2.85962 2.99898
   8  -7  -8 30.9119 2.13198
  -8   7   8 31.8280 2.06697
   7  -7  -8 9.96852 1.18216
  -7   7   8 8.12997 2.59318
   6  -7  -8 31.7126 1.64898
  -6   7   8 34.9583 1.79196
   5  -7  -8 71.9641 1.91410
  -5   7   8 72.9263 1.91517
   4  -7  -8 123.559 1.98994
  -4   7   8 117.219 1.72568
   3  -7  -8 11.6093 1.24988
  -3   7   8 10.7290 1.36349
   2  -7  -8 6.53175 1.00012
  -2   7   8 9.82850 1.24396
   1  -7  -8 107.231 2.32357
  -1   7   8 109.960 2.44133
   0  -7  -8 7.97510 1.18537
   0   7   8 8.43005 1.01849
  -1  -7  -8 34.3875 1.99241
   1   7   8 37.9228 1.87853
  -2  -7  -8 16.0014 1.48087
   2   7   8 17.8459 1.32927
  -3  -7  -8 70.1677 3.46816
   3   7   8 72.8528 2.69437
  -4  -7  -8 25.0345 2.24558
   4   7   8 25.1505 1.93493
  -5  -7  -8 8.06686 3.43436
   5   7   8 17.0398 3.35264
  -6  -7  -8 14.7813 2.04986
   6   7   8 16.6973 2.29746
  -7  -7  -8 0.00002 4.91138
   7   7   8 5.96069 3.33632
  -8  -7  -8 5.01249 8.79711
   8   7   8 22.7839 3.59498
  11  -8  -8 15.4753 5.57283
 -11   8   8 9.35890 4.63537
  10  -8  -8 0.00000 2.29613
 -10   8   8 5.85456 2.57277
   9  -8  -8 20.3823 3.44280
  -9   8   8 21.2758 3.40702
   8  -8  -8 0.26790 1.56978
  -8   8   8 3.57799 1.37578
   7  -8  -8 15.1560 1.77485
  -7   8   8 16.7534 3.28687
   6  -8  -8 1.71725 1.09656
  -6   8   8 1.36060 1.11945
   5  -8  -8 11.3670 1.39010
  -5   8   8 14.4093 2.66047
   4  -8  -8 8.44539 1.10554
  -4   8   8 9.40887 1.43878
   3  -8  -8 64.8014 2.20833
  -3   8   8 62.2101 2.41217
   2  -8  -8 66.3325 1.74702
  -2   8   8 65.5384 1.93552
   1  -8  -8 31.9874 1.97784
  -1   8   8 31.5548 2.03103
   0  -8  -8 53.9127 1.98449
   0   8   8 53.4588 2.06382
  -1  -8  -8 51.1372 3.15394
   1   8   8 55.5153 3.03014
  -2  -8  -8 11.9909 1.59276
   2   8   8 10.9011 1.40467
  -3  -8  -8 44.4611 3.94780
   3   8   8 55.7897 7.60480
  -4  -8  -8 7.12132 1.58224
   4   8   8 8.32474 1.37082
  -5  -8  -8 0.00000 3.41254
   5   8   8 8.71675 4.05037
  -6  -8  -8 5.69027 2.16622
   6   8   8 7.04555 2.23436
  -7  -8  -8 32.2907 6.82051
   7   8   8 24.4864 4.69692
  10  -9  -8 7.19246 3.12537
 -10   9   8 7.70402 3.89521
   9  -9  -8 19.0290 3.67533
  -9   9   8 15.2618 5.68870
   8  -9  -8 29.1156 3.30527
  -8   9   8 33.3632 2.82298
   7  -9  -8 3.29466 2.63947
  -7   9   8 7.79960 3.31517
   6  -9  -8 7.14955 1.46349
  -6   9   8 8.36590 1.58338
   5  -9  -8 8.01789 1.96694
  -5   9   8 6.67665 3.93954
   4  -9  -8 2.36392 1.20771
  -4   9   8 1.41694 1.50131
   3  -9  -8 21.7273 2.90382
  -3   9   8 17.3214 3.87309
   2  -9  -8 107.680 2.34159
  -2   9   8 106.018 2.90948
   1  -9  -8 5.29199 1.71463
  -1   9   8 3.02707 2.08535
   0  -9  -8 5.42421 1.67296
   0   9   8 3.45626 1.74935
  -1  -9  -8 12.8995 2.89673
   1   9   8 11.0131 3.70581
  -2  -9  -8 19.4291 1.89064
   2   9   8 18.0349 2.30237
  -3  -9  -8 0.00000 3.51496
   3   9   8 1.30985 6.00236
  -4  -9  -8 10.2621 1.80364
   4   9   8 10.4374 1.87793
  -5  -9  -8 3.76519 3.73291
   5   9   8 13.6532 5.55126
  -6  -9  -8 4.33941 2.64339
   6   9   8 9.25736 6.42543
  10 -10  -8 1.76681 3.16189
 -10  10   8 2.19978 3.31821
   9 -10  -8 12.1679 3.97131
  -9  10   8 11.5407 5.80780
   8 -10  -8 5.76344 2.48131
  -8  10   8 3.25518 2.93552
   7 -10  -8 14.7175 2.99398
  -7  10   8 23.5605 3.47832
   6 -10  -8 2.19384 2.09570
  -6  10   8 3.79937 1.72512
   5 -10  -8 7.10006 3.65804
  -5  10   8 14.2335 3.42759
   4 -10  -8 14.6578 1.50856
  -4  10   8 16.3273 1.93140
   3 -10  -8 15.0952 6.18048
  -3  10   8 17.1528 3.78754
   2 -10  -8 28.0149 2.52892
  -2  10   8 29.1542 2.51317
   1 -10  -8 9.82090 2.63413
  -1  10   8 17.2711 3.20639
   0 -10  -8 43.0438 2.59308
   0  10   8 42.6658 2.70830
  -1 -10  -8 42.7685 5.33996
   1  10   8 46.6325 4.11895
  -2 -10  -8 2.67195 1.74146
   2  10   8 1.90224 1.61668
  -3 -10  -8 0.00000 4.26315
   3  10   8 0.00000 4.34096
  -4 -10  -8 2.97503 1.84425
   4  10   8 4.44314 1.87516
  -5 -10  -8 0.00000 5.02946
   5  10   8 0.00000 5.08243
   9 -11  -8 4.44965 3.68395
  -9  11   8 4.96943 2.89411
   8 -11  -8 2.42903 3.23868
  -8  11   8 0.00000 12.7842
   7 -11  -8 0.00000 3.36020
  -7  11   8 4.69644 6.11439
   6 -11  -8 17.4004 2.85825
  -6  11   8 14.8932 1.94694
   5 -11  -8 8.73541 4.17611
  -5  11   8 7.78514 3.38744
   4 -11  -8 10.9361 1.70887
  -4  11   8 9.83662 1.76344
   3 -11  -8 26.0002 5.39943
  -3  11   8 20.7339 3.63874
   2 -11  -8 4.06449 1.69068
  -2  11   8 3.60221 1.75675
   1 -11  -8 28.6886 4.11414
  -1  11   8 22.1197 4.52391
   0 -11  -8 17.8344 1.93190
   0  11   8 15.1429 1.83739
  -1 -11  -8 12.4748 3.84691
   1  11   8 22.7785 6.72732
  -2 -11  -8 9.76519 2.19559
   2  11   8 5.54481 1.77673
  -3 -11  -8 6.48505 10.6243
   3  11   8 13.0039 9.35620
  -4 -11  -8 0.49184 2.21421
   4  11   8 1.13221 2.20757
   8 -12  -8 10.9250 7.30723
   7 -12  -8 6.87786 5.36525
  -7  12   8 9.37722 6.26062
   6 -12  -8 18.0782 5.77612
  -6  12   8 25.9997 3.03128
   5 -12  -8 28.9493 5.18641
  -5  12   8 18.8063 4.12798
   4 -12  -8 2.17669 1.91279
  -4  12   8 4.42837 1.87627
   3 -12  -8 10.1522 4.36048
  -3  12   8 18.4420 4.57218
   2 -12  -8 19.9242 1.97108
  -2  12   8 22.4749 2.40867
   1 -12  -8 15.0457 7.10937
  -1  12   8 26.6447 7.40434
   0 -12  -8 22.9337 2.46143
   0  12   8 18.0890 2.00727
  -1 -12  -8 42.9791 5.66210
   1  12   8 24.2778 6.47205
  -2 -12  -8 2.04106 2.03124
   2  12   8 2.67239 1.99641
   6 -13  -8 16.8120 8.53191
   5 -13  -8 29.5056 4.48826
  -5  13   8 22.6790 5.58239
   4 -13  -8 11.9115 2.87033
  -4  13   8 9.59630 2.49423
   3 -13  -8 35.8348 7.03111
  -3  13   8 45.2421 8.27897
   2 -13  -8 3.18025 1.77097
  -2  13   8 2.56357 2.01141
   1 -13  -8 5.00738 3.25898
  -1  13   8 5.92118 5.99715
   0 -13  -8 6.13748 1.94309
   0  13   8 9.49667 2.17480
  -1  20  -9 19.2342 5.24444
   1 -20   9 29.3301 4.63894
  -2  20  -9 12.6296 7.87304
   2 -20   9 13.0018 3.38474
  -3  20  -9 2.52253 2.40951
   3 -20   9 6.85092 2.35128
  -4  20  -9 29.8542 5.03379
   4 -20   9 26.1493 3.84658
   2  19  -9 5.81425 3.14619
  -2 -19   9 0.00000 11.4589
   1  19  -9 19.4725 2.65353
  -1 -19   9 16.1613 12.7445
   0  19  -9 0.36908 3.35666
   0 -19   9 1.49716 2.68246
  -1  19  -9 12.1451 3.65729
   1 -19   9 19.5435 2.06787
  -2  19  -9 5.98985 6.74372
   2 -19   9 11.1322 2.82059
  -3  19  -9 12.1783 3.68358
   3 -19   9 5.19685 2.21756
  -4  19  -9 12.1671 6.09515
   4 -19   9 36.9199 5.15193
  -5  19  -9 9.11013 4.30489
   5 -19   9 8.52479 2.85171
  -6  19  -9 2.23419 4.98654
   6 -19   9 18.9187 4.96816
  -7  19  -9 0.12063 2.26845
   7 -19   9 3.69769 2.57113
   4  18  -9 75.3963 7.23819
  -4 -18   9 47.7440 6.18829
   3  18  -9 8.66360 2.93157
  -3 -18   9 3.16767 7.85178
   2  18  -9 9.09606 2.35877
  -2 -18   9 4.11023 4.66404
   1  18  -9 4.09191 1.94110
  -1 -18   9 3.33713 3.63610
   0  18  -9 6.76661 1.68409
   0 -18   9 5.92722 1.71276
  -1  18  -9 20.4569 3.25717
   1 -18   9 18.9397 1.90510
  -2  18  -9 5.53499 3.40405
   2 -18   9 7.76150 1.82371
  -3  18  -9 22.3979 4.16003
   3 -18   9 20.5122 2.37259
  -4  18  -9 7.70132 5.52074
   4 -18   9 9.70361 5.22221
  -5  18  -9 11.8388 3.81057
   5 -18   9 20.0996 2.61775
  -6  18  -9 5.49570 4.98411
   6 -18   9 17.1353 4.23185
  -7  18  -9 15.2279 2.27384
   7 -18   9 9.13563 2.94808
  -8  18  -9 23.3850 5.39378
   8 -18   9 34.1987 4.35993
   5  17  -9 5.62909 3.18828
  -5 -17   9 1.25372 4.02454
   4  17  -9 19.1562 5.02063
  -4 -17   9 19.5025 6.51058
   3  17  -9 5.56549 1.97762
  -3 -17   9 0.00000 5.86802
   2  17  -9 1.23247 1.97253
  -2 -17   9 6.90071 4.58879
   1  17  -9 4.02989 1.39570
  -1 -17   9 2.21509 1.91479
   0  17  -9 47.0278 2.58309
   0 -17   9 46.0789 2.51884
  -1  17  -9 4.59561 1.43083
   1 -17   9 4.13770 1.36833
  -2  17  -9 33.7275 2.87443
   2 -17   9 31.2598 2.45979
  -3  17  -9 7.07355 2.04177
   3 -17   9 6.76717 1.94267
  -4  17  -9 4.40987 5.79345
   4 -17   9 20.6435 4.12985
  -5  17  -9 2.41733 2.19568
   5 -17   9 2.15651 1.94022
  -6  17  -9 6.80174 4.69517
   6 -17   9 0.00004 5.23989
  -7  17  -9 12.6909 2.15176
   7 -17   9 9.76747 2.47833
  -8  17  -9 12.4911 4.10070
   8 -17   9 23.8207 4.21949
  -9  17  -9 16.1022 2.95171
   9 -17   9 25.7227 5.12516
   6  16  -9 6.73790 4.47966
  -6 -16   9 15.0522 5.57965
   5  16  -9 24.6945 3.14072
  -5 -16   9 18.0258 6.85685
   4  16  -9 1.78543 4.59663
  -4 -16   9 23.9349 6.16758
   3  16  -9 26.1793 2.51145
  -3 -16   9 32.1981 4.45535
   2  16  -9 0.00000 1.87723
  -2 -16   9 1.19183 2.38456
   1  16  -9 6.33385 1.56136
  -1 -16   9 4.42744 1.38768
   0  16  -9 31.0872 2.13275
   0 -16   9 32.7503 2.15778
  -1  16  -9 3.49393 1.30970
   1 -16   9 3.77636 1.44504
  -2  16  -9 3.61280 1.58215
   2 -16   9 3.95289 1.81242
  -3  16  -9 4.59752 1.57574
   3 -16   9 5.84562 1.64025
  -4  16  -9 9.41533 2.11927
   4 -16   9 9.80785 2.02432
  -5  16  -9 3.42895 1.86013
   5 -16   9 4.53709 1.72270
  -6  16  -9 17.3910 3.91523
   6 -16   9 16.4339 3.59463
  -7  16  -9 9.83394 1.94994
   7 -16   9 11.9772 2.39775
  -8  16  -9 4.36472 3.85833
   8 -16   9 4.94900 3.52888
  -9  16  -9 1.09863 1.85886
   9 -16   9 0.29486 5.55529
 -10  16  -9 14.1319 5.36817
  10 -16   9 15.4520 4.33324
   7  15  -9 30.7453 3.08865
  -7 -15   9 28.9468 3.02362
   6  15  -9 2.90474 4.49079
  -6 -15   9 4.68554 4.52263
   5  15  -9 3.96843 2.16756
  -5 -15   9 4.12589 2.95438
   4  15  -9 0.00000 3.66612
  -4 -15   9 0.68776 5.70076
   3  15  -9 2.13740 1.73862
  -3 -15   9 5.23591 1.92085
   2  15  -9 8.69015 1.70458
  -2 -15   9 10.9176 1.55705
   1  15  -9 26.8170 2.69714
  -1 -15   9 26.5326 2.10262
   0  15  -9 133.974 2.66297
   0 -15   9 133.075 2.61109
  -1  15  -9 50.8493 2.21166
   1 -15   9 52.7863 2.79805
  -2  15  -9 46.0068 1.85953
   2 -15   9 42.9089 1.93130
  -3  15  -9 0.68970 1.52817
   3 -15   9 2.35923 1.19774
  -4  15  -9 0.81275 1.58721
   4 -15   9 6.55527 1.70636
  -5  15  -9 22.0176 3.52472
   5 -15   9 11.8501 1.56666
  -6  15  -9 23.1622 5.22806
   6 -15   9 16.9188 4.78349
  -7  15  -9 17.0890 1.86702
   7 -15   9 20.6433 2.61940
  -8  15  -9 8.32564 4.14282
   8 -15   9 19.4013 5.23863
  -9  15  -9 6.85253 1.80380
   9 -15   9 8.37806 3.28462
 -10  15  -9 5.05716 5.09623
  10 -15   9 10.7688 3.92661
 -11  15  -9 0.59855 5.63807
   8  14  -9 6.22710 4.56501
  -8 -14   9 0.00000 5.25280
   7  14  -9 11.2835 2.65886
  -7 -14   9 10.4652 2.82769
   6  14  -9 13.4515 5.08379
  -6 -14   9 5.40514 4.74033
   5  14  -9 14.7272 2.28348
  -5 -14   9 14.1663 2.62201
   4  14  -9 2.58845 1.93893
  -4 -14   9 0.00000 2.10218
   3  14  -9 3.65488 1.55354
  -3 -14   9 5.01293 1.55889
   2  14  -9 12.3243 1.61342
  -2 -14   9 17.9149 1.71367
   1  14  -9 52.5667 2.64371
  -1 -14   9 47.4707 2.12852
   0  14  -9 11.2167 1.27352
   0 -14   9 9.34743 1.16983
  -1  14  -9 97.8303 2.42416
   1 -14   9 93.5039 2.91306
  -2  14  -9 24.4403 1.81561
   2 -14   9 26.9278 1.61628
  -3  14  -9 128.285 2.71715
   3 -14   9 125.195 2.08911
  -4  14  -9 4.73582 1.38492
   4 -14   9 5.10360 1.27154
  -5  14  -9 18.8572 1.70175
   5 -14   9 23.0009 1.69597
  -6  14  -9 42.0619 2.51365
   6 -14   9 43.7780 2.22493
  -7  14  -9 16.2446 1.87168
   7 -14   9 14.7040 2.10462
  -8  14  -9 29.7764 4.06983
   8 -14   9 42.9163 3.77695
  -9  14  -9 4.42460 1.59539
   9 -14   9 4.64021 2.23370
 -10  14  -9 9.24691 13.7681
  10 -14   9 3.65044 4.34762
 -11  14  -9 2.48705 2.78067
  11 -14   9 7.02295 4.95485
   9  13  -9 13.1276 3.38957
  -9 -13   9 12.5034 2.55208
   8  13  -9 10.8968 4.07647
  -8 -13   9 22.7930 4.41981
   7  13  -9 1.48260 2.20548
  -7 -13   9 0.66448 2.25292
   6  13  -9 9.11580 3.50118
  -6 -13   9 2.77118 3.88542
   5  13  -9 17.4883 1.72801
  -5 -13   9 14.7527 2.22789
   4  13  -9 27.4573 2.47080
  -4 -13   9 25.7136 2.52114
   3  13  -9 90.5758 1.88404
  -3 -13   9 93.0348 2.56854
   2  13  -9 27.5587 1.63368
  -2 -13   9 29.9450 1.70613
   1  13  -9 140.423 2.86046
  -1 -13   9 146.171 3.26665
   0  13  -9 50.8747 1.81435
   0 -13   9 45.0943 1.81000
  -1  13  -9 66.4005 2.63793
   1 -13   9 64.7134 2.56141
  -2  13  -9 286.450 2.98159
   2 -13   9 292.709 2.83985
  -3  13  -9 116.378 2.52360
   3 -13   9 120.381 2.13581
  -4  13  -9 121.608 2.15866
   4 -13   9 123.435 1.87627
  -5  13  -9 35.2374 1.61890
   5 -13   9 32.6594 1.16543
  -6  13  -9 8.15208 1.44581
   6 -13   9 14.7680 1.67448
  -7  13  -9 18.8173 1.83710
   7 -13   9 21.3424 2.09253
  -8  13  -9 47.3216 3.87989
   8 -13   9 50.7392 5.37190
  -9  13  -9 6.00972 1.30835
   9 -13   9 8.25691 2.67196
 -10  13  -9 9.54634 5.19534
  10 -13   9 19.1836 3.92001
 -11  13  -9 2.14397 2.28603
  11 -13   9 9.58236 3.23425
   9  12  -9 32.5471 4.44896
  -9 -12   9 20.8369 2.35668
   8  12  -9 6.15141 3.14450
  -8 -12   9 0.00000 3.73089
   7  12  -9 39.2401 3.57206
  -7 -12   9 31.5043 2.65548
   6  12  -9 20.3681 4.12531
  -6 -12   9 21.3175 4.87678
   5  12  -9 24.9044 1.92474
  -5 -12   9 31.9550 2.14186
   4  12  -9 8.47305 1.26037
  -4 -12   9 6.19740 1.43839
   3  12  -9 108.475 1.95955
  -3 -12   9 109.238 2.52244
   2  12  -9 75.3061 1.89831
  -2 -12   9 80.7350 1.85048
   1  12  -9 124.918 2.32114
  -1 -12   9 121.442 2.43416
   0  12  -9 30.6396 1.21971
   0 -12   9 31.0222 1.33809
  -1  12  -9 17.3595 2.62353
   1 -12   9 10.6121 2.42257
  -2  12  -9 244.284 2.69161
   2 -12   9 247.222 2.64090
  -3  12  -9 36.5873 1.87981
   3 -12   9 37.5165 2.13869
  -4  12  -9 203.305 2.86909
   4 -12   9 203.766 2.35553
  -5  12  -9 14.6395 1.18543
   5 -12   9 15.8088 1.13141
  -6  12  -9 4.72510 1.05365
   6 -12   9 3.74010 0.94534
  -7  12  -9 13.4936 1.10904
   7 -12   9 13.6204 1.17746
  -8  12  -9 25.9456 4.16498
   8 -12   9 29.6749 4.50218
  -9  12  -9 4.49332 2.52014
   9 -12   9 1.72537 1.88238
 -10  12  -9 5.80803 5.06701
  10 -12   9 1.35604 3.53660
 -11  12  -9 11.4667 2.35224
  11 -12   9 9.60503 3.10804
 -12  12  -9 1.62652 5.53975
  12 -12   9 6.32712 4.76431
  10  11  -9 0.00000 4.19717
 -10 -11   9 0.00000 5.39519
   9  11  -9 14.5379 5.65711
  -9 -11   9 2.47393 1.76540
   8  11  -9 3.33585 4.54431
  -8 -11   9 5.39589 4.06327
   7  11  -9 19.2066 2.06535
  -7 -11   9 19.2680 2.25025
   6  11  -9 0.00004 1.86205
  -6 -11   9 3.93598 1.79453
   5  11  -9 5.98280 0.98939
  -5 -11   9 5.84107 0.99590
   4  11  -9 24.3904 1.41140
  -4 -11   9 23.9765 1.81447
   3  11  -9 123.236 2.12201
  -3 -11   9 125.634 2.20175
   2  11  -9 192.294 2.40566
  -2 -11   9 196.215 2.41754
   1  11  -9 7.90593 1.85458
  -1 -11   9 8.47032 2.70318
   0  11  -9 55.3548 1.28422
   0 -11   9 57.1020 1.23203
  -1  11  -9 201.216 2.98675
   1 -11   9 201.389 2.65166
  -2  11  -9 157.554 2.16250
   2 -11   9 158.552 2.22049
  -3  11  -9 226.136 2.96886
   3 -11   9 230.653 3.00790
  -4  11  -9 241.918 2.60500
   4 -11   9 246.895 2.47512
  -5  11  -9 32.8875 1.22102
   5 -11   9 32.6207 1.19196
  -6  11  -9 16.1619 1.12173
   6 -11   9 13.3805 1.03592
  -7  11  -9 26.3458 1.13409
   7 -11   9 27.7049 1.30088
  -8  11  -9 24.5708 2.76588
   8 -11   9 29.1055 1.90326
  -9  11  -9 39.8295 2.30407
   9 -11   9 44.0548 2.16529
 -10  11  -9 0.00000 4.94509
  10 -11   9 0.55019 3.95095
 -11  11  -9 1.94047 1.92095
  11 -11   9 4.48100 2.94153
 -12  11  -9 15.2019 5.93041
  12 -11   9 7.67648 5.90611
  10  10  -9 0.00029 3.81165
 -10 -10   9 0.00000 4.88701
   9  10  -9 2.23010 2.97925
  -9 -10   9 1.20468 1.63546
   8  10  -9 19.5968 3.68761
  -8 -10   9 27.2987 4.09629
   7  10  -9 32.3320 2.59583
  -7 -10   9 35.5590 2.23004
   6  10  -9 19.6685 1.62560
  -6 -10   9 24.5352 1.84302
   5  10  -9 5.80577 0.95879
  -5 -10   9 5.63915 1.01301
   4  10  -9 160.198 2.16011
  -4 -10   9 163.069 2.65065
   3  10  -9 170.981 2.33259
  -3 -10   9 178.802 2.73179
   2  10  -9 92.1942 1.90305
  -2 -10   9 97.2129 1.87527
   1  10  -9 118.352 2.08918
  -1 -10   9 115.113 2.94976
   0  10  -9 102.403 1.34171
   0 -10   9 103.420 1.48157
  -1  10  -9 49.2135 2.75138
   1 -10   9 47.3917 2.00208
  -2  10  -9 403.555 3.38322
   2 -10   9 405.593 2.89378
  -3  10  -9 159.825 2.28805
   3 -10   9 161.858 2.33905
  -4  10  -9 61.9735 1.71697
   4 -10   9 61.6622 1.36567
  -5  10  -9 45.5213 1.33071
   5 -10   9 42.5859 1.42706
  -6  10  -9 1.44033 0.79427
   6 -10   9 1.69890 0.81519
  -7  10  -9 39.9248 1.34467
   7 -10   9 41.6629 1.50335
  -8  10  -9 8.93056 1.68031
   8 -10   9 10.1101 1.23817
  -9  10  -9 12.8219 1.41554
   9 -10   9 13.2023 2.03041
 -10  10  -9 33.9812 5.92324
  10 -10   9 30.2458 5.10811
 -11  10  -9 0.99536 1.74154
  11 -10   9 7.46056 1.82178
 -12  10  -9 24.9634 5.37947
  12 -10   9 33.2707 4.34799
  11   9  -9 0.39092 2.41020
 -11  -9   9 2.21853 4.17920
  10   9  -9 2.12524 4.29032
 -10  -9   9 0.00517 9.29419
   9   9  -9 3.28734 2.13461
  -9  -9   9 3.00269 1.32692
   8   9  -9 52.6623 5.64314
  -8  -9   9 45.4226 4.67110
   7   9  -9 56.0803 1.71731
  -7  -9   9 56.3967 2.07807
   6   9  -9 2.58018 1.26966
  -6  -9   9 2.34223 0.99388
   5   9  -9 84.9951 1.42684
  -5  -9   9 85.6640 1.70277
   4   9  -9 18.9745 1.25690
  -4  -9   9 18.1230 1.52690
   3   9  -9 54.3867 2.02144
  -3  -9   9 56.4422 2.14196
   2   9  -9 53.9418 1.80879
  -2  -9   9 48.7666 1.53926
   1   9  -9 229.901 2.64865
  -1  -9   9 228.872 2.78518
   0   9  -9 27.3654 0.90104
   0  -9   9 27.1568 0.92165
  -1   9  -9 291.363 2.67554
   1  -9   9 293.376 3.14663
  -2   9  -9 66.7704 1.39936
   2  -9   9 67.1174 1.52384
  -3   9  -9 2.61789 1.03413
   3  -9   9 2.60664 0.83335
  -4   9  -9 17.7101 1.09650
   4  -9   9 17.0809 1.07382
  -5   9  -9 71.6583 1.36971
   5  -9   9 76.8658 1.58862
  -6   9  -9 9.36285 0.92349
   6  -9   9 7.32010 0.92594
  -7   9  -9 2.74478 0.77909
   7  -9   9 4.71734 0.85474
  -8   9  -9 52.2237 1.73709
   8  -9   9 53.5304 1.59534
  -9   9  -9 18.5687 1.69783
   9  -9   9 22.5687 1.88997
 -10   9  -9 1.90853 4.53627
  10  -9   9 18.3766 3.41176
 -11   9  -9 0.55147 1.64011
  11  -9   9 3.82387 1.60013
 -12   9  -9 10.8309 4.25811
  12  -9   9 4.13273 2.28032
  11   8  -9 5.41088 4.99588
 -11  -8   9 0.00000 2.21681
  10   8  -9 12.1804 4.16409
 -10  -8   9 17.3231 4.98030
   9   8  -9 8.58554 2.56205
  -9  -8   9 2.98702 1.21755
   8   8  -9 0.00000 4.08217
  -8  -8   9 0.00000 3.85999
   7   8  -9 33.4517 1.38118
  -7  -8   9 35.0983 1.22316
   6   8  -9 7.85039 0.91285
  -6  -8   9 4.54137 1.05518
   5   8  -9 8.11054 0.83817
  -5  -8   9 8.66339 0.78025
   4   8  -9 69.7140 1.36733
  -4  -8   9 70.5120 1.78682
   3   8  -9 17.6227 1.37257
  -3  -8   9 16.2897 1.60194
   2   8  -9 82.0461 1.58735
  -2  -8   9 81.0204 1.46730
   1   8  -9 3.09723 1.13642
  -1  -8   9 2.59861 0.92519
   0   8  -9 30.7298 0.84634
   0  -8   9 29.9645 0.86091
  -1   8  -9 9.99531 0.83712
   1  -8   9 11.3272 1.05597
  -2   8  -9 38.7270 1.10299
   2  -8   9 40.8533 1.22824
  -3   8  -9 2.15641 1.04771
   3  -8   9 2.11615 0.82424
  -4   8  -9 38.2822 1.14407
   4  -8   9 36.1069 1.21430
  -5   8  -9 38.6081 0.99238
   5  -8   9 41.1713 1.30093
  -6   8  -9 52.6532 1.31645
   6  -8   9 50.5489 1.43140
  -7   8  -9 79.9101 1.59180
   7  -8   9 82.1465 1.56118
  -8   8  -9 73.9525 1.61360
   8  -8   9 77.6955 1.67305
  -9   8  -9 17.3439 1.66014
   9  -8   9 16.3151 1.41295
 -10   8  -9 5.74390 3.47156
  10  -8   9 7.94034 1.84581
 -11   8  -9 3.63300 1.84163
  11  -8   9 3.75502 1.33902
 -12   8  -9 8.94496 2.38079
  12  -8   9 7.32763 2.32252
  11   7  -9 0.81243 3.08110
 -11  -7   9 4.16729 2.22727
  10   7  -9 17.1770 3.56443
 -10  -7   9 13.1873 4.95568
   9   7  -9 86.6805 3.05873
  -9  -7   9 83.6076 2.65594
   8   7  -9 11.8932 1.88594
  -8  -7   9 5.74620 2.10042
   7   7  -9 15.5342 1.12070
  -7  -7   9 17.7917 1.03999
   6   7  -9 19.8757 1.06795
  -6  -7   9 20.7003 1.02448
   5   7  -9 4.77462 0.87412
  -5  -7   9 4.24743 0.68816
   4   7  -9 19.5381 1.07971
  -4  -7   9 18.8920 1.22981
   3   7  -9 5.26637 0.81466
  -3  -7   9 5.02574 1.00178
   2   7  -9 43.5800 1.22898
  -2  -7   9 47.0279 1.16581
   1   7  -9 28.3658 1.10027
  -1  -7   9 29.8944 1.06307
   0   7  -9 254.867 1.92911
   0  -7   9 253.836 1.92106
  -1   7  -9 73.3156 1.39288
   1  -7   9 73.4640 1.27149
  -2   7  -9 42.4574 1.04516
   2  -7   9 42.4424 1.07236
  -3   7  -9 16.3215 0.97931
   3  -7   9 17.1770 0.95166
  -4   7  -9 99.9649 1.31740
   4  -7   9 104.038 1.58685
  -5   7  -9 3.93715 0.61984
   5  -7   9 3.57371 0.75269
  -6   7  -9 5.96310 0.90372
   6  -7   9 6.58519 0.83893
  -7   7  -9 197.906 2.26945
   7  -7   9 200.262 2.19872
  -8   7  -9 13.0406 1.66073
   8  -7   9 12.5294 1.29184
  -9   7  -9 80.3157 2.28482
   9  -7   9 81.9986 1.91862
 -10   7  -9 0.19615 2.03445
  10  -7   9 3.53985 1.21044
 -11   7  -9 18.4331 1.76999
  11  -7   9 17.0341 1.66557
 -12   7  -9 9.71434 2.60364
  12  -7   9 10.0904 1.69114
  12   6  -9 7.64344 4.76965
 -12  -6   9 0.00000 5.78022
  11   6  -9 2.51908 2.85515
 -11  -6   9 0.01379 2.02074
  10   6  -9 1.20082 4.50935
 -10  -6   9 3.24265 4.77035
   9   6  -9 2.42164 1.28970
  -9  -6   9 2.79709 1.12620
   8   6  -9 26.8490 1.51356
  -8  -6   9 26.2776 2.28719
   7   6  -9 56.1760 1.51178
  -7  -6   9 56.8804 1.32828
   6   6  -9 32.5879 1.22307
  -6  -6   9 30.4813 1.18187
   5   6  -9 26.8064 1.26395
  -5  -6   9 25.8028 0.94418
   4   6  -9 18.0932 1.06074
  -4  -6   9 16.8767 1.03442
   3   6  -9 5.27796 0.73484
  -3  -6   9 4.12269 0.84104
   2   6  -9 39.1681 1.05623
  -2  -6   9 37.8317 1.03629
   1   6  -9 143.034 1.43122
  -1  -6   9 144.254 1.45954
   0   6  -9 152.674 1.34310
   0  -6   9 152.415 1.33521
  -1   6  -9 43.7339 1.01559
   1  -6   9 43.8350 0.98872
  -2   6  -9 77.1242 1.29951
   2  -6   9 76.3870 1.35882
  -3   6  -9 13.6823 0.99932
   3  -6   9 13.9917 0.91232
  -4   6  -9 53.5621 1.05163
   4  -6   9 54.6643 1.24328
  -5   6  -9 45.7674 1.12320
   5  -6   9 44.6220 1.25245
  -6   6  -9 116.424 1.79735
   6  -6   9 115.080 1.72610
  -7   6  -9 7.23859 1.05194
   7  -6   9 7.01119 1.10329
  -8   6  -9 51.5116 1.89484
   8  -6   9 50.6788 1.64676
  -9   6  -9 13.9297 1.59079
   9  -6   9 17.8424 1.39746
 -10   6  -9 21.8589 1.91287
  10  -6   9 22.1237 1.47891
 -11   6  -9 22.0442 2.96550
  11  -6   9 13.3349 1.59464
 -12   6  -9 50.7135 5.06913
  12  -6   9 53.2194 2.38693
  12   5  -9 14.4243 5.95943
 -12  -5   9 0.00000 6.00611
  11   5  -9 27.7527 3.21293
 -11  -5   9 26.7068 2.44226
  10   5  -9 69.5610 5.20507
 -10  -5   9 57.7556 5.69195
   9   5  -9 6.09520 1.27166
  -9  -5   9 6.45801 0.93895
   8   5  -9 39.2055 1.53626
  -8  -5   9 38.6839 1.64435
   7   5  -9 7.54389 0.88875
  -7  -5   9 7.61094 0.79273
   6   5  -9 3.29425 0.86890
  -6  -5   9 2.40604 0.83625
   5   5  -9 36.6644 1.23450
  -5  -5   9 37.8748 0.88938
   4   5  -9 32.8235 1.29038
  -4  -5   9 31.9674 1.03607
   3   5  -9 2.08626 0.58692
  -3  -5   9 3.21318 0.69886
   2   5  -9 31.9683 1.07780
  -2  -5   9 31.1301 1.11644
   1   5  -9 241.036 1.83197
  -1  -5   9 247.824 1.83226
   0   5  -9 15.2008 0.70073
   0  -5   9 14.5722 0.68366
  -1   5  -9 86.6381 1.09605
   1  -5   9 89.0876 1.12192
  -2   5  -9 26.9882 1.05788
   2  -5   9 25.3612 0.94996
  -3   5  -9 54.7491 1.24417
   3  -5   9 54.2175 0.95712
  -4   5  -9 92.8286 1.35667
   4  -5   9 90.7434 1.49172
  -5   5  -9 57.6707 1.21864
   5  -5   9 59.3172 1.29449
  -6   5  -9 83.8966 1.69914
   6  -5   9 82.6395 1.35906
  -7   5  -9 42.6567 2.04607
   7  -5   9 41.2419 1.39559
  -8   5  -9 2.89372 1.21643
   8  -5   9 2.08504 0.87112
  -9   5  -9 29.3237 2.19046
   9  -5   9 31.5034 1.50646
 -10   5  -9 8.19543 1.54107
  10  -5   9 7.56488 0.96490
 -11   5  -9 8.09227 2.68456
  11  -5   9 9.71708 1.30043
 -12   5  -9 5.45857 1.92232
  12  -5   9 6.98733 1.45760
  12   4  -9 0.91002 4.12339
 -12  -4   9 0.86465 5.91893
  11   4  -9 3.93774 1.62407
 -11  -4   9 1.03617 1.98858
  10   4  -9 7.08338 3.46434
 -10  -4   9 9.41777 4.23964
   9   4  -9 10.7782 1.37006
  -9  -4   9 10.0224 1.17244
   8   4  -9 43.3145 1.54236
  -8  -4   9 44.9370 1.67806
   7   4  -9 1.02090 0.72693
  -7  -4   9 0.98704 0.81018
   6   4  -9 14.0532 1.07733
  -6  -4   9 13.3365 1.01572
   5   4  -9 80.5902 1.33875
  -5  -4   9 79.4632 1.18695
   4   4  -9 11.2282 0.91205
  -4  -4   9 11.9074 0.81898
   3   4  -9 91.9385 1.13912
  -3  -4   9 90.2701 1.25632
   2   4  -9 50.6313 1.01526
  -2  -4   9 48.5626 1.12629
   1   4  -9 43.1956 0.83883
  -1  -4   9 44.6054 0.86279
   0   4  -9 82.6574 1.11978
   0  -4   9 85.3282 1.03197
  -1   4  -9 110.194 1.09530
   1  -4   9 114.870 1.13110
  -2   4  -9 82.4249 1.30841
   2  -4   9 80.1871 1.22027
  -3   4  -9 50.2876 0.89956
   3  -4   9 53.5105 0.96289
  -4   4  -9 160.523 1.77129
   4  -4   9 164.605 1.85969
  -5   4  -9 54.0457 1.43191
   5  -4   9 54.4425 1.26891
  -6   4  -9 99.2570 2.16290
   6  -4   9 98.0053 1.48455
  -7   4  -9 12.2556 1.38139
   7  -4   9 10.4685 1.04895
  -8   4  -9 49.6277 1.96825
   8  -4   9 47.3600 1.57084
  -9   4  -9 11.8022 1.52351
   9  -4   9 11.8642 1.13765
 -10   4  -9 6.46128 1.32825
  10  -4   9 5.55850 0.88501
 -11   4  -9 3.84333 2.65046
  11  -4   9 6.85724 1.08803
 -12   4  -9 1.43149 1.82773
  12  -4   9 2.74899 1.38610
  12   3  -9 9.49444 2.26436
 -12  -3   9 17.3771 3.80274
  11   3  -9 21.1152 1.73348
 -11  -3   9 22.3040 2.99421
  10   3  -9 3.33108 2.40223
 -10  -3   9 2.58546 3.57090
   9   3  -9 9.14651 1.00479
  -9  -3   9 11.4429 1.17573
   8   3  -9 34.4319 1.74696
  -8  -3   9 39.0772 1.81065
   7   3  -9 31.0297 1.38393
  -7  -3   9 30.2463 1.45113
   6   3  -9 88.1050 1.57696
  -6  -3   9 91.1180 1.66157
   5   3  -9 108.774 1.52780
  -5  -3   9 108.682 1.37905
   4   3  -9 53.3496 1.35436
  -4  -3   9 49.4442 1.19648
   3   3  -9 32.3357 0.86237
  -3  -3   9 31.9248 0.84208
   2   3  -9 147.330 1.46739
  -2  -3   9 145.237 1.50712
   1   3  -9 18.7240 0.72246
  -1  -3   9 17.9088 0.74547
   0   3  -9 3.27461 0.54199
   0  -3   9 1.48957 0.56195
  -1   3  -9 16.5923 0.72448
   1  -3   9 17.6911 0.72039
  -2   3  -9 8.37208 0.87565
   2  -3   9 8.82344 0.67408
  -3   3  -9 3.45913 0.42338
   3  -3   9 3.47849 0.54436
  -4   3  -9 94.1159 1.57232
   4  -3   9 98.4135 1.51384
  -5   3  -9 31.4616 1.58159
   5  -3   9 31.2956 1.30717
  -6   3  -9 81.4707 1.74159
   6  -3   9 83.0938 1.35990
  -7   3  -9 13.0885 1.49238
   7  -3   9 14.3915 0.90217
  -8   3  -9 3.58905 1.02237
   8  -3   9 4.02600 0.84142
  -9   3  -9 52.1456 2.31271
   9  -3   9 47.2759 1.27035
 -10   3  -9 79.1986 2.32810
  10  -3   9 86.3552 3.64355
 -11   3  -9 24.4966 3.71497
  11  -3   9 26.1198 9.54876
 -12   3  -9 17.0789 2.17293
  12  -3   9 12.3040 2.93288
  12   2  -9 6.07242 2.00360
 -12  -2   9 3.72241 2.44726
  11   2  -9 9.38244 1.20295
 -11  -2   9 10.0208 1.39196
  10   2  -9 1.10192 1.07653
 -10  -2   9 4.59957 2.93222
   9   2  -9 20.0596 1.34751
  -9  -2   9 21.0185 1.81014
   8   2  -9 10.3142 1.19949
  -8  -2   9 15.4400 1.59803
   7   2  -9 122.625 1.62567
  -7  -2   9 123.360 2.06939
   6   2  -9 46.6111 1.32949
  -6  -2   9 46.2728 1.44156
   5   2  -9 69.4398 1.22560
  -5  -2   9 70.0295 1.26211
   4   2  -9 75.7988 1.55252
  -4  -2   9 75.5225 1.42531
   3   2  -9 39.8344 0.87770
  -3  -2   9 40.9783 0.74035
   2   2  -9 95.1954 1.09351
  -2  -2   9 97.6852 1.11273
   1   2  -9 74.8600 1.03898
  -1  -2   9 79.6656 0.86961
   0   2  -9 38.3106 0.96270
   0  -2   9 35.5403 0.95458
  -1   2  -9 61.1571 0.90032
   1  -2   9 63.5146 1.13849
  -2   2  -9 235.254 1.76364
   2  -2   9 241.988 2.01426
  -3   2  -9 15.3439 1.02991
   3  -2   9 13.4841 0.92874
  -4   2  -9 103.611 1.66809
   4  -2   9 108.792 1.56932
  -5   2  -9 133.941 1.93599
   5  -2   9 133.893 1.68587
  -6   2  -9 68.5447 1.74781
   6  -2   9 66.0052 1.29889
  -7   2  -9 81.6819 2.17399
   7  -2   9 84.6170 1.37776
  -8   2  -9 64.7591 1.92431
   8  -2   9 62.3228 1.15695
  -9   2  -9 13.9606 1.69616
   9  -2   9 12.4331 2.97042
 -10   2  -9 22.3600 1.88159
  10  -2   9 22.8094 2.83439
 -11   2  -9 5.69065 5.40186
  11  -2   9 7.41978 6.42822
 -12   2  -9 1.06045 2.40641
  12  -2   9 1.96346 2.86413
  13   1  -9 21.4525 2.88434
 -13  -1   9 13.3695 2.26700
  12   1  -9 20.9531 1.90232
 -12  -1   9 21.8419 3.51241
  11   1  -9 19.0427 1.69626
 -11  -1   9 27.1014 2.13573
  10   1  -9 23.6061 1.39750
 -10  -1   9 25.1402 2.03393
   9   1  -9 95.9068 1.80238
  -9  -1   9 98.7454 2.55411
   8   1  -9 7.97576 1.02442
  -8  -1   9 7.36356 1.16525
   7   1  -9 224.378 2.21644
  -7  -1   9 229.741 3.00596
   6   1  -9 28.4658 1.15977
  -6  -1   9 29.5806 1.81052
   5   1  -9 266.113 2.20656
  -5  -1   9 266.594 2.67211
   4   1  -9 202.331 1.96504
  -4  -1   9 203.615 2.02144
   3   1  -9 11.2769 0.70436
  -3  -1   9 10.8103 0.83353
   2   1  -9 49.0035 1.13947
  -2  -1   9 49.2846 1.01733
   1   1  -9 52.7526 1.10893
  -1  -1   9 53.0643 0.93941
   0   1  -9 86.4095 1.27246
   0  -1   9 88.1094 1.22254
  -1   1  -9 13.5542 0.90491
   1  -1   9 13.6110 0.94628
  -2   1  -9 63.6699 0.86413
   2  -1   9 63.5143 1.14217
  -3   1  -9 14.3996 0.98410
   3  -1   9 16.6025 0.98475
  -4   1  -9 2.39260 0.68994
   4  -1   9 2.38884 0.78877
  -5   1  -9 21.2114 1.25262
   5  -1   9 19.2425 1.13277
  -6   1  -9 10.6389 1.09472
   6  -1   9 12.5404 1.08095
  -7   1  -9 41.0686 1.79356
   7  -1   9 41.6407 1.37340
  -8   1  -9 8.39246 1.14982
   8  -1   9 9.82162 0.99262
  -9   1  -9 2.16582 1.91205
   9  -1   9 3.12239 1.13995
 -10   1  -9 9.15077 1.62519
  10  -1   9 9.65045 1.81096
 -11   1  -9 15.8377 4.08336
  11  -1   9 24.2780 5.82257
  13   0  -9 29.4599 2.84401
 -13   0   9 25.6280 2.54472
  12   0  -9 11.1528 1.59607
 -12   0   9 11.7517 2.23963
  11   0  -9 15.5453 1.56717
 -11   0   9 21.6877 2.32939
  10   0  -9 25.1736 1.42680
 -10   0   9 26.7203 1.96152
   9   0  -9 29.3991 1.28859
  -9   0   9 25.1289 1.89816
   8   0  -9 127.007 1.91208
  -8   0   9 134.589 2.38907
   7   0  -9 243.079 2.20397
  -7   0   9 228.352 2.86007
   6   0  -9 41.7432 1.19960
  -6   0   9 42.6821 1.54698
   5   0  -9 290.746 2.45302
  -5   0   9 296.575 2.95481
   4   0  -9 48.1994 1.18837
  -4   0   9 48.9076 1.21399
   3   0  -9 45.8297 1.07200
  -3   0   9 46.1525 1.03442
   2   0  -9 63.9292 1.16047
  -2   0   9 63.9274 0.86237
   1   0  -9 68.2505 1.31858
  -1   0   9 68.7245 1.30270
   0   0  -9 4.49946 0.64604
   0   0   9 4.38315 0.64523
  -1   0  -9 56.3520 1.40871
   1   0   9 57.0791 1.48806
  -2   0  -9 22.1987 0.77617
   2   0   9 24.9940 1.01919
  -3   0  -9 18.4898 1.06467
   3   0   9 18.1452 1.07976
  -4   0  -9 1.10166 0.71193
   4   0   9 1.67748 0.64882
  -5   0  -9 1.60746 0.91905
   5   0   9 0.63373 0.71153
  -6   0  -9 3.50612 1.05167
   6   0   9 3.57831 0.86876
  -7   0  -9 18.1595 1.71941
   7   0   9 17.5381 1.17571
  -8   0  -9 1.22238 1.15456
   8   0   9 1.18168 0.80416
  -9   0  -9 29.3898 2.77996
   9   0   9 40.2607 1.75949
 -10   0  -9 0.15851 1.68868
  10   0   9 2.70084 1.74300
 -11   0  -9 18.5350 5.02898
  11   0   9 19.7038 2.13550
  13  -1  -9 9.54568 2.56094
 -13   1   9 12.0093 3.68513
  12  -1  -9 1.63960 1.39842
 -12   1   9 1.63462 1.68299
  11  -1  -9 82.6963 1.99431
 -11   1   9 85.9672 3.09565
  10  -1  -9 16.5918 1.12126
 -10   1   9 20.2469 1.65718
   9  -1  -9 120.825 1.74310
  -9   1   9 125.117 2.49167
   8  -1  -9 17.6616 1.01219
  -8   1   9 19.1122 1.41477
   7  -1  -9 6.26215 0.60766
  -7   1   9 5.41376 1.12932
   6  -1  -9 29.3308 1.07457
  -6   1   9 25.9815 1.54527
   5  -1  -9 64.5870 1.33011
  -5   1   9 65.4390 1.48020
   4  -1  -9 15.9030 1.06333
  -4   1   9 17.9049 1.02947
   3  -1  -9 42.7693 1.06082
  -3   1   9 41.4009 1.14088
   2  -1  -9 7.54888 0.69526
  -2   1   9 7.64393 0.64710
   1  -1  -9 75.5892 1.52105
  -1   1   9 78.5836 1.52839
   0  -1  -9 10.1793 0.86319
   0   1   9 12.6181 0.88366
  -1  -1  -9 10.6307 0.89450
   1   1   9 14.0530 1.26794
  -2  -1  -9 20.0782 0.90623
   2   1   9 20.7722 0.92279
  -3  -1  -9 15.5183 1.05993
   3   1   9 18.3187 1.16162
  -4  -1  -9 41.8179 1.28699
   4   1   9 45.1990 1.29069
  -5  -1  -9 16.4525 1.19993
   5   1   9 19.3018 1.49245
  -6  -1  -9 69.9962 1.77507
   6   1   9 71.6893 1.56531
  -7  -1  -9 9.83944 1.45621
   7   1   9 11.4318 1.13566
  -8  -1  -9 4.18488 1.12028
   8   1   9 6.95634 1.04196
  -9  -1  -9 1.42585 2.91044
   9   1   9 1.27700 1.24243
 -10  -1  -9 13.9699 1.85431
  10   1   9 15.6459 2.31111
 -11  -1  -9 1.84342 6.15477
  11   1   9 1.36256 1.71275
  12  -2  -9 16.8472 1.80848
 -12   2   9 14.4203 1.90432
  11  -2  -9 14.1274 1.46730
 -11   2   9 13.1415 2.90477
  10  -2  -9 12.0272 1.80427
 -10   2   9 13.1823 1.40526
   9  -2  -9 19.4615 2.19024
  -9   2   9 18.9570 1.69568
   8  -2  -9 91.2261 1.85832
  -8   2   9 98.4231 2.06905
   7  -2  -9 28.2562 1.03872
  -7   2   9 34.0839 1.77728
   6  -2  -9 28.8424 1.08064
  -6   2   9 30.7936 1.47903
   5  -2  -9 85.6780 1.35865
  -5   2   9 85.8049 1.61610
   4  -2  -9 43.4246 1.07758
  -4   2   9 48.7456 1.28772
   3  -2  -9 51.8859 1.15493
  -3   2   9 51.8415 1.09948
   2  -2  -9 18.3596 0.88777
  -2   2   9 19.2492 1.03323
   1  -2  -9 5.90836 0.83935
  -1   2   9 9.14317 0.93520
   0  -2  -9 204.703 2.24864
   0   2   9 203.610 2.24064
  -1  -2  -9 46.7581 1.40057
   1   2   9 45.4579 1.53006
  -2  -2  -9 52.2859 1.34849
   2   2   9 51.6026 1.17111
  -3  -2  -9 11.7453 0.93947
   3   2   9 10.4602 0.88330
  -4  -2  -9 115.294 1.94011
   4   2   9 121.109 1.86168
  -5  -2  -9 43.9450 1.72770
   5   2   9 41.4125 1.57826
  -6  -2  -9 34.1148 1.51306
   6   2   9 34.1120 1.52400
  -7  -2  -9 1.47150 2.50496
   7   2   9 4.20842 1.08898
  -8  -2  -9 19.3452 1.77938
   8   2   9 20.4270 1.81152
  -9  -2  -9 0.00000 2.70943
   9   2   9 0.00000 3.22989
 -10  -2  -9 6.68572 2.41153
  10   2   9 11.7033 2.50982
  12  -3  -9 7.57947 2.86488
 -12   3   9 7.18626 2.14094
  11  -3  -9 1.57070 10.4582
 -11   3   9 0.58830 2.55188
  10  -3  -9 11.2556 2.45038
 -10   3   9 8.22056 1.42830
   9  -3  -9 40.2312 3.80047
  -9   3   9 34.6696 2.06196
   8  -3  -9 16.2591 0.99067
  -8   3   9 16.0939 1.40711
   7  -3  -9 3.66978 0.73105
  -7   3   9 3.85790 1.20003
   6  -3  -9 4.07740 0.76196
  -6   3   9 6.63661 1.05191
   5  -3  -9 5.51342 0.78174
  -5   3   9 5.97617 0.92987
   4  -3  -9 23.6753 1.28361
  -4   3   9 21.1405 1.25443
   3  -3  -9 51.1233 1.25786
  -3   3   9 49.0648 1.29996
   2  -3  -9 94.6391 1.46896
  -2   3   9 90.3576 1.47064
   1  -3  -9 34.6022 1.55014
  -1   3   9 34.6009 1.67737
   0  -3  -9 148.761 1.96968
   0   3   9 149.635 1.97091
  -1  -3  -9 70.4384 1.94379
[truncated: 257,728 more chars]
