# Supplementary material for: (1S,3R)-N-{(3S,10S,12S,13R,17R)-12-Hy­droxy-17-[(R)-5-hy­droxy­pentan-2-yl]-10,13-di­methyl­hexa­deca­hydro-1H-cyclo­penta­[a]phenanthren-3-yl}adamantane-1-carboxamide 0.25-hydrate
Source: IUCrdata. 2022 Oct 11;7(Pt 10):x220947. doi: 10.1107/S2414314622009476 (PMC9638062; doi:10.1107/S2414314622009476)
Supplement: Supplementary file 4 [file x-07-x220947-sup4.txt]

 TWINABS - Bruker AXS scaling for twinned crystals - Version 2012/1
 ------------------------------------------------------------------

 Equivalent reflections defined according to point group 1     

 Reading batch  1 from file mo_JCSad_02_0m.mul

  2 twin components present

 Mean and maximum errors in direction cosine check function =   0.001   0.006
 The mean error should not exceed 0.008, and is usually caused by matrix
 changes during data processing.

 Maximum 2-theta =  51.09 deg.   Approximate wavelength = 0.71068 Angstroms
 Approximate highest resolution = 0.824 Angstroms
 Approximate unit-cell:  11.839  16.743  17.741  116.18   91.03  100.41

 ==============================================================================

 PART 1 - Refinement of parameters to model systematic errors

    46610 data (  13764 unique ) involve domain  1 only,  mean I/sigma  16.1
    46561 data (  13785 unique ) involve domain  2 only,  mean I/sigma  15.1
    41909 data (  16747 unique ) involve   2 domains,  mean I/sigma  15.5
       15 data (     15 unique ) involve   3 domains,  mean I/sigma   4.0

 Settings for parameter refinement:

 Maximum resolution =  0.1000 A
 (Intensity/sigma) threshold = 1.500
 Restraint esd for equal adjacent scale factors =  0.0050
 Maximum odd and even orders for spherical harmonics =   3   6


 Parameter refinement for twin component  1
 ------------------------------------------

   39019 single and      0 composite reflections used for parameter fitting
 Effective data to parameter ratio =    9.39

 wR2(int) =  0.0539 (selected reflections only, before parameter refinement)

 Cycle wR2(incid) wR2(diffr) Mean wt.
    1    0.0514    0.0490    0.9016
    2    0.0482    0.0479    0.9018
    3    0.0478    0.0477    0.9015
    4    0.0476    0.0476    0.9013
    5    0.0476    0.0476    0.9011
    6    0.0475    0.0475    0.9010
    7    0.0475    0.0475    0.9010
    8    0.0475    0.0475    0.9009
    9    0.0475    0.0475    0.9009
   10    0.0475    0.0475    0.9009
   11    0.0475    0.0475    0.9009
   12    0.0475    0.0475    0.9009
   13    0.0475    0.0475    0.9009
   14    0.0475    0.0475    0.9009
   15    0.0475    0.0475    0.9009
   16    0.0475    0.0475    0.9009
   17    0.0475    0.0475    0.9009
   18    0.0475    0.0475    0.9009
   19    0.0475    0.0475    0.9009
   20    0.0475    0.0475    0.9009
   21    0.0475    0.0475    0.9009
   22    0.0475    0.0475    0.9009
   23    0.0475    0.0475    0.9009
   24    0.0475    0.0475    0.9009
   25    0.0475    0.0475    0.9009
   26    0.0475    0.0475    0.9009
   27    0.0475    0.0475    0.9009
   28    0.0475    0.0475    0.9009
   29    0.0475    0.0475    0.9009
   30    0.0475    0.0475    0.9009
   31    0.0475    0.0475    0.9009
   32    0.0475    0.0475    0.9009
   33    0.0475    0.0475    0.9009
   34    0.0475    0.0475    0.9009
   35    0.0475    0.0475    0.9009
   36    0.0475    0.0475    0.9009
   37    0.0475    0.0475    0.9009
   38    0.0475    0.0475    0.9009
   39    0.0475    0.0475    0.9008
   40    0.0474    0.0474    0.9008
   41    0.0474    0.0474    0.9008
   42    0.0474    0.0474    0.9008
   43    0.0474    0.0474    0.9008
   44    0.0474    0.0474    0.9008
   45    0.0474    0.0474    0.9008
   46    0.0474    0.0474    0.9008
   47    0.0474    0.0474    0.9008
   48    0.0474    0.0474    0.9008
   49    0.0474    0.0474    0.9008
   50    0.0474    0.0474    0.9008

 wR2(int) =  0.0474 (selected reflections only, after parameter refinement)


 Parameter refinement for twin component  2
 ------------------------------------------

   38349 single and      0 composite reflections used for parameter fitting
 Effective data to parameter ratio =    9.24

 wR2(int) =  0.0596 (selected reflections only, before parameter refinement)

 Cycle wR2(incid) wR2(diffr) Mean wt.
    1    0.0554    0.0522    0.8922
    2    0.0511    0.0507    0.8928
    3    0.0505    0.0504    0.8924
    4    0.0503    0.0503    0.8922
    5    0.0502    0.0502    0.8921
    6    0.0502    0.0502    0.8921
    7    0.0502    0.0501    0.8920
    8    0.0501    0.0501    0.8920
    9    0.0501    0.0501    0.8920
   10    0.0501    0.0501    0.8919
   11    0.0501    0.0501    0.8919
   12    0.0501    0.0501    0.8919
   13    0.0501    0.0501    0.8919
   14    0.0501    0.0501    0.8919
   15    0.0501    0.0501    0.8919
   16    0.0501    0.0501    0.8919
   17    0.0501    0.0501    0.8919
   18    0.0501    0.0501    0.8919
   19    0.0501    0.0501    0.8919
   20    0.0501    0.0501    0.8919
   21    0.0501    0.0501    0.8919
   22    0.0501    0.0501    0.8919
   23    0.0501    0.0501    0.8919
   24    0.0501    0.0501    0.8919
   25    0.0501    0.0501    0.8919
   26    0.0501    0.0501    0.8919
   27    0.0501    0.0501    0.8919
   28    0.0501    0.0501    0.8919
   29    0.0501    0.0501    0.8919
   30    0.0501    0.0501    0.8919
   31    0.0501    0.0501    0.8919
   32    0.0501    0.0501    0.8919
   33    0.0501    0.0501    0.8919
   34    0.0501    0.0501    0.8919
   35    0.0501    0.0501    0.8919
   36    0.0501    0.0501    0.8919
   37    0.0501    0.0501    0.8919
   38    0.0501    0.0501    0.8919
   39    0.0501    0.0501    0.8919
   40    0.0501    0.0501    0.8919
   41    0.0501    0.0501    0.8919
   42    0.0501    0.0501    0.8919
   43    0.0501    0.0501    0.8919
   44    0.0501    0.0501    0.8919
   45    0.0501    0.0501    0.8919
   46    0.0501    0.0501    0.8919
   47    0.0501    0.0501    0.8919
   48    0.0501    0.0501    0.8919
   49    0.0501    0.0501    0.8919
   50    0.0501    0.0501    0.8919

 wR2(int) =  0.0501 (selected reflections only, after parameter refinement)

 ==============================================================================

 PART 1 - Refinement of parameters to model systematic errors

    46610 data (  13764 unique ) involve domain  1 only,  mean I/sigma  16.1
    46561 data (  13785 unique ) involve domain  2 only,  mean I/sigma  15.1
    41909 data (  16747 unique ) involve   2 domains,  mean I/sigma  15.5
       15 data (     15 unique ) involve   3 domains,  mean I/sigma   4.0

 Settings for parameter refinement:

 Maximum resolution =  0.1000 A
 (Intensity/sigma) threshold = 1.500
 Restraint esd for equal adjacent scale factors =  0.0050
 Maximum odd and even orders for spherical harmonics =   3   6


 Parameter refinement for twin component  1
 ------------------------------------------

   39019 single and      0 composite reflections used for parameter fitting
 Effective data to parameter ratio =    9.39

 wR2(int) =  0.0427 (selected reflections only, before parameter refinement)

 Cycle wR2(incid) wR2(diffr) Mean wt.
    1    0.0391    0.0374    0.9007
    2    0.0369    0.0367    0.9006
    3    0.0366    0.0366    0.9001
    4    0.0365    0.0365    0.8999
    5    0.0365    0.0365    0.8998
    6    0.0365    0.0365    0.8997
    7    0.0365    0.0365    0.8996
    8    0.0365    0.0365    0.8996
    9    0.0365    0.0365    0.8996
   10    0.0365    0.0365    0.8996
   11    0.0365    0.0365    0.8995
   12    0.0364    0.0365    0.8995
   13    0.0364    0.0365    0.8995
   14    0.0364    0.0365    0.8995
   15    0.0364    0.0365    0.8995
   16    0.0364    0.0365    0.8995
   17    0.0364    0.0365    0.8995
   18    0.0364    0.0364    0.8995
   19    0.0364    0.0364    0.8995
   20    0.0364    0.0364    0.8994
   21    0.0364    0.0364    0.8994
   22    0.0364    0.0364    0.8994
   23    0.0364    0.0364    0.8994
   24    0.0364    0.0364    0.8994
   25    0.0364    0.0364    0.8994
   26    0.0364    0.0364    0.8994
   27    0.0364    0.0364    0.8994
   28    0.0364    0.0364    0.8994
   29    0.0364    0.0364    0.8994
   30    0.0364    0.0364    0.8994
   31    0.0364    0.0364    0.8994
   32    0.0364    0.0364    0.8994
   33    0.0364    0.0364    0.8994
   34    0.0364    0.0364    0.8994
   35    0.0364    0.0364    0.8994
   36    0.0364    0.0364    0.8994
   37    0.0364    0.0364    0.8994
   38    0.0364    0.0364    0.8994
   39    0.0364    0.0364    0.8994
   40    0.0364    0.0364    0.8994
   41    0.0364    0.0364    0.8994
   42    0.0364    0.0364    0.8994
   43    0.0364    0.0364    0.8994
   44    0.0364    0.0364    0.8994
   45    0.0364    0.0364    0.8994
   46    0.0364    0.0364    0.8994
   47    0.0364    0.0364    0.8994
   48    0.0364    0.0364    0.8994
   49    0.0364    0.0364    0.8994
   50    0.0364    0.0364    0.8994
   51    0.0364    0.0364    0.8994
   52    0.0364    0.0364    0.8994
   53    0.0364    0.0364    0.8994
   54    0.0364    0.0364    0.8994
   55    0.0364    0.0364    0.8994
   56    0.0364    0.0364    0.8994
   57    0.0364    0.0364    0.8994
   58    0.0364    0.0364    0.8994
   59    0.0364    0.0364    0.8994
   60    0.0364    0.0364    0.8994
   61    0.0364    0.0364    0.8994
   62    0.0364    0.0364    0.8994
   63    0.0364    0.0364    0.8994
   64    0.0364    0.0364    0.8994
   65    0.0364    0.0364    0.8994
   66    0.0364    0.0364    0.8994
   67    0.0364    0.0364    0.8994
   68    0.0364    0.0364    0.8994
   69    0.0364    0.0364    0.8994
   70    0.0364    0.0364    0.8994
   71    0.0364    0.0364    0.8994
   72    0.0364    0.0364    0.8994
   73    0.0364    0.0364    0.8994
   74    0.0364    0.0364    0.8994
   75    0.0364    0.0364    0.8994
   76    0.0364    0.0364    0.8994
   77    0.0364    0.0364    0.8994
   78    0.0364    0.0364    0.8994
   79    0.0364    0.0364    0.8994
   80    0.0364    0.0364    0.8994
   81    0.0364    0.0364    0.8994
   82    0.0364    0.0364    0.8994
   83    0.0364    0.0364    0.8994
   84    0.0364    0.0364    0.8994
   85    0.0364    0.0364    0.8994
   86    0.0364    0.0364    0.8994
   87    0.0364    0.0364    0.8994
   88    0.0364    0.0364    0.8994
   89    0.0364    0.0364    0.8994
   90    0.0364    0.0364    0.8994
   91    0.0364    0.0364    0.8994
   92    0.0364    0.0364    0.8994
   93    0.0364    0.0364    0.8994
   94    0.0364    0.0364    0.8994
   95    0.0364    0.0364    0.8994
   96    0.0364    0.0364    0.8994
   97    0.0364    0.0364    0.8994
   98    0.0364    0.0364    0.8994
   99    0.0364    0.0364    0.8994
  100    0.0364    0.0364    0.8994

 wR2(int) =  0.0364 (selected reflections only, after parameter refinement)


 Parameter refinement for twin component  2
 ------------------------------------------

   38349 single and      0 composite reflections used for parameter fitting
 Effective data to parameter ratio =    9.24

 wR2(int) =  0.0485 (selected reflections only, before parameter refinement)

 Cycle wR2(incid) wR2(diffr) Mean wt.
    1    0.0428    0.0402    0.8911
    2    0.0395    0.0392    0.8913
    3    0.0390    0.0389    0.8909
    4    0.0389    0.0388    0.8907
    5    0.0388    0.0388    0.8906
    6    0.0388    0.0388    0.8905
    7    0.0388    0.0388    0.8905
    8    0.0387    0.0387    0.8904
    9    0.0387    0.0387    0.8904
   10    0.0387    0.0387    0.8904
   11    0.0387    0.0387    0.8904
   12    0.0387    0.0387    0.8903
   13    0.0387    0.0387    0.8903
   14    0.0387    0.0387    0.8903
   15    0.0387    0.0387    0.8903
   16    0.0387    0.0387    0.8903
   17    0.0387    0.0387    0.8903
   18    0.0387    0.0387    0.8903
   19    0.0387    0.0387    0.8903
   20    0.0387    0.0387    0.8903
   21    0.0387    0.0387    0.8903
   22    0.0387    0.0387    0.8903
   23    0.0387    0.0387    0.8903
   24    0.0387    0.0387    0.8903
   25    0.0387    0.0387    0.8903
   26    0.0387    0.0387    0.8903
   27    0.0387    0.0387    0.8903
   28    0.0387    0.0387    0.8903
   29    0.0387    0.0387    0.8903
   30    0.0387    0.0387    0.8902
   31    0.0387    0.0387    0.8902
   32    0.0387    0.0387    0.8902
   33    0.0387    0.0387    0.8902
   34    0.0387    0.0387    0.8902
   35    0.0387    0.0387    0.8902
   36    0.0387    0.0387    0.8902
   37    0.0387    0.0387    0.8902
   38    0.0387    0.0387    0.8902
   39    0.0387    0.0387    0.8902
   40    0.0387    0.0387    0.8902
   41    0.0387    0.0387    0.8903
   42    0.0387    0.0387    0.8903
   43    0.0387    0.0387    0.8903
   44    0.0387    0.0387    0.8903
   45    0.0387    0.0387    0.8903
   46    0.0387    0.0387    0.8903
   47    0.0387    0.0387    0.8903
   48    0.0387    0.0387    0.8903
   49    0.0387    0.0387    0.8903
   50    0.0387    0.0387    0.8903
   51    0.0387    0.0387    0.8903
   52    0.0387    0.0387    0.8903
   53    0.0387    0.0387    0.8903
   54    0.0387    0.0387    0.8903
   55    0.0387    0.0387    0.8903
   56    0.0387    0.0387    0.8903
   57    0.0387    0.0387    0.8903
   58    0.0387    0.0387    0.8903
   59    0.0387    0.0387    0.8903
   60    0.0387    0.0387    0.8903
   61    0.0387    0.0387    0.8903
   62    0.0387    0.0387    0.8903
   63    0.0387    0.0387    0.8903
   64    0.0387    0.0387    0.8903
   65    0.0387    0.0387    0.8903
   66    0.0387    0.0387    0.8903
   67    0.0387    0.0387    0.8903
   68    0.0387    0.0387    0.8903
   69    0.0387    0.0387    0.8903
   70    0.0387    0.0387    0.8903
   71    0.0387    0.0387    0.8903
   72    0.0387    0.0387    0.8903
   73    0.0387    0.0387    0.8903
   74    0.0387    0.0387    0.8903
   75    0.0387    0.0387    0.8903
   76    0.0387    0.0387    0.8903
   77    0.0387    0.0387    0.8903
   78    0.0387    0.0387    0.8903
   79    0.0387    0.0387    0.8903
   80    0.0387    0.0387    0.8903
   81    0.0387    0.0387    0.8903
   82    0.0387    0.0387    0.8903
   83    0.0387    0.0387    0.8903
   84    0.0387    0.0387    0.8903
   85    0.0387    0.0387    0.8903
   86    0.0387    0.0387    0.8903
   87    0.0387    0.0387    0.8903
   88    0.0387    0.0387    0.8903
   89    0.0387    0.0387    0.8903
   90    0.0387    0.0387    0.8903
   91    0.0387    0.0387    0.8903
   92    0.0387    0.0387    0.8903
   93    0.0387    0.0387    0.8903
   94    0.0387    0.0387    0.8903
   95    0.0387    0.0387    0.8903
   96    0.0387    0.0387    0.8903
   97    0.0387    0.0387    0.8903
   98    0.0387    0.0387    0.8903
   99    0.0387    0.0387    0.8903
  100    0.0387    0.0387    0.8903

 wR2(int) =  0.0387 (selected reflections only, after parameter refinement)

 ==============================================================================

 PART 2 - Reject outliers and establish error model

 Rejected reflections are ignored in the statistics and Postscript plots
 (except the detector diagnostics) and in the output .hkl files. All statistics
 and error estimates refer to total intensities (of single or composite
 reflections) only. Before applying rejections there are:

  135095 total and  44311 unique reflections.

  134714 total and  44253 unique reflections after rejecting pathological cases 

 Reflections rejected for which |I-<I>|/su >   4.00
 Where:  su^2 = sigma(I)^2 + (  0.04000 <I>)^2  (sigma(I) from SAINT)
  133730 total and  44238 unique reflections left after |I-<I>|/su test


 g = 0.0176 gave best error model; g set to 0.0176 for further calculations


 Statistics for singles of twin component  1
 -------------------------------------------

 Scan 2-theta  R(int)  Incid. factors  Diffr. factors    K     Total I>2sig(I)
    1   15.9  0.0337   0.852 - 0.889   0.992 - 1.019   1.306    5727    4781
    2   15.9  0.0303   0.813 - 0.931   0.989 - 1.018   1.307    5129    4248
    3   15.9  0.0366   0.848 - 0.914   0.986 - 1.019   1.353    5400    4415
    4   15.9  0.0327   0.834 - 0.918   0.986 - 1.019   1.263    6736    5578
    5   15.9  0.0318   0.836 - 0.901   0.987 - 1.019   1.276    6491    5389
    6   15.9  0.0350   0.824 - 0.925   0.986 - 1.018   1.371    4738    3893
    7   15.9  0.0319   0.836 - 0.889   0.986 - 1.021   1.243   12080   10304

   All scans  0.0328   0.813 - 0.931   0.986 - 1.021   1.303   46301   38608


 Statistics for singles of twin component  2
 -------------------------------------------

 Scan 2-theta  R(int)  Incid. factors  Diffr. factors    K     Total I>2sig(I)
    1   15.9  0.0365   0.821 - 0.881   0.970 - 1.042   1.306    5736    4680
    2   15.9  0.0332   0.831 - 0.898   0.970 - 1.043   1.307    5136    4167
    3   15.9  0.0384   0.841 - 0.934   0.973 - 1.026   1.353    5397    4297
    4   15.9  0.0393   0.819 - 0.866   0.975 - 1.043   1.263    6698    5462
    5   15.9  0.0377   0.804 - 0.857   0.977 - 1.043   1.276    6464    5298
    6   15.9  0.0382   0.828 - 0.941   0.980 - 1.042   1.371    4729    3808
    7   15.9  0.0348   0.823 - 0.896   0.970 - 1.023   1.243   12078   10065

   All scans  0.0366   0.804 - 0.941   0.970 - 1.043   1.303   46238   37777


 Statistics for all composite reflections
 ----------------------------------------

 Scan 2-theta  R(int)  Incid. factors  Diffr. factors    K     Total I>2sig(I)
    1   15.9  0.0542   0.825 - 0.885   0.978 - 1.031   1.306    5628    4431
    2   15.9  0.0560   0.815 - 0.924   0.972 - 1.037   1.307    6049    4946
    3   15.9  0.0525   0.847 - 0.926   0.983 - 1.022   1.353    5920    4739
    4   15.9  0.0588   0.829 - 0.911   0.981 - 1.041   1.263    4933    3915
    5   15.9  0.0568   0.810 - 0.893   0.986 - 1.041   1.276    5034    4047
    6   15.9  0.0506   0.834 - 0.927   0.983 - 1.031   1.371    6362    5081
    7   15.9  0.0461   0.834 - 0.887   0.974 - 1.017   1.243    7265    6261

   All scans  0.0528   0.810 - 0.927   0.972 - 1.041   1.303   41191   33420


 Statistics for all single and composite reflections
 ---------------------------------------------------

 Scan 2-theta  R(int)  Incid. factors  Diffr. factors    K     Total I>2sig(I)
    1   15.9  0.0418   0.821 - 0.889   0.970 - 1.042   1.306   17091   13892
    2   15.9  0.0402   0.813 - 0.931   0.970 - 1.043   1.307   16314   13361
    3   15.9  0.0440   0.841 - 0.934   0.973 - 1.026   1.353   16717   13451
    4   15.9  0.0420   0.819 - 0.918   0.975 - 1.043   1.263   18367   14955
    5   15.9  0.0410   0.804 - 0.901   0.977 - 1.043   1.276   17989   14734
    6   15.9  0.0435   0.824 - 0.941   0.980 - 1.042   1.371   15829   12782
    7   15.9  0.0370   0.823 - 0.896   0.970 - 1.023   1.243   31423   26630

   All scans  0.0409   0.804 - 0.941   0.970 - 1.043   1.303  133730  109805

 su = K * Sqrt[ sigma^2(I) + (g<I>)^2 ]  where sigma(I) is estimated by SAINT

 The above statistics are based on all non-rejected data, ignoring
 reflections without equivalents when estimating R(int) and K.

 ==============================================================================

 PART 2 - Reject outliers and establish error model

 Rejected reflections are ignored in the statistics and Postscript plots
 (except the detector diagnostics) and in the output .hkl files. All statistics
 and error estimates refer to total intensities (of single or composite
 reflections) only. Before applying rejections there are:

  135095 total and  44311 unique reflections.

  134714 total and  44253 unique reflections after rejecting pathological cases 

 Reflections rejected for which |I-<I>|/su >   4.00
 Where:  su^2 = sigma(I)^2 + (  0.01800 <I>)^2  (sigma(I) from SAINT)
  133309 total and  44224 unique reflections left after |I-<I>|/su test


 g = 0.0142 gave best error model; g set to 0.0142 for further calculations


 Statistics for singles of twin component  1
 -------------------------------------------

 Scan 2-theta  R(int)  Incid. factors  Diffr. factors    K     Total I>2sig(I)
    1   15.9  0.0331   0.852 - 0.889   0.992 - 1.019   1.307    5715    4771
    2   15.9  0.0291   0.813 - 0.931   0.989 - 1.018   1.290    5116    4247
    3   15.9  0.0351   0.848 - 0.914   0.986 - 1.019   1.345    5386    4408
    4   15.9  0.0319   0.834 - 0.918   0.986 - 1.019   1.260    6724    5568
    5   15.9  0.0311   0.836 - 0.901   0.987 - 1.019   1.264    6475    5376
    6   15.9  0.0336   0.824 - 0.925   0.986 - 1.018   1.347    4726    3898
    7   15.9  0.0310   0.836 - 0.889   0.986 - 1.021   1.232   12055   10309

   All scans  0.0319   0.813 - 0.931   0.986 - 1.021   1.292   46197   38577


 Statistics for singles of twin component  2
 -------------------------------------------

 Scan 2-theta  R(int)  Incid. factors  Diffr. factors    K     Total I>2sig(I)
    1   15.9  0.0351   0.821 - 0.881   0.970 - 1.042   1.307    5718    4662
    2   15.9  0.0315   0.831 - 0.898   0.970 - 1.043   1.290    5119    4161
    3   15.9  0.0377   0.841 - 0.934   0.973 - 1.026   1.345    5385    4293
    4   15.9  0.0373   0.819 - 0.866   0.975 - 1.043   1.260    6676    5444
    5   15.9  0.0365   0.804 - 0.857   0.977 - 1.043   1.264    6440    5282
    6   15.9  0.0372   0.828 - 0.941   0.980 - 1.042   1.347    4712    3802
    7   15.9  0.0338   0.823 - 0.896   0.970 - 1.023   1.232   12049   10060

   All scans  0.0353   0.804 - 0.941   0.970 - 1.043   1.292   46099   37704


 Statistics for all composite reflections
 ----------------------------------------

 Scan 2-theta  R(int)  Incid. factors  Diffr. factors    K     Total I>2sig(I)
    1   15.9  0.0537   0.825 - 0.885   0.978 - 1.031   1.307    5616    4418
    2   15.9  0.0543   0.815 - 0.924   0.972 - 1.037   1.290    6020    4938
    3   15.9  0.0515   0.847 - 0.926   0.983 - 1.022   1.345    5892    4714
    4   15.9  0.0580   0.829 - 0.911   0.981 - 1.041   1.260    4918    3906
    5   15.9  0.0558   0.810 - 0.893   0.986 - 1.041   1.264    5013    4041
    6   15.9  0.0493   0.835 - 0.927   0.983 - 1.031   1.347    6321    5065
    7   15.9  0.0449   0.834 - 0.887   0.974 - 1.017   1.232    7233    6238

   All scans  0.0517   0.810 - 0.927   0.972 - 1.041   1.292   41013   33320


 Statistics for all single and composite reflections
 ---------------------------------------------------

 Scan 2-theta  R(int)  Incid. factors  Diffr. factors    K     Total I>2sig(I)
    1   15.9  0.0410   0.821 - 0.889   0.970 - 1.042   1.307   17049   13851
    2   15.9  0.0386   0.813 - 0.931   0.970 - 1.043   1.290   16255   13346
    3   15.9  0.0430   0.841 - 0.934   0.973 - 1.026   1.345   16663   13415
    4   15.9  0.0408   0.819 - 0.918   0.975 - 1.043   1.260   18318   14918
    5   15.9  0.0400   0.804 - 0.901   0.977 - 1.043   1.264   17928   14699
    6   15.9  0.0422   0.824 - 0.941   0.980 - 1.042   1.347   15759   12765
    7   15.9  0.0360   0.823 - 0.896   0.970 - 1.023   1.232   31337   26607

   All scans  0.0398   0.804 - 0.941   0.970 - 1.043   1.292  133309  109601

 su = K * Sqrt[ sigma^2(I) + (g<I>)^2 ]  where sigma(I) is estimated by SAINT

 The above statistics are based on all non-rejected data, ignoring
 reflections without equivalents when estimating R(int) and K.

 ==============================================================================

 PART 3 - Output Postscript diagnostics and corrected data

 Diagnostic plots written to Postscript file mo_JCSad_02.eps


 Blue = component 1, red = 2

 The R(int) and R(sigma) plots are based on all singles and composites,
 <|E^2-1|> is calculated for all individual contributions from domain 1
 assuming SAINT partitioning and the chi^2 and spatial plots show only
 those single and composite reflections actually fitted.


 Unique HKLF 4 data extracted from all observed data

 Cycle   N(1) Rint(1)  N(all) Rint(all) Twin fractions
    1   86712  0.0642  132803  0.0681   0.5303  0.4697
    2   86823  0.0573  132922  0.0540   0.5244  0.4756
    3   86823  0.0553  132922  0.0524   0.5238  0.4762
    4   86823  0.0548  132922  0.0519   0.5234  0.4766
    5   86823  0.0546  132922  0.0517   0.5232  0.4768
    6   86823  0.0546  132922  0.0516   0.5230  0.4770
    7   86823  0.0546  132922  0.0516   0.5229  0.4771
    8   86823  0.0546  132922  0.0516   0.5229  0.4771
    9   86823  0.0546  132922  0.0516   0.5229  0.4771
   10   86823  0.0546  132922  0.0516   0.5228  0.4772
   11   86823  0.0546  132922  0.0516   0.5228  0.4772
   12   86823  0.0546  132922  0.0516   0.5228  0.4772
   13   86823  0.0546  132922  0.0516   0.5228  0.4772
   14   86823  0.0546  132922  0.0516   0.5228  0.4772
   15   86823  0.0546  132922  0.0516   0.5228  0.4772
   16   86823  0.0546  132922  0.0516   0.5228  0.4772
   17   86823  0.0546  132922  0.0516   0.5228  0.4772
   18   86823  0.0546  132922  0.0516   0.5228  0.4772
   19   86823  0.0546  132922  0.0516   0.5228  0.4772
   20   86823  0.0546  132922  0.0516   0.5228  0.4772

 N(1) and Rint(1) refer to singles and composites that include domain 1.

 Rint = 0.0516  for all  132922  observations and
 Rint = 0.0374  for all   90838  observations with I > 3sigma(I)

 Rint is based on agreement between observed single and composite intensities
 and those calculated from refined unique intensities and twin fractions.

   11355 Corrected reflections written to file mo_JCSad_02_0m_4.hkl
 Reflections merged according to point-group -1    
 Minimum and maximum apparent transmission:  0.691472  0.745210
 Additional spherical absorption correction applied with mu*r =  0.2000


 HKLF 5 dataset constructed from all observations involving domain 1
   21114 Corrected reflections written to file mo_JCSad_02_0m_5.hkl
 Reflections merged according to point-group -1    
 Single reflections that also occur in composites omitted
 Minimum and maximum apparent transmission:  0.691320  0.745210
 Additional spherical absorption correction applied with mu*r =  0.2000


 Unique HKLF 4 data extracted from all observed data

 Cycle   N(1) Rint(1)  N(all) Rint(all) Twin fractions
    1   86463  0.0629  132401  0.0685   0.5308  0.4692
    2   86823  0.0545  132922  0.0515   0.5245  0.4755
    3   86823  0.0524  132922  0.0498   0.5238  0.4762
    4   86823  0.0518  132922  0.0492   0.5234  0.4766
    5   86823  0.0516  132922  0.0490   0.5231  0.4769
    6   86823  0.0516  132922  0.0489   0.5230  0.4770
    7   86823  0.0516  132922  0.0489   0.5229  0.4771
    8   86823  0.0515  132922  0.0489   0.5228  0.4772
    9   86823  0.0515  132922  0.0488   0.5228  0.4772
   10   86823  0.0515  132922  0.0488   0.5228  0.4772
   11   86823  0.0515  132922  0.0488   0.5228  0.4772
   12   86823  0.0515  132922  0.0488   0.5227  0.4773
   13   86823  0.0515  132922  0.0488   0.5227  0.4773
   14   86823  0.0515  132922  0.0488   0.5227  0.4773
   15   86823  0.0515  132922  0.0488   0.5227  0.4773
   16   86823  0.0515  132922  0.0488   0.5227  0.4773
   17   86823  0.0515  132922  0.0488   0.5227  0.4773
   18   86823  0.0515  132922  0.0488   0.5227  0.4773
   19   86823  0.0515  132922  0.0488   0.5227  0.4773
   20   86823  0.0515  132922  0.0488   0.5227  0.4773

 N(1) and Rint(1) refer to singles and composites that include domain 1.

 Rint = 0.0488  for all  132922  observations and
 Rint = 0.0360  for all   90838  observations with I > 3sigma(I)

 Rint is based on agreement between observed single and composite intensities
 and those calculated from refined unique intensities and twin fractions.

   22679 Corrected reflections written to file mo_JCSad_02_0m_4.hkl
 Reflections merged according to point-group 1     
 Minimum and maximum apparent transmission:  0.691478  0.745210
 Additional spherical absorption correction applied with mu*r =  0.2000


 HKLF 5 dataset constructed from all observations involving domain 1
   21114 Corrected reflections written to file mo_JCSad_02_0m_5.hkl
 Reflections merged according to point-group -1    
 Single reflections that also occur in composites omitted
 Minimum and maximum apparent transmission:  0.691320  0.745210
 Additional spherical absorption correction applied with mu*r =  0.2000


 Unique HKLF 4 data extracted from all observed data

 Cycle   N(1) Rint(1)  N(all) Rint(all) Twin fractions
    1   86463  0.0629  132401  0.0685   0.5308  0.4692
    2   86823  0.0545  132922  0.0515   0.5245  0.4755
    3   86823  0.0524  132922  0.0498   0.5238  0.4762
    4   86823  0.0518  132922  0.0492   0.5234  0.4766
    5   86823  0.0516  132922  0.0490   0.5231  0.4769
    6   86823  0.0516  132922  0.0489   0.5230  0.4770
    7   86823  0.0516  132922  0.0489   0.5229  0.4771
    8   86823  0.0515  132922  0.0489   0.5228  0.4772
    9   86823  0.0515  132922  0.0488   0.5228  0.4772
   10   86823  0.0515  132922  0.0488   0.5228  0.4772
   11   86823  0.0515  132922  0.0488   0.5228  0.4772
   12   86823  0.0515  132922  0.0488   0.5227  0.4773
   13   86823  0.0515  132922  0.0488   0.5227  0.4773
   14   86823  0.0515  132922  0.0488   0.5227  0.4773
   15   86823  0.0515  132922  0.0488   0.5227  0.4773
   16   86823  0.0515  132922  0.0488   0.5227  0.4773
   17   86823  0.0515  132922  0.0488   0.5227  0.4773
   18   86823  0.0515  132922  0.0488   0.5227  0.4773
   19   86823  0.0515  132922  0.0488   0.5227  0.4773
   20   86823  0.0515  132922  0.0488   0.5227  0.4773

 N(1) and Rint(1) refer to singles and composites that include domain 1.

 Rint = 0.0488  for all  132922  observations and
 Rint = 0.0360  for all   90838  observations with I > 3sigma(I)

 Rint is based on agreement between observed single and composite intensities
 and those calculated from refined unique intensities and twin fractions.

   22679 Corrected reflections written to file mo_JCSad_02_0m_4.hkl
 Reflections merged according to point-group 1     
 Minimum and maximum apparent transmission:  0.691478  0.745210
 Additional spherical absorption correction applied with mu*r =  0.2000


 HKLF 5 dataset constructed from all observations involving domain 1
   39142 Corrected reflections written to file mo_JCSad_02_0m_5.hkl
 Reflections merged according to point-group 1     
 Single reflections that also occur in composites omitted
 Racemic twinning not included for all components
 Second component not inverted relative to first
 Minimum and maximum apparent transmission:  0.691320  0.745210
 Additional spherical absorption correction applied with mu*r =  0.2000
